# Supplementary material for: Functional Diversification, Redundancy, and Epistasis among Paralogs of the Drosophila melanogaster Obp50a–d Gene Cluster
Source: Mol Biol Evol. 2021 Feb 9;38(5):2030–44. doi: 10.1093/molbev/msab004 (PMC8097280; doi:10.1093/molbev/msab004)
Supplement: msab004_Supplementary_Data [file msab004_supplementary_data.zip]

Archive with 24 entries (24 files):
- Supp data file 1 - Obp50a-d cluster knockout line Sanger sequence alignment.txt
- Supp data file 10 - RNA sequencing overall ANOVA.xlsx
- Supp data file 11 - RNA sequencing contrasts.xlsx
- Supp data file 12 - Male transcriptional niche tissue expression.xlsx
- Supp data file 13 - Transcriptional niche functional diversification and epistasis analyses.xlsx
- Supp data file 14 - CG13177 significant BLASTn alignments.xlsx
- Supp data file 2 - Obp50a-d reinsertion line Sanger sequence alignment.txt
- Supp data file 3 - Obp50a-d tissue expression.xlsx
- Supp data file 4 - Consolidated code.txt
- Supp data file 5 - Starvation resistance data.xlsx
- Supp data file 6 - Sex ratio experiment data.xlsx
- Supp data file 7 - RNA sequencing raw counts.xlsx
- Supp data file 8 - RNA sequencing metadata.xlsx
- Supp data file 9 - RNA sequencing expression averages.xlsx
- Table S1.docx
- Table S2.docx
- Table S3.docx
- Table S4.docx
- Figure S1.jpg
- Figure S2.jpg
- Figure S3.jpg
- Figure S4.jpg
- Figure S5.jpg
- Figure S6.jpg
