# Supplementary material for: Functional Diversification, Redundancy, and Epistasis among Paralogs of the Drosophila melanogaster Obp50a–d Gene Cluster
Source: Mol Biol Evol. 2021 Feb 9;38(5):2030–44. doi: 10.1093/molbev/msab004 (PMC8097280; doi:10.1093/molbev/msab004)
Supplement: msab004_Supplementary_Data [file msab004_supplementary_data.zip › Supp data file 10 - RNA sequencing overall ANOVA.xlsx]

## Sheet: RNAseq overall ANOVA
Supp data file 10 - RNA sequencing overall ANOVA
FlyBase ID	Entrez ID	Gene Symbol	Length (bp)	Sex ProbF	Sex FDR	Genotype ProbF	Genotype FDR	Sex*Genotype ProbF	Sex*Genotype FDR
FBgn0002579	31009	RpL36	686	4.29933e-05	9.35091e-05	0.200075	0.924868	0.179947	0.964352
FBgn0003357	43543	Jon99Ciii	1240	0.0455079	0.0578422	0.759319	0.974252	0.490099	0.971783
FBgn0005391	31938	Yp2	1618	1.82616e-05	4.35196e-05	0.448911	0.974252	0.425563	0.971783
FBgn0013686	19893560	mt:lrRNA	1325	0.124149	0.148727	0.187274	0.910658	0.749625	0.971783
FBgn0004047	32339	Yp3	1868	5.81658e-06	1.57344e-05	0.1666	0.89276	0.156869	0.93899
FBgn0000360	31788	Cp38	1249	9.71987e-08	3.92318e-07	0.109063	0.798532	0.110321	0.845607
FBgn0013676	19893540	mt:CoIII	789	0.037558	0.0483287	0.746666	0.974252	0.951786	0.988207
FBgn0013679	19893558	mt:ND1	939	0.0197108	0.0262788	0.778104	0.974252	0.958931	0.98963
FBgn0013684	19893549	mt:ND5	1717	0.0541845	0.0681646	0.901076	0.977238	0.804566	0.971783
FBgn0284245	36271	eEF1alpha1	2464	2.34791e-06	6.98192e-06	0.0908237	0.762474	0.155653	0.938615
FBgn0013674	19893533	mt:CoI	1536	0.24815	0.283964	0.713128	0.974252	0.963151	0.990831
FBgn0033699	36321	RpS11	861	0.000138261	0.000266965	0.812913	0.974252	0.668309	0.971783
FBgn0000355	38999	Cp15	515	8.90968e-06	2.29902e-05	0.486995	0.974252	0.489694	0.971783
FBgn0058469	5740321	CR40469	214	0.00188226	0.0029288	0.61326	0.974252	0.910452	0.980932
FBgn0013678	19893556	mt:Cyt-b	1137	0.0316116	0.0411011	0.522288	0.974252	0.930316	0.984357
FBgn0265297	37070	pAbp	4303	2.76346e-05	6.27667e-05	0.951467	0.983452	0.948532	0.987034
FBgn0003983	34758	Vm34Ca	491	0.000272541	0.000495726	0.431941	0.974252	0.401908	0.971783
FBgn0003274	36855	RpLP2	604	0.00106586	0.00172694	0.753966	0.974252	0.727308	0.971783
FBgn0004045	31939	Yp1	1611	2.33826e-05	5.41265e-05	0.536613	0.974252	0.49193	0.971783
FBgn0010078	37628	RpL23	542	0.000189312	0.000356056	0.904308	0.977238	0.872914	0.976811
FBgn0261606		RpL27A	633	0.000820894	0.00135638	0.815553	0.974252	0.770398	0.971783
FBgn0003356	43544	Jon99Cii	862	0.678034	0.711634	0.729003	0.974252	0.604387	0.971783
FBgn0000042	31521	Act5C	2978	1.26659e-08	5.93614e-08	0.280638	0.974252	0.059235	0.673982
FBgn0033663	36270	ERp60	1807	0.0021495	0.00331222	0.735724	0.974252	0.977137	0.993966
FBgn0013688	19893562	mt:srRNA	786	0.240888	0.276343	0.0756171	0.73595	0.310949	0.971783
FBgn0039713	43532	RpS8	1250	4.75152e-05	0.000102147	0.512716	0.974252	0.555063	0.971783
FBgn0017545	43768	RpS3A	1349	0.000340241	0.000606897	0.592165	0.974252	0.586189	0.971783
FBgn0032518	34754	RpL24	1265	0.00121471	0.00194964	0.524295	0.974252	0.585178	0.971783
FBgn0010019	30986	Cyp4g1	2279	5.5854e-07	1.93435e-06	0.650153	0.974252	0.67687	0.971783
FBgn0250815	38682	Jon65Aiv	904	0.0650159	0.0808446	0.939582	0.983011	0.486423	0.971783
FBgn0003360	32007	sesB	2006	0.985037	0.987444	0.294914	0.974252	0.805547	0.971783
FBgn0005593	34352	RpL7	1167	1.63121e-05	3.93916e-05	0.429082	0.974252	0.410871	0.971783
FBgn0003979	33829	Vm26Aa	745	0.000101324	0.000201639	0.399525	0.974252	0.325453	0.971783
FBgn0266599	41840	Hsc70-4	2716	1.14422e-05	2.868e-05	0.200051	0.924868	0.275857	0.971783
FBgn0005533	39088	RpS17	535	3.18083e-05	7.12806e-05	0.186604	0.909764	0.171705	0.956217
FBgn0033912	36576	RpS23	865	0.00029485	0.000531835	0.805258	0.974252	0.763155	0.971783
FBgn0064225	3355124	RpL5	3835	0.000235568	0.000434509	0.776742	0.974252	0.683062	0.971783
FBgn0039830	43693	ATPsynC	1980	0.00154378	0.00243444	0.654264	0.974252	0.836811	0.973748
FBgn0023170	37849	RpL39	288	0.000114792	0.000226017	0.502496	0.974252	0.490063	0.971783
FBgn0262736	44307	Vha16-1	3077	4.00252e-06	1.12267e-05	0.63091	0.974252	0.00291608	0.149036
FBgn0002622	42761	RpS3	1133	4.85179e-05	0.000104044	0.150914	0.868955	0.234611	0.971783
FBgn0032400	34621	CG6770	776	1.05445e-09	5.73509e-09	0.333936	0.974252	0.376516	0.971783
FBgn0003980	33827	Vm26Ab	636	0.000177035	0.000334971	0.657809	0.974252	0.593457	0.971783
FBgn0037351	40687	RpL13A	903	3.84206e-05	8.44711e-05	0.618852	0.974252	0.57366	0.971783
FBgn0034743	37580	RpS16	754	1.89556e-05	4.4981e-05	0.141484	0.853834	0.124077	0.881098
FBgn0004363	34500	porin	2858	0.0010068	0.00163701	0.60494	0.974252	0.717112	0.971783
FBgn0035665	38683	Jon65Aiii	875	0.0048606	0.00707508	0.892783	0.975788	0.810633	0.971783
FBgn0020238	42186	14-3-3epsilon	3366	5.5318e-07	1.91877e-06	0.124046	0.826404	0.226621	0.971783
FBgn0030136	31897	RpS28b	972	9.30904e-05	0.000186876	0.821255	0.974252	0.829208	0.9728
FBgn0000181	45827	bic	1546	1.62966e-05	3.93603e-05	0.114749	0.810837	0.10031	0.811926
FBgn0000359	31787	Cp36	1116	3.31509e-06	9.4957e-06	0.171223	0.896811	0.171079	0.956217
FBgn0038277	41807	RpS5b	951	5.98087e-06	1.61046e-05	0.746981	0.974252	0.774648	0.971783
FBgn0001942	33835	eIF4A	2480	5.71602e-05	0.00012057	0.293537	0.974252	0.381657	0.971783
FBgn0032987	35453	RpL21	704	0.000426693	0.00074784	0.725564	0.974252	0.743831	0.971783
FBgn0003517	31106	sta	1338	2.46158e-05	5.66196e-05	0.0914617	0.762474	0.156147	0.93899
FBgn0010411	37292	RpS18	612	0.000229918	0.000425548	0.56919	0.974252	0.563561	0.971783
FBgn0003279	43349	RpL4	1400	1.95554e-05	4.62003e-05	0.0702872	0.724621	0.0999337	0.811926
FBgn0000253	36329	Cam	5812	3.58095e-05	7.93685e-05	9.23946e-05	0.0187045	0.0893258	0.780952
FBgn0263594	40559	lost	2691	9.53742e-07	3.12396e-06	0.857906	0.974252	0.928975	0.984022
FBgn0010409	36985	RpL18A	635	5.06001e-05	0.000108034	0.325739	0.974252	0.366986	0.971783
FBgn0031653	33706	Jon25Biii	827	0.000356122	0.000632547	0.487812	0.974252	0.639326	0.971783
FBgn0022893	35418	Df31	2083	8.11721e-08	3.31494e-07	0.922427	0.980291	0.953258	0.98866
FBgn0000358	39000	Cp19	651	0.000160343	0.000306453	0.329816	0.974252	0.315278	0.971783
FBgn0087002	43827	apolpp	11766	0.000173285	0.000328769	0.731043	0.974252	0.0911446	0.783653
FBgn0031042	32961	CG14221	2068	0.00232628	0.00356314	0.799235	0.974252	0.668662	0.971783
FBgn0261599	41200	RpS29	1007	0.000130733	0.000253908	0.727263	0.974252	0.733574	0.971783
FBgn0039757	43594	RpS7	1139	3.98752e-05	8.74349e-05	0.248965	0.968501	0.352923	0.971783
FBgn0000559	35422	eEF2	3056	4.69495e-14	4.39908e-13	0.0474706	0.627627	0.00242488	0.134039
FBgn0040813	50286	Nplp2	610	0.312277	0.352201	0.431149	0.974252	0.841367	0.974319
FBgn0032505	34741	CG16826	1248	0.809437	0.833334	0.395347	0.974252	0.250062	0.971783
FBgn0261597	35098	RpS26	1864	7.82628e-05	0.000160058	0.355246	0.974252	0.454915	0.971783
FBgn0066084	251466	RpL41	320	2.48804e-05	5.71439e-05	0.181451	0.907123	0.438024	0.971783
FBgn0014466	31786	Cp7Fc	1132	2.87263e-08	1.26887e-07	0.150893	0.868955	0.153541	0.93452
FBgn0028737	45249	eEF1beta	960	2.83849e-05	6.42742e-05	0.53133	0.974252	0.511096	0.971783
FBgn0041775	39430	tral	4170	1.01849e-06	3.30824e-06	0.770024	0.974252	0.636615	0.971783
FBgn0002940	42367	ninaE	1588	7.54926e-06	1.97821e-05	0.107905	0.796412	0.426462	0.971783
FBgn0033774	36410	CG12374	1464	0.0125756	0.0172469	0.75122	0.974252	0.741297	0.971783
FBgn0037874	41341	Tctp	1652	6.47825e-06	1.72699e-05	0.630364	0.974252	0.798423	0.971783
FBgn0261592	31700	RpS6	1195	4.82948e-05	0.000103651	0.35271	0.974252	0.320056	0.971783
FBgn0010412	32635	RpS19a	1254	1.01019e-05	2.56505e-05	0.14997	0.868955	0.231064	0.971783
FBgn0085249	5740467	CG34220	2387	0.0004995	0.000864078	0.0807954	0.747782	0.821851	0.971783
FBgn0030616	32446	RpL37a	1296	4.03632e-05	8.83558e-05	0.271893	0.974252	0.421034	0.971783
FBgn0000308	33834	chic	2632	1.23553e-18	1.75725e-17	0.163087	0.887038	0.0908085	0.783593
FBgn0014184	36307	Oda	2445	0.642438	0.678661	0.813242	0.974252	0.832736	0.973748
FBgn0263396	41666	sqd	7745	4.18517e-10	2.37576e-09	0.219751	0.940051	0.277457	0.971783
FBgn0014026	31588	RpL7A	1315	4.18549e-05	9.1224e-05	0.28191	0.974252	0.308157	0.971783
FBgn0019936	42464	RpS20	564	5.04324e-05	0.000107718	0.523906	0.974252	0.45572	0.971783
FBgn0261602	44251	RpL8	1173	0.000109519	0.000216181	0.200806	0.92504	0.36189	0.971783
FBgn0003261	40739	Rm62	5386	1.23408e-10	7.44748e-10	0.135226	0.841814	0.230553	0.971783
FBgn0004907	36059	14-3-3zeta	3637	1.92351e-10	1.1379e-09	0.434414	0.974252	0.11808	0.866362
FBgn0001233	38389	Hsp83	2960	4.79809e-08	2.03573e-07	0.540148	0.974252	0.169221	0.956217
FBgn0031980	34098	RpL36A	514	3.87655e-05	8.51694e-05	0.769077	0.974252	0.708568	0.971783
FBgn0029176	44791	eEF1gamma	1695	1.407e-06	4.41917e-06	0.0301247	0.52176	0.0895485	0.781569
FBgn0011761	31444	dhd	955	4.45006e-08	1.90309e-07	0.704507	0.974252	0.7807	0.971783
FBgn0034138	36851	RpS15	810	0.000106092	0.000210188	0.427023	0.974252	0.395623	0.971783
FBgn0003942	34420	RpS27A	592	6.93153e-05	0.000143567	0.77079	0.974252	0.75219	0.971783
FBgn0263102	36118	psq	7602	0.0014503	0.00229515	0.74782	0.974252	0.814976	0.971783
FBgn0000100	40451	RpLP0	1328	1.59366e-05	3.85925e-05	0.0827426	0.750055	0.197108	0.971783
FBgn0013981	41773	His4r	796	0.00129637	0.00207132	0.856078	0.974252	0.868978	0.976272
FBgn0010265	34149	RpS13	899	1.28527e-05	3.18221e-05	0.472814	0.974252	0.502354	0.971783
FBgn0020618	34070	Rack1	1693	5.65182e-05	0.000119297	0.113843	0.807697	0.269549	0.971783
FBgn0017579	38983	RpL14	619	2.03368e-05	4.7865e-05	0.417471	0.974252	0.415289	0.971783
FBgn0013675	19893535	mt:CoII	685	0.0446334	0.0568234	0.899288	0.977238	0.947407	0.986848
FBgn0040060	38680	yip7	904	0.131659	0.157252	0.639909	0.974252	0.681336	0.971783
FBgn0011272	34329	RpL13	1203	4.58174e-05	9.89473e-05	0.126588	0.832948	0.271361	0.971783
FBgn0010217	43829	ATPsynbeta	2386	0.0698049	0.0865166	0.259802	0.973683	0.766823	0.971783
FBgn0004867	34309	RpS2	1208	0.00015286	0.000293049	0.187976	0.911024	0.26501	0.971783
FBgn0001226	39078	Hsp27	1632	1.56596e-08	7.21554e-08	0.362637	0.974252	0.372109	0.971783
FBgn0004432	32595	Cyp1	1227	3.76792e-05	8.30264e-05	0.73637	0.974252	0.770001	0.971783
FBgn0010408	39108	RpS9	1018	0.00032301	0.000578678	0.737478	0.974252	0.661585	0.971783
FBgn0000357	38998	Cp18	649	0.000523033	0.000901087	0.35007	0.974252	0.328943	0.971783
FBgn0266455	19834892	CG45080	280	0.00052322	0.00090131	0.522902	0.974252	0.829929	0.973214
FBgn0034802	37646	CNBP	2509	1.05074e-07	4.21269e-07	0.441255	0.974252	0.808042	0.971783
FBgn0264493	41704	rdx	6511	4.84821e-05	0.000103982	0.893165	0.975788	0.853732	0.975278
FBgn0024733	43864	RpL10	1235	5.06775e-05	0.000108169	0.578668	0.974252	0.570736	0.971783
FBgn0000064	43183	Ald1	3809	7.84492e-06	2.04835e-05	0.499348	0.974252	0.520264	0.971783
FBgn0004419	34364	me31B	1845	7.30502e-16	8.2515e-15	0.141381	0.853543	0.0925002	0.79087
FBgn0039857	43723	RpL6	967	9.3445e-07	3.06592e-06	0.109865	0.799491	0.159372	0.940627
FBgn0034877	37728	levy	593	0.0091508	0.0127908	0.54637	0.974252	0.463836	0.971783
FBgn0015756	34526	RpL9	916	3.44207e-05	7.64861e-05	0.365853	0.974252	0.395185	0.971783
FBgn0035422	38397	RpL28	1382	9.63462e-06	2.46083e-05	0.0445477	0.615611	0.140113	0.915908
FBgn0086687	117369	Desat1	2488	0.048441	0.0613253	0.224344	0.944389	0.772712	0.971783
FBgn0000579	33351	Eno	3718	0.0756916	0.0932859	0.164425	0.888197	0.923938	0.983159
FBgn0004838	33968	Hrb27C	8693	2.39518e-05	5.52239e-05	0.494293	0.974252	0.538853	0.971783
FBgn0015221	44965	Fer2LCH	1648	0.00078087	0.00129478	0.533899	0.974252	0.661706	0.971783
FBgn0016726	37430	RpL29	389	2.51146e-05	5.76224e-05	0.623625	0.974252	0.6092	0.971783
FBgn0052206	40105	CG32206	7272	0.00929087	0.0129749	0.869473	0.974624	0.529602	0.971783
FBgn0046214	43016	vig2	1773	2.36583e-09	1.2252e-08	0.313472	0.974252	0.341718	0.971783
FBgn0010198	44150	RpS15Aa	944	0.00010051	0.000200198	0.778518	0.974252	0.755205	0.971783
FBgn0028697	3354918	RpL15	1018	1.98551e-07	7.54697e-07	0.408546	0.974252	0.206276	0.971783
FBgn0000356	39001	Cp16	522	0.000144205	0.000277515	0.322604	0.974252	0.31116	0.971783
FBgn0017581	44672	Lk6	6807	0.00114161	0.00183913	0.397316	0.974252	0.992773	0.997959
FBgn0013954	37214	Fkbp12	633	0.000126155	0.000245967	0.431898	0.974252	0.447091	0.971783
FBgn0261596	37589	RpS24	646	2.64399e-05	6.03699e-05	0.168943	0.893701	0.195105	0.971783
FBgn0000150	43739	awd	727	0.000134934	0.000261026	0.202658	0.926055	0.329533	0.971783
FBgn0036825	40060	RpL26	1179	1.04579e-05	2.64639e-05	0.0989505	0.779457	0.131315	0.898869
FBgn0026372	38208	RpL23A	1016	0.000104094	0.000206542	0.240043	0.963137	0.205925	0.971783
FBgn0029897	31613	RpL17	1119	0.00012956	0.000251944	0.301934	0.974252	0.409779	0.971783
FBgn0002773	43587	Mlc2	2286	6.7212e-05	0.000139624	0.751425	0.974252	0.892711	0.978753
FBgn0284243	37238	betaTub56D	1869	1.75496e-05	4.20737e-05	0.0809894	0.747782	0.124835	0.883657
FBgn0267910	12798102	CR34335	361	0.00149083	0.00235499	0.948647	0.983145	0.721833	0.971783
FBgn0013325	37235	RpL11	1017	0.000125467	0.000244809	0.245308	0.967337	0.3616	0.971783
FBgn0003863	48316	alphaTry	860	0.634081	0.670879	0.60094	0.974252	0.203054	0.971783
FBgn0004828	31848	His3.3B	2552	6.96938e-08	2.88626e-07	0.635728	0.974252	0.200935	0.971783
FBgn0000116	39041	Argk	3504	9.5597e-05	0.000191464	0.119029	0.819585	0.755454	0.971783
FBgn0037728	41173	p23	1120	6.70986e-05	0.000139421	0.645938	0.974252	0.689643	0.971783
FBgn0039300	43039	RpS27	729	5.28275e-06	1.44292e-05	0.458731	0.974252	0.589299	0.971783
FBgn0040793	50266	CG7630	417	0.000605799	0.00102906	0.946421	0.983011	0.412239	0.971783
FBgn0037686	41120	RpL34b	927	2.72766e-05	6.20078e-05	0.280906	0.974252	0.26361	0.971783
FBgn0003884	40848	alphaTub84B	1752	0.00374178	0.00554227	0.0455394	0.619972	0.152562	0.934135
FBgn0039359	43103	RpL27	987	4.15323e-05	9.06603e-05	0.542593	0.974252	0.588417	0.971783
FBgn0033816	36466	CG4679	2159	0.00539641	0.00780182	0.294148	0.974252	0.721703	0.971783
FBgn0020910	41347	RpL3	2231	0.000128967	0.000250885	0.0923857	0.763539	0.163248	0.949271
FBgn0038294	41824	Mf	5296	2.21023e-06	6.60719e-06	0.836541	0.974252	0.499356	0.971783
FBgn0004362	37481	HmgD	1965	5.55189e-26	1.55095e-24	0.0363583	0.574218	0.0767029	0.740959
FBgn0013672	19893539	mt:ATPase6	675	0.061658	0.0769269	0.364092	0.974252	0.958343	0.98938
FBgn0083987	4379906	snRNA:U11	275	0.00814909	0.011475	0.607699	0.974252	0.399473	0.971783
FBgn0034968	45329	RpL12	1154	3.1039e-09	1.58271e-08	0.463875	0.974252	0.673585	0.971783
FBgn0011284	39484	RpS4	1449	3.32153e-06	9.51212e-06	0.0237815	0.475196	0.0365373	0.556846
FBgn0019624	41432	COX5A	796	0.122879	0.147273	0.426398	0.974252	0.414981	0.971783
FBgn0267385	42620	PyK	2242	0.0261636	0.0343501	0.160494	0.883285	0.782418	0.971783
FBgn0026084	31359	cib	1771	1.45088e-07	5.6442e-07	0.230756	0.950518	0.146242	0.923297
FBgn0002593	33214	RpLP1	768	4.06037e-05	8.88074e-05	0.124109	0.826404	0.215836	0.971783
FBgn0010425	49080	epsilonTry	830	0.0021308	0.00328665	0.656977	0.974252	0.792339	0.971783
FBgn0015222	46415	Fer1HCH	2376	5.5477e-14	5.15054e-13	0.19056	0.916522	0.0325972	0.536672
FBgn0035600	38612	Cyt-c1	1521	0.205288	0.238009	0.86365	0.974252	0.858504	0.975767
FBgn0011217	41785	eff	2375	5.02412e-11	3.18228e-10	0.0441847	0.615213	0.0343895	0.544227
FBgn0026197	43918	noe	1077	1.26747e-05	3.14457e-05	0.532025	0.974252	0.631257	0.971783
FBgn0003941	33629	RpL40	659	2.40103e-05	5.5333e-05	0.357491	0.974252	0.398443	0.971783
FBgn0031453	33462	Bacc	2718	1.35433e-12	1.03894e-11	0.00265195	0.147638	0.40041	0.971783
FBgn0001092	32545	Gapdh2	1443	2.3961e-06	7.10759e-06	0.239323	0.963137	0.67352	0.971783
FBgn0029785	31483	RpL35	732	9.19515e-06	2.36174e-05	0.49437	0.974252	0.555605	0.971783
FBgn0264489	39153	CG43897	7911	1.33946e-06	4.22662e-06	0.973711	0.989002	0.290929	0.971783
FBgn0046696	3772418	RNaseP:RNA	299	3.81006e-08	1.64701e-07	0.472776	0.974252	0.360243	0.971783
FBgn0040606	50079	CG6503	408	0.509855	0.551114	0.0949438	0.766037	0.3828	0.971783
FBgn0003462	39251	Sod1	777	0.0760772	0.0937241	0.215778	0.936469	0.556844	0.971783
FBgn0020255	44072	Ran	1898	1.9909e-12	1.50068e-11	0.186652	0.909764	0.170846	0.956217
FBgn0031277	33250	CG13947	483	0.623026	0.660527	0.544806	0.974252	0.32676	0.971783
FBgn0029990	31721	CG2233	1480	0.00118537	0.0019051	0.302078	0.974252	0.565656	0.971783
FBgn0262952	19893551	mt:ND4	1341	0.0721711	0.0892418	0.413492	0.974252	0.777256	0.971783
FBgn0002590	32700	RpS5a	1386	8.54329e-06	2.21254e-05	0.110124	0.800286	0.216415	0.971783
FBgn0011726	37841	tsr	735	8.84247e-05	0.000178314	0.881398	0.975739	0.921691	0.983013
FBgn0015521	33487	RpS21	842	4.47938e-06	1.24354e-05	0.369356	0.974252	0.328205	0.971783
FBgn0026169	3772141	snoRNA:Psi18S-1820	140	1.79553e-09	9.45246e-09	0.274619	0.974252	0.384506	0.971783
FBgn0000427	31691	44166	5748	8.62919e-06	2.23225e-05	0.621882	0.974252	0.484543	0.971783
FBgn0085353	32302	CG34324	1035	0.00449362	0.00658023	0.533885	0.974252	0.850971	0.974599
FBgn0038834	42470	RpS30	619	6.68112e-06	1.7748e-05	0.24596	0.967337	0.368127	0.971783
FBgn0264695	35007	Mhc	9058	2.37452e-05	5.48356e-05	0.67256	0.974252	0.371087	0.971783
FBgn0028583	33120	lcs	590	2.94628e-08	1.29993e-07	0.582305	0.974252	0.0469798	0.608142
FBgn0032049	34182	Bace	1415	0.00315696	0.0047268	0.803186	0.974252	0.93961	0.985244
FBgn0039778	43622	Jon99Fi	933	0.00106243	0.00172225	0.592155	0.974252	0.787308	0.971783
FBgn0259682	37164	Jabba	2417	1.24952e-11	8.54277e-11	0.0728177	0.731358	0.0988816	0.808415
FBgn0028342	31950	ATPsyndelta	3817	0.00153474	0.00242141	0.20121	0.925191	0.172634	0.956217
FBgn0031830	33918	COX5B	729	0.00776983	0.0109697	0.371737	0.974252	0.633021	0.971783
FBgn0031066	32989	COX6B	789	0.198738	0.23093	0.532585	0.974252	0.330572	0.971783
FBgn0004177	45959	mts	3102	4.72089e-07	1.66379e-06	0.386164	0.974252	0.397427	0.971783
FBgn0261822	318841	Bsg	11657	0.817701	0.840786	0.00408891	0.187464	0.354849	0.971783
FBgn0015218	45525	eIF4E1	2235	1.60828e-08	7.39524e-08	0.237361	0.960298	0.304818	0.971783
FBgn0010357	47901	betaTry	1071	0.00202562	0.00313528	0.665583	0.974252	0.183236	0.969026
FBgn0051198	318622	CG31198	3019	3.02332e-05	6.80935e-05	0.718523	0.974252	0.872249	0.976559
FBgn0032949	35411	Lamp1	1583	2.1628e-05	5.04772e-05	0.183758	0.907509	0.561911	0.971783
FBgn0011211	37617	blw	2252	0.0021559	0.00332142	0.384297	0.974252	0.385243	0.971783
FBgn0039777	43621	Jon99Fii	913	0.000554855	0.000950344	0.216595	0.93705	0.667758	0.971783
FBgn0005585	41166	Calr	1677	0.000174254	0.000330431	0.350189	0.974252	0.128227	0.892264
FBgn0053113	33721	Rtnl1	4841	9.19492e-06	2.36174e-05	0.8373	0.974252	0.881094	0.977486
FBgn0030086	31838	CCT2	2121	3.87446e-09	1.95012e-08	0.132422	0.838348	0.255481	0.971783
FBgn0038145	41646	Droj2	2373	3.28915e-05	7.34967e-05	0.306602	0.974252	0.152455	0.934135
FBgn0001225	39075	Hsp26	1010	0.000284196	0.000514703	0.435745	0.974252	0.482063	0.971783
FBgn0033926	36595	Arc1	2371	0.214029	0.247462	0.409121	0.974252	0.649108	0.971783
FBgn0028473	35963	Non1	2276	2.81673e-07	1.04043e-06	0.019309	0.432455	0.228416	0.971783
FBgn0015790	42501	Rab11	1815	1.90829e-05	4.52486e-05	0.336362	0.974252	0.305695	0.971783
FBgn0004507	33386	GlyP	3144	0.0168716	0.0227406	0.601834	0.974252	0.996028	0.998875
FBgn0015245	32045	Hsp60A	2480	5.68437e-06	1.54154e-05	0.191326	0.917658	0.559077	0.971783
FBgn0002772	43323	Mlc1	1414	0.000535748	0.000920957	0.263198	0.974252	0.791905	0.971783
FBgn0250848	39547	26-29-p	1872	2.0829e-06	6.2777e-06	0.26539	0.974252	0.304887	0.971783
FBgn0283427	33524	FASN1	8744	5.15004e-06	1.40914e-05	0.400468	0.974252	0.388858	0.971783
FBgn0021906	44390	RFeSP	1118	0.889292	0.903964	0.329126	0.974252	0.660162	0.971783
FBgn0034258	37005	eIF3c	3321	4.55812e-06	1.26225e-05	0.0822117	0.750055	0.205329	0.971783
FBgn0004169	32314	up	2530	2.4674e-05	5.67367e-05	0.530529	0.974252	0.978416	0.994083
FBgn0036213	39338	RpL10Ab	960	0.000424961	0.00074514	0.336179	0.974252	0.4746	0.971783
FBgn0002626	43573	RpL32	796	9.61714e-06	2.45743e-05	0.263419	0.974252	0.48005	0.971783
FBgn0283536	42341	Vha13	943	5.28899e-05	0.000112399	0.417465	0.974252	0.714605	0.971783
FBgn0035753	38794	RpL18	788	7.98493e-07	2.67158e-06	0.379949	0.974252	0.629523	0.971783
FBgn0004649	32367	yl	6351	2.11932e-06	6.37391e-06	0.966226	0.98704	0.867561	0.975946
FBgn0001218	32133	Hsc70-3	3589	0.0103889	0.0144115	0.979844	0.990047	0.506533	0.971783
FBgn0035032	37931	ATPsynF	615	0.0336742	0.0436228	0.514834	0.974252	0.428689	0.971783
FBgn0086472	41343	RpS25	857	1.68019e-05	4.04616e-05	0.340683	0.974252	0.49391	0.971783
FBgn0012036	34256	Aldh	2070	0.00087291	0.00143503	0.222422	0.942151	0.948028	0.986901
FBgn0029133	32274	REG	1830	3.81562e-05	8.39253e-05	0.731457	0.974252	0.738356	0.971783
FBgn0037249	40563	eIF3a	3892	3.4635e-09	1.75517e-08	0.0312006	0.533284	0.123097	0.877664
FBgn0086904	36409	Nacalpha	1097	2.53946e-05	5.81792e-05	0.275285	0.974252	0.277211	0.971783
FBgn0033446	36009	CG1648	1443	0.00615995	0.008819	0.0978491	0.77592	0.588557	0.971783
FBgn0015288	31022	RpL22	1100	0.000159686	0.000305309	0.501588	0.974252	0.543882	0.971783
FBgn0036030	39132	Prps	2361	0.000214669	0.000399077	0.725042	0.974252	0.666341	0.971783
FBgn0250814	39846	UQCR-C2	1686	0.141971	0.16869	0.136632	0.844093	0.878602	0.977486
FBgn0001105	32544	Gbeta13F	5605	2.37772e-05	5.48693e-05	0.77728	0.974252	0.976506	0.993848
FBgn0250753	40680	kra	2866	2.52283e-27	8.6241e-26	0.00992019	0.313663	0.014265	0.353991
FBgn0040309	53578	Jafrac1	1464	2.063e-06	6.22735e-06	0.268894	0.974252	0.343626	0.971783
FBgn0041094	39270	scyl	3124	0.0415803	0.0531797	0.0795015	0.741745	0.125186	0.884587
FBgn0065098	3772365	RNaseMRP:RNA	382	0.00216271	0.00333093	0.297357	0.974252	0.555096	0.971783
FBgn0004868	34264	Gdi	2501	0.00031802	0.00057046	0.505362	0.974252	0.56958	0.971783
FBgn0283471	32794	wupA	1978	0.000359133	0.000637459	0.479636	0.974252	0.769251	0.971783
FBgn0030098	31854	CG12057	892	0.000417997	0.000733919	0.4717	0.974252	0.717659	0.971783
FBgn0031808	33892	Nepl5	2154	0.0160816	0.021731	0.783462	0.974252	0.800212	0.971783
FBgn0283521	44548	lola	25208	0.000455023	0.000792237	0.807971	0.974252	0.619536	0.971783
FBgn0002921	48971	Atpalpha	6680	2.72146e-05	6.18849e-05	0.749883	0.974252	0.959479	0.990028
FBgn0045823	39137	vsg	2273	0.561386	0.600321	0.510612	0.974252	0.990522	0.997562
FBgn0003721	41852	Tm1	9463	0.00010893	0.000215155	0.659796	0.974252	0.327165	0.971783
FBgn0033212	35715	LRR	7222	0.00937066	0.0130817	0.864622	0.974252	0.825864	0.97255
FBgn0267727	34338	Pen	2577	0.000148067	0.000284315	0.404327	0.974252	0.248537	0.971783
FBgn0038271	41800	UQCR-C1	1632	0.278139	0.315985	0.14324	0.855391	0.878256	0.977486
FBgn0037328	40654	RpL35A	621	7.58063e-05	0.000155483	0.142992	0.855391	0.359927	0.971783
FBgn0264922	33981	smt3	743	7.96856e-25	1.96541e-23	0.0235829	0.474336	0.154664	0.935958
FBgn0013770	36546	Cp1	2066	1.62042e-05	3.91614e-05	0.186156	0.908232	0.156592	0.93899
FBgn0030608	32437	Lsd-2	4598	7.27725e-06	1.91585e-05	0.626382	0.974252	0.852502	0.974808
FBgn0015024	32221	CkIalpha	3369	1.03631e-14	1.04828e-13	0.00143008	0.102729	0.691725	0.971783
FBgn0000044	37368	Act57B	1724	0.00114461	0.00184358	0.898178	0.976823	0.880351	0.977486
FBgn0002868	41202	MtnA	700	1.50502e-05	3.66624e-05	0.421335	0.974252	0.279952	0.971783
FBgn0034753	37591	CG2852	1177	5.29184e-05	0.000112444	0.235941	0.95891	0.370151	0.971783
FBgn0011661	31816	Moe	4558	8.70833e-08	3.54242e-07	0.917168	0.979217	0.844293	0.974319
FBgn0022959	39377	yps	2677	2.02662e-14	1.97691e-13	0.335966	0.974252	0.0793075	0.752639
FBgn0010348	40506	Arf79F	2442	6.18523e-18	8.39124e-17	0.210565	0.930152	0.146454	0.923887
FBgn0263598	45012	Vha68-2	2759	0.000151154	0.000289957	0.448438	0.974252	0.506238	0.971783
FBgn0020279	35771	lig	6258	1.35413e-05	3.32776e-05	0.704592	0.974252	0.906634	0.980293
FBgn0032138	34287	CG4364	2124	1.70834e-08	7.82303e-08	0.157729	0.881574	0.240913	0.971783
FBgn0026250	44260	eIF1A	1720	1.26913e-08	5.94626e-08	0.392221	0.974252	0.171993	0.956217
FBgn0014391	44046	sun	450	0.0027296	0.00412977	0.555205	0.974252	0.866004	0.975946
FBgn0001149	41503	GstD1	843	0.000174707	0.000331024	0.197962	0.92211	0.26669	0.971783
FBgn0039925	43820	Kif3C	4376	0.00754751	0.0106751	0.872285	0.974918	0.989452	0.997285
FBgn0086710	44059	RpL30	804	1.74506e-05	4.18621e-05	0.482893	0.974252	0.561771	0.971783
FBgn0026409	39587	Mpcp2	1823	0.78691	0.813257	0.361812	0.974252	0.595035	0.971783
FBgn0264078	32425	Flo2	5053	0.00203921	0.00315474	0.847952	0.974252	0.711552	0.971783
FBgn0085813	5740420	18SrRNA-Psi:CR41602	1975	0.0178094	0.0238848	0.689999	0.974252	0.914075	0.981336
FBgn0036809	40040	CG12477	1325	0.00474583	0.00691642	0.826733	0.974252	0.358392	0.971783
FBgn0284248	34996	Cyt-c-p	681	0.505567	0.546934	0.289946	0.974252	0.810259	0.971783
FBgn0014455	32471	Ahcy	2119	0.000132225	0.000256422	0.525888	0.974252	0.623679	0.971783
FBgn0005666	43814	bt	28019	1.94437e-05	4.59852e-05	0.950723	0.983452	0.923271	0.983159
FBgn0000405	37618	CycB	3047	1.39064e-05	3.41324e-05	0.904407	0.977238	0.821472	0.971783
FBgn0261836	3771968	Msp300	69810	5.49066e-05	0.000116273	0.932246	0.981948	0.8488	0.974555
FBgn0021872	44226	Xbp1	2142	0.382486	0.424271	0.233853	0.955211	0.561959	0.971783
FBgn0004403	47218	RpS14a	877	5.19729e-05	0.000110586	0.326777	0.974252	0.442357	0.971783
FBgn0040827	50300	CG13315	618	0.00232882	0.00356633	0.62348	0.974252	0.0812669	0.759465
FBgn0016120	42291	ATPsynD	950	0.108077	0.130446	0.201261	0.925191	0.526417	0.971783
FBgn0039735	43559	Nph	818	2.65269e-08	1.17941e-07	0.695512	0.974252	0.744145	0.971783
FBgn0014020	36775	Rho1	2385	0.00741602	0.0104996	0.663399	0.974252	0.653798	0.971783
FBgn0015010	44631	Ag5r	1760	0.00301939	0.00453826	0.784047	0.974252	0.876388	0.977486
FBgn0027338	41158	Kap-alpha3	2867	1.00368e-06	3.26437e-06	0.223943	0.943211	0.139924	0.915831
FBgn0266410	41114	CG45050	8254	0.00249102	0.00379051	0.299299	0.974252	0.719712	0.971783
FBgn0001091	35728	Gapdh1	1480	0.051462	0.0649494	0.18409	0.907509	0.963244	0.990831
FBgn0027932	34170	Akap200	3972	0.000436682	0.000763459	0.781627	0.974252	0.949684	0.987499
FBgn0259789	32994	zld	10605	0.0026461	0.00401005	0.860252	0.974252	0.493235	0.971783
FBgn0259937	37873	Nop60B	3412	5.46951e-08	2.29994e-07	0.438247	0.974252	0.362919	0.971783
FBgn0004183	3771770	snRNA:U1:82Eb	164	0.0134755	0.0184066	0.42504	0.974252	0.404409	0.971783
FBgn0035770	38818	pst	2626	1.89369e-05	4.49503e-05	0.283516	0.974252	0.228057	0.971783
FBgn0263006	49297	SERCA	8264	8.06618e-06	2.10094e-05	0.882003	0.975739	0.450109	0.971783
FBgn0034237	36981	eIF3b	2682	3.73428e-06	1.05472e-05	0.17644	0.900659	0.296572	0.971783
FBgn0001197	43229	His2Av	1224	1.28188e-28	5.28623e-27	0.0104877	0.32245	0.0321059	0.531966
FBgn0034398	37174	CG15098	953	0.00104941	0.00170203	0.302055	0.974252	0.232186	0.971783
FBgn0037135	40431	CG7414	2827	0.745375	0.774697	0.0708807	0.724743	0.603146	0.971783
FBgn0016119	42759	ATPsynCF6	704	0.00921195	0.0128705	0.587694	0.974252	0.565091	0.971783
FBgn0010352	39899	Nc73EF	5338	4.64521e-06	1.28386e-05	0.484282	0.974252	0.351146	0.971783
FBgn0023213	43839	eIF4G1	6565	0.000267634	0.00048754	0.421101	0.974252	0.507313	0.971783
FBgn0035670	38688	CG10472	936	0.00012339	0.000241209	0.397444	0.974252	0.633854	0.971783
FBgn0000046	48632	Act87E	1989	1.20148e-05	2.99947e-05	0.471155	0.974252	0.592736	0.971783
FBgn0032144	34297	CG17633	1350	6.22956e-05	0.000130449	0.654402	0.974252	0.684671	0.971783
FBgn0035917	38988	Zasp66	2812	7.21556e-06	1.90154e-05	0.504741	0.974252	0.752356	0.971783
FBgn0034501	37302	CG13868	3860	0.00204384	0.00316065	0.940279	0.983011	0.737309	0.971783
FBgn0032444	34674	CCT4	1916	8.17938e-06	2.12748e-05	0.123373	0.824741	0.1562	0.93899
FBgn0029134	45269	Prosbeta5	1139	3.70553e-05	8.17924e-05	0.592248	0.974252	0.785209	0.971783
FBgn0033820	36471	CG4716	860	0.199243	0.231465	0.551375	0.974252	0.697495	0.971783
FBgn0004575	41247	Syn	5803	0.0951247	0.115654	0.84214	0.974252	0.712304	0.971783
FBgn0035667	38685	Jon65Ai	951	0.00272554	0.00412403	0.76342	0.974252	0.839825	0.974057
FBgn0263120	46068	Acsl	4902	0.849993	0.870087	0.316825	0.974252	0.757364	0.971783
FBgn0262734	49809	eIF4H1	4430	8.26239e-05	0.000168007	0.629697	0.974252	0.769056	0.971783
FBgn0039858	43724	CycG	6143	0.886746	0.901905	0.653692	0.974252	0.60532	0.971783
FBgn0037146	40443	CG7470	4686	0.000787513	0.00130538	0.740835	0.974252	0.630777	0.971783
FBgn0032645	35059	CG15142	773	0.0125618	0.017231	0.888845	0.975739	0.907025	0.980352
FBgn0037544	40953	CG11035	1880	0.000703308	0.0011782	0.399836	0.974252	0.573801	0.971783
FBgn0261504	10178925	7SLRNA:CR42652	299	0.478899	0.520541	0.547546	0.974252	0.89241	0.978753
FBgn0264395	14462411	CG43843	1224	5.72336e-08	2.39763e-07	0.127557	0.834743	0.0268498	0.487235
FBgn0036007	39106	path	3195	7.70387e-11	4.77677e-10	0.517411	0.974252	0.260149	0.971783
FBgn0002789	36468	Mp20	948	0.106161	0.128282	0.463814	0.974252	0.456758	0.971783
FBgn0036334	39476	CG11267	594	2.35572e-05	5.44741e-05	0.517897	0.974252	0.569194	0.971783
FBgn0027329	32518	CCT6	1924	7.88924e-07	2.64411e-06	0.482934	0.974252	0.409084	0.971783
FBgn0027560	33642	Tps1	2920	0.000295371	0.00053259	0.0213186	0.454602	0.817602	0.971783
FBgn0250838	246602	roh	929	0.103338	0.125113	0.444265	0.974252	0.37784	0.971783
FBgn0015623	33883	Cpr	3344	9.27299e-07	3.04438e-06	0.250803	0.968501	0.721088	0.971783
FBgn0021967	44228	ND-PDSW	738	0.0226521	0.0299644	0.631107	0.974252	0.539026	0.971783
FBgn0038947	42615	Sar1	1815	0.123773	0.148322	0.158172	0.881574	0.0507458	0.631725
FBgn0000114	34648	bru1	7791	8.91436e-06	2.29985e-05	0.909562	0.97826	0.255925	0.971783
FBgn0001145	32087	Gs2	2231	3.4269e-07	1.24085e-06	0.756665	0.974252	0.130172	0.896651
FBgn0032789	35230	CG13083	1145	3.61364e-08	1.57038e-07	0.146489	0.86442	0.143293	0.920714
FBgn0265045	36753	Strn-Mlck	32768	2.53121e-05	5.80072e-05	0.797434	0.974252	0.653135	0.971783
FBgn0032127	34272	CG13114	1530	7.44284e-08	3.06199e-07	0.049158	0.638362	0.0420192	0.583255
FBgn0000404	39340	CycA	2919	2.28605e-06	6.81096e-06	0.840518	0.974252	0.764502	0.971783
FBgn0001186	45875	Hex-A	4139	0.000161118	0.000307712	0.0971604	0.774303	0.729551	0.971783
FBgn0261955	31579	kdn	2836	2.26417e-05	5.25741e-05	0.465259	0.974252	0.354443	0.971783
FBgn0005671	41550	Vha55	2786	0.239021	0.274344	0.715834	0.974252	0.9336	0.984885
FBgn0000259	32132	CkIIbeta	5705	1.08852e-09	5.90597e-09	0.0299308	0.52174	0.233041	0.971783
FBgn0283477	53443	SF2	2576	5.31359e-06	1.45058e-05	0.715107	0.974252	0.857756	0.975767
FBgn0260439	2768940	Pp2A-29B	2757	9.34836e-06	2.39635e-05	0.174946	0.900019	0.24565	0.971783
FBgn0000003	3771948	7SLRNA:CR32864	299	0.998102	0.99823	0.73139	0.974252	0.899356	0.979193
FBgn0283535	40679	Vha26	2926	0.223566	0.257724	0.809313	0.974252	0.375528	0.971783
FBgn0086355	43582	Tpi	1558	0.0411636	0.0526856	0.293173	0.974252	0.733177	0.971783
FBgn0034295	37058	CG10911	1221	0.169999	0.199679	0.766765	0.974252	0.96749	0.991626
FBgn0040736	50209	BomS3	769	0.000694272	0.00116482	0.548049	0.974252	0.318912	0.971783
FBgn0015019	42029	CCT3	2165	1.61369e-06	4.98794e-06	0.138206	0.846844	0.152412	0.934135
FBgn0000079	47764	Amy-p	1668	8.81103e-06	2.2747e-05	0.64944	0.974252	0.42064	0.971783
FBgn0030041	31782	CG12116	1570	0.000444301	0.000775561	0.916941	0.979217	0.713876	0.971783
FBgn0264294	35688	Cyt-b5	917	0.205187	0.237909	0.41591	0.974252	0.566762	0.971783
FBgn0038973	42644	Pebp1	646	2.77276e-05	6.29505e-05	0.635677	0.974252	0.556029	0.971783
FBgn0037899	41372	RpL24-like	773	7.3888e-05	0.000151948	0.814987	0.974252	0.609788	0.971783
FBgn0003676	42649	CCT1	1980	3.60613e-05	7.98584e-05	0.398094	0.974252	0.448289	0.971783
FBgn0038252	41780	BigH1	1279	4.99242e-07	1.74959e-06	0.87052	0.97465	0.91023	0.980896
FBgn0035630	38645	CG10576	1898	1.97807e-05	4.66901e-05	0.466185	0.974252	0.52711	0.971783
FBgn0000416	43662	Sap-r	3527	0.0102955	0.0142858	0.589745	0.974252	0.506157	0.971783
FBgn0013269	41860	Fkbp39	1299	1.25364e-10	7.55967e-10	0.361685	0.974252	0.412473	0.971783
FBgn0034296	37059	CG10912	910	0.00528621	0.00765457	0.701171	0.974252	0.89608	0.978894
FBgn0000121	38993	Arr2	1547	1.25885e-05	3.12667e-05	0.319313	0.974252	0.415472	0.971783
FBgn0030672	32508	CG9281	3267	4.77302e-22	9.11787e-21	0.970522	0.988092	0.864541	0.975946
FBgn0000299	33727	Col4a1	6165	0.00258014	0.0039158	0.925338	0.981247	0.978761	0.994112
FBgn0010100	44149	mAcon1	3103	3.88242e-05	8.52863e-05	0.427236	0.974252	0.298384	0.971783
FBgn0087013	40581	Karybeta3	4364	0.00596431	0.00855699	0.635846	0.974252	0.768963	0.971783
FBgn0026418	39557	Hsc70Cb	3751	5.24692e-23	1.0949e-21	0.142608	0.855236	0.00464003	0.189193
FBgn0002780	43764	mod	2287	8.851e-08	3.59576e-07	0.50347	0.974252	0.504233	0.971783
FBgn0031519	33544	Fign	2364	0.00512357	0.00743287	0.783157	0.974252	0.779049	0.971783
FBgn0027291	32940	Idh3a	2104	0.000706689	0.00118336	0.322117	0.974252	0.769806	0.971783
FBgn0036258	39386	eIF3l	1834	0.000103747	0.000205961	0.154004	0.876777	0.340459	0.971783
FBgn0262559	42185	Mdh2	1335	0.0330951	0.042919	0.475369	0.974252	0.80696	0.971783
FBgn0040773	50246	COX7C	853	0.00998306	0.0138868	0.527436	0.974252	0.527878	0.971783
FBgn0003943	38456	Ubi-p63E	3138	6.52442e-06	1.73762e-05	0.745157	0.974252	0.964108	0.990975
FBgn0015321	39133	Ubc4	1709	7.4413e-05	0.000152947	0.167528	0.89285	0.299189	0.971783
FBgn0052672	32001	Atg8a	1695	0.0102508	0.0142275	0.51445	0.974252	0.521399	0.971783
FBgn0025637	31016	SkpA	1786	3.40899e-07	1.23494e-06	0.656278	0.974252	0.435773	0.971783
FBgn0003660	36080	Syb	1237	0.000176008	0.000333205	0.565709	0.974252	0.614797	0.971783
FBgn0262816	12798317	CG43187	5093	0.000348201	0.000619819	0.886932	0.975739	0.798062	0.971783
FBgn0014010	33418	Rab5	3146	3.11879e-12	2.29397e-11	0.321585	0.974252	0.0721285	0.729143
FBgn0041252	31367	Femcoat	833	2.58613e-06	7.60902e-06	0.442783	0.974252	0.441552	0.971783
FBgn0000117	31151	arm	3564	1.10158e-05	2.77316e-05	0.0513905	0.646847	0.237307	0.971783
FBgn0016685	43560	Nlp	1080	1.96642e-12	1.48367e-11	0.323873	0.974252	0.248792	0.971783
FBgn0250836	38783	Acbp3	436	0.000387154	0.000682996	0.61132	0.974252	0.923546	0.983159
FBgn0262511	36826	Vha44	4023	0.641774	0.678144	0.453977	0.974252	0.151686	0.934135
FBgn0002719	47173	Men	3074	7.95656e-07	2.66266e-06	0.0837544	0.754174	0.190067	0.971783
FBgn0082598	38821	akirin	2633	1.42419e-12	1.09039e-11	0.589071	0.974252	0.362382	0.971783
FBgn0030605	32434	ND-B18	1129	0.00112153	0.00180902	0.0932763	0.763892	0.318893	0.971783
FBgn0004103	49260	Pp1-87B	2203	0.000689378	0.00115723	0.519208	0.974252	0.901824	0.979577
FBgn0004117	41853	Tm2	2613	1.84894e-06	5.64459e-06	0.551932	0.974252	0.538649	0.971783
FBgn0037607	41027	CG8036	2748	0.00790977	0.0111581	0.220574	0.940051	0.836869	0.973748
FBgn0014465	31785	Cp7Fb	2093	2.28735e-08	1.02901e-07	0.290089	0.974252	0.308471	0.971783
FBgn0032350	34554	CG6287	1284	0.000423569	0.000742866	0.586337	0.974252	0.460942	0.971783
FBgn0036440	39601	CG17177	4002	0.00586653	0.00842991	0.849682	0.974252	0.638278	0.971783
FBgn0029092	35971	ced-6	3022	5.67333e-05	0.000119702	0.701561	0.974252	0.807772	0.971783
FBgn0004924	32458	Top1	6250	1.06427e-06	3.4433e-06	0.620406	0.974252	0.622167	0.971783
FBgn0261439	37228	SdhA	2750	5.983e-06	1.61076e-05	0.153558	0.875606	0.599764	0.971783
FBgn0029687	31349	Vap33	3897	8.23204e-05	0.000167521	0.156576	0.88059	0.431578	0.971783
FBgn0014189	33781	Hel25E	2460	1.04502e-08	4.97854e-08	0.460836	0.974252	0.499315	0.971783
FBgn0035087	37994	CG2765	3420	1.81314e-06	5.54943e-06	0.554587	0.974252	0.824671	0.972417
FBgn0265991	36740	Zasp52	10771	3.50765e-05	7.78435e-05	0.660291	0.974252	0.653691	0.971783
FBgn0086906	44013	sls	58996	5.78858e-05	0.000121985	0.895832	0.976724	0.885911	0.978287
FBgn0029174	47762	Fkbp59	1587	0.000286611	0.000518595	0.421267	0.974252	0.497006	0.971783
FBgn0011286	49090	RyR	16405	0.000435281	0.000761351	0.416952	0.974252	0.159206	0.940627
FBgn0039929	43830	CG11076	1471	1.02273e-06	3.32062e-06	0.274347	0.974252	0.268053	0.971783
FBgn0028325	31406	Pdha	2151	0.756115	0.7845	0.289924	0.974252	0.73972	0.971783
FBgn0021795	45680	Tapdelta	977	9.35496e-05	0.000187629	0.441987	0.974252	0.666074	0.971783
FBgn0013272	37549	Gp150	4916	0.128475	0.15365	0.552033	0.974252	0.97687	0.993966
FBgn0029975	31703	spidey	1705	0.0947304	0.115184	0.706037	0.974252	0.506748	0.971783
FBgn0031020	32934	Naa15-16	4013	7.2789e-30	3.74467e-28	0.168988	0.893701	0.310275	0.971783
FBgn0020908	3355102	Scp1	1226	2.29257e-05	5.31636e-05	0.861517	0.974252	0.891985	0.978753
FBgn0032229	34402	ClpP	1175	0.00102762	0.00166877	0.85579	0.974252	0.648377	0.971783
FBgn0000454	48450	Dip-B	2102	2.40279e-05	5.53654e-05	0.136896	0.84412	0.181732	0.966456
FBgn0052642	318137	CG32642	1413	8.22627e-05	0.000167437	0.593196	0.974252	0.546801	0.971783
FBgn0036111	39226	Aps	3115	0.000220779	0.000409648	0.568573	0.974252	0.604736	0.971783
FBgn0264270	3772180	Sxl	9192	7.25096e-05	0.000149409	0.623933	0.974252	0.406217	0.971783
FBgn0011555	36218	thetaTry	1047	0.00117639	0.00189125	0.752257	0.974252	0.982584	0.99529
FBgn0035601	38613	Uev1A	1706	1.03418e-05	2.62127e-05	0.72963	0.974252	0.528826	0.971783
FBgn0015766	38629	Msr-110	2902	5.33996e-06	1.45702e-05	0.533052	0.974252	0.449167	0.971783
FBgn0033631	36232	Sod3	2018	1.81827e-05	4.33581e-05	0.486533	0.974252	0.403187	0.971783
FBgn0003187	35058	qua	3792	0.00309305	0.00463895	0.664436	0.974252	0.922182	0.983013
FBgn0001248	44291	Idh	2434	2.47244e-05	5.68337e-05	0.789446	0.974252	0.776287	0.971783
FBgn0030932	32839	Ggt-1	2396	3.25736e-05	7.28803e-05	0.548838	0.974252	0.779757	0.971783
FBgn0003076	44010	Pgm1	1843	0.0202769	0.026992	0.19403	0.92211	0.724724	0.971783
FBgn0039737	43562	CG7920	1910	1.50278e-06	4.67572e-06	0.225017	0.94499	0.158178	0.940391
FBgn0020496	41602	CtBP	5842	8.51715e-05	0.000172647	0.471241	0.974252	0.569983	0.971783
FBgn0010774	44029	Ref1	1328	1.23246e-08	5.79011e-08	0.497996	0.974252	0.642842	0.971783
FBgn0003093	43428	Pkc98E	5772	0.0159878	0.0216147	0.95145	0.983452	0.943647	0.986547
FBgn0017566	31762	ND-75	2634	0.00346194	0.00515373	0.166703	0.89276	0.864112	0.975946
FBgn0010415	37447	Sdc	4202	0.303114	0.342352	0.00917802	0.300561	0.418635	0.971783
FBgn0263740	41843	eIF2gamma	2203	1.30354e-05	3.22073e-05	0.615934	0.974252	0.670019	0.971783
FBgn0040007	3355144	RpL38	1013	7.13539e-05	0.0001473	0.890437	0.975788	0.915707	0.981336
FBgn0065064	3772053	snoRNA:Psi28S-291	220	0.000748184	0.00124561	0.359149	0.974252	0.327995	0.971783
FBgn0010621	36308	CCT5	1981	9.70231e-07	3.17264e-06	0.102664	0.789126	0.0930009	0.793051
FBgn0086706	39027	pix	2293	9.97482e-05	0.000198808	0.226472	0.946447	0.484096	0.971783
FBgn0034497	37297	Mpcp1	1499	8.35611e-05	0.000169669	0.448457	0.974252	0.492338	0.971783
FBgn0036203	39326	Muc68D	4802	0.00138358	0.00219984	0.433731	0.974252	0.933604	0.984885
FBgn0267511	26067179	28SrRNA-Psi:CR45851	1721	0.0553526	0.0695667	0.833413	0.974252	0.885724	0.978287
FBgn0262782	34414	Mdh1	1289	0.0253792	0.0333624	0.183483	0.907509	0.679975	0.971783
FBgn0035001	37893	Slik	8230	0.00810641	0.0114231	0.752022	0.974252	0.674397	0.971783
FBgn0259176	34665	bun	12590	0.00131532	0.00209966	0.736287	0.974252	0.735708	0.971783
FBgn0001128	33824	Gpdh1	3152	0.001935	0.00300636	0.257664	0.973453	0.841674	0.974319
FBgn0086558	326237	Ubi-p5E	2390	0.0997681	0.121007	0.144869	0.859696	0.615752	0.971783
FBgn0083167	50417	Neb-cGP	987	0.0113463	0.015656	0.647752	0.974252	0.578935	0.971783
FBgn0020235	43507	ATPsyngamma	1460	0.959296	0.964867	0.171016	0.896368	0.836615	0.973748
FBgn0037655	41082	Kcmf1	2989	0.067616	0.0839171	0.195715	0.92211	0.626066	0.971783
FBgn0034240	36986	MESR4	8012	0.000127141	0.000247672	0.0828101	0.750055	0.0764232	0.739937
FBgn0037643	41067	ScsbetaA	2282	4.17644e-05	9.10777e-05	0.258658	0.973683	0.720852	0.971783
FBgn0015778	47998	rin	5711	0.00318403	0.00476275	0.709423	0.974252	0.559525	0.971783
FBgn0033246	35761	ACC	9067	2.76664e-08	1.22658e-07	0.40733	0.974252	0.551391	0.971783
FBgn0004888	38447	Scsalpha1	1479	0.0169044	0.0227769	0.308613	0.974252	0.50384	0.971783
FBgn0259998	35409	CG17571	1205	5.29279e-05	0.000112449	0.57612	0.974252	0.653097	0.971783
FBgn0031814	33899	retm	3700	0.0245109	0.0322754	0.864593	0.974252	0.906433	0.980261
FBgn0030703	32548	MSBP	1503	0.710245	0.741746	0.528467	0.974252	0.433781	0.971783
FBgn0004921	35881	Ggamma1	2773	6.47897e-06	1.72699e-05	0.000785172	0.0703406	0.060106	0.677474
FBgn0261565	39889	Lmpt	12091	5.10321e-06	1.39657e-05	0.874138	0.975042	0.910105	0.980896
FBgn0028480	31965	CG17841	2488	0.188082	0.219431	0.816418	0.974252	0.524267	0.971783
FBgn0042134	59172	Capr	4080	7.91584e-05	0.000161698	0.979706	0.990047	0.895309	0.978868
FBgn0032069	34206	LManVI	3160	0.00350073	0.00520651	0.502592	0.974252	0.705685	0.971783
FBgn0032833	35279	COX4	1231	0.00103194	0.00167544	0.174208	0.899054	0.490415	0.971783
FBgn0034512	37314	CG18067	1530	0.0618946	0.0772097	0.482792	0.974252	0.101229	0.8138
FBgn0011760	31405	ctp	4645	0.0507427	0.0641194	0.0771686	0.736983	0.643697	0.971783
FBgn0051523	326148	CG31523	4032	1.79711e-07	6.88966e-07	0.537485	0.974252	0.99711	0.998875
FBgn0031285	33260	CG3662	2982	2.71806e-05	6.18257e-05	0.360136	0.974252	0.806928	0.971783
FBgn0013733	36542	shot	30414	6.48435e-05	0.000135258	0.880434	0.975608	0.611754	0.971783
FBgn0263231	45826	bel	3970	2.15615e-05	5.03507e-05	0.14961	0.868361	0.0271785	0.489505
FBgn0267252	45234	Ggamma30A	12543	2.32298e-21	4.14309e-20	0.202513	0.92595	0.152098	0.934135
FBgn0016687	37922	Nurf-38	1481	0.00018127	0.000342501	0.170518	0.894961	0.325876	0.971783
FBgn0023529	31215	CG2918	3581	0.646639	0.682544	0.639803	0.974252	0.445938	0.971783
FBgn0029896	31612	CG3168	5171	3.7018e-05	8.17332e-05	0.242117	0.96477	0.871323	0.976433
FBgn0010516	36252	wal	1579	0.000754887	0.0012561	0.384635	0.974252	0.399636	0.971783
FBgn0032788	35229	CG13084	1544	9.94091e-05	0.000198183	0.371052	0.974252	0.349666	0.971783
FBgn0261394	37378	Prosalpha3	973	0.00108915	0.00176135	0.365669	0.974252	0.516903	0.971783
FBgn0024238	32721	Fim	4258	5.69773e-09	2.80886e-08	0.851068	0.974252	0.895974	0.978894
FBgn0027835	37116	Dp1	6962	0.802935	0.827788	0.637579	0.974252	0.753698	0.971783
FBgn0040227	42789	eIF3d1	2012	8.30168e-07	2.76329e-06	0.075145	0.73595	0.133431	0.903881
FBgn0000412	41095	D1	1877	1.08347e-06	3.49671e-06	0.595384	0.974252	0.567518	0.971783
FBgn0037891	41360	CG5214	1817	0.000162653	0.000310335	0.167854	0.89285	0.352551	0.971783
FBgn0010551	46038	Phb2	1889	1.097e-06	3.53672e-06	0.190256	0.916522	0.603967	0.971783
FBgn0022023	45682	eIF3h	1496	5.02384e-05	0.000107364	0.234238	0.955727	0.402094	0.971783
FBgn0028734	37528	Fmr1	4904	1.86446e-06	5.68863e-06	0.389924	0.974252	0.379945	0.971783
FBgn0031057	32977	Ubqn	3429	0.00125448	0.0020083	0.430479	0.974252	0.851351	0.974599
FBgn0022160	47611	Gpo1	2929	0.0194934	0.0260045	0.218897	0.939467	0.832086	0.973748
FBgn0050035	36248	Tret1-1	3375	0.00428676	0.00629387	0.758846	0.974252	0.87066	0.976349
FBgn0010612	46069	ATPsynG	789	0.0130933	0.0179096	0.666359	0.974252	0.640514	0.971783
FBgn0038353	41900	CG5399	1546	0.000131025	0.00025438	0.832702	0.974252	0.890121	0.978753
FBgn0004636	38244	Rap1	3012	3.33896e-06	9.55004e-06	0.0600975	0.686907	0.45845	0.971783
FBgn0031176	33121	whe	434	0.0771213	0.0949279	0.787487	0.974252	0.512945	0.971783
FBgn0034638	37458	CG10433	2112	1.24651e-05	3.09947e-05	0.708012	0.974252	0.201381	0.971783
FBgn0261552	44258	ps	13660	2.25705e-08	1.01626e-07	0.619174	0.974252	0.982644	0.99529
FBgn0043576	35859	PGRP-SC1a	588	0.000289922	0.000523734	0.247701	0.968438	0.345501	0.971783
FBgn0036974	40240	eRF1	3112	8.63387e-06	2.23303e-05	0.252723	0.969758	0.472597	0.971783
FBgn0003149	39002	Prm	5356	1.79308e-05	4.28492e-05	0.618664	0.974252	0.59982	0.971783
FBgn0042201	59235	Nplp3	538	0.483858	0.525528	0.278683	0.974252	0.833797	0.973748
FBgn0014163	39826	fax	4167	0.0142055	0.0193427	0.692534	0.974252	0.885141	0.978287
FBgn0000615	37345	exu	3290	2.22112e-09	1.15486e-08	0.0231615	0.471778	0.741023	0.971783
FBgn0261618	53567	larp	9126	0.603745	0.641613	0.91474	0.978762	0.662775	0.971783
FBgn0085241	5740704	CG34212	358	0.214255	0.247705	0.705232	0.974252	0.0859023	0.772517
FBgn0002638	38669	Rcc1	2365	9.75685e-06	2.48757e-05	0.533609	0.974252	0.534254	0.971783
FBgn0033608	36200	CG13220	816	0.00147177	0.0023263	0.839378	0.974252	0.76561	0.971783
FBgn0265298	53444	SC35	1987	1.26901e-06	4.02796e-06	0.825952	0.974252	0.808393	0.971783
FBgn0014076	34558	Vm32E	499	8.33316e-05	0.000169313	0.459958	0.974252	0.470599	0.971783
FBgn0086672	3772298	snoRNA:Or-aca5	148	0.000354853	0.000630365	0.935459	0.982875	0.893281	0.978753
FBgn0022097	44702	Vha36-1	1064	0.00143827	0.00227959	0.870517	0.97465	0.82586	0.97255
FBgn0261560	33569	Thor	755	0.265973	0.303158	0.561335	0.974252	0.823309	0.972229
FBgn0016075	33726	vkg	6503	2.14256e-05	5.00723e-05	0.873419	0.975042	0.93414	0.984885
FBgn0033879	36536	Echs1	1124	0.000128098	0.000249381	0.474389	0.974252	0.375623	0.971783
FBgn0035121	38045	Tudor-SN	3411	4.07048e-07	1.45362e-06	0.585297	0.974252	0.24983	0.971783
FBgn0036766	39992	CG5506	661	2.63489e-05	6.01885e-05	0.686192	0.974252	0.488353	0.971783
FBgn0039472	43248	CG17192	1052	0.132889	0.158636	0.953502	0.983931	0.884149	0.978153
FBgn0263081	12797873	CG43349	459	0.00139751	0.00221995	0.224715	0.94499	0.457233	0.971783
FBgn0036024	39125	CG18180	901	6.3574e-05	0.000132894	0.470626	0.974252	0.342624	0.971783
FBgn0037632	41054	CCT7	1964	7.40754e-08	3.04828e-07	0.0525667	0.652963	0.0326701	0.536672
FBgn0023143	35998	Uba1	4343	0.000152451	0.000292337	0.89265	0.975788	0.671191	0.971783
FBgn0266666	50428	Sem1	427	2.5051e-05	5.75103e-05	0.25788	0.973683	0.462355	0.971783
FBgn0061515	39554	endos	1665	7.91407e-12	5.53204e-11	0.000688948	0.0649654	0.00139904	0.0996678
FBgn0260747	32701	Chchd2	1290	0.00107565	0.00174133	0.496135	0.974252	0.267707	0.971783
FBgn0029506	35614	Tsp42Ee	1463	0.000190026	0.000357244	0.60219	0.974252	0.814399	0.971783
FBgn0001215	43385	Hrb98DE	2743	0.0124995	0.0171509	0.791239	0.974252	0.618305	0.971783
FBgn0028327	326234	l(1)G0320	1943	2.67057e-05	6.08876e-05	0.237482	0.960298	0.267117	0.971783
FBgn0010228	37480	HmgZ	1604	0.00202457	0.00313396	0.513623	0.974252	0.264337	0.971783
FBgn0036762	39988	CG7430	2252	0.442533	0.484322	0.121604	0.821295	0.922624	0.983039
FBgn0028693	39845	Rpn12	995	2.42164e-05	5.57503e-05	0.392946	0.974252	0.549616	0.971783
FBgn0039635	43437	Pdhb	2041	0.0350173	0.0452537	0.211265	0.930459	0.892951	0.978753
FBgn0035926	39005	Acbp5	337	0.000175776	0.000332807	0.850734	0.974252	0.991685	0.997637
FBgn0031771	33852	ND-51	1590	0.00608821	0.0087219	0.157334	0.881574	0.724885	0.971783
FBgn0250843	34359	Prosalpha6	1070	6.39619e-05	0.000133615	0.350231	0.974252	0.340207	0.971783
FBgn0030520	32337	Pdcd4	3431	7.8006e-05	0.000159595	0.637216	0.974252	0.683934	0.971783
FBgn0038224	41745	ATPsynE	720	0.0242056	0.0319057	0.495083	0.974252	0.506874	0.971783
FBgn0034871	37721	CG3906	849	0.228909	0.263474	0.313278	0.974252	0.892974	0.978753
FBgn0053129	34514	CG33129	3508	9.93844e-05	0.000198159	0.667966	0.974252	0.840535	0.974218
FBgn0000261	40048	Cat	1993	1.23864e-06	3.94281e-06	0.319251	0.974252	0.340127	0.971783
FBgn0024814	40221	Clc	1406	0.000161124	0.000307712	0.360204	0.974252	0.461921	0.971783
FBgn0250788	32746	beta-Spec	7896	5.97052e-05	0.000125514	0.652662	0.974252	0.772455	0.971783
FBgn0015754	36791	Lis-1	3459	9.69093e-06	2.47319e-05	0.516162	0.974252	0.650807	0.971783
FBgn0020236	36760	ATPCL	4339	1.71474e-05	4.11918e-05	0.0243644	0.478931	0.465159	0.971783
FBgn0087040	39130	alphaTub67C	1617	2.69183e-09	1.38437e-08	0.367025	0.974252	0.3914	0.971783
FBgn0031249	33206	CG11911	970	0.000106892	0.000211585	0.679978	0.974252	0.671773	0.971783
FBgn0043362	33819	bchs	12155	0.00191992	0.00298441	0.813169	0.974252	0.65407	0.971783
FBgn0035542	38543	DOR	3058	2.01408e-05	4.74682e-05	0.811089	0.974252	0.863576	0.975946
FBgn0035499	38490	Chd64	1459	4.12548e-05	9.01303e-05	0.829074	0.974252	0.651156	0.971783
FBgn0016041	44978	Tom40	2395	2.84421e-31	2.02445e-29	0.180658	0.907123	0.143206	0.920714
FBgn0027108	31646	Inx2	5480	9.86557e-20	1.53938e-18	0.966131	0.98704	0.736499	0.971783
FBgn0028331	31964	l(1)G0289	3493	4.88106e-05	0.000104643	0.873204	0.975042	0.940445	0.985596
FBgn0001234	3772547	Hsromega	21710	0.547205	0.586751	1	1	0.463326	0.971783
FBgn0039348	43091	Npl4	2476	1.03207e-05	2.61635e-05	0.389302	0.974252	0.268767	0.971783
FBgn0015283	40388	Rpn10	1422	0.000137042	0.000264841	0.325915	0.974252	0.522447	0.971783
FBgn0029629	31243	eIF3g1	1027	5.65665e-05	0.000119382	0.475998	0.974252	0.650726	0.971783
FBgn0263987	31459	spoon	5705	2.63807e-05	6.02435e-05	0.687555	0.974252	0.493642	0.971783
FBgn0035871	38936	BI-1	1247	0.00709078	0.0100693	0.607113	0.974252	0.661564	0.971783
FBgn0051343	326133	CG31343	3004	0.25076	0.286741	0.856512	0.974252	0.96936	0.991727
FBgn0265434	38001	zip	7242	0.0149636	0.0203058	0.943174	0.983011	0.806743	0.971783
FBgn0000173	32358	ben	2072	1.88135e-06	5.73455e-06	0.25134	0.968815	0.427958	0.971783
FBgn0026083	31363	tyf	11456	0.000697939	0.00117021	0.880278	0.975608	0.814551	0.971783
FBgn0000043	35526	Act42A	1626	2.20744e-07	8.30547e-07	0.449495	0.974252	0.0441517	0.593819
FBgn0023197	39959	Jon74E	1553	0.89109	0.905732	0.731092	0.974252	0.64892	0.971783
FBgn0001142	33172	Gs1	2396	1.14292e-06	3.66807e-06	0.877401	0.975345	0.721081	0.971783
FBgn0031030	32948	Tao	7414	0.000135111	0.000261304	0.818399	0.974252	0.712776	0.971783
FBgn0011227	45401	ox	331	0.822795	0.845299	0.4573	0.974252	0.486043	0.971783
FBgn0043575	35862	PGRP-SC2	746	0.000586517	0.000999233	0.64846	0.974252	0.846721	0.974498
FBgn0266084	39004	Fhos	10218	0.0236201	0.0311841	0.67988	0.974252	0.849719	0.974599
FBgn0027556	32682	CG4928	4520	2.43002e-08	1.08723e-07	0.158963	0.88248	0.887096	0.978287
FBgn0000120	35078	Arr1	2476	2.5942e-05	5.93547e-05	0.187503	0.910736	0.633915	0.971783
FBgn0263106	38643	DnaJ-1	2161	0.519174	0.560022	0.299017	0.974252	0.393687	0.971783
FBgn0038984	42656	AdipoR	2899	0.00163458	0.00256776	0.363823	0.974252	0.662505	0.971783
FBgn0000568	39999	Eip75B	13451	0.00709355	0.0100723	0.877829	0.975345	0.686407	0.971783
FBgn0065099	3772633	snRNA:7SK	444	0.402435	0.444243	0.356659	0.974252	0.372923	0.971783
FBgn0031145	33078	Ntf-2	3723	6.05569e-06	1.62864e-05	0.417475	0.974252	0.339021	0.971783
FBgn0020653	31760	Trxr-1	2790	8.6517e-05	0.000174897	0.0657348	0.706672	0.144466	0.921771
FBgn0035423	38398	eIF1	681	0.000153222	0.000293688	0.450255	0.974252	0.886761	0.978287
FBgn0266064	41823	GlyS	3340	0.158304	0.186844	0.044917	0.618521	0.656028	0.971783
FBgn0031654	33707	Jon25Bii	894	0.391989	0.433602	0.64002	0.974252	0.862788	0.975946
FBgn0019686	35288	lok	2439	7.19713e-13	5.74444e-12	0.510325	0.974252	0.382881	0.971783
FBgn0027081	45784	ThrRS	2896	2.37702e-05	5.48689e-05	0.128414	0.835921	0.236216	0.971783
FBgn0024432	42199	Dlc90F	816	2.38735e-09	1.23552e-08	0.488053	0.974252	0.220319	0.971783
FBgn0013576	45467	mtd	13741	0.00287802	0.00434126	0.622252	0.974252	0.821598	0.971783
FBgn0039471	43247	CG6295	1091	0.16907	0.198678	0.826712	0.974252	0.213293	0.971783
FBgn0003447	31717	sn	3507	1.54716e-06	4.79943e-06	0.898532	0.977025	0.88611	0.978287
FBgn0016126	43792	CaMKI	3382	0.556236	0.595509	0.0131553	0.362305	0.140982	0.917099
FBgn0086357	33905	Sec61alpha	2128	4.36734e-06	1.2146e-05	0.164281	0.888197	0.124734	0.883657
FBgn0035694	38724	CG13299	494	2.86874e-08	1.26787e-07	0.291716	0.974252	0.317482	0.971783
FBgn0031018	32932	narya	993	0.0583382	0.0730598	0.756364	0.974252	0.767067	0.971783
FBgn0040340	31042	TRAM	2503	0.000243849	0.00044851	0.570964	0.974252	0.681367	0.971783
FBgn0001269	36239	inv	5919	0.0049278	0.00716687	0.854974	0.974252	0.82491	0.972417
FBgn0024352	33202	Stip1	2023	4.02093e-29	1.76063e-27	0.323153	0.974252	0.0409945	0.577256
FBgn0015776	33952	nrv1	2195	0.0853217	0.104428	0.893212	0.975788	0.739512	0.971783
FBgn0087035	39683	AGO2	4144	0.000266905	0.000486439	0.218579	0.939467	0.983845	0.995564
FBgn0037001	40272	ND-39	1616	0.657655	0.692858	0.120449	0.819585	0.89844	0.979193
FBgn0004167	38418	kst	14454	0.00768799	0.010861	0.827054	0.974252	0.797987	0.971783
FBgn0263391	37230	hts	11366	0.0028292	0.00427092	0.0193482	0.432711	0.60277	0.971783
FBgn0035165	38096	CG13887	1593	2.20906e-08	9.95514e-08	0.175979	0.900659	0.124566	0.88341
FBgn0265487	36945	mbl	15094	3.89103e-18	5.34862e-17	0.0954754	0.769339	0.928146	0.983764
FBgn0029868	31578	ND-B16.6	1265	0.0100731	0.0140083	0.501018	0.974252	0.481235	0.971783
FBgn0015834	33710	eIF3i	1177	3.7338e-05	8.23232e-05	0.265952	0.974252	0.291187	0.971783
FBgn0032640	35052	Sgt	1534	0.00574692	0.00827939	0.646028	0.974252	0.516789	0.971783
FBgn0002962	42297	nos	2349	0.000179722	0.000339741	0.635156	0.974252	0.635935	0.971783
FBgn0015509	35742	Cul1	4141	1.69922e-22	3.35709e-21	0.233448	0.955211	0.320267	0.971783
FBgn0029093	45268	cathD	1784	0.339627	0.380707	0.0631964	0.698273	0.496891	0.971783
FBgn0086361	43481	alph	3149	5.3959e-07	1.87791e-06	0.106497	0.794019	0.798846	0.971783
FBgn0267975	42306	vib	3569	0.000353702	0.000628535	0.641542	0.974252	0.715979	0.971783
FBgn0032859	35311	Arpc2	1974	2.09199e-28	8.29769e-27	0.592149	0.974252	0.544522	0.971783
FBgn0029501	44276	Crtp	2455	0.0124097	0.0170419	0.865227	0.974252	0.52708	0.971783
FBgn0026415	31926	Idgf4	1834	0.00507548	0.00736653	0.698223	0.974252	0.59513	0.971783
FBgn0000667	31166	Actn	5272	2.69149e-05	6.13197e-05	0.516466	0.974252	0.554729	0.971783
FBgn0035370	38341	Non2	1320	1.53986e-25	4.11016e-24	0.0016575	0.114323	0.0376993	0.566143
FBgn0032285	34471	CG17108	1164	3.78137e-07	1.35878e-06	0.591511	0.974252	0.363994	0.971783
FBgn0041709	38294	yellow-g	1344	1.23315e-05	3.06968e-05	0.156444	0.88059	0.154142	0.935958
FBgn0039697	43515	CG7834	1156	0.0502282	0.0635105	0.207386	0.929213	0.464482	0.971783
FBgn0262579	38895	Sarm	9929	0.000133503	0.000258547	0.818376	0.974252	0.823351	0.972229
FBgn0035328	38295	yellow-g2	1431	6.89916e-05	0.000142973	0.336647	0.974252	0.339094	0.971783
FBgn0036091	39205	CG18628	334	3.95414e-07	1.41564e-06	0.0482486	0.629899	0.0384578	0.566437
FBgn0259214	43787	PMCA	7665	0.00230673	0.00353493	0.203331	0.926332	0.932186	0.984885
FBgn0038535	42127	alt	4464	0.000405235	0.000713118	0.922676	0.980414	0.861911	0.975946
FBgn0052423	38605	shep	11502	0.0371931	0.0479106	0.5106	0.974252	0.73902	0.971783
FBgn0040733	50206	BomS6	198	0.438301	0.480197	0.718186	0.974252	0.220479	0.971783
FBgn0085362	5740271	Vml	1960	0.000899379	0.00147558	0.95936	0.985704	0.924484	0.983159
FBgn0266019	32136	rudhira	12060	0.116155	0.139655	0.249652	0.968501	0.842438	0.974319
FBgn0051092	43105	LpR2	5510	0.0561123	0.0704534	0.456635	0.974252	0.65215	0.971783
FBgn0003124	40232	polo	2980	7.33677e-08	3.02155e-07	0.384424	0.974252	0.0976354	0.804707
FBgn0036837	40073	CG18135	4072	5.22289e-06	1.42707e-05	0.178606	0.905066	0.393088	0.971783
FBgn0003231	35246	ref(2)P	2395	0.0139402	0.019003	0.376044	0.974252	0.637109	0.971783
FBgn0034259	37006	P32	1154	2.03699e-06	6.15957e-06	0.599573	0.974252	0.674886	0.971783
FBgn0035268	38224	CG8001	2687	0.110619	0.133369	0.881719	0.975739	0.616122	0.971783
FBgn0039958	3355094	CG12567	2330	1.54709e-22	3.07211e-21	0.000160575	0.0269144	0.0115758	0.311647
FBgn0030328	32123	Amun	4444	6.81724e-06	1.80665e-05	0.903408	0.977238	0.933554	0.984885
FBgn0004872	34521	piwi	3073	0.00213128	0.00328707	0.954809	0.984232	0.96069	0.990295
FBgn0036106	39220	CG6409	1544	0.000258861	0.000473106	0.691695	0.974252	0.976855	0.993966
FBgn0038745	42369	CG4538	4139	6.75917e-08	2.80591e-07	0.31215	0.974252	0.384994	0.971783
FBgn0264693	38491	ens	5703	0.325309	0.365946	0.612715	0.974252	0.933831	0.984885
FBgn0033902	36565	eIF3m	1590	6.58362e-07	2.24711e-06	0.244853	0.967337	0.464208	0.971783
FBgn0043456	192507	Ndf	3150	6.11716e-07	2.10078e-06	0.833465	0.974252	0.665981	0.971783
FBgn0250869	7354471	CG42240	2187	0.000555397	0.000951168	0.609173	0.974252	0.776844	0.971783
FBgn0019925	41864	Surf4	1641	1.2473e-14	1.24157e-13	0.223302	0.942916	0.0537601	0.650161
FBgn0260799	3355143	p120ctn	2685	0.00122384	0.00196288	0.894226	0.976202	0.947071	0.986828
FBgn0028969	45250	deltaCOP	2170	0.00131672	0.00210168	0.864351	0.974252	0.768442	0.971783
FBgn0014009	35577	Rab2	1712	2.18691e-05	5.09869e-05	0.428468	0.974252	0.388326	0.971783
FBgn0004237	48535	Hrb87F	2759	1.63999e-07	6.32933e-07	0.545701	0.974252	0.327192	0.971783
FBgn0260008	5740185	UQCR-11	1613	0.00102353	0.00166282	0.439062	0.974252	0.893413	0.978753
FBgn0029568	31067	CG11381	1603	5.41216e-05	0.000114798	0.670321	0.974252	0.537749	0.971783
FBgn0260396	8674012	CG42521	457	0.471254	0.512768	0.711905	0.974252	0.266016	0.971783
FBgn0001316	38067	klar	11717	0.000930096	0.00152134	0.656067	0.974252	0.831812	0.973748
FBgn0026252	44747	msk	3979	1.00274e-05	2.54862e-05	0.96684	0.98719	0.692891	0.971783
FBgn0019644	39143	ATPsynB	918	0.720536	0.751436	0.240475	0.963442	0.876227	0.977486
FBgn0263773	44380	fok	2297	0.168671	0.198269	0.197358	0.92211	0.997032	0.998875
FBgn0004436	40610	Ubc6	2166	0.0092003	0.0128565	0.169246	0.893701	0.71498	0.971783
FBgn0051813	318957	nur	893	9.73993e-06	2.48406e-05	0.212472	0.93109	0.199899	0.971783
FBgn0010488	46020	NAT1	5665	0.130983	0.156517	0.974639	0.98927	0.787957	0.971783
FBgn0086691	34897	UK114	610	0.0212804	0.0282699	0.755498	0.974252	0.759585	0.971783
FBgn0039562	43354	Gp93	2841	0.215084	0.248553	0.44611	0.974252	0.18562	0.971607
FBgn0010388	36635	Dro	754	0.00396912	0.00585428	0.839853	0.974252	0.168684	0.956217
FBgn0261113	42267	Xrp1	4826	9.518e-07	3.12022e-06	0.383722	0.974252	0.978433	0.994083
FBgn0030276	32057	Dlic	3811	3.22468e-07	1.17527e-06	0.0502145	0.645528	0.348901	0.971783
FBgn0000078	36932	Amy-d	1606	2.19415e-06	6.56476e-06	0.34708	0.974252	0.28944	0.971783
FBgn0015789	33025	Rab10	2336	1.06361e-07	4.25991e-07	0.551439	0.974252	0.330377	0.971783
FBgn0000319	32537	Chc	6008	0.000429196	0.000751551	0.294941	0.974252	0.2745	0.971783
FBgn0011481	42177	Ssdp	5521	0.000889879	0.00146092	0.651348	0.974252	0.623326	0.971783
FBgn0052190	39978	NUCB1	2203	0.0390125	0.0501052	0.43224	0.974252	0.958195	0.989358
FBgn0003134	42922	Pp1alpha-96A	3210	0.824391	0.846549	0.233944	0.955211	0.61078	0.971783
FBgn0034645	37466	ND-B12	606	0.673785	0.707842	0.501462	0.974252	0.780661	0.971783
FBgn0004057	32974	Zw	2512	0.573824	0.61253	0.78364	0.974252	0.888842	0.978561
FBgn0051812	318956	Tsen2	1369	0.000601068	0.00102197	0.753247	0.974252	0.307136	0.971783
FBgn0052230	317928	ND-MLRQ	538	0.282651	0.320737	0.423744	0.974252	0.86602	0.975946
FBgn0261608	44783	RpL37A	777	2.93622e-19	4.39249e-18	0.131755	0.838348	0.0125606	0.326324
FBgn0000233	31912	btd	2934	0.0132006	0.0180517	0.860216	0.974252	0.772212	0.971783
FBgn0028920	34799	CG8997	1347	0.698072	0.73006	0.632261	0.974252	0.6831	0.971783
FBgn0034654	37475	eIF3k	853	5.11449e-05	0.000109077	0.144753	0.859696	0.20468	0.971783
FBgn0014869	43447	Pglym78	1136	0.70577	0.737418	0.201241	0.925191	0.616357	0.971783
FBgn0002031	49168	l(2)37Cc	2119	8.36659e-07	2.78256e-06	0.189316	0.913923	0.390379	0.971783
FBgn0022238	44703	lolal	2402	4.18857e-10	2.37683e-09	0.0165456	0.410036	0.174339	0.957841
FBgn0011766	42550	E2f1	6451	3.74626e-05	8.25862e-05	0.290856	0.974252	0.671788	0.971783
FBgn0003137	43872	Ppn	9544	0.022325	0.0295568	0.299164	0.974252	0.68535	0.971783
FBgn0031883	33989	Caper	3222	4.05323e-06	1.1344e-05	0.796918	0.974252	0.55559	0.971783
FBgn0014133	32119	bif	8842	0.000233699	0.000431777	0.977633	0.989953	0.923432	0.983159
FBgn0034282	37043	Mapmodulin	2520	1.5e-08	6.9424e-08	0.172054	0.896811	0.368723	0.971783
FBgn0016694	45588	Pdp1	12138	9.41469e-05	0.000188705	0.40398	0.974252	0.717291	0.971783
FBgn0014863	40849	Mlp84B	3136	2.74649e-05	6.23995e-05	0.972732	0.988985	0.597033	0.971783
FBgn0085436	5740252	Not1	10916	0.0158377	0.0214285	0.850176	0.974252	0.6341	0.971783
FBgn0014464	3885650	Cp7Fa	1033	2.36226e-05	5.46038e-05	0.267267	0.974252	0.273939	0.971783
FBgn0267336	41217	Glut4EF	15711	0.000900183	0.00147659	0.837565	0.974252	0.964115	0.990975
FBgn0032586	34984	Tpr2	3043	0.0100542	0.0139833	0.422912	0.974252	0.194296	0.971783
FBgn0011361	38154	ND-ACP	842	0.000649576	0.00109596	0.537601	0.974252	0.583674	0.971783
FBgn0002787	37894	Rpn8	1532	0.000175168	0.000331776	0.163189	0.887038	0.397003	0.971783
FBgn0051755	34331	SoYb	4909	0.00154113	0.00243075	0.800407	0.974252	0.518385	0.971783
FBgn0052473	41636	CG32473	4559	0.00025256	0.000463002	0.934204	0.98255	0.892832	0.978753
FBgn0040660	50133	CG13551	637	3.48768e-05	7.74444e-05	0.319387	0.974252	0.386479	0.971783
FBgn0000047	41885	Act88F	1595	0.145082	0.17215	0.212128	0.93109	0.888802	0.978561
FBgn0267330	34427	KdelR	1746	0.00101196	0.00164506	0.843691	0.974252	0.963061	0.990831
FBgn0023129	39085	aay	1529	0.0552742	0.0694794	0.170236	0.894879	0.940644	0.985629
FBgn0032136	34283	Apoltp	13330	0.00521622	0.00755884	0.981336	0.990305	0.834063	0.973748
FBgn0040070	34281	Trx-2	1357	0.000688987	0.0011567	0.514542	0.974252	0.669812	0.971783
FBgn0027094	34156	AlaRS	3289	5.92692e-08	2.47957e-07	0.133306	0.840644	0.283095	0.971783
FBgn0037137	40433	Nopp140	3232	6.8184e-08	2.82824e-07	0.473263	0.974252	0.163975	0.949983
FBgn0000370	47767	crc	3423	0.0448007	0.0570131	0.143311	0.855391	0.820499	0.971783
FBgn0000406	35008	Cyt-b5-r	1557	8.50664e-06	2.20341e-05	0.554829	0.974252	0.426312	0.971783
FBgn0000592	39392	Est-6	1837	2.48417e-08	1.10955e-07	0.284725	0.974252	0.0791716	0.752389
FBgn0083123	8673975	Uhg5	808	7.22935e-07	2.44396e-06	0.634439	0.974252	0.784097	0.971783
FBgn0001624	32083	dlg1	11505	0.0153102	0.0207599	0.746297	0.974252	0.965323	0.991268
FBgn0016983	38824	smid	3386	1.44944e-07	5.64001e-07	0.197393	0.92211	0.253163	0.971783
FBgn0051363	41392	Jupiter	2522	1.20647e-05	3.01e-05	0.445538	0.974252	0.232813	0.971783
FBgn0083048	5740792	snoRNA:Psi18S-1377d	136	1.04453e-13	9.32539e-13	0.0961261	0.769708	0.167135	0.955124
FBgn0027588	49953	GCS2alpha	3637	0.00458855	0.00670727	0.677214	0.974252	0.895638	0.978894
FBgn0262737	40436	mub	12718	0.219768	0.25359	0.805697	0.974252	0.541798	0.971783
FBgn0003074	35886	Pgi	2460	1.84318e-06	5.62921e-06	0.262077	0.974252	0.190823	0.971783
FBgn0283658	34021	muc	2451	8.26859e-05	0.000168089	0.517626	0.974252	0.792858	0.971783
FBgn0011638	35305	La	1549	4.81933e-08	2.04307e-07	0.374698	0.974252	0.508118	0.971783
FBgn0032202	34371	REPTOR-BP	634	0.00664875	0.00947702	0.930601	0.981864	0.939488	0.985244
FBgn0036580	39776	PDCD-5	650	7.40229e-05	0.000152205	0.441928	0.974252	0.361977	0.971783
FBgn0034345	37117	CG5174	2420	1.50015e-06	4.67033e-06	0.281356	0.974252	0.338584	0.971783
FBgn0030551	32374	CG11674	1172	1.3442e-06	4.239e-06	0.333192	0.974252	0.348794	0.971783
FBgn0016691	41845	ATPsynO	802	0.741143	0.770761	0.28103	0.974252	0.631377	0.971783
FBgn0037007	40278	CG5059	2332	1.98622e-09	1.03897e-08	0.432965	0.974252	0.352701	0.971783
FBgn0052521	33098	CG32521	4555	2.26415e-05	5.25741e-05	0.490972	0.974252	0.646421	0.971783
FBgn0033021	35492	CG10417	2538	8.00977e-08	3.27535e-07	0.938792	0.983011	0.909122	0.980584
FBgn0016697	36951	Prosalpha5	945	0.00133828	0.00213282	0.650308	0.974252	0.790513	0.971783
FBgn0010434	37205	cora	6043	0.609449	0.647277	0.612967	0.974252	0.884094	0.978153
FBgn0025683	33171	CG3164	3148	5.35808e-06	1.46145e-05	0.822437	0.974252	0.648168	0.971783
FBgn0030329	32124	prtp	2073	0.00750255	0.0106173	0.316682	0.974252	0.340003	0.971783
FBgn0005278	48552	Sam-S	3559	0.00235439	0.00360124	0.646147	0.974252	0.65018	0.971783
FBgn0023175	36018	Prosalpha7	976	0.000684701	0.00115	0.754196	0.974252	0.654137	0.971783
FBgn0000721	44817	for	6929	0.121586	0.145836	0.916062	0.978929	0.881426	0.977641
FBgn0283478	34294	und	1748	9.47488e-06	2.4248e-05	0.0754072	0.73595	0.174062	0.957841
FBgn0004926	39433	eIF2beta	1128	3.16371e-09	1.61216e-08	0.55037	0.974252	0.684502	0.971783
FBgn0036661	39875	CG9705	1570	9.84228e-13	7.72126e-12	0.196814	0.92211	0.237705	0.971783
FBgn0001098	42832	Gdh	2343	5.36019e-06	1.46177e-05	0.663335	0.974252	0.269013	0.971783
FBgn0020906	33708	Jon25Bi	866	0.0506547	0.0640134	0.57394	0.974252	0.932358	0.984885
FBgn0025839	31190	ND-B14.5A	807	0.0167391	0.0225725	0.616541	0.974252	0.751523	0.971783
FBgn0039682	43494	Obp99c	669	3.57304e-06	1.01414e-05	0.0994977	0.781739	0.310735	0.971783
FBgn0036428	39588	Gbs-70E	2846	0.679245	0.712809	0.798882	0.974252	0.527935	0.971783
FBgn0031148	33081	Cbs	2202	4.5361e-07	1.60519e-06	0.206374	0.928405	0.374141	0.971783
FBgn0014037	40171	Su(Tpl)	6626	0.0958134	0.116432	0.787431	0.974252	0.588686	0.971783
FBgn0027525	36146	LTV1	2099	0.000135755	0.000262484	0.303434	0.974252	0.602494	0.971783
FBgn0034051	36750	Mlf	2796	0.269386	0.306824	0.291099	0.974252	0.520938	0.971783
FBgn0019960	42587	Mitofilin	3000	0.000204039	0.000381316	0.217523	0.938325	0.672681	0.971783
FBgn0020386	38017	Pdk1	6593	0.630379	0.667279	0.682752	0.974252	0.588067	0.971783
FBgn0010226	36927	GstS1	2275	2.12212e-08	9.59664e-08	0.246216	0.967348	0.21831	0.971783
FBgn0043841	34652	vir-1	2118	0.00352469	0.00523814	0.508861	0.974252	0.451801	0.971783
FBgn0020370	36444	TppII	4813	3.36223e-22	6.53497e-21	0.0539305	0.65955	0.00278199	0.142676
FBgn0262975	42743	cnc	9178	0.166991	0.196427	0.859944	0.974252	0.491134	0.971783
FBgn0036262	39391	CG6910	1609	8.49955e-07	2.82076e-06	0.703589	0.974252	0.492401	0.971783
FBgn0030812	32690	wcy	5734	5.25362e-05	0.000111708	0.563335	0.974252	0.504267	0.971783
FBgn0037580	40996	DppIII	2613	0.516964	0.55787	0.0813474	0.748992	0.566116	0.971783
FBgn0030038	31776	CG1440	2606	1.67613e-16	2.01291e-15	0.0975059	0.77547	0.0531849	0.64848
FBgn0001125	33373	Got2	1734	0.00142851	0.0022655	0.0568335	0.674747	0.356489	0.971783
FBgn0028687	35701	Rpt1	1515	2.68202e-05	6.11308e-05	0.305249	0.974252	0.46721	0.971783
FBgn0004687	31474	Mlc-c	1399	8.40493e-20	1.31807e-18	0.375656	0.974252	0.0331208	0.537665
FBgn0259243	40305	Pka-R1	5167	0.502459	0.544063	0.826128	0.974252	0.045735	0.598077
FBgn0267912	8674098	CanA-14F	8258	0.345188	0.386579	0.415173	0.974252	0.552817	0.971783
FBgn0010173	40972	RpA-70	2135	1.64775e-29	7.73648e-28	0.0437093	0.612072	0.130968	0.89767
FBgn0032198	34363	eEF1delta	928	3.69415e-08	1.60268e-07	0.681498	0.974252	0.366155	0.971783
FBgn0031913	34022	CG5958	1174	0.000108697	0.000214722	0.358428	0.974252	0.54449	0.971783
FBgn0262732	39842	mbf1	1788	1.68047e-09	8.88574e-09	0.0931328	0.763892	0.0549475	0.653912
FBgn0264492	48448	CkIIalpha	2256	3.88577e-13	3.20823e-12	0.0453131	0.619597	0.385757	0.971783
FBgn0023537	30995	CG17896	2231	0.0170451	0.0229546	0.237281	0.960298	0.538769	0.971783
FBgn0027492	43312	wdb	7655	0.791131	0.816969	0.534599	0.974252	0.887009	0.978287
FBgn0050042	36345	Cpr49Ab	852	0.0345631	0.0446963	0.691035	0.974252	0.939173	0.985244
FBgn0010215	40517	alpha-Cat	3487	3.12688e-06	9.01958e-06	0.83825	0.974252	0.676721	0.971783
FBgn0030976	32888	CG7378	3832	2.44099e-06	7.22563e-06	0.380346	0.974252	0.836883	0.973748
FBgn0014879	41844	Set	1169	3.52561e-30	1.94884e-28	0.0524778	0.652852	0.0126622	0.327612
FBgn0044510	3355089	mRpS5	1682	0.0106251	0.0147117	0.85273	0.974252	0.933265	0.984885
FBgn0036419	39577	CG13482	540	0.0223227	0.0295563	0.593043	0.974252	0.803775	0.971783
FBgn0027493	42466	AdSS	1951	9.24115e-05	0.000185585	0.109812	0.799491	0.19237	0.971783
FBgn0030336	32135	CG1578	4720	8.35746e-07	2.78011e-06	0.208656	0.929517	0.314696	0.971783
FBgn0036663	39878	CG9674	8414	5.62633e-05	0.000118823	0.793774	0.974252	0.789266	0.971783
FBgn0086670	3771962	snoRNA:Psi28S-2622	140	0.00175335	0.00274025	0.702427	0.974252	0.634354	0.971783
FBgn0023477	37804	Taldo	1116	0.14191	0.16863	0.296724	0.974252	0.872202	0.976559
FBgn0037533	40941	CD98hc	2371	3.52422e-06	1.00174e-05	0.0848413	0.755013	0.332704	0.971783
FBgn0025366	34419	Ip259	1142	1.28906e-06	4.08495e-06	0.477359	0.974252	0.27185	0.971783
FBgn0038196	41708	CG9922	1006	6.06208e-05	0.000127284	0.59819	0.974252	0.821789	0.971783
FBgn0016926	33288	Pino	2497	0.0106462	0.014737	0.582091	0.974252	0.91298	0.981336
FBgn0267033	32353	mamo	29476	0.528918	0.569273	0.838725	0.974252	0.839337	0.974057
FBgn0024183	34885	vig	3372	4.11587e-13	3.38209e-12	0.558412	0.974252	0.796202	0.971783
FBgn0020443	34658	eRF3	4409	0.000247772	0.00045511	0.824144	0.974252	0.726099	0.971783
FBgn0033787	36430	CG13321	2043	0.000128442	0.000249988	0.738858	0.974252	0.770182	0.971783
FBgn0028341	31907	Ptpmeg2	7118	0.0186791	0.0249845	0.824672	0.974252	0.650023	0.971783
FBgn0029996	31728	UbcE2H	3083	0.00123312	0.00197675	0.730706	0.974252	0.612378	0.971783
FBgn0011754	32120	PhKgamma	3300	0.00976293	0.0135988	0.253677	0.96999	0.983892	0.995564
FBgn0002781	49228	mod(mdg4)	16924	6.16519e-05	0.000129258	0.895325	0.976538	0.92623	0.983485
FBgn0051481	40826	pb	3728	0.00365294	0.00541738	0.753023	0.974252	0.332309	0.971783
FBgn0040775	2768730	CG12158	279	0.240905	0.276343	0.438196	0.974252	0.00418607	0.183174
FBgn0004401	45961	Pep	2792	0.000132249	0.000256437	0.968414	0.987817	0.736547	0.971783
FBgn0035720	38756	CG10077	5541	4.32251e-05	9.39477e-05	0.675412	0.974252	0.647906	0.971783
FBgn0040985	50459	CG6115	743	0.0491839	0.0622304	0.271971	0.974252	0.588321	0.971783
FBgn0023212	42435	EloB	1207	0.00478401	0.00696945	0.344241	0.974252	0.826324	0.97255
FBgn0004889	47877	tws	5059	9.52057e-06	2.43609e-05	0.85938	0.974252	0.82768	0.972571
FBgn0016053	5740599	pgc	1212	0.000233531	0.000431517	0.874626	0.975042	0.890433	0.978753
FBgn0034432	37217	CG7461	2274	0.000432285	0.000756705	0.236814	0.959817	0.630654	0.971783
FBgn0011455	46260	ND-SGDH	888	0.248395	0.284224	0.419205	0.974252	0.246213	0.971783
FBgn0033570	36159	ND-B14	612	0.0788003	0.0968569	0.35683	0.974252	0.383787	0.971783
FBgn0013726	35801	pnut	3027	4.58842e-07	1.62076e-06	0.74059	0.974252	0.738731	0.971783
FBgn0041191	117332	Rheb	1225	6.7603e-05	0.000140375	0.78356	0.974252	0.37393	0.971783
FBgn0037722	41165	CG8319	1295	0.000593388	0.00100976	0.0751987	0.73595	0.237937	0.971783
FBgn0036728	39950	UQCR-Q	975	2.26618e-14	2.20232e-13	0.0921862	0.763539	0.0779001	0.746509
FBgn0052368	317997	CG32368	410	1.50719e-05	3.67038e-05	0.324939	0.974252	0.380713	0.971783
FBgn0010387	38784	Acbp2	432	2.34283e-05	5.42243e-05	0.83348	0.974252	0.305269	0.971783
FBgn0010225	46008	Gel	3376	3.29851e-05	7.36847e-05	0.123628	0.825316	0.95611	0.989237
FBgn0027619	36037	eIF3j	1363	4.5522e-18	6.24645e-17	0.219206	0.939506	0.39001	0.971783
FBgn0035959	39043	CG4911	4775	0.00209504	0.00323502	0.313009	0.974252	0.502559	0.971783
FBgn0037671	41104	ATP6AP2	1468	0.000556968	0.000953544	0.650184	0.974252	0.391107	0.971783
FBgn0036833	40069	CG3819	1422	0.00260871	0.00395694	0.701055	0.974252	0.669098	0.971783
FBgn0263352	38963	Unr	8968	0.0833787	0.102154	0.658457	0.974252	0.626163	0.971783
FBgn0011704	36280	RnrS	1593	3.81307e-10	2.17722e-09	0.233981	0.955211	0.278523	0.971783
FBgn0030999	32912	Mur18B	1615	8.00498e-07	2.67657e-06	0.110882	0.802055	0.523629	0.971783
FBgn0003371	31248	sgg	12445	7.28271e-07	2.45933e-06	0.667434	0.974252	0.988641	0.997285
FBgn0267398	7354404	Yeti	1576	2.28066e-05	5.29268e-05	0.323815	0.974252	0.705787	0.971783
FBgn0022338	42273	dnk	1393	2.29439e-06	6.83189e-06	0.571456	0.974252	0.597578	0.971783
FBgn0029676	31335	HIP-R	2138	4.88362e-05	0.000104673	0.505392	0.974252	0.705292	0.971783
FBgn0027580	36020	PCB	4739	8.87323e-07	2.92856e-06	0.0728179	0.731358	0.277002	0.971783
FBgn0259174	39958	Nedd4	5259	5.28426e-05	0.000112314	0.462319	0.974252	0.617044	0.971783
FBgn0000239	45830	bur	3116	9.47931e-09	4.54238e-08	0.0460755	0.622316	0.171508	0.956217
FBgn0263748	14462401	CG43673	881	0.000627309	0.0010623	0.808817	0.974252	0.882171	0.977933
FBgn0038922	42586	Idh3b	2059	7.13395e-06	1.88386e-05	0.462062	0.974252	0.473707	0.971783
FBgn0261609	32617	eIF2alpha	1519	2.03807e-06	6.16164e-06	0.128815	0.836346	0.331814	0.971783
FBgn0035173	38104	CG13907	4723	4.07981e-05	8.92201e-05	0.117305	0.817971	0.517789	0.971783
FBgn0028694	33738	Rpn11	1208	4.02505e-05	8.81462e-05	0.40015	0.974252	0.512081	0.971783
FBgn0033733	36356	CG8834	1832	0.143651	0.170595	0.736433	0.974252	0.381783	0.971783
FBgn0051233	42557	CG31233	3059	0.0344185	0.0445241	0.969193	0.987953	0.759302	0.971783
FBgn0038469	42054	CG4009	2214	7.43869e-10	4.09818e-09	0.0361008	0.573485	0.0245055	0.467522
FBgn0030603	2768877	CG5541	2514	8.53202e-05	0.000172836	0.871322	0.97485	0.827813	0.972571
FBgn0035878	38944	CG7182	1962	4.27186e-05	9.30024e-05	0.208204	0.929517	0.411435	0.971783
FBgn0011695	49821	EbpIII	1160	1.97659e-06	5.99554e-06	0.460685	0.974252	0.584558	0.971783
FBgn0005411	32602	U2af50	1646	7.62327e-05	0.000156172	0.29889	0.974252	0.324735	0.971783
FBgn0002413	43673	dco	4783	7.21257e-06	1.90107e-05	0.92322	0.980699	0.782946	0.971783
FBgn0038611	42212	CG14309	3341	7.69206e-07	2.58246e-06	0.372305	0.974252	0.251867	0.971783
FBgn0083001	5740419	snoRNA:Psi28S-1192a	140	0.000399114	0.0007033	0.49044	0.974252	0.337118	0.971783
FBgn0033179	35674	p47	1432	0.00134241	0.00213896	0.16208	0.88494	0.343847	0.971783
FBgn0032961	35426	CG1416	1644	0.000113353	0.00022324	0.3984	0.974252	0.441978	0.971783
FBgn0038964	42633	Nop56	1746	5.46554e-07	1.8996e-06	0.584195	0.974252	0.594596	0.971783
FBgn0026879	50364	CG13364	387	1.42961e-05	3.4962e-05	0.580133	0.974252	0.808181	0.971783
FBgn0012034	40348	AcCoAS	3605	1.39376e-05	3.41962e-05	0.799306	0.974252	0.855935	0.975767
FBgn0031897	34003	CG13784	5455	0.40013	0.441918	0.044702	0.61647	0.26587	0.971783
FBgn0029172	44006	Fad2	1312	3.14476e-07	1.14991e-06	0.90023	0.977238	0.876375	0.977486
FBgn0042135	59173	Gdap2	5449	0.000270133	0.000491747	0.30933	0.974252	0.917064	0.981837
FBgn0039909	43798	ND-49	1593	0.655908	0.691391	0.576506	0.974252	0.379764	0.971783
FBgn0033081	35563	geminin	1061	2.63645e-09	1.35768e-08	0.280342	0.974252	0.289377	0.971783
FBgn0029870	31581	Marf	3617	0.0166901	0.0225115	0.862121	0.974252	0.930158	0.984357
FBgn0250789	38231	alpha-Spec	8347	0.00198209	0.003074	0.78735	0.974252	0.568676	0.971783
FBgn0265185	19836034	CG44250	1100	1.94175e-05	4.59511e-05	0.549344	0.974252	0.340141	0.971783
FBgn0011327	39102	Uch-L5	1394	0.654005	0.689665	0.877094	0.975345	0.289767	0.971783
FBgn0002938	34012	ninaC	5425	1.16628e-07	4.63657e-07	0.725143	0.974252	0.99905	0.999563
FBgn0027611	34437	LManII	3633	0.0250357	0.032933	0.603462	0.974252	0.928542	0.983764
FBgn0011586	43951	e(r)	1687	4.12856e-23	8.66164e-22	0.0140302	0.375778	0.136803	0.911269
FBgn0264357	42515	SNF4Agamma	11990	0.192897	0.224561	0.773496	0.974252	0.89874	0.979193
FBgn0035425	38400	CG17746	1851	5.20089e-12	3.724e-11	0.0944651	0.764549	0.205531	0.971783
FBgn0266521	33863	stai	3792	3.05665e-18	4.23906e-17	0.4364	0.974252	0.171143	0.956217
FBgn0042693	42169	wrd	7793	0.000927994	0.00151806	0.387865	0.974252	0.655863	0.971783
FBgn0029891	31607	Pink1	3239	0.00178218	0.00278196	0.102048	0.788659	0.705933	0.971783
FBgn0086676	45380	spin	3656	0.00180542	0.0028157	0.700275	0.974252	0.97371	0.992493
FBgn0038746	42370	Surf6	1150	5.90797e-23	1.22791e-21	0.452732	0.974252	0.591094	0.971783
FBgn0001120	39615	gnu	923	3.23018e-06	9.28148e-06	0.771538	0.974252	0.762159	0.971783
FBgn0001297	3772082	kay	7789	2.18722e-07	8.23536e-07	0.790699	0.974252	0.90064	0.979193
FBgn0051992	43808	gw	7420	0.0131706	0.0180122	0.697903	0.974252	0.399012	0.971783
FBgn0039406	43169	RpL34a	621	1.95345e-05	4.61579e-05	0.242262	0.96488	0.318166	0.971783
FBgn0051694	33489	CG31694	2639	0.000472837	0.000820504	0.248991	0.968501	0.295765	0.971783
FBgn0038826	42460	Syp	11225	4.3096e-22	8.26298e-21	0.657456	0.974252	0.774028	0.971783
FBgn0010435	37999	emp	3522	0.0085871	0.0120526	0.833425	0.974252	0.767065	0.971783
FBgn0031505	33528	ND-B14.5B	762	0.0256935	0.0337556	0.395541	0.974252	0.796772	0.971783
FBgn0051716	34416	Cnot4	4475	0.00419668	0.00616917	0.837887	0.974252	0.733067	0.971783
FBgn0037024	40299	tzn	1283	0.000272198	0.000495217	0.230115	0.950518	0.436252	0.971783
FBgn0000250	34969	cact	3324	0.000607002	0.00103071	0.475489	0.974252	0.790128	0.971783
FBgn0035763	38808	mrva	2570	1.2299e-06	3.91819e-06	0.392267	0.974252	0.219556	0.971783
FBgn0032715	35140	CG17597	1758	0.00157002	0.00247232	0.501565	0.974252	0.580398	0.971783
FBgn0030478	32292	CG1640	3058	0.000590887	0.00100576	0.108151	0.79691	0.775199	0.971783
FBgn0028689	36638	Rpn6	1945	0.000267965	0.000488029	0.208276	0.929517	0.0490399	0.62226
FBgn0014141	42066	cher	9428	0.0601935	0.0752319	0.998377	0.999018	0.972129	0.992049
FBgn0058191	3354930	CG40191	3281	2.88528e-06	8.38318e-06	0.677322	0.974252	0.699131	0.971783
FBgn0030738	32593	CG9915	3003	5.83218e-07	2.01088e-06	0.180035	0.906748	0.171455	0.956217
FBgn0001222	37068	Hsf	2910	2.25464e-05	5.23853e-05	0.287965	0.974252	0.27994	0.971783
FBgn0086265	33830	psd	1543	0.000129842	0.000252461	0.776623	0.974252	0.725611	0.971783
FBgn0015622	44643	Cnx99A	2795	1.4313e-05	3.49923e-05	0.941573	0.983011	0.574239	0.971783
FBgn0030521	32341	CtsB1	1594	0.00407461	0.00599821	0.306261	0.974252	0.28424	0.971783
FBgn0262007	39179	CG42825	1752	0.000557621	0.000954557	0.355687	0.974252	0.704173	0.971783
FBgn0030740	32596	CG9917	1801	1.36403e-08	6.35127e-08	0.201925	0.92595	0.570455	0.971783
FBgn0030853	32740	ND-24	1064	0.905545	0.918747	0.326453	0.974252	0.14731	0.92741
FBgn0262124	5740320	uex	4520	0.00308348	0.00462567	0.693781	0.974252	0.852419	0.974801
FBgn0028686	32047	Rpt3	1553	9.27619e-06	2.38138e-05	0.0859183	0.757519	0.150642	0.932569
FBgn0024556	44438	mEFTu1	1776	9.86096e-06	2.51153e-05	0.108834	0.798152	0.235475	0.971783
FBgn0037248	40562	srl	4642	8.95607e-06	2.3087e-05	0.839804	0.974252	0.717953	0.971783
FBgn0003275	48312	RpII18	541	0.00271461	0.00410829	0.632077	0.974252	0.722843	0.971783
FBgn0040918	50392	schlank	2487	8.82676e-07	2.91689e-06	0.353449	0.974252	0.55754	0.971783
FBgn0015795	42841	Rab7	1700	0.000116833	0.000229485	0.347396	0.974252	0.151839	0.934135
FBgn0003071	36060	Pfk	4377	5.70278e-05	0.000120307	0.325246	0.974252	0.879411	0.977486
FBgn0017418	32796	ari-1	4815	0.00341675	0.00508937	0.326155	0.974252	0.524463	0.971783
FBgn0038043	41526	CG17202	777	5.507e-06	1.49813e-05	0.195693	0.92211	0.247006	0.971783
FBgn0086134	41531	Prosalpha2	920	0.000416264	0.000731041	0.644718	0.974252	0.695014	0.971783
FBgn0015924	33219	crq	2848	4.29688e-05	9.34801e-05	0.465036	0.974252	0.48272	0.971783
FBgn0262160	34701	CG9932	8998	3.04369e-07	1.11793e-06	0.73336	0.974252	0.860869	0.975946
FBgn0039965	3355158	Coa7	2769	0.000165563	0.000315462	0.733329	0.974252	0.666572	0.971783
FBgn0030007	31740	alpha-PheRS	1699	0.000101251	0.000201529	0.387708	0.974252	0.496571	0.971783
FBgn0265935	35596	coro	3345	0.00182755	0.00284878	0.421826	0.974252	0.423294	0.971783
FBgn0003256	3354888	rl	7591	0.00143961	0.00228148	0.680097	0.974252	0.885521	0.978287
FBgn0039761	43603	CG18404	607	0.00969558	0.0135099	0.37441	0.974252	0.797456	0.971783
FBgn0264750	14462750	CG44008	944	2.39523e-05	5.52239e-05	0.544961	0.974252	0.731772	0.971783
FBgn0010246	38153	Myo61F	3955	0.000425601	0.000746178	0.576505	0.974252	0.820141	0.971783
FBgn0039213	42934	atl	3349	0.209262	0.242328	0.83093	0.974252	0.592348	0.971783
FBgn0036337	39479	AdenoK	1905	1.26861e-07	5.00635e-07	0.506036	0.974252	0.531128	0.971783
FBgn0031544	33573	CG17593	1832	9.89061e-05	0.000197281	0.762179	0.974252	0.510936	0.971783
FBgn0030688	32525	CG8952	902	0.000544723	0.000934736	0.519344	0.974252	0.604485	0.971783
FBgn0038100	41591	Paip2	2039	0.548378	0.587782	0.122071	0.821295	0.697382	0.971783
FBgn0035438	38413	PHGPx	1359	0.547558	0.587065	0.737374	0.974252	0.342101	0.971783
FBgn0053109	326258	CG33109	1025	4.85127e-14	4.53367e-13	0.76081	0.974252	0.110212	0.845607
FBgn0039970	49893	CG17508	1733	0.0111449	0.0153972	0.849741	0.974252	0.91971	0.982826
FBgn0037468	40844	CG1943	1349	2.15976e-06	6.47803e-06	0.618755	0.974252	0.546924	0.971783
FBgn0015282	42828	Rpt2	1625	0.000206405	0.000385322	0.209747	0.930152	0.338865	0.971783
FBgn0030321	32112	CG1703	3059	2.25038e-06	6.71495e-06	0.886709	0.975739	0.877545	0.977486
FBgn0010341	32981	Cdc42	2078	7.6693e-23	1.57301e-21	0.0741295	0.733064	0.108034	0.839638
FBgn0032704	35128	Jwa	1134	3.84556e-05	8.45362e-05	0.588478	0.974252	0.479041	0.971783
FBgn0036862	40102	Gbs-76A	5392	5.25148e-14	4.89009e-13	0.511268	0.974252	0.0163247	0.38181
FBgn0283472	38654	S6k	4885	0.000604162	0.00102667	0.746471	0.974252	0.934175	0.984885
FBgn0031992	34111	Acbp1	525	6.12567e-05	0.000128533	0.817912	0.974252	0.852561	0.974808
FBgn0016977	44205	spen	23035	0.00242058	0.00369595	0.760707	0.974252	0.774568	0.971783
FBgn0262536	12798122	CG43090	624	6.76772e-07	2.30389e-06	0.551845	0.974252	0.597495	0.971783
FBgn0264490	44936	Eip93F	12686	1.24808e-05	3.10288e-05	0.555783	0.974252	0.701206	0.971783
FBgn0027084	31904	LysRS	2266	8.25027e-07	2.75033e-06	0.20793	0.929517	0.179452	0.963589
FBgn0033194	35693	Vps13	10480	0.129803	0.155154	0.799326	0.974252	0.366719	0.971783
FBgn0014865	36708	Mtk	268	0.00535884	0.00775291	0.750076	0.974252	0.459474	0.971783
FBgn0015031	46040	cype	522	0.0819049	0.100427	0.486205	0.974252	0.463081	0.971783
FBgn0038331	41876	Ccm3	1589	0.0142998	0.0194677	0.312056	0.974252	0.828524	0.97272
FBgn0017558	35970	Pdk	3164	3.76643e-08	1.63041e-07	0.164443	0.888197	0.614705	0.971783
FBgn0040529	50002	COX7A	697	0.00177399	0.00277028	0.846015	0.974252	0.469012	0.971783
FBgn0029979	31707	mahe	8365	0.124741	0.149413	0.492384	0.974252	0.660129	0.971783
FBgn0262872	45683	milt	7667	0.653154	0.688814	0.670897	0.974252	0.63095	0.971783
FBgn0026777	43785	Rad23	2027	1.9195e-07	7.31033e-07	0.585803	0.974252	0.545113	0.971783
FBgn0028491	31341	CG2930	4990	0.055692	0.0699707	0.739003	0.974252	0.985979	0.996054
FBgn0031670	33725	SelT	1130	0.00045394	0.000790616	0.866738	0.974252	0.864223	0.975946
FBgn0036272	39403	Sms	2092	2.61014e-08	1.16248e-07	0.426787	0.974252	0.643551	0.971783
FBgn0014857	33736	His3.3A	1002	0.000174729	0.000331025	0.94487	0.983011	0.820361	0.971783
FBgn0030245	32019	CG1637	5007	1.79281e-09	9.44133e-09	0.128551	0.835921	0.00307104	0.154797
FBgn0028479	34276	Mtpalpha	2886	3.19556e-05	7.16004e-05	0.0689751	0.719393	0.209576	0.971783
FBgn0283657	318206	Tlk	11568	0.00247847	0.003774	0.789801	0.974252	0.640892	0.971783
FBgn0003514	31554	sqh	1578	4.72012e-05	0.000101576	0.583991	0.974252	0.475458	0.971783
FBgn0025678	34976	CaBP1	1781	0.000476695	0.000826922	0.0955688	0.769339	0.482029	0.971783
FBgn0035620	38633	Alp9	1881	0.000746946	0.00124422	0.46648	0.974252	0.226432	0.971783
FBgn0028692	43449	Rpn2	3412	0.000920551	0.00150746	0.516943	0.974252	0.45081	0.971783
FBgn0004404	47219	RpS14b	597	0.000349147	0.000621219	0.182477	0.90724	0.276817	0.971783
FBgn0284220	35225	Top2	5242	9.6345e-05	0.000192764	0.799268	0.974252	0.641798	0.971783
FBgn0037010	40281	CG4825	2049	3.6162e-05	8.00587e-05	0.399209	0.974252	0.205118	0.971783
FBgn0086443	35194	AsnRS	2375	4.03569e-05	8.83544e-05	0.401627	0.974252	0.435234	0.971783
FBgn0030929	32835	CG15043	903	2.76203e-06	8.0551e-06	0.52512	0.974252	0.30746	0.971783
FBgn0038400	41959	CG5903	2392	0.414704	0.456687	0.358563	0.974252	0.456569	0.971783
FBgn0010333	38146	Rac1	1805	2.02652e-21	3.63933e-20	0.0365319	0.574925	0.254766	0.971783
FBgn0038395	41949	CG10407	1125	1.58803e-06	4.91643e-06	0.431578	0.974252	0.212658	0.971783
FBgn0028408	35955	Drep2	6902	3.14163e-06	9.05375e-06	0.835286	0.974252	0.756789	0.971783
FBgn0261396	35176	Rpn3	1831	3.28512e-06	9.42188e-06	0.132334	0.838348	0.464993	0.971783
FBgn0035473	38459	mge	1488	1.8757e-11	1.2495e-10	0.0674806	0.712661	9.33246e-05	0.0190245
FBgn0021768	39879	nudC	1622	0.000341575	0.000609138	0.633882	0.974252	0.597366	0.971783
FBgn0046114	248194	Gclm	1505	2.49469e-05	5.72798e-05	0.0535433	0.658228	0.373636	0.971783
FBgn0037363	40700	Atg17	6303	0.173332	0.203349	0.10839	0.797253	0.367437	0.971783
FBgn0001565	33118	Hlc	2116	3.90603e-10	2.22622e-09	0.127827	0.834815	0.205312	0.971783
FBgn0022069	44391	Nnp-1	2882	3.5788e-07	1.29075e-06	0.218659	0.939467	0.324188	0.971783
FBgn0033979	36662	Cyp6a19	1913	4.06832e-09	2.04044e-08	0.347214	0.974252	0.352235	0.971783
FBgn0002526	38723	LanA	11690	0.0024288	0.00370778	0.69237	0.974252	0.722888	0.971783
FBgn0038925	42590	Cchl	1356	0.0025069	0.00381356	0.844879	0.974252	0.601002	0.971783
FBgn0265101	40982	Sgt1	1085	0.00307475	0.00461346	0.847754	0.974252	0.812371	0.971783
FBgn0027296	31212	temp	2163	0.000270949	0.000493118	0.634267	0.974252	0.277704	0.971783
FBgn0003525	43466	stg	3064	3.58977e-05	7.95527e-05	0.614806	0.974252	0.61293	0.971783
FBgn0035909	44679	ergic53	2463	6.9036e-09	3.36713e-08	0.509441	0.974252	0.0480908	0.616987
FBgn0250823	49701	gish	7030	4.11529e-05	8.99329e-05	0.522458	0.974252	0.69661	0.971783
FBgn0259209	37853	Mlp60A	2839	0.412699	0.454608	0.708033	0.974252	0.51855	0.971783
FBgn0014028	35590	SdhB	1219	3.41207e-09	1.73136e-08	0.141263	0.853522	0.281413	0.971783
FBgn0003062	37662	Fib	1318	4.30182e-06	1.19851e-05	0.22093	0.940051	0.317711	0.971783
FBgn0010431	38958	mtrm	1092	5.71078e-12	4.07655e-11	0.147302	0.865707	0.145741	0.923228
FBgn0001220	36583	Hsc70-5	2922	0.803487	0.828138	0.0382046	0.585098	0.222626	0.971783
FBgn0020513	32228	Paics	2550	0.368916	0.410703	0.0103747	0.321855	0.120427	0.872312
FBgn0025582	39877	eIF3e	1520	4.1843e-06	1.1687e-05	0.0928608	0.763892	0.178502	0.963589
FBgn0260934	2768852	par-1	12693	0.0133266	0.0182112	0.874845	0.975042	0.852384	0.974801
FBgn0035772	38820	Sh3beta	3187	6.00425e-06	1.61592e-05	0.259377	0.973683	0.556728	0.971783
FBgn0031836	33924	CG11050	2405	5.99832e-17	7.54655e-16	0.571234	0.974252	0.109124	0.843173
FBgn0024315	36865	Picot	3282	0.00234167	0.00358389	0.717459	0.974252	0.473583	0.971783
FBgn0004654	31185	Pgd	1895	0.104636	0.126527	0.0288277	0.517987	0.865773	0.975946
FBgn0001308	36810	Khc	3718	1.188e-06	3.80097e-06	0.856153	0.974252	0.695339	0.971783
FBgn0032005	34126	Snx6	1821	2.65814e-06	7.79148e-06	0.370782	0.974252	0.289372	0.971783
FBgn0039114	42810	Lsd-1	1960	0.212331	0.245626	0.396277	0.974252	0.966991	0.991626
FBgn0033000	3355132	CG14464	1289	7.42729e-05	0.000152679	0.902305	0.977238	0.922462	0.983039
FBgn0039350	43093	jigr1	4549	2.28193e-08	1.02687e-07	0.25277	0.969758	0.128488	0.892545
FBgn0001139	43162	gro	4455	8.99432e-06	2.31626e-05	0.841223	0.974252	0.689369	0.971783
FBgn0016693	41569	Past1	2896	2.90335e-05	6.56e-05	0.667758	0.974252	0.714662	0.971783
FBgn0041789	35215	Pax	4199	3.83558e-05	8.43406e-05	0.500192	0.974252	0.963327	0.990851
FBgn0011703	34392	RnrL	2577	1.80884e-13	1.56039e-12	0.0510027	0.646847	0.0432028	0.590741
FBgn0030593	32419	CG9512	2221	2.071e-19	3.14954e-18	0.777227	0.974252	0.0122783	0.321671
FBgn0036341	39485	Syx13	1700	3.5969e-06	1.01961e-05	0.153648	0.875606	0.0858779	0.772517
FBgn0032727	35153	CG10623	1725	0.000347038	0.00061789	0.461015	0.974252	0.352563	0.971783
FBgn0284257	37119	Ttd14	2871	0.96745	0.971689	0.943358	0.983011	0.907206	0.980352
FBgn0039869	43737	CG1890	704	5.56436e-05	0.00011761	0.250636	0.968501	0.214654	0.971783
FBgn0250906	33461	Pgk	2112	0.490241	0.531979	0.21578	0.936469	0.885301	0.978287
FBgn0008635	32820	betaCOP	3203	8.25058e-05	0.000167811	0.118331	0.818284	0.47312	0.971783
FBgn0020369	33105	Rpt6	1404	1.83061e-05	4.3619e-05	0.437734	0.974252	0.711577	0.971783
FBgn0267363	5740846	JYalpha	3125	0.00185405	0.00288692	0.921235	0.980219	0.690185	0.971783
FBgn0266000	31424	CG44774	9199	4.90925e-22	9.36663e-21	0.807713	0.974252	0.402782	0.971783
FBgn0025549	31664	unc-119	2344	0.000228419	0.000422974	0.747426	0.974252	0.621907	0.971783
FBgn0032453	34683	CG6180	1020	4.24631e-05	9.2485e-05	0.347956	0.974252	0.479216	0.971783
FBgn0047135	251645	CG32276	865	0.00346052	0.0051526	0.75107	0.974252	0.665555	0.971783
FBgn0001114	34193	Glt	3373	0.000957267	0.00156217	0.359013	0.974252	0.93187	0.984885
FBgn0016122	34189	Acer	3198	0.598349	0.636529	0.0862437	0.757749	0.391277	0.971783
FBgn0266449	33859	Kr-h2	1771	0.00391149	0.00578046	0.449199	0.974252	0.0504001	0.630527
FBgn0030089	31842	AP-1gamma	5497	4.32757e-07	1.53838e-06	0.403541	0.974252	0.413513	0.971783
FBgn0025638	31014	Roc1a	1229	9.817e-06	2.50167e-05	0.456365	0.974252	0.383623	0.971783
FBgn0025724	45757	beta'COP	3066	0.000139345	0.000268825	0.270779	0.974252	0.670861	0.971783
FBgn0038658	42264	CG14292	648	2.11345e-06	6.35871e-06	0.485913	0.974252	0.33386	0.971783
FBgn0004856	31840	Bx42	2403	2.02893e-05	4.77775e-05	0.566439	0.974252	0.644993	0.971783
FBgn0034245	36991	UQCR-6.4	561	0.00460846	0.00673385	0.0572464	0.674747	0.46492	0.971783
FBgn0260456	37948	CG4806	2070	2.32214e-06	6.90661e-06	0.46708	0.974252	0.29256	0.971783
FBgn0029715	31388	CG11444	1282	0.000306597	0.000551493	0.814496	0.974252	0.876491	0.977486
FBgn0026533	47906	Dek	4138	9.60929e-07	3.14552e-06	0.74117	0.974252	0.709083	0.971783
FBgn0085446	31591	CG34417	20162	1.70485e-07	6.55596e-07	0.700186	0.974252	0.949827	0.987499
FBgn0032482	34716	Pect	2210	9.8632e-19	1.41442e-17	0.478918	0.974252	0.369385	0.971783
FBgn0027567	39161	CG8108	3160	0.000128073	0.000249363	0.949639	0.983393	0.949048	0.987238
FBgn0260635	39753	Diap1	3143	0.133473	0.159285	0.447589	0.974252	0.581482	0.971783
FBgn0038829	42463	CG17271	1916	0.00225712	0.00346504	0.519949	0.974252	0.534628	0.971783
FBgn0040959	50433	Peritrophin-15a	361	0.00339848	0.00506458	0.669808	0.974252	0.736013	0.971783
FBgn0038149	41650	GILT1	1122	7.41117e-06	1.94782e-05	0.369116	0.974252	0.254342	0.971783
FBgn0032817	35262	CG10631	12133	0.00302936	0.00455236	0.790152	0.974252	0.812616	0.971783
FBgn0019957	42591	ND-42	1618	0.810824	0.834376	0.143397	0.855391	0.735887	0.971783
FBgn0030734	32588	CG9911	1745	0.000391946	0.000691216	0.416975	0.974252	0.100277	0.811926
FBgn0027779	34997	VhaSFD	2829	0.00407181	0.00599465	0.578101	0.974252	0.235675	0.971783
FBgn0028690	40717	Rpn5	1897	1.30513e-21	2.39345e-20	0.629107	0.974252	0.0152766	0.366921
FBgn0000045	40444	Act79B	1619	1.58641e-05	3.84348e-05	0.736545	0.974252	0.578578	0.971783
FBgn0031008	32921	CG8010	1633	3.37367e-05	7.51161e-05	0.331779	0.974252	0.408356	0.971783
FBgn0039936	43842	Gyf	5274	0.000469674	0.000815832	0.837882	0.974252	0.498699	0.971783
FBgn0034145	36860	CG5065	5493	1.31615e-05	3.24725e-05	0.171654	0.896811	0.998103	0.99909
FBgn0015286	31332	Rala	2751	3.07147e-08	1.35211e-07	0.372218	0.974252	0.536734	0.971783
FBgn0033934	36603	CG17385	1853	7.61646e-05	0.000156094	0.91997	0.979931	0.749299	0.971783
FBgn0250746	40639	Prosbeta7	1215	2.83023e-11	1.84438e-10	0.14056	0.852035	0.00140026	0.0996678
FBgn0027785	42282	NP15.6	648	0.0984506	0.119493	0.604696	0.974252	0.328628	0.971783
FBgn0010470	37449	Fkbp14	1800	0.582907	0.621289	0.653914	0.974252	0.758622	0.971783
FBgn0029094	40141	asf1	1505	1.97878e-07	7.52471e-07	0.425999	0.974252	0.466067	0.971783
FBgn0033241	35754	CG2915	1750	6.79706e-05	0.000141026	0.472347	0.974252	0.611557	0.971783
FBgn0261987	42131	Pxt	2716	1.88933e-06	5.7555e-06	0.679922	0.974252	0.637609	0.971783
FBgn0086254	39304	Akr1B	1521	0.0793015	0.0974038	0.444961	0.974252	0.58451	0.971783
FBgn0041188	41883	Atx2	5915	0.131939	0.157551	0.738501	0.974252	0.950076	0.987516
FBgn0261260	8674055	mgl	17674	8.94786e-05	0.000180229	0.905201	0.97764	0.363611	0.971783
FBgn0016070	39034	smg	5963	0.00147104	0.00232562	0.852906	0.974252	0.737008	0.971783
FBgn0036996	40267	mag	1477	0.908549	0.921076	0.536516	0.974252	0.713702	0.971783
FBgn0267347	2768920	squ	1372	2.54642e-10	1.48721e-09	0.0231165	0.471778	0.327957	0.971783
FBgn0260484	318211	HIP	2050	1.11928e-15	1.24458e-14	0.0729466	0.731358	0.107859	0.839638
FBgn0053094	42467	Synd	2356	2.47539e-07	9.21136e-07	0.454326	0.974252	0.104249	0.826568
FBgn0027335	32850	Rip11	3889	0.0186945	0.0250008	0.333337	0.974252	0.764039	0.971783
FBgn0085195	5740596	CG34166	613	8.566e-05	0.000173389	0.18894	0.912673	0.393267	0.971783
FBgn0038181	41688	CG9297	4318	1.36809e-06	4.30563e-06	0.724811	0.974252	0.928528	0.983764
FBgn0026259	44261	eIF5B	4410	0.78462	0.811244	0.863899	0.974252	0.818891	0.971783
FBgn0003655	31580	swa	2022	1.9596e-12	1.47924e-11	0.119999	0.819585	0.110339	0.845607
FBgn0028534	34800	CG7916	923	0.227764	0.262234	0.640697	0.974252	0.62383	0.971783
FBgn0031977	34095	baf	1022	1.09882e-05	2.76711e-05	0.766126	0.974252	0.720272	0.971783
FBgn0259143	32196	CG42258	4159	0.676887	0.710622	0.333197	0.974252	0.660611	0.971783
FBgn0037549	40959	CG7878	2375	3.04776e-06	8.8191e-06	0.416863	0.974252	0.87261	0.976611
FBgn0030151	31914	CG1354	1852	5.01406e-06	1.37483e-05	0.115197	0.812898	0.176405	0.961376
FBgn0262656	31310	Myc	9170	0.00154936	0.0024425	0.445339	0.974252	0.579865	0.971783
FBgn0036927	40188	Gabat	2330	3.77846e-06	1.06604e-05	0.534397	0.974252	0.113607	0.854753
FBgn0042138	59176	CG18815	1801	0.000235327	0.000434209	0.691118	0.974252	0.493021	0.971783
FBgn0053519	3346201	Unc-89	13261	4.67775e-05	0.000100811	0.752524	0.974252	0.565817	0.971783
FBgn0085358	50358	Diedel3	2719	0.00179928	0.00280696	0.72291	0.974252	0.640509	0.971783
FBgn0022382	36041	Pka-R2	4855	0.00607812	0.00870825	0.0745269	0.733732	0.709044	0.971783
FBgn0033087	35569	Hsepi	3054	0.0502531	0.0635317	0.702823	0.974252	0.723409	0.971783
FBgn0267791	43862	HnRNP-K	2571	1.46608e-06	4.57614e-06	0.929742	0.981645	0.780305	0.971783
FBgn0036945	40207	Ssk	898	0.000101814	0.000202537	0.675535	0.974252	0.751274	0.971783
FBgn0034914	37775	CG5554	1586	0.00112084	0.00180829	0.0447285	0.61647	0.316149	0.971783
FBgn0260960	39860	Baldspot	2844	0.000231329	0.000428058	0.480627	0.974252	0.540212	0.971783
FBgn0085753	5740740	28SrRNA-Psi:CR40596	2775	0.0541706	0.0681526	0.689442	0.974252	0.950338	0.987654
FBgn0035162	38093	Sf3b3	4329	5.25836e-08	2.21593e-07	0.486615	0.974252	0.459479	0.971783
FBgn0003023	31789	otu	3420	1.15025e-05	2.88126e-05	0.904154	0.977238	0.712088	0.971783
FBgn0031037	32955	CG14207	1524	0.939642	0.947959	0.333868	0.974252	0.199782	0.971783
FBgn0027527	40760	Osi6	1846	0.000642369	0.00108533	0.650149	0.974252	0.580164	0.971783
FBgn0032919	35379	CG9253	1669	3.69357e-06	1.04448e-05	0.832015	0.974252	0.874112	0.977135
FBgn0260987	3354896	vtd	2527	4.74021e-06	1.30779e-05	0.80145	0.974252	0.783746	0.971783
FBgn0003748	45368	Treh	4369	0.00240524	0.00367397	0.805818	0.974252	0.845822	0.974468
FBgn0015527	33112	peng	2367	1.04771e-05	2.65082e-05	0.335361	0.974252	0.294713	0.971783
FBgn0039959	3355040	l(3)80Fj	8403	0.043342	0.0552967	0.547933	0.974252	0.59288	0.971783
FBgn0032087	34227	CG9568	644	8.54066e-12	5.94604e-11	0.139388	0.850072	0.330264	0.971783
FBgn0029113	44496	Uba2	2329	2.02825e-06	6.13672e-06	0.308477	0.974252	0.252973	0.971783
FBgn0050359	35828	Mal-A5	2102	0.000134035	0.000259384	0.137182	0.844392	0.312765	0.971783
FBgn0261710	31976	nocte	10734	0.116501	0.14006	0.842667	0.974252	0.758485	0.971783
FBgn0262518	40168	Rab8	2314	1.79019e-06	5.48565e-06	0.179594	0.906192	0.972154	0.992049
FBgn0039754	43591	CG9747	2318	0.000121615	0.000238188	0.393584	0.974252	0.45159	0.971783
FBgn0013347	42822	TfIIA-S	617	2.69623e-06	7.88238e-06	0.323454	0.974252	0.0738138	0.73169
FBgn0042627	117361	FASN2	8161	1.14156e-08	5.38742e-08	0.345172	0.974252	0.381504	0.971783
FBgn0029709	31382	CHOp24	1172	0.00184509	0.00287469	0.715748	0.974252	0.626989	0.971783
FBgn0037360	40697	CG2182	2415	9.75946e-07	3.18865e-06	0.316244	0.974252	0.228548	0.971783
FBgn0262739	36544	AGO1	8278	0.719282	0.750458	0.406785	0.974252	0.672093	0.971783
FBgn0026439	34251	Eaat1	3139	1.47303e-06	4.596e-06	0.765686	0.974252	0.819399	0.971783
FBgn0030087	31839	CG7766	5177	8.7306e-05	0.000176286	0.216228	0.93705	0.701628	0.971783
FBgn0261989	36511	CG42807	2101	0.809783	0.83358	0.312311	0.974252	0.662474	0.971783
FBgn0260462	40628	CG12163	2985	1.90325e-05	4.51421e-05	0.23389	0.955211	0.158036	0.940391
FBgn0026196	33966	nop5	1813	2.58136e-28	1.01101e-26	0.0783263	0.739051	0.0038298	0.17507
FBgn0260442	38978	rhea	11083	0.000766662	0.00127366	0.797115	0.974252	0.677233	0.971783
FBgn0033317	35850	CG8635	1572	2.53788e-06	7.48259e-06	0.539329	0.974252	0.638658	0.971783
FBgn0003714	31228	tko	1596	0.000444237	0.000775537	0.68513	0.974252	0.695096	0.971783
FBgn0043884	50070	mask	14639	0.0647019	0.080512	0.891938	0.975788	0.594877	0.971783
FBgn0266724	39769	Trs20	575	0.0175374	0.0235585	0.861041	0.974252	0.787042	0.971783
FBgn0266582	38378	ND-30	976	0.1038	0.125609	0.206076	0.928405	0.595641	0.971783
FBgn0015614	46456	CanB2	2061	1.80162e-06	5.51636e-06	0.695215	0.974252	0.266476	0.971783
FBgn0037108	40402	Alg11	1994	0.000675843	0.00113647	0.793405	0.974252	0.636059	0.971783
FBgn0041342	117353	Pcyt1	3257	0.00893021	0.0125004	0.777998	0.974252	0.920092	0.983013
FBgn0030529	32349	Clic	1839	1.20238e-17	1.60057e-16	0.811329	0.974252	0.164664	0.951365
FBgn0036622	39819	Agpat4	1628	1.07093e-16	1.31343e-15	0.763677	0.974252	0.0315914	0.528684
FBgn0034405	37181	Jheh2	1926	0.119756	0.14374	0.755977	0.974252	0.737997	0.971783
FBgn0035083	37989	Tina-1	1593	9.67966e-06	2.47071e-05	0.291103	0.974252	0.295693	0.971783
FBgn0041605	64877	cpx	11414	1.31018e-19	2.02409e-18	0.73275	0.974252	0.756484	0.971783
FBgn0016917	42428	Stat92E	5210	0.843328	0.864173	0.937577	0.983011	0.588363	0.971783
FBgn0039358	43102	CG5028	2376	0.000901548	0.00147868	0.664344	0.974252	0.943818	0.986604
FBgn0039163	42875	CG5515	1119	0.0021023	0.00324494	0.71578	0.974252	0.41724	0.971783
FBgn0021995	44087	Rs1	2731	2.49769e-06	7.37386e-06	0.536187	0.974252	0.433593	0.971783
FBgn0024811	43775	Crk	1357	0.000409439	0.000719948	0.256354	0.971998	0.795523	0.971783
FBgn0023507	31184	D2hgdh	2209	1.39401e-06	4.38101e-06	0.0769253	0.736983	0.643833	0.971783
FBgn0028554	33967	x16	1787	3.24212e-07	1.18048e-06	0.751317	0.974252	0.784222	0.971783
FBgn0038473	42060	Ns1	1895	9.10272e-06	2.34109e-05	0.683382	0.974252	0.561778	0.971783
FBgn0023174	39628	Prosbeta2	1034	4.00943e-06	1.12428e-05	0.589288	0.974252	0.573333	0.971783
FBgn0037414	40761	Osi7	2690	0.000150695	0.000289147	0.780751	0.974252	0.605766	0.971783
FBgn0030350	32149	SelG	827	0.00294974	0.00444214	0.798272	0.974252	0.848902	0.974555
FBgn0029801	31500	CG15771	2923	1.05675e-05	2.67109e-05	0.31307	0.974252	0.736808	0.971783
FBgn0035631	38646	Txl	1123	7.69637e-06	2.01395e-05	0.626611	0.974252	0.69805	0.971783
FBgn0027280	31712	l(1)G0193	3385	8.01618e-08	3.27711e-07	0.270505	0.974252	0.198705	0.971783
FBgn0030502	32318	tth	3138	1.69409e-05	4.0746e-05	0.481166	0.974252	0.529018	0.971783
FBgn0038450	42022	CG17560	1712	0.0762455	0.0939195	0.156538	0.88059	0.838106	0.973993
FBgn0027657	41930	glob1	1601	0.628565	0.66572	0.28232	0.974252	0.160362	0.944004
FBgn0036232	39359	CG14125	860	0.00469982	0.0068577	0.605688	0.974252	0.211188	0.971783
FBgn0052409	318016	CG32409	1231	3.1593e-07	1.15468e-06	0.69782	0.974252	0.775886	0.971783
FBgn0030396	32201	CG2556	2304	3.89817e-06	1.09545e-05	0.144064	0.857126	0.22164	0.971783
FBgn0020309	34592	crol	7421	0.888587	0.903542	0.756014	0.974252	0.880293	0.977486
FBgn0035872	38937	Cpsf6	2862	6.25093e-06	1.67537e-05	0.448983	0.974252	0.693286	0.971783
FBgn0010379	41957	Akt1	4889	0.000195735	0.000366897	0.143381	0.855391	0.478975	0.971783
FBgn0259168	32771	mnb	6945	0.000470131	0.000816353	0.602351	0.974252	0.496636	0.971783
FBgn0262738	31376	norpA	8296	8.36189e-08	3.40861e-07	0.419042	0.974252	0.768687	0.971783
FBgn0010238	36363	Lac	2156	6.19451e-06	1.66168e-05	0.749568	0.974252	0.594577	0.971783
FBgn0030584	32410	CG14407	668	0.00235322	0.00360012	0.751475	0.974252	0.618759	0.971783
FBgn0011837	32222	Tis11	5009	0.00250913	0.00381619	0.473592	0.974252	0.649504	0.971783
FBgn0040512	39862	zetaCOP	1227	0.000322437	0.000577718	0.556554	0.974252	0.601691	0.971783
FBgn0035933	39012	CG13309	800	0.00339129	0.00505483	0.551238	0.974252	0.447745	0.971783
FBgn0036165	39284	chrb	5960	0.22159	0.255541	0.655121	0.974252	0.603527	0.971783
FBgn0250791	40233	alphaSnap	2070	0.412536	0.45446	0.666713	0.974252	0.610251	0.971783
FBgn0051729	34736	CG31729	5656	0.00867886	0.0121737	0.164964	0.890086	0.317412	0.971783
FBgn0011230	46243	poe	16216	0.000218824	0.000406365	0.96414	0.986544	0.351074	0.971783
FBgn0003888	37888	betaTub60D	2518	0.945079	0.952315	0.836157	0.974252	0.948576	0.987034
FBgn0083003	5740697	snoRNA:Psi28S-1175c	136	0.000972198	0.00158438	0.327294	0.974252	0.394235	0.971783
FBgn0015828	39313	TfIIEalpha	1622	0.000209757	0.000391111	0.525459	0.974252	0.557996	0.971783
FBgn0283461	38419	Drs	387	1.26552e-05	3.14123e-05	0.626422	0.974252	0.246646	0.971783
FBgn0004587	41670	B52	4313	5.20221e-05	0.000110676	0.651877	0.974252	0.546051	0.971783
FBgn0011747	43770	Ank	6229	0.786095	0.81263	0.707678	0.974252	0.566113	0.971783
FBgn0025741	43832	PlexA	10614	0.215745	0.249261	0.51337	0.974252	0.544583	0.971783
FBgn0030973	32885	CG7332	3401	1.77937e-05	4.25672e-05	0.783189	0.974252	0.594489	0.971783
FBgn0262743	35336	Fs(2)Ket	7157	0.00639159	0.00912967	0.902368	0.977238	0.713047	0.971783
FBgn0013334	41938	Sap47	6401	2.04883e-06	6.18817e-06	0.584565	0.974252	0.516895	0.971783
FBgn0010391	47251	Gtp-bp	2056	0.00120272	0.00193114	0.146706	0.86442	0.417667	0.971783
FBgn0262519	40170	Mi-2	6600	0.00458105	0.00669882	0.776079	0.974252	0.448737	0.971783
FBgn0260855	31030	Sec22	1749	3.0642e-11	1.98771e-10	0.560367	0.974252	0.135086	0.908813
FBgn0051715	318909	CG31715	580	0.00247638	0.00377266	0.882044	0.975739	0.900116	0.979193
FBgn0010278	37767	Ssrp	2507	1.431e-06	4.48551e-06	0.813721	0.974252	0.698409	0.971783
FBgn0052774	31368	Muc4B	1987	9.81763e-05	0.00019595	0.396817	0.974252	0.217617	0.971783
FBgn0033235	35748	CG8728	1935	0.000778578	0.00129125	0.593505	0.974252	0.548312	0.971783
FBgn0020626	42985	Osbp	3248	0.689183	0.721732	0.217027	0.93705	0.660579	0.971783
FBgn0040064	34313	yip2	1391	0.000430387	0.000753552	0.163925	0.888197	0.223528	0.971783
FBgn0010282	40790	TfIIFalpha	1938	1.31134e-09	7.01e-09	0.167097	0.89276	0.184442	0.970349
FBgn0038662	42268	Mpc1	1155	1.22012e-13	1.08064e-12	0.0779338	0.739051	0.159033	0.940627
FBgn0038596	42195	CG14312	494	0.00204098	0.00315686	0.821138	0.974252	0.466897	0.971783
FBgn0030400	32205	Pits	5853	0.0516794	0.0652132	0.170424	0.894879	0.588874	0.971783
FBgn0034292	37055	CG5767	854	0.00731965	0.0103754	0.721693	0.974252	0.98783	0.99717
FBgn0005777	49779	PpD3	2509	2.71325e-10	1.5805e-09	0.440307	0.974252	0.0614445	0.68341
FBgn0058002	3355155	ND-AGGG	745	0.00407525	0.00599858	0.853331	0.974252	0.875565	0.977486
FBgn0027590	37960	GstE12	1398	0.000661571	0.00111379	0.465604	0.974252	0.275237	0.971783
FBgn0030268	32049	Klp10A	5150	0.0111494	0.0154007	0.801453	0.974252	0.607284	0.971783
FBgn0263144	35552	bin3	5942	0.000723713	0.0012091	0.656461	0.974252	0.663576	0.971783
FBgn0020497	34167	emb	4492	1.93875e-08	8.80829e-08	0.780138	0.974252	0.461013	0.971783
FBgn0021895	47457	ytr	2209	6.32593e-06	1.69227e-05	0.596425	0.974252	0.700924	0.971783
FBgn0028968	43717	gammaCOP	3276	7.49351e-05	0.000153919	0.128875	0.836346	0.767333	0.971783
FBgn0005655	37290	PCNA	1070	1.25731e-09	6.74663e-09	0.270275	0.974252	0.268594	0.971783
FBgn0003423	33117	slgA	4305	0.000451676	0.000787201	0.616339	0.974252	0.758829	0.971783
FBgn0040285	32470	Scamp	2813	6.21764e-05	0.000130217	0.600236	0.974252	0.656095	0.971783
FBgn0031111	33039	Obp19c	978	2.67602e-07	9.92005e-07	0.164215	0.888197	0.176094	0.961376
FBgn0029766	31461	CG15784	2956	3.01014e-06	8.71671e-06	0.0190008	0.429253	0.304955	0.971783
FBgn0031229	33180	CG3436	1381	5.99981e-06	1.61501e-05	0.293981	0.974252	0.54928	0.971783
FBgn0044323	34096	Cka	5928	0.019551	0.0260792	0.488781	0.974252	0.651573	0.971783
FBgn0032643	35056	GCS2beta	2255	2.01294e-06	6.09513e-06	0.169419	0.89411	0.127396	0.888523
FBgn0034368	37144	zda	2106	0.00176755	0.00276078	0.595558	0.974252	0.729773	0.971783
FBgn0035147	38076	Gale	1757	0.109089	0.131575	0.0918974	0.763539	0.528139	0.971783
FBgn0032075	34212	Tsp29Fb	1230	0.258145	0.294774	0.55676	0.974252	0.68267	0.971783
FBgn0022213	35016	Cse1	3237	5.7908e-08	2.42458e-07	0.972449	0.98888	0.653326	0.971783
FBgn0037763	41212	CG16904	980	8.03718e-06	2.09399e-05	0.857276	0.974252	0.86725	0.975946
FBgn0031637	33686	mxt	4096	0.000203444	0.00038025	0.342733	0.974252	0.770639	0.971783
FBgn0016978	33982	snRNP-U1-70K	2948	3.47309e-06	9.90097e-06	0.420101	0.974252	0.574788	0.971783
FBgn0260794	40596	ctrip	11869	0.000725874	0.00121223	0.952492	0.983494	0.494188	0.971783
FBgn0030850	32737	stas	3148	2.21191e-22	4.32613e-21	0.293556	0.974252	0.0199723	0.429418
FBgn0032884	35342	Pomp	1092	0.00148213	0.0023422	0.370625	0.974252	0.365302	0.971783
FBgn0038771	42396	CG4390	1190	0.808765	0.832752	0.220316	0.940051	0.560529	0.971783
FBgn0004400	44879	rhi	1570	1.46507e-08	6.79486e-08	0.723757	0.974252	0.732216	0.971783
FBgn0260049	39505	flr	2343	6.63247e-06	1.76428e-05	0.126923	0.833427	0.13278	0.903437
FBgn0005648	35788	Pabp2	2138	2.16051e-11	1.42825e-10	0.542114	0.974252	0.843816	0.974319
FBgn0265512	36072	mlt	3016	1.36062e-07	5.32898e-07	0.387745	0.974252	0.325187	0.971783
FBgn0033875	36532	CG6357	1441	0.125444	0.150197	0.4205	0.974252	0.054315	0.651239
FBgn0261862	36109	whd	3175	0.654923	0.69054	0.56931	0.974252	0.762373	0.971783
FBgn0053306	2768915	CG33306	800	0.00633672	0.00905627	0.803961	0.974252	0.778022	0.971783
FBgn0015929	35679	dpa	3071	7.51467e-07	2.52944e-06	0.0767259	0.736983	0.0765929	0.740651
FBgn0036099	39213	CG11811	1575	7.67408e-07	2.57754e-06	0.770493	0.974252	0.689031	0.971783
FBgn0283468	42504	slmb	3492	0.000109284	0.000215799	0.686584	0.974252	0.576481	0.971783
FBgn0010385	36047	Def	399	0.000116699	0.00022928	0.691035	0.974252	0.564002	0.971783
FBgn0034091	36797	mrj	3286	2.6218e-08	1.16701e-07	0.153807	0.875975	0.149425	0.929947
FBgn0039186	42903	CG5746	4576	1.84764e-05	4.39844e-05	0.913391	0.978618	0.838212	0.973993
FBgn0032988	35454	Tif-IA	2140	0.00110153	0.00177971	0.730157	0.974252	0.964649	0.991033
FBgn0261458	45233	capt	3233	1.2208e-05	3.04234e-05	0.366543	0.974252	0.371519	0.971783
FBgn0038820	42451	CG4000	999	0.101082	0.122525	0.13912	0.849592	0.891495	0.978753
FBgn0264975	31792	Nrg	9991	0.0287292	0.0375414	0.881755	0.975739	0.974881	0.993333
FBgn0002521	43819	pho	2381	0.00220177	0.00338607	0.816974	0.974252	0.94758	0.986867
FBgn0040475	39136	SH3PX1	2146	1.09129e-07	4.36516e-07	0.250162	0.968501	0.179403	0.963589
FBgn0053138	326264	AGBE	2322	0.000923567	0.00151145	0.0437385	0.612072	0.518827	0.971783
FBgn0036921	40179	RhoGDI	1540	7.00274e-06	1.85266e-05	0.301699	0.974252	0.426106	0.971783
FBgn0038740	42362	CG4562	6617	3.36482e-05	7.49329e-05	0.324968	0.974252	0.0648948	0.701497
FBgn0032297	34485	CG17124	2989	0.0189364	0.0252918	0.118691	0.818653	0.742849	0.971783
FBgn0031049	32968	Sec61gamma	798	3.51178e-06	9.98753e-06	0.669898	0.974252	0.844863	0.974444
FBgn0025628	31174	CG4199	3313	4.13944e-05	9.041e-05	0.0342021	0.561107	0.35232	0.971783
FBgn0033624	36224	CG12384	612	9.05305e-05	0.000182089	0.409989	0.974252	0.509323	0.971783
FBgn0035432	38407	ZnT63C	3253	0.000164943	0.000314396	0.351223	0.974252	0.912796	0.981336
FBgn0025608	35129	Faf2	2368	1.32579e-06	4.18772e-06	0.257103	0.972984	0.301506	0.971783
FBgn0261108	40998	Atg13	3003	0.0266694	0.0349876	0.836132	0.974252	0.812863	0.971783
FBgn0036887	40130	CG9231	847	0.00887231	0.0124238	0.87262	0.974995	0.829704	0.973097
FBgn0037270	40587	eIF3f1	1301	1.37445e-05	3.37507e-05	0.0176584	0.420886	0.0840592	0.767294
FBgn0035619	38632	Alp10	1749	0.00104718	0.00169859	0.496456	0.974252	0.460785	0.971783
FBgn0038930	42598	BomT3	657	0.0388857	0.0499465	0.394483	0.974252	0.443855	0.971783
FBgn0034876	37727	wmd	1769	2.73305e-09	1.40464e-08	0.179268	0.905675	0.664367	0.971783
FBgn0031381	33374	Npc2a	651	0.000409653	0.000720232	0.693951	0.974252	0.671881	0.971783
FBgn0011584	34333	Trp1	2459	5.4249e-06	1.47812e-05	0.455436	0.974252	0.643687	0.971783
FBgn0267378	33402	sau	2585	0.0341506	0.0441996	0.0104325	0.322023	0.620012	0.971783
FBgn0016123	43671	Alp4	2412	0.299309	0.338359	0.0631439	0.698273	0.636582	0.971783
FBgn0013763	36868	Idgf6	1811	0.860338	0.879003	0.0634749	0.699256	0.226055	0.971783
FBgn0039831	43694	CG12054	6238	0.00134501	0.00214201	0.808568	0.974252	0.841102	0.974319
FBgn0031483	33502	CG9641	1933	4.42865e-05	9.59202e-05	0.507226	0.974252	0.184266	0.970349
FBgn0037138	40434	P5CDh1	3026	1.71242e-14	1.67987e-13	0.615566	0.974252	0.14588	0.923228
FBgn0259971	8674058	CG42481	227	1.67458e-16	2.01259e-15	0.000204608	0.0318943	0.000146663	0.0257904
FBgn0000083	42492	AnxB9	2073	0.0462435	0.05872	0.183053	0.907509	0.601099	0.971783
FBgn0026430	32946	Grip84	6125	1.56884e-26	4.68488e-25	0.0959726	0.769578	0.000277641	0.0383511
FBgn0029697	31366	CG15570	4278	0.000124943	0.000243939	0.78777	0.974252	0.561763	0.971783
FBgn0004598	32604	Fur2	6474	0.000165384	0.000315198	0.932446	0.982027	0.843618	0.974319
FBgn0259748	8673976	CG42397	651	3.12737e-05	7.01734e-05	0.298608	0.974252	0.657645	0.971783
FBgn0259979	35507	Cndp2	1661	7.8462e-24	1.79335e-22	0.624001	0.974252	0.0542775	0.651239
FBgn0042119	59158	Cpr65Au	526	0.000228044	0.00042238	0.317825	0.974252	0.041645	0.581166
FBgn0029818	31517	GAA1	2388	5.6329e-07	1.94907e-06	0.441465	0.974252	0.413355	0.971783
FBgn0000566	37143	Eip55E	1478	7.48444e-06	1.96443e-05	0.528056	0.974252	0.356832	0.971783
FBgn0030648	32482	CG6340	3154	2.95511e-07	1.08693e-06	0.212519	0.93109	0.479058	0.971783
FBgn0051004	43688	mesh	5175	0.0612552	0.076455	0.67878	0.974252	0.937268	0.984928
FBgn0053181	318916	CG33181	5315	0.0145292	0.0197524	0.330272	0.974252	0.736445	0.971783
FBgn0000644	31294	Fcp3C	963	0.000195397	0.000366396	0.765831	0.974252	0.732093	0.971783
FBgn0033485	36058	RpLP0-like	948	1.30075e-09	6.96184e-09	0.795365	0.974252	0.699833	0.971783
FBgn0004181	38009	Ebp	1529	5.57399e-11	3.51486e-10	0.412377	0.974252	0.383053	0.971783
FBgn0028688	42641	Rpn7	1393	1.52502e-05	3.70916e-05	0.125523	0.831009	0.369688	0.971783
FBgn0261789	40781	SmD2	778	2.55104e-05	5.84359e-05	0.689415	0.974252	0.76301	0.971783
FBgn0035348	38315	CG16758	1985	7.90438e-07	2.64861e-06	0.139796	0.850077	0.393074	0.971783
FBgn0035388	38360	CG2162	2580	4.41512e-05	9.56538e-05	0.443558	0.974252	0.312487	0.971783
FBgn0053002	318825	mRpL27	932	0.00121969	0.00195723	0.885742	0.975739	0.873911	0.977135
FBgn0020647	42843	KrT95D	5938	8.32621e-06	2.16171e-05	0.543207	0.974252	0.846187	0.974468
FBgn0032050	34183	CG13096	2450	1.1091e-07	4.42845e-07	0.64605	0.974252	0.626701	0.971783
FBgn0020306	45655	dom	13020	0.00923464	0.012901	0.849778	0.974252	0.693864	0.971783
FBgn0039561	43353	mfrn	3037	0.0038781	0.00573492	0.403459	0.974252	0.765509	0.971783
FBgn0037261	40576	CG9775	2504	0.000845993	0.00139401	0.407275	0.974252	0.784367	0.971783
FBgn0017567	44207	ND-23	819	0.0298025	0.0388819	0.307145	0.974252	0.202022	0.971783
FBgn0266756	3346167	btsz	17286	0.326684	0.36736	0.798199	0.974252	0.542679	0.971783
FBgn0013750	36699	Arf51F	2196	8.05115e-07	2.68912e-06	0.402398	0.974252	0.676966	0.971783
FBgn0033638	36243	CG9005	6778	0.0501832	0.0634639	0.64841	0.974252	0.667232	0.971783
FBgn0036534	39722	DCP2	5971	0.860306	0.879003	0.503113	0.974252	0.575165	0.971783
FBgn0004187	3772462	snRNA:U1:95Cc	164	0.00145139	0.00229665	0.732294	0.974252	0.708373	0.971783
FBgn0004656	31722	fs(1)h	15685	0.568886	0.607633	0.706456	0.974252	0.660475	0.971783
FBgn0262617	41256	Nuak1	13227	0.0449728	0.0571968	0.713628	0.974252	0.382425	0.971783
FBgn0030718	32565	ND-20	1336	0.862299	0.880429	0.404939	0.974252	0.655263	0.971783
FBgn0035541	38542	CG15019	764	4.36825e-06	1.21463e-05	0.447076	0.974252	0.566788	0.971783
FBgn0031090	33014	Rab35	3538	8.54172e-05	0.000172987	0.410059	0.974252	0.83564	0.973748
FBgn0262484	12798579	CG43074	677	1.14048e-05	2.85955e-05	0.427798	0.974252	0.406906	0.971783
FBgn0002121	33156	l(2)gl	5986	0.000359474	0.000637919	0.435502	0.974252	0.629882	0.971783
FBgn0015797	34636	Rab6	1896	1.75786e-18	2.46861e-17	0.077178	0.736983	0.445953	0.971783
FBgn0041171	38516	ago	5517	0.000211864	0.000394474	0.768438	0.974252	0.585913	0.971783
FBgn0040493	41587	grsm	2435	0.0435776	0.0555836	0.126495	0.832948	0.596388	0.971783
FBgn0036929	40190	CG7668	1736	9.33508e-09	4.47877e-08	0.0866036	0.757749	0.540236	0.971783
FBgn0002542	45894	lds	3543	1.73677e-10	1.03252e-09	0.0684504	0.71653	0.0776636	0.746509
FBgn0266557	33185	kis	19229	0.149918	0.177578	0.782137	0.974252	0.568378	0.971783
FBgn0033886	36545	Rpn13	1672	0.0028955	0.00436551	0.0809952	0.747782	0.307091	0.971783
FBgn0033476	36045	oys	4866	0.323896	0.364488	0.737717	0.974252	0.97858	0.994083
FBgn0278608	117294	Dsp1	4860	2.51646e-05	5.77201e-05	0.852189	0.974252	0.642468	0.971783
FBgn0030679	32516	CG8206	1188	0.0449201	0.0571406	0.182657	0.907462	0.435433	0.971783
FBgn0003557	33379	Su(dx)	4798	0.0155711	0.0210877	0.822625	0.974252	0.783804	0.971783
FBgn0038680	42293	Cyp12a5	1820	0.0313854	0.0408241	0.579725	0.974252	0.530953	0.971783
FBgn0011768	41311	Fdh	1337	0.00115191	0.00185476	0.216354	0.93705	0.514919	0.971783
FBgn0263993	3771905	CG43736	9085	0.00395864	0.00584239	0.777591	0.974252	0.664799	0.971783
FBgn0031776	33857	Pfdn1	595	9.91837e-06	2.52338e-05	0.245152	0.967337	0.425708	0.971783
FBgn0032479	34713	CG16974	5528	0.00152801	0.00241128	0.682318	0.974252	0.673385	0.971783
FBgn0011016	39768	SsRbeta	950	4.08969e-05	8.94007e-05	0.272602	0.974252	0.318887	0.971783
FBgn0028684	42805	Rpt5	1627	1.31254e-08	6.13306e-08	0.173257	0.89801	0.368622	0.971783
FBgn0030809	32687	Ubr1	7096	0.0577415	0.0723591	0.891186	0.975788	0.683853	0.971783
FBgn0262608	12798107	CG43134	407	7.26563e-05	0.000149692	0.382861	0.974252	0.375025	0.971783
FBgn0040777	50250	CG14767	2177	0.7926	0.818269	0.79238	0.974252	0.964404	0.991033
FBgn0014868	31849	Ost48	1513	0.0001711	0.000325059	0.0339025	0.557847	0.230718	0.971783
FBgn0010213	36878	Sod2	1015	0.0230437	0.0304618	0.245888	0.967337	0.231956	0.971783
FBgn0037358	40695	elm	1321	0.00117421	0.00188814	0.726905	0.974252	0.803134	0.971783
FBgn0262527	41911	nsl1	6544	0.00305109	0.00458281	0.815591	0.974252	0.899892	0.979193
FBgn0038601	42201	CG18600	1414	0.000646079	0.00109053	0.738763	0.974252	0.751391	0.971783
FBgn0004657	44885	mys	4482	0.976964	0.980297	0.922018	0.980249	0.995325	0.998785
FBgn0034021	36713	CG8180	2614	0.000617991	0.00104812	0.598343	0.974252	0.593181	0.971783
FBgn0026620	40589	tacc	6246	0.162301	0.191243	0.850208	0.974252	0.689456	0.971783
FBgn0030432	32241	CG4404	1696	5.14257e-05	0.000109616	0.887852	0.975739	0.807739	0.971783
FBgn0037843	41305	CG4511	1503	0.000147103	0.000282638	0.702777	0.974252	0.925566	0.983312
FBgn0015777	33953	nrv2	3568	0.00463822	0.00677606	0.703655	0.974252	0.850967	0.974599
FBgn0035768	38814	CG14834	1426	1.4211e-07	5.54312e-07	0.184145	0.907509	0.215656	0.971783
FBgn0261477	37121	slim	3081	0.00081334	0.00134504	0.766747	0.974252	0.396055	0.971783
FBgn0261811	33003	pico	8245	0.000231589	0.000428488	0.646592	0.974252	0.613305	0.971783
FBgn0034576	37385	ND-B14.7	712	0.371597	0.413422	0.385844	0.974252	0.710873	0.971783
FBgn0034181	36913	CG8963	2753	0.00305444	0.0045874	0.831024	0.974252	0.942208	0.985846
FBgn0036948	40210	CG7298	1323	0.000130378	0.000253345	0.709487	0.974252	0.781055	0.971783
FBgn0040339	31038	MED22	602	7.62154e-05	0.000156157	0.484267	0.974252	0.537041	0.971783
FBgn0259481	39293	Mob2	5663	3.31566e-05	7.40148e-05	0.76751	0.974252	0.963933	0.990975
FBgn0032773	35211	fon	2276	0.209722	0.242843	0.319004	0.974252	0.798078	0.971783
FBgn0003861	43542	trp	4149	2.06618e-07	7.83259e-07	0.609777	0.974252	0.0646453	0.701246
FBgn0034662	37487	CG13492	9183	0.0263008	0.0345244	0.777413	0.974252	0.784533	0.971783
FBgn0260795	39255	NaPi-III	3715	5.52123e-05	0.000116857	0.989254	0.994293	0.803399	0.971783
FBgn0000183	35051	BicD	5498	0.000367851	0.000651598	0.904094	0.977238	0.568852	0.971783
FBgn0001404	31239	egh	4662	0.901855	0.915421	0.582989	0.974252	0.957458	0.989358
FBgn0011710	33114	44075	2026	1.49547e-11	1.00654e-10	0.0540728	0.65955	0.0878411	0.778465
FBgn0032208	34378	Ufd4	8431	0.00143724	0.00227842	0.895008	0.976538	0.387736	0.971783
FBgn0034792	37636	YME1L	2943	1.75037e-05	4.19701e-05	0.16702	0.89276	0.319048	0.971783
FBgn0058045	3355079	CG40045	1009	8.87391e-06	2.29055e-05	0.863058	0.974252	0.892757	0.978753
FBgn0025352	37784	Mtpbeta	1593	0.00073358	0.00122378	0.0243426	0.478931	0.278875	0.971783
FBgn0001994	34956	crp	4402	0.000213919	0.000397825	0.680323	0.974252	0.934222	0.984885
FBgn0047038	39214	ND-13B	597	0.282281	0.320364	0.43321	0.974252	0.296639	0.971783
FBgn0011225	42889	jar	5641	2.81175e-09	1.44129e-08	0.719772	0.974252	0.478369	0.971783
FBgn0035726	38763	CG9953	1814	3.07739e-05	6.92113e-05	0.148542	0.866858	0.16694	0.954825
FBgn0053303	2768916	CG33303	2333	0.0001098	0.000216638	0.638992	0.974252	0.397762	0.971783
FBgn0250816	3355150	AGO3	3182	1.03936e-06	3.3676e-06	0.932966	0.982027	0.94688	0.986828
FBgn0270926	2768965	AsnS	1856	3.98478e-09	2.00241e-08	0.261618	0.974252	0.343274	0.971783
FBgn0028582	38846	lqf	6521	1.99898e-05	4.71622e-05	0.82652	0.974252	0.805539	0.971783
FBgn0003346	35223	RanGAP	2401	3.80838e-07	1.36691e-06	0.100702	0.786078	0.110522	0.846177
FBgn0033728	36351	Cpr49Ae	1186	0.00987359	0.0137456	0.287014	0.974252	0.56685	0.971783
FBgn0261797	38580	Dhc64C	14597	0.731003	0.761333	0.956567	0.984516	0.410906	0.971783
FBgn0035713	38748	velo	6688	0.362381	0.404236	0.734719	0.974252	0.714667	0.971783
FBgn0029823	31524	Shmt	2518	0.00341265	0.00508375	0.0395638	0.590854	0.694638	0.971783
FBgn0024314	43978	Plap	2867	0.000768898	0.00127683	0.375845	0.974252	0.610424	0.971783
FBgn0031497	33518	SerRS	1911	0.000138625	0.000267503	0.265242	0.974252	0.429403	0.971783
FBgn0002736	37402	mago	1103	4.82327e-05	0.000103561	0.766165	0.974252	0.790769	0.971783
FBgn0265301	19836145	CR44274	801	0.00529342	0.00766359	0.745567	0.974252	0.330877	0.971783
FBgn0033544	36129	CG7220	2663	6.10541e-06	1.64032e-05	0.197031	0.92211	0.935373	0.984885
FBgn0039923	43816	MED26	5073	0.029463	0.0384519	0.711712	0.974252	0.615311	0.971783
FBgn0039640	43444	CG14516	3849	1.24743e-09	6.69592e-09	0.0715883	0.727687	0.0974958	0.804108
FBgn0039904	43788	Hcf	8196	0.00187309	0.0029154	0.727695	0.974252	0.671292	0.971783
FBgn0038286	41816	CG6966	4578	0.0009679	0.00157804	0.796269	0.974252	0.456056	0.971783
FBgn0032946	35408	nrv3	4770	9.26875e-19	1.33162e-17	0.111074	0.80263	0.615184	0.971783
FBgn0028509	34803	CenG1A	5368	0.00569863	0.00821486	0.809139	0.974252	0.492899	0.971783
FBgn0031988	34107	CG8668	3215	3.20397e-05	7.17579e-05	0.687241	0.974252	0.358754	0.971783
FBgn0036735	39957	Edc3	4062	0.000138608	0.000267503	0.524136	0.974252	0.679772	0.971783
FBgn0264694	41365	mgr	946	2.12941e-06	6.39808e-06	0.447542	0.974252	0.303009	0.971783
FBgn0039464	43240	CG6330	2326	0.451456	0.493222	0.536263	0.974252	0.560836	0.971783
FBgn0027621	32938	Pfrx	4250	2.58492e-05	5.91598e-05	0.271077	0.974252	0.781695	0.971783
FBgn0039581	43374	Moca-cyp	3893	1.43393e-10	8.60027e-10	0.546829	0.974252	0.567515	0.971783
FBgn0028695	40174	Rpn1	3041	7.15628e-05	0.000147653	0.45921	0.974252	0.33441	0.971783
FBgn0263289	44448	scrib	17197	0.000104834	0.000207828	0.921501	0.980249	0.749492	0.971783
FBgn0016970	48373	l(2)k10201	820	0.001517	0.00239488	0.827269	0.974252	0.679606	0.971783
FBgn0022343	37987	CG3760	1258	6.44096e-06	1.71921e-05	0.079685	0.742013	0.235543	0.971783
FBgn0003607	34119	Su(var)205	1109	2.2761e-06	6.78391e-06	0.169816	0.894165	0.20817	0.971783
FBgn0028950	34913	CG15255	1549	7.46731e-05	0.000153421	0.766126	0.974252	0.772511	0.971783
FBgn0028685	31567	Rpt4	1465	1.72653e-06	5.30622e-06	0.0747561	0.733815	0.033095	0.537665
FBgn0263776	39231	CG43693	3292	2.15761e-17	2.80741e-16	0.153177	0.874503	0.000950639	0.0792436
FBgn0267698	44039	Pak	5973	2.19378e-06	6.56476e-06	0.433554	0.974252	0.324408	0.971783
FBgn0005649	42848	Rox8	4010	0.00229157	0.00351273	0.745646	0.974252	0.648449	0.971783
FBgn0267507	26067175	pre-rRNA:CR45847	8118	0.271496	0.309001	0.543932	0.974252	0.964625	0.991033
FBgn0033555	36142	RpS15Ab	724	0.000642519	0.00108547	0.242004	0.96477	0.348161	0.971783
FBgn0037875	41342	ZnT86D	2003	9.25725e-08	3.752e-07	0.682197	0.974252	0.877704	0.977486
FBgn0026401	3355136	Nipped-B	6711	0.0473487	0.0600595	0.588179	0.974252	0.552814	0.971783
FBgn0028703	33939	Nhe3	4553	0.000658392	0.00110928	0.240196	0.963137	0.152647	0.934221
FBgn0026144	31669	CBP	2579	8.23359e-15	8.41056e-14	0.0200829	0.441541	0.0202278	0.431091
FBgn0032160	34315	CG4598	1216	0.00021376	0.000397672	0.774463	0.974252	0.761455	0.971783
FBgn0010909	44030	msn	6833	0.0674759	0.0837699	0.852081	0.974252	0.762899	0.971783
FBgn0265575	31340	yin	3278	1.48398e-06	4.62923e-06	0.881314	0.975739	0.609451	0.971783
FBgn0011824	37397	CG4038	957	2.02821e-06	6.13672e-06	0.528297	0.974252	0.371023	0.971783
FBgn0024947	33495	NTPase	2802	0.000457685	0.000796605	0.151211	0.869129	0.0662041	0.705393
FBgn0284256	35100	bsf	4457	2.11981e-06	6.37415e-06	0.780532	0.974252	0.489641	0.971783
FBgn0036422	39580	CG3868	1181	0.0026172	0.00396896	0.584267	0.974252	0.948599	0.987034
FBgn0005614	36003	trpl	3893	4.00742e-08	1.72563e-07	0.0148011	0.388593	0.477706	0.971783
FBgn0015737	43294	Hmu	2360	0.904869	0.918181	0.808027	0.974252	0.909324	0.980598
FBgn0027054	35759	CSN4	1703	9.23673e-06	2.37203e-05	0.421412	0.974252	0.424661	0.971783
FBgn0038428	41993	CG14894	1111	0.000748332	0.00124573	0.678755	0.974252	0.448251	0.971783
FBgn0024833	41150	AP-1mu	1755	9.69275e-07	3.17054e-06	0.334535	0.974252	0.537984	0.971783
FBgn0262515	35944	VhaAC45	2013	0.0121646	0.0167171	0.827972	0.974252	0.836756	0.973748
FBgn0264855	33211	AP-2alpha	4872	0.00128889	0.00206022	0.996364	0.997965	0.675412	0.971783
FBgn0052675	326232	Tango5	3578	2.53116e-06	7.46419e-06	0.0733444	0.73288	0.376657	0.971783
FBgn0261278	34993	grp	3049	4.44509e-06	1.23482e-05	0.731085	0.974252	0.684797	0.971783
FBgn0030366	32169	Usp7	5642	0.125736	0.150512	0.722766	0.974252	0.739975	0.971783
FBgn0260780	32152	wisp	5320	0.000431562	0.000755524	0.856388	0.974252	0.769844	0.971783
FBgn0036316	39458	CG10960	3389	0.00222053	0.0034129	0.527549	0.974252	0.651744	0.971783
FBgn0011280	33040	Obp19d	1101	0.000157951	0.00030214	0.448706	0.974252	0.670545	0.971783
FBgn0029763	31458	Usp16-45	4784	5.21713e-06	1.42575e-05	0.229646	0.950483	0.500839	0.971783
FBgn0052626	32352	AMPdeam	6364	0.00165786	0.0026017	0.462179	0.974252	0.711794	0.971783
FBgn0045862	43331	btz	3085	3.59899e-05	7.97343e-05	0.861839	0.974252	0.969321	0.991727
FBgn0010808	43672	Chchd3	940	0.0112581	0.0155398	0.324183	0.974252	0.247707	0.971783
FBgn0263979	41836	Caf1-55	1828	2.26197e-06	6.74437e-06	0.121008	0.82119	0.111047	0.848946
FBgn0030991	32903	CG7453	1852	2.86312e-14	2.75496e-13	0.0237004	0.474861	0.0261975	0.483437
FBgn0030753	32616	rngo	2336	1.87978e-11	1.25169e-10	0.156869	0.88059	0.00827804	0.261476
FBgn0032783	35222	CG10237	2769	0.00131164	0.00209422	0.291324	0.974252	0.431965	0.971783
FBgn0052425	40273	CG32425	4295	4.77047e-07	1.67974e-06	0.399638	0.974252	0.667518	0.971783
FBgn0036824	40059	CG3902	1585	0.00425305	0.00624732	0.197479	0.92211	0.665517	0.971783
FBgn0010315	32551	CycD	2453	1.85688e-11	1.2375e-10	0.416505	0.974252	0.435913	0.971783
FBgn0000273	34284	Pka-C1	5725	4.95908e-05	0.000106082	0.453895	0.974252	0.940451	0.985596
FBgn0010638	46080	Sec61beta	792	6.58176e-05	0.000137064	0.190656	0.916649	0.456154	0.971783
FBgn0024188	44724	san	808	3.2098e-09	1.63398e-08	0.101853	0.788114	0.154484	0.935958
FBgn0033721	36344	CG13159	393	0.000238171	0.000438998	0.262783	0.974252	0.2355	0.971783
FBgn0267824	26067067	PRAS40	2632	4.03061e-06	1.12921e-05	0.312917	0.974252	0.379708	0.971783
FBgn0026380	41079	Prosbeta3	914	0.000781292	0.00129534	0.350455	0.974252	0.580085	0.971783
FBgn0030060	31809	CG2004	2028	0.000124152	0.000242577	0.205188	0.928405	0.457281	0.971783
FBgn0003891	37417	tud	8830	0.00951876	0.0132777	0.904048	0.977238	0.649447	0.971783
FBgn0030343	32142	ATP7	5157	2.1192e-05	4.96156e-05	0.428443	0.974252	0.953851	0.98866
FBgn0028663	40389	VhaM9.7-b	1216	4.51318e-05	9.75613e-05	0.727895	0.974252	0.482866	0.971783
FBgn0051522	40567	CG31522	3468	2.75807e-06	8.04506e-06	0.669232	0.974252	0.743566	0.971783
FBgn0026316	37035	Ubc10	999	8.449e-05	0.000171377	0.364519	0.974252	0.48417	0.971783
FBgn0000479	31309	dnc	16683	0.000268567	0.000489068	0.586095	0.974252	0.839093	0.974057
FBgn0030040	31779	CG15347	968	4.22285e-05	9.19868e-05	0.838855	0.974252	0.566752	0.971783
FBgn0040319	53581	Gclc	4402	0.0601981	0.0752319	0.56573	0.974252	0.95643	0.989239
FBgn0034289	37052	CG10910	1991	0.000579742	0.000988949	0.517852	0.974252	0.986249	0.996201
FBgn0037834	41295	Art1	1528	6.2836e-10	3.49318e-09	0.19566	0.92211	0.236049	0.971783
FBgn0051781	12798248	CR31781	2679	0.000133477	0.000258529	0.728875	0.974252	0.275873	0.971783
FBgn0037700	41137	CG8149	1156	7.88265e-06	2.0568e-05	0.322677	0.974252	0.343412	0.971783
FBgn0011336	43005	Stt3B	2703	0.015648	0.0211847	0.511359	0.974252	0.101145	0.813544
FBgn0033309	35842	Lnpk	2004	0.00227008	0.00348356	0.113718	0.807637	0.309348	0.971783
FBgn0030774	32648	sphe	1263	8.17906e-05	0.000166552	0.373906	0.974252	0.433301	0.971783
FBgn0026428	32461	HDAC6	5251	0.00355522	0.005281	0.0730216	0.731358	0.764899	0.971783
FBgn0027945	40349	ppl	900	0.00248247	0.00377935	0.302789	0.974252	0.81283	0.971783
FBgn0261573	32941	CoRest	5742	3.34324e-06	9.56034e-06	0.798828	0.974252	0.615145	0.971783
FBgn0001108	39536	DCTN1-p150	4550	1.66141e-14	1.63601e-13	0.0276969	0.506736	0.205623	0.971783
FBgn0016756	38644	Usp47	5636	7.91473e-05	0.000161697	0.886298	0.975739	0.600958	0.971783
FBgn0037718	41161	P58IPK	2217	0.0107261	0.0148449	0.151125	0.868955	0.575934	0.971783
FBgn0030720	32568	CG8939	2622	1.53451e-06	4.76683e-06	0.470985	0.974252	0.5334	0.971783
FBgn0035978	39065	UGP	3013	0.000108269	0.000213958	0.434739	0.974252	0.910147	0.980896
FBgn0031734	33803	CG11147	3030	3.73071e-20	6.08946e-19	0.0881389	0.761354	0.0580305	0.666112
FBgn0262955	41721	RpII140	4060	7.74211e-10	4.25393e-09	0.0108647	0.330751	0.0696016	0.715666
FBgn0265998	43415	Doa	13638	0.00755042	0.0106783	0.950502	0.983452	0.914191	0.981336
FBgn0034971	37852	Gpat4	2278	0.000421396	0.000739471	0.372297	0.974252	0.684799	0.971783
FBgn0034915	37776	eIF6	1056	1.08718e-05	2.7409e-05	0.088764	0.762474	0.141423	0.918024
FBgn0035779	38828	CG8562	1483	0.00966735	0.0134729	0.587996	0.974252	0.852009	0.974801
FBgn0035154	38083	hiro	1480	1.20797e-05	3.01277e-05	0.541187	0.974252	0.409776	0.971783
FBgn0034215	36955	Mtap	1392	0.000235753	0.000434747	0.823098	0.974252	0.736669	0.971783
FBgn0017577	41296	Mcm5	2452	1.63899e-08	7.52979e-08	0.173376	0.89801	0.192144	0.971783
FBgn0012037	34805	Ance	2183	0.614773	0.652648	0.480433	0.974252	0.703495	0.971783
FBgn0259101	32043	CG42249	2648	0.00751451	0.0106323	0.741462	0.974252	0.686822	0.971783
FBgn0004066	32584	Prosalpha4	1176	2.82893e-05	6.4095e-05	0.528009	0.974252	0.701056	0.971783
FBgn0032646	35060	mEFTs	1526	2.16039e-08	9.7499e-08	0.186762	0.909764	0.639837	0.971783
FBgn0030035	31772	PIG-T	2521	6.84888e-06	1.81385e-05	0.468606	0.974252	0.521223	0.971783
FBgn0262508	38981	CG43078	14466	3.08565e-07	1.12993e-06	0.946607	0.983011	0.768691	0.971783
FBgn0086659	3772657	snoRNA:Psi18S-176	154	0.000413904	0.000727224	0.356257	0.974252	0.208413	0.971783
FBgn0029888	31604	ND-ASHI	1384	0.641516	0.677917	0.438082	0.974252	0.384581	0.971783
FBgn0023215	31331	Mnt	4556	0.0547566	0.068851	0.601907	0.974252	0.633132	0.971783
FBgn0027512	42793	CG10254	5028	0.00223684	0.0034356	0.948365	0.983145	0.512805	0.971783
FBgn0035397	38369	PAN3	5969	0.66168	0.696439	0.849713	0.974252	0.733875	0.971783
FBgn0052528	32990	parvin	1840	2.35917e-05	5.45457e-05	0.276079	0.974252	0.139475	0.915577
FBgn0032820	35265	fbp	1202	0.919467	0.93045	0.586611	0.974252	0.796579	0.971783
FBgn0261671	35026	tweek	16466	0.06973	0.0864443	0.589265	0.974252	0.742134	0.971783
FBgn0267519	26067187	28SrRNA-Psi:CR45859	2689	0.00690172	0.00981516	0.736449	0.974252	0.960389	0.990181
FBgn0032216	34387	Usp14	1632	5.98145e-10	3.33472e-09	0.058428	0.67766	0.119063	0.868432
FBgn0266260	19835790	CR44955	2592	0.00311521	0.00466967	0.768495	0.974252	0.520122	0.971783
FBgn0027066	35584	Eb1	2715	0.0598762	0.0748837	0.672108	0.974252	0.557553	0.971783
FBgn0041186	43448	Slbp	1132	7.36106e-10	4.05887e-09	0.679611	0.974252	0.860159	0.975946
FBgn0016794	38321	dos	4666	4.95165e-07	1.73648e-06	0.666045	0.974252	0.728408	0.971783
FBgn0038194	41706	Cyp6d5	1640	1.11019e-06	3.57259e-06	0.760702	0.974252	0.218071	0.971783
FBgn0262125	40694	Sec23	2822	0.00562942	0.00812137	0.129533	0.836468	0.352522	0.971783
FBgn0083014	5740539	snoRNA:Psi18S-996	151	3.09463e-07	1.13264e-06	0.735236	0.974252	0.720121	0.971783
FBgn0035936	39017	Tsp66E	2330	5.5419e-09	2.73716e-08	0.683969	0.974252	0.560032	0.971783
FBgn0029854	31562	CG3566	1607	0.000898377	0.00147425	0.459217	0.974252	0.576049	0.971783
FBgn0000575	38091	emc	2049	0.00623573	0.00892094	0.830514	0.974252	0.858436	0.975767
FBgn0086370	47384	sra	2372	0.0375188	0.0482862	0.975393	0.989389	0.969015	0.991727
FBgn0010741	46121	Pfdn2	993	5.64472e-05	0.000119195	0.704124	0.974252	0.64221	0.971783
FBgn0024921	38721	Tnpo	5598	0.0157123	0.0212662	0.645964	0.974252	0.641486	0.971783
FBgn0011745	41566	Arp1	1469	8.25606e-05	0.0001679	0.542338	0.974252	0.48388	0.971783
FBgn0032156	34310	CG13124	3343	3.61175e-08	1.56999e-07	0.740451	0.974252	0.998666	0.999371
FBgn0033788	36433	CG13323	2562	0.0128958	0.0176612	0.428859	0.974252	0.888142	0.97854
FBgn0030817	32695	CG4991	2499	1.29029e-07	5.07905e-07	0.717425	0.974252	0.756924	0.971783
FBgn0030364	32167	Lsm12a	1251	1.514e-06	4.70781e-06	0.317654	0.974252	0.424293	0.971783
FBgn0037298	40623	Sccpdh1	1734	0.000618733	0.00104915	0.202063	0.92595	0.722816	0.971783
FBgn0010280	39765	Taf4	5516	0.0392283	0.0503741	0.900304	0.977238	0.883575	0.978
FBgn0022764	36382	Sin3A	9421	0.19885	0.231043	0.947759	0.983011	0.809157	0.971783
FBgn0267408	41894	AOX1	4228	6.80222e-06	1.80327e-05	0.0931501	0.763892	0.444963	0.971783
FBgn0033192	35691	Corin	8926	0.0145079	0.0197269	0.544751	0.974252	0.788988	0.971783
FBgn0262114	36102	RanBPM	4457	0.51635	0.557285	0.908444	0.977997	0.938417	0.985199
FBgn0037756	41205	CG8507	1384	2.1283e-08	9.619e-08	0.262362	0.974252	0.240515	0.971783
FBgn0037807	41259	CG6293	2601	1.5542e-07	6.02059e-07	0.502354	0.974252	0.532855	0.971783
FBgn0035334	38301	CG8993	616	0.01612	0.0217746	0.644737	0.974252	0.605329	0.971783
FBgn0040078	53439	pont	1659	1.46775e-05	3.58048e-05	0.240915	0.96366	0.500046	0.971783
FBgn0031078	33002	Nup205	6470	5.24022e-08	2.21008e-07	0.073437	0.733064	0.0854998	0.772517
FBgn0263346	40583	smash	10493	2.71336e-05	6.17458e-05	0.969746	0.988072	0.846877	0.974498
FBgn0025574	42821	Pli	2975	2.77882e-09	1.42628e-08	0.523092	0.974252	0.755694	0.971783
FBgn0031995	34114	CG8475	5507	0.0654103	0.0813026	0.774514	0.974252	0.709662	0.971783
FBgn0004465	39856	Su(P)	1412	1.61177e-05	3.89826e-05	0.493032	0.974252	0.573289	0.971783
FBgn0027087	32841	HisRS	2862	0.00132729	0.00211639	0.543723	0.974252	0.68707	0.971783
FBgn0003885	40904	alphaTub84D	1980	0.0437301	0.0557553	0.436771	0.974252	0.271476	0.971783
FBgn0002183	38248	dre4	3690	3.72721e-06	1.05291e-05	0.682497	0.974252	0.521312	0.971783
FBgn0001124	36782	Got1	1770	3.38007e-05	7.52263e-05	0.176119	0.900659	0.657051	0.971783
FBgn0002570	35824	Mal-A1	1826	1.61364e-05	3.90218e-05	0.552141	0.974252	0.836478	0.973748
FBgn0027356	36383	Amph	3205	9.61921e-05	0.000192508	0.803073	0.974252	0.990063	0.997486
FBgn0261403	35486	sxc	3678	6.10918e-05	0.000128204	0.793978	0.974252	0.621715	0.971783
FBgn0000927	31263	fs(1)Ya	2235	2.23427e-05	5.1959e-05	0.456781	0.974252	0.47539	0.971783
FBgn0000053	33986	Gart	4780	8.79113e-05	0.000177393	0.0302456	0.523272	0.339077	0.971783
FBgn0086671	3772235	snoRNA:Psi28S-2876	140	0.00037439	0.000662503	0.611122	0.974252	0.625788	0.971783
FBgn0038948	42616	PSR	1590	4.38886e-05	9.52039e-05	0.203129	0.926332	0.386762	0.971783
FBgn0010424	39916	TpnC73F	1059	0.00894636	0.0125219	0.597242	0.974252	0.479678	0.971783
FBgn0036449	39611	bmm	2437	0.930191	0.939838	0.362523	0.974252	0.764744	0.971783
FBgn0260936	38648	scny	5470	0.000899958	0.00147638	0.9268	0.981247	0.890529	0.978753
FBgn0035771	38819	Sec63	2944	8.99453e-05	0.000181018	0.364614	0.974252	0.313203	0.971783
FBgn0036152	39271	CG6175	3956	6.56502e-06	1.74753e-05	0.317344	0.974252	0.685629	0.971783
FBgn0038065	41551	Snx3	1860	0.0855823	0.104698	0.603929	0.974252	0.575608	0.971783
FBgn0004638	36497	drk	2946	2.15688e-05	5.03541e-05	0.193013	0.920369	0.683414	0.971783
FBgn0025725	38199	alphaCOP	4078	0.0465323	0.0590817	0.184876	0.90765	0.555151	0.971783
FBgn0003159	44529	CG2841	5650	0.00403262	0.00594201	0.307131	0.974252	0.554884	0.971783
FBgn0020392	38909	Nmt	1812	4.66825e-12	3.35959e-11	0.0318786	0.541901	0.064585	0.701246
FBgn0086372	40863	lap	6158	0.00569897	0.00821486	0.877546	0.975345	0.378265	0.971783
FBgn0028982	44000	Spt6	6166	0.000716445	0.00119815	0.575312	0.974252	0.568529	0.971783
FBgn0028490	34577	CG31705	2760	0.000119279	0.000233877	0.656072	0.974252	0.791907	0.971783
FBgn0003392	45928	shi	5989	0.000199916	0.000374374	0.995399	0.997486	0.817114	0.971783
FBgn0032191	34354	Snx17	2205	8.44729e-06	2.1895e-05	0.345356	0.974252	0.603668	0.971783
FBgn0032200	34368	CG5676	769	3.45278e-10	1.98239e-09	0.156298	0.88059	0.300411	0.971783
FBgn0024293	45040	Spn43Ab	1329	0.000588272	0.00100197	0.29618	0.974252	0.699432	0.971783
FBgn0027080	39829	TyrRS	1771	6.20169e-05	0.000129918	0.0978595	0.77592	0.255358	0.971783
FBgn0000611	32567	exd	3302	3.22373e-06	9.26637e-06	0.577583	0.974252	0.817836	0.971783
FBgn0011640	38811	lark	2192	1.13407e-05	2.84485e-05	0.534843	0.974252	0.642765	0.971783
FBgn0034200	36937	Gbp2	2279	0.00227817	0.00349391	0.272067	0.974252	0.673434	0.971783
FBgn0023540	31189	CG3630	2031	3.37668e-06	9.6473e-06	0.436804	0.974252	0.266294	0.971783
FBgn0039151	42859	CG13607	2212	0.594	0.632248	0.0179942	0.421795	0.797614	0.971783
FBgn0033741	36365	CG8545	2949	2.37646e-05	5.48641e-05	0.978271	0.989993	0.90555	0.979955
FBgn0025633	31004	CG13366	5538	4.21605e-05	9.18516e-05	0.792174	0.974252	0.699167	0.971783
FBgn0259936	3772557	Uhg3	836	2.44729e-05	5.62992e-05	0.880094	0.975608	0.889124	0.978561
FBgn0037203	40510	slif	3140	1.05205e-08	5.00744e-08	0.160587	0.883285	0.31807	0.971783
FBgn0035987	39083	Cpsf5	2423	3.05687e-07	1.12192e-06	0.401748	0.974252	0.350737	0.971783
FBgn0001941	33836	ifc	2201	1.10256e-06	3.55097e-06	0.355842	0.974252	0.712331	0.971783
FBgn0015320	34487	Ubc2	2252	0.00803359	0.0113256	0.49939	0.974252	0.822117	0.971865
FBgn0027348	44117	bgm	2636	0.000291505	0.000526167	0.086092	0.757749	0.304314	0.971783
FBgn0032906	35364	RPA2	963	8.43746e-07	2.80194e-06	0.606735	0.974252	0.612616	0.971783
FBgn0262954	5740790	Rpb12	353	0.00155566	0.00245169	0.482569	0.974252	0.746326	0.971783
FBgn0004643	47874	Zw10	2567	2.5961e-10	1.51452e-09	0.103612	0.79069	0.237392	0.971783
FBgn0028670	42216	Vha100-2	3222	0.46295	0.504366	0.325809	0.974252	0.318461	0.971783
FBgn0262733	48973	Src64B	5200	9.84149e-05	0.000196351	0.6767	0.974252	0.625222	0.971783
FBgn0032105	34245	borr	1298	7.40049e-11	4.59231e-10	0.0855696	0.757519	0.119052	0.868432
FBgn0029941	31662	CG1677	4847	0.000338416	0.000604264	0.978806	0.990024	0.900767	0.979193
FBgn0039140	42845	Miro	3791	0.299423	0.338463	0.26898	0.974252	0.133781	0.903935
FBgn0261276	36578	Opa1	3968	5.66214e-06	1.53685e-05	0.802776	0.974252	0.721843	0.971783
FBgn0266696	38306	Svil	24343	4.88382e-05	0.000104673	0.947457	0.983011	0.462488	0.971783
FBgn0038809	42437	CG16953	2813	0.0430759	0.0549752	0.87506	0.975042	0.894363	0.978753
FBgn0032596	34999	Prosbeta4	815	0.000519821	0.000896056	0.690736	0.974252	0.732135	0.971783
FBgn0041781	34519	SCAR	3118	6.24055e-06	1.67288e-05	0.299917	0.974252	0.643472	0.971783
FBgn0036690	39909	Ilp8	867	6.5386e-05	0.000136262	0.966861	0.98719	0.954893	0.988907
FBgn0031914	34023	CG5973	3186	1.11517e-06	3.58714e-06	0.827862	0.974252	0.176545	0.961376
FBgn0027287	32483	Gmap	6109	0.00016114	0.000307712	0.543142	0.974252	0.640715	0.971783
FBgn0263911	40390	COX8	513	0.0719861	0.089043	0.268724	0.974252	0.685136	0.971783
FBgn0031643	33693	CG3008	2263	6.75291e-10	3.73941e-09	0.465707	0.974252	0.305776	0.971783
FBgn0024558	42663	Dph5	1128	4.17716e-05	9.10807e-05	0.127035	0.833427	0.182478	0.968164
FBgn0000557	43736	eEF1alpha2	2656	6.1129e-06	1.64176e-05	0.699127	0.974252	0.969133	0.991727
FBgn0050122	37146	CG30122	4623	0.00213537	0.0032924	0.956354	0.984394	0.770502	0.971783
FBgn0025885	35671	Inos	1986	0.00338468	0.00504546	0.0948614	0.765769	0.227485	0.971783
FBgn0031534	33560	Snx1	2028	0.000336928	0.000601814	0.472098	0.974252	0.777561	0.971783
FBgn0023177	45031	Pp4-19C	2213	7.19612e-06	1.89802e-05	0.409898	0.974252	0.336315	0.971783
FBgn0040732	50205	CG16926	979	0.26342	0.300402	0.519716	0.974252	0.909968	0.980896
FBgn0261283	40155	SREBP	4056	0.00207222	0.00320232	0.258356	0.973683	0.640598	0.971783
FBgn0031589	33626	Naprt	3288	6.79307e-10	3.76031e-09	0.499052	0.974252	0.0737621	0.73169
FBgn0027951	40693	MTA1-like	5326	0.000308232	0.000554178	0.78157	0.974252	0.596836	0.971783
FBgn0032725	35151	Nedd8	612	2.03779e-05	4.79473e-05	0.588896	0.974252	0.506951	0.971783
FBgn0265523	32225	Smr	15579	0.819701	0.842454	0.847891	0.974252	0.629644	0.971783
FBgn0283469	32777	Vps4	2411	5.1847e-06	1.41763e-05	0.264494	0.974252	0.335179	0.971783
FBgn0023517	31143	Pgam5	1100	4.35929e-06	1.21257e-05	0.529277	0.974252	0.646495	0.971783
FBgn0010548	45398	Aldh-III	3593	1.40986e-06	4.42636e-06	0.287701	0.974252	0.881167	0.977486
FBgn0030674	32510	HUWE1	16799	0.518023	0.558936	0.90157	0.977238	0.447177	0.971783
FBgn0036774	40001	mRpS26	825	0.000507624	0.000876964	0.517473	0.974252	0.638271	0.971783
FBgn0051451	12798523	CR31451	1563	5.20466e-08	2.19687e-07	0.477443	0.974252	0.181014	0.964995
FBgn0036144	39262	GlcAT-P	3916	2.17056e-06	6.50542e-06	0.929402	0.981636	0.418995	0.971783
FBgn0044826	41995	Pak3	4983	0.0107464	0.0148692	0.316588	0.974252	0.608887	0.971783
FBgn0030658	32493	CG7872	1653	2.6875e-05	6.12441e-05	0.304934	0.974252	0.417334	0.971783
FBgn0015299	34120	Ssb-c31a	536	3.26091e-05	7.29388e-05	0.782125	0.974252	0.814983	0.971783
FBgn0003204	43873	ras	2866	3.33259e-07	1.21035e-06	0.1013	0.787159	0.0933753	0.793342
FBgn0041194	38753	Prat2	2140	0.108304	0.130699	0.0064403	0.239598	0.848126	0.974555
FBgn0004132	48986	boca	704	4.62509e-06	1.27875e-05	0.768022	0.974252	0.815648	0.971783
FBgn0038292	41822	CG3987	1483	1.34818e-05	3.31476e-05	0.762734	0.974252	0.804257	0.971783
FBgn0000711	44289	flw	4276	0.968933	0.972928	0.0114185	0.339679	0.135703	0.908943
FBgn0025571	43912	SF1	3112	3.44695e-06	9.83725e-06	0.598946	0.974252	0.837655	0.97394
FBgn0035947	39028	Srp68	2132	8.46224e-08	3.44771e-07	0.0803592	0.745619	0.0699277	0.717661
FBgn0038038	41521	Sccpdh2	1576	0.0144955	0.0197135	0.258369	0.973683	0.640435	0.971783
FBgn0005536	49070	Mbs	7797	4.93571e-05	0.000105626	0.979301	0.990047	0.887092	0.978287
FBgn0021800	47399	Reph	4890	0.000526145	0.000905748	0.137767	0.845477	0.701656	0.971783
FBgn0028399	39827	TMS1	1767	0.809318	0.833266	0.693173	0.974252	0.686513	0.971783
FBgn0038465	42049	Irc	2390	0.134865	0.16081	0.951806	0.983452	0.54612	0.971783
FBgn0035228	38177	CG12091	1907	0.000666871	0.00112235	0.362477	0.974252	0.925858	0.983375
FBgn0086686	41776	l(3)L1231	6264	0.499596	0.541188	0.737402	0.974252	0.465608	0.971783
FBgn0010288	33397	Uch	1196	0.000262203	0.000478597	0.321319	0.974252	0.208005	0.971783
FBgn0052428	50105	CG32428	2299	3.53945e-10	2.02767e-09	0.800704	0.974252	0.84801	0.974555
FBgn0001989	34925	ND-B17	992	0.768896	0.7967	0.650592	0.974252	0.779802	0.971783
FBgn0028671	43442	Vha100-1	3289	0.000757071	0.0012592	0.472407	0.974252	0.633498	0.971783
FBgn0037637	41059	IscU	955	6.10102e-05	0.00012805	0.281514	0.974252	0.527496	0.971783
FBgn0033853	36506	CG6145	3271	0.000148791	0.00028567	0.24531	0.967337	0.094254	0.797196
FBgn0036239	39366	Pop2	2623	0.00754303	0.0106707	0.366075	0.974252	0.614409	0.971783
FBgn0025674	49816	CycK	5858	2.68209e-07	9.94019e-07	0.42432	0.974252	0.180549	0.964352
FBgn0034418	37199	CG15118	2859	8.92385e-06	2.30096e-05	0.0187881	0.427743	0.717227	0.971783
FBgn0024362	31079	Naa30A	2347	1.69679e-12	1.28708e-11	0.601662	0.974252	0.551263	0.971783
FBgn0022355	32821	Tsf1	2854	6.90665e-06	1.82879e-05	0.397753	0.974252	0.412181	0.971783
FBgn0023479	39048	teq	9106	3.12989e-06	9.02492e-06	0.769434	0.974252	0.516022	0.971783
FBgn0037614	41035	TMEM216	2812	4.73445e-10	2.66813e-09	0.593316	0.974252	0.744607	0.971783
FBgn0259785	40351	pzg	4093	6.87374e-05	0.000142503	0.899841	0.977238	0.870739	0.976349
FBgn0036702	39922	CG6512	3239	0.000545732	0.000936261	0.121082	0.821295	0.83867	0.974012
FBgn0031406	33407	Send1	875	7.32933e-06	1.92859e-05	0.374646	0.974252	0.356304	0.971783
FBgn0039972	49895	Marf1	5366	0.000245905	0.000452024	0.813403	0.974252	0.731594	0.971783
FBgn0038976	42647	Pfdn5	894	3.75418e-05	8.27491e-05	0.581461	0.974252	0.46033	0.971783
FBgn0053100	326255	eIF4EHP	6418	0.0625394	0.0779704	0.752563	0.974252	0.737867	0.971783
FBgn0086450	31858	su(r)	3399	0.000169517	0.000322326	0.413774	0.974252	0.37901	0.971783
FBgn0021765	32789	scu	1134	0.000728397	0.00121574	0.082244	0.750055	0.231047	0.971783
FBgn0037443	40792	Dmtn	3827	3.91931e-05	8.60603e-05	0.519334	0.974252	0.820947	0.971783
FBgn0267790	41138	rump	2358	1.0781e-05	2.71932e-05	0.907146	0.977997	0.677913	0.971783
FBgn0014411	31144	Vps26	2543	6.17281e-05	0.000129382	0.535645	0.974252	0.810258	0.971783
FBgn0030049	31795	Trf4-1	7452	0.000651849	0.00109932	0.747642	0.974252	0.664521	0.971783
FBgn0261064	34110	Rbsn-5	1846	0.00297926	0.00448356	0.282938	0.974252	0.739195	0.971783
FBgn0033377	35923	Pgm2a	2443	1.06478e-33	1.40659e-31	0.332445	0.974252	0.0352446	0.54775
FBgn0010825	46156	Gug	8819	0.196394	0.228377	0.760244	0.974252	0.657054	0.971783
FBgn0032101	34241	CG9586	966	4.99838e-07	1.75129e-06	0.250654	0.968501	0.213126	0.971783
FBgn0069923	3355108	CG41128	364	0.000158284	0.00030274	0.855261	0.974252	0.93363	0.984885
FBgn0022768	31404	Pp2C1	5675	0.907944	0.920702	0.604144	0.974252	0.744336	0.971783
FBgn0027090	45786	GlnRS	2455	4.1561e-05	9.06976e-05	0.271161	0.974252	0.477385	0.971783
FBgn0038806	42434	CG5412	1020	8.96528e-06	2.30993e-05	0.781965	0.974252	0.587984	0.971783
FBgn0034718	37548	wdp	3391	0.000102481	0.000203604	0.820758	0.974252	0.992061	0.997758
FBgn0031021	32936	ND-18	768	0.200547	0.232876	0.269939	0.974252	0.791822	0.971783
FBgn0000283	41848	Cp190	4293	0.000991826	0.00161468	0.662081	0.974252	0.698899	0.971783
FBgn0013759	42567	CASK	8504	0.0402196	0.0515324	0.743928	0.974252	0.969138	0.991727
FBgn0036454	39616	CG17839	6089	1.38898e-06	4.36609e-06	0.870372	0.97465	0.935845	0.984885
FBgn0038396	41951	CG5013	973	0.317871	0.357992	0.648795	0.974252	0.660252	0.971783
FBgn0031561	33592	IM33	381	0.189558	0.220988	0.865086	0.974252	0.595586	0.971783
FBgn0051213	42382	CG31213	6020	0.111978	0.134914	0.762213	0.974252	0.789704	0.971783
FBgn0002783	41942	mor	3983	3.20074e-05	7.17061e-05	0.975436	0.989389	0.925113	0.983205
FBgn0004509	47220	Fur1	9128	0.00870439	0.0122051	0.661387	0.974252	0.662101	0.971783
FBgn0000318	43938	cl	716	0.000897488	0.00147297	0.635243	0.974252	0.69584	0.971783
FBgn0039110	42804	RanBP3	1770	2.09746e-05	4.91509e-05	0.114417	0.809592	0.39265	0.971783
FBgn0021979	37661	l(2)k09913	2411	7.05956e-11	4.39124e-10	0.164236	0.888197	0.00865181	0.268832
FBgn0038049	41533	Srlp	1355	0.00511267	0.00741926	0.627904	0.974252	0.821077	0.971783
FBgn0039537	43325	CG5590	1492	0.00768183	0.0108533	0.269534	0.974252	0.550961	0.971783
FBgn0026238	35478	gus	2252	0.000123328	0.000241118	0.729338	0.974252	0.803816	0.971783
FBgn0031971	34089	Sirup	727	0.000378521	0.000668902	0.538102	0.974252	0.263994	0.971783
FBgn0020622	33203	Pi3K21B	4938	0.00942159	0.0131481	0.711749	0.974252	0.647261	0.971783
FBgn0039755	43592	CG15531	1158	9.07629e-05	0.000182486	0.390918	0.974252	0.945815	0.986828
FBgn0036462	39627	mRpL39	1137	0.000125622	0.00024505	0.494011	0.974252	0.528214	0.971783
FBgn0032408	34631	CG6712	1336	4.1304e-07	1.47232e-06	0.610925	0.974252	0.577249	0.971783
FBgn0010905	46194	Spn	10266	0.0757582	0.0933533	0.677899	0.974252	0.671812	0.971783
FBgn0033463	36028	CG1513	4178	0.660499	0.69529	0.653624	0.974252	0.913533	0.981336
FBgn0002525	33782	Lam	3737	0.000839136	0.00138359	0.992931	0.996126	0.910342	0.980932
FBgn0029512	41532	Aos1	1167	1.42988e-07	5.57364e-07	0.384635	0.974252	0.47938	0.971783
FBgn0284253	326262	LeuRS	3934	1.15504e-23	2.59435e-22	0.0533115	0.656952	0.00251069	0.135584
FBgn0283442	26067080	vas	2285	1.50873e-08	6.976e-08	0.601346	0.974252	0.337788	0.971783
FBgn0037702	261329	CG8176	5116	0.0882441	0.1077	0.812792	0.974252	0.913487	0.981336
FBgn0003028	31429	ovo	7400	0.00038312	0.000676559	0.64002	0.974252	0.589032	0.971783
FBgn0028662	45247	VhaPPA1-1	1352	0.0127864	0.0175221	0.572653	0.974252	0.307116	0.971783
FBgn0037102	40395	CRIF	840	1.27249e-05	3.15451e-05	0.412612	0.974252	0.653269	0.971783
FBgn0029879	31594	APC7	2312	2.98998e-09	1.52712e-08	0.491566	0.974252	0.495354	0.971783
FBgn0027549	38897	Nulp1	2704	0.353226	0.394928	0.805319	0.974252	0.819251	0.971783
FBgn0010313	40616	corto	9294	0.548079	0.587542	0.826829	0.974252	0.798033	0.971783
FBgn0031713	33777	Coq6	1604	0.0214094	0.0284195	0.209068	0.929536	0.633135	0.971783
FBgn0041579	36484	AttC	900	0.0386835	0.049699	0.82505	0.974252	0.407094	0.971783
FBgn0086346	43330	ALiX	2892	0.348171	0.389668	0.0241417	0.47828	0.186327	0.971716
FBgn0033757	36386	muskelin	3115	6.69898e-06	1.77894e-05	0.969675	0.988072	0.938336	0.985199
FBgn0031174	33108	CG1486	3721	3.71269e-05	8.19273e-05	0.713393	0.974252	0.69828	0.971783
FBgn0039555	43345	mRpS22	1341	0.00069476	0.00116538	0.652492	0.974252	0.710348	0.971783
FBgn0039969	49892	Fis1	928	0.00831599	0.0116941	0.626439	0.974252	0.900794	0.979193
FBgn0001090	32872	bnb	2726	0.00165082	0.00259144	0.303881	0.974252	0.882564	0.977933
FBgn0035424	38399	Larp4B	10013	0.00439677	0.00644689	0.82519	0.974252	0.589872	0.971783
FBgn0040001	3355111	FASN3	7395	0.000427075	0.000748426	0.648893	0.974252	0.16531	0.952353
FBgn0027547	38262	CG1927	1224	0.000835458	0.00137796	0.635365	0.974252	0.479323	0.971783
FBgn0030828	32709	CG5162	1533	5.38298e-08	2.26539e-07	0.544022	0.974252	0.395551	0.971783
FBgn0027948	41952	msps	7590	0.0514229	0.0649105	0.896704	0.976745	0.72159	0.971783
FBgn0031228	33179	ND-15	1135	0.0401195	0.0514168	0.510716	0.974252	0.462254	0.971783
FBgn0029944	31667	Dok	3487	3.33784e-07	1.21198e-06	0.856661	0.974252	0.675126	0.971783
FBgn0264607	43828	CaMKII	4588	0.0865819	0.105788	0.350219	0.974252	0.873417	0.976899
FBgn0036058	39168	CG6707	2227	4.45169e-20	7.20591e-19	0.616857	0.974252	0.0987881	0.808415
FBgn0023514	31146	CG14805	1704	1.00088e-07	4.02729e-07	0.733251	0.974252	0.687785	0.971783
FBgn0034420	37202	CG10737	4805	6.18771e-06	1.66014e-05	0.431922	0.974252	0.774624	0.971783
FBgn0028526	34828	CG15293	1337	8.33455e-05	0.000169317	0.196661	0.92211	0.305444	0.971783
FBgn0013718	39572	nuf	5594	0.702113	0.733892	0.892727	0.975788	0.675917	0.971783
FBgn0030327	32122	FucT6	2795	0.000478851	0.000830385	0.674751	0.974252	0.894918	0.978809
FBgn0037313	40638	CG1161	1241	0.00049499	0.000856561	0.189447	0.913989	0.264584	0.971783
FBgn0031813	33898	CG9527	2887	5.13846e-07	1.79673e-06	0.375949	0.974252	0.535325	0.971783
FBgn0038197	41709	foxo	4130	0.0114306	0.015764	0.733465	0.974252	0.913123	0.981336
FBgn0034087	36793	clu	6162	0.187935	0.219276	0.978981	0.990024	0.542194	0.971783
FBgn0032129	34274	jp	6900	7.0252e-06	1.85766e-05	0.848788	0.974252	0.989918	0.997469
FBgn0250732	40858	gfzf	3958	0.0159007	0.02151	0.730156	0.974252	0.997209	0.998875
FBgn0024889	40160	Kap-alpha1	2322	0.000284001	0.000514409	0.516705	0.974252	0.0376278	0.566143
FBgn0035886	38952	Jon66Ci	838	1.1441e-05	2.868e-05	0.386505	0.974252	0.426159	0.971783
FBgn0015247	36748	Diap2	2134	0.617193	0.654833	0.073005	0.731358	0.838496	0.974012
FBgn0024986	44736	CG3719	831	0.000457927	0.000796937	0.470807	0.974252	0.555631	0.971783
FBgn0011204	38174	cue	2801	2.91786e-05	6.59087e-05	0.072352	0.730538	0.458254	0.971783
FBgn0036928	40189	Tom20	1008	3.30808e-05	7.38773e-05	0.400515	0.974252	0.689814	0.971783
FBgn0002284	39855	Prosbeta6	944	0.000696199	0.00116755	0.252078	0.969334	0.442558	0.971783
FBgn0052687	31980	CG32687	2803	0.0396716	0.0508721	0.212486	0.93109	0.913039	0.981336
FBgn0001104	38765	Galphai	2067	6.41214e-08	2.67396e-07	0.51231	0.974252	0.430573	0.971783
FBgn0036775	40002	RpIIIC53	1544	1.29907e-06	4.11249e-06	0.612656	0.974252	0.612866	0.971783
FBgn0032955	35417	CG2201	3885	0.000973072	0.00158564	0.427447	0.974252	0.604317	0.971783
FBgn0039252	42984	CG11771	2853	8.33553e-05	0.000169317	0.0839423	0.754174	0.752328	0.971783
FBgn0038723	42343	CG6195	1250	0.000547194	0.00093846	0.507401	0.974252	0.557102	0.971783
FBgn0038989	42662	CG6937	1307	2.06535e-08	9.35076e-08	0.292995	0.974252	0.351525	0.971783
FBgn0032242	34421	CG5355	2404	1.89518e-12	1.43339e-11	0.451096	0.974252	0.0267832	0.487235
FBgn0032474	34707	DnaJ-H	2233	4.95746e-05	0.000106062	0.225677	0.945415	0.86763	0.975946
FBgn0024509	44437	Sec13	1809	0.000187104	0.000352305	0.0992269	0.780792	0.478326	0.971783
FBgn0001257	38513	ImpL2	2667	0.105714	0.127772	0.532519	0.974252	0.986658	0.996374
FBgn0038098	41589	CG7381	3501	0.000109412	0.000215997	0.472888	0.974252	0.61656	0.971783
FBgn0025463	32268	Bap60	1936	1.55165e-07	6.01221e-07	0.167162	0.89276	0.282651	0.971783
FBgn0033844	36496	bbc	2843	0.000122139	0.000239034	0.290612	0.974252	0.15518	0.936487
FBgn0037530	40933	EMC1	3292	0.77665	0.803772	0.0627662	0.69826	0.113322	0.854189
FBgn0029929	31649	CG4593	1123	1.11943e-07	4.46599e-07	0.818309	0.974252	0.795392	0.971783
FBgn0036623	39820	Agpat3	2401	0.87191	0.889162	0.775408	0.974252	0.510896	0.971783
FBgn0015805	38565	HDAC1	2124	1.10249e-10	6.68441e-10	0.0150657	0.39206	0.043945	0.593819
FBgn0039802	43652	dj-1beta	733	0.000145738	0.000280223	0.423345	0.974252	0.698665	0.971783
FBgn0267487	38160	Ptp61F	6069	0.000408187	0.000717989	0.898914	0.977238	0.724311	0.971783
FBgn0037442	40791	gzl	3766	0.0136729	0.0186582	0.738226	0.974252	0.0330891	0.537665
FBgn0039508	43292	CG3368	3558	3.20514e-06	9.21633e-06	0.582458	0.974252	0.434732	0.971783
FBgn0010300	35197	brat	12788	0.00153527	0.002422	0.761918	0.974252	0.67568	0.971783
FBgn0013746	34225	alien	3235	2.0875e-06	6.28913e-06	0.59126	0.974252	0.585235	0.971783
FBgn0031769	33850	CG9135	2412	1.90977e-05	4.52768e-05	0.315163	0.974252	0.419825	0.971783
FBgn0010611	44154	Hmgs	2795	1.39636e-05	3.42401e-05	0.394219	0.974252	0.595638	0.971783
FBgn0000382	45278	csw	8732	0.0126805	0.0173847	0.918724	0.979449	0.897423	0.979193
FBgn0041150	249663	hoe1	4630	0.487192	0.528891	0.311319	0.974252	0.695079	0.971783
FBgn0039266	43000	CG11791	2533	6.89783e-05	0.000142964	0.133238	0.840644	0.991445	0.997637
FBgn0267828	26067068	Fatp1	3401	6.82522e-08	2.83031e-07	0.75147	0.974252	0.575169	0.971783
FBgn0031590	33628	CG3702	2369	0.519485	0.560319	0.0200201	0.441405	0.631668	0.971783
FBgn0033737	36360	Nup54	2048	0.00198664	0.00308014	0.753484	0.974252	0.338821	0.971783
FBgn0031741	33810	CG11034	2550	0.00163295	0.00256545	0.618126	0.974252	0.803024	0.971783
FBgn0034488	37285	Hacl	1984	6.14808e-06	1.65064e-05	0.141131	0.853522	0.580793	0.971783
FBgn0086656	35933	shrb	1267	0.00132447	0.00211254	0.420661	0.974252	0.758178	0.971783
FBgn0267821	34413	da	3603	0.000908105	0.00148865	0.749166	0.974252	0.811252	0.971783
FBgn0011570	33346	cpb	1926	1.47337e-07	5.72598e-07	0.169226	0.893701	0.178937	0.963589
FBgn0036537	39725	CG18081	1002	5.91823e-17	7.46386e-16	0.244739	0.967337	0.268975	0.971783
FBgn0033183	35678	CG1620	2597	9.49364e-08	3.84082e-07	0.441627	0.974252	0.278609	0.971783
FBgn0259821	7354470	CG42402	5061	0.00292057	0.00439991	0.824334	0.974252	0.350685	0.971783
FBgn0266848	33131	wap	3580	0.00371004	0.00549683	0.66387	0.974252	0.709225	0.971783
FBgn0265784	32817	CrebB	5082	0.000144063	0.00027731	0.863188	0.974252	0.919241	0.982477
FBgn0040237	53565	bor	2457	0.0540712	0.0680331	0.0659283	0.707368	0.265623	0.971783
FBgn0052451	40495	SPoCk	7863	4.97764e-06	1.36557e-05	0.716251	0.974252	0.754319	0.971783
FBgn0010602	33226	lwr	1864	2.97879e-05	6.71454e-05	0.427556	0.974252	0.657151	0.971783
FBgn0024184	32757	unc-4	2999	0.00183685	0.00286271	0.852477	0.974252	0.365621	0.971783
FBgn0044030	117414	mRpS14	797	0.000867597	0.00142674	0.717717	0.974252	0.763498	0.971783
FBgn0031069	32992	Pmp70	3659	1.81292e-05	4.3257e-05	0.670292	0.974252	0.473417	0.971783
FBgn0267849	36173	Syx7	1610	1.27345e-09	6.82853e-09	0.0562004	0.671788	0.55741	0.971783
FBgn0015602	36645	BEAF-32	1919	1.63206e-07	6.30185e-07	0.330531	0.974252	0.419062	0.971783
FBgn0027506	36959	EDTP	3151	4.81313e-08	2.041e-07	0.367006	0.974252	0.838098	0.973993
FBgn0039994	3355133	conu	2596	0.0001768	0.000334583	0.803983	0.974252	0.813111	0.971783
FBgn0040602	50075	CG14545	813	1.55601e-09	8.26408e-09	0.762507	0.974252	0.802179	0.971783
FBgn0025836	5740235	RhoGAP1A	6068	0.162098	0.191018	0.867026	0.974279	0.921818	0.983013
FBgn0264389	32435	opm	1533	6.7132e-07	2.28713e-06	0.582983	0.974252	0.314025	0.971783
FBgn0035471	38457	Sc2	1105	1.08215e-09	5.87345e-09	0.403106	0.974252	0.0686565	0.712379
FBgn0027095	41983	Manf	847	6.17161e-08	2.57674e-07	0.543836	0.974252	0.00391394	0.176075
FBgn0259483	35576	Mob4	1426	8.71234e-05	0.000175963	0.212251	0.93109	0.387964	0.971783
FBgn0031969	34087	pes	3846	1.74402e-08	7.97939e-08	0.557371	0.974252	0.751241	0.971783
FBgn0027363	34505	Stam	2854	0.594706	0.63294	0.305954	0.974252	0.956644	0.989239
FBgn0034277	37029	OstDelta	2201	1.17891e-12	9.12909e-12	0.322396	0.974252	0.00900906	0.274142
FBgn0030403	32208	CG1824	2509	0.00102391	0.00166309	0.170208	0.894879	0.643406	0.971783
FBgn0052512	33085	CG32512	2507	0.0530663	0.0668388	0.629437	0.974252	0.945812	0.986828
FBgn0031711	33775	CG6907	1671	0.00113028	0.0018222	0.146655	0.86442	0.305082	0.971783
FBgn0032407	34630	Pex19	1596	0.00573475	0.00826262	0.520702	0.974252	0.450753	0.971783
FBgn0033378	35924	tsu	691	1.1762e-05	2.94248e-05	0.572016	0.974252	0.553313	0.971783
FBgn0267384	44054	Ubc7	1886	0.00265926	0.00402882	0.793772	0.974252	0.784572	0.971783
FBgn0020508	44079	Ag5r2	849	8.80759e-05	0.000177679	0.335667	0.974252	0.467146	0.971783
FBgn0263199	39031	Galk	3144	0.075714	0.0933062	0.81346	0.974252	0.357353	0.971783
FBgn0262582	53560	cic	12579	0.400515	0.44228	0.903904	0.977238	0.762739	0.971783
FBgn0029924	31641	CG4586	2240	1.3196e-05	3.25268e-05	0.410163	0.974252	0.440496	0.971783
FBgn0052350	317987	Vps11	2844	4.76812e-05	0.000102475	0.91658	0.979143	0.934257	0.984885
FBgn0035213	38159	CG2199	2878	1.9035e-33	2.26502e-31	0.721612	0.974252	0.730546	0.971783
FBgn0014018	41087	Rel	3499	0.066261	0.0823272	0.309084	0.974252	0.861079	0.975946
FBgn0034885	37739	Eglp4	1804	1.32436e-07	5.20003e-07	0.305928	0.974252	0.081935	0.760193
FBgn0031260	33227	Spp	1736	0.600496	0.638726	0.190944	0.917237	0.914972	0.981336
FBgn0030365	32168	Tango4	1620	0.000229194	0.000424308	0.506367	0.974252	0.584956	0.971783
FBgn0004915	34430	TfIIB	1604	0.00440689	0.00646046	0.754574	0.974252	0.395802	0.971783
FBgn0263762	14462861	CG43679	516	0.000659815	0.00111131	0.343563	0.974252	0.309674	0.971783
FBgn0030786	32662	mRpL22	973	7.6546e-05	0.000156773	0.294492	0.974252	0.393273	0.971783
FBgn0032876	35330	Cen	2926	9.79796e-06	2.49764e-05	0.448796	0.974252	0.45998	0.971783
FBgn0028894	34963	GMF	1019	0.000163209	0.000311319	0.957938	0.985224	0.953444	0.98866
FBgn0023522	31158	CG11596	1892	3.63319e-07	1.30765e-06	0.285644	0.974252	0.417006	0.971783
FBgn0004913	40607	Gnf1	3274	2.36458e-07	8.83699e-07	0.172317	0.896811	0.232098	0.971783
FBgn0031968	34086	CG7231	1896	0.000178485	0.000337526	0.865818	0.974252	0.580155	0.971783
FBgn0035982	39074	CG4461	864	0.00398017	0.0058686	0.156124	0.88059	0.551817	0.971783
FBgn0003205	41140	Ras85D	1958	5.19267e-05	0.000110518	0.801924	0.974252	0.649627	0.971783
FBgn0040394	31178	CG16903	1936	8.23711e-05	0.000167602	0.417603	0.974252	0.753098	0.971783
FBgn0035807	38859	CG7492	2674	0.000672366	0.00113086	0.50103	0.974252	0.797161	0.971783
FBgn0266570	31374	NO66	2246	4.44227e-09	2.218e-08	0.407366	0.974252	0.103914	0.825013
FBgn0031842	33930	Tango1	4679	0.0502664	0.0635433	0.995951	0.997778	0.695504	0.971783
FBgn0000289	36571	cg	5429	0.00924719	0.0129174	0.952763	0.983685	0.791233	0.971783
FBgn0263198	35173	Acn	3153	3.45335e-05	7.67258e-05	0.955121	0.984294	0.703302	0.971783
FBgn0035830	38888	CG8209	1295	0.000254947	0.000466754	0.403258	0.974252	0.326754	0.971783
FBgn0013995	42481	Calx	8959	4.54593e-06	1.2591e-05	0.544444	0.974252	0.448074	0.971783
FBgn0261268	34896	Cul3	5403	1.51443e-08	6.99879e-08	0.98361	0.991177	0.285502	0.971783
FBgn0035016	37914	CG4612	3922	0.00842808	0.011839	0.387425	0.974252	0.549568	0.971783
FBgn0023515	31139	CG14814	3577	0.000144295	0.000277653	0.946196	0.983011	0.870494	0.976349
FBgn0044324	40508	Chro	4263	6.44893e-05	0.000134609	0.979817	0.990047	0.855905	0.975767
FBgn0043070	37451	MESK2	4600	1.20877e-05	3.01429e-05	0.85858	0.974252	0.972721	0.992119
FBgn0004648	30998	svr	8583	0.00552603	0.00798034	0.893929	0.975999	0.615729	0.971783
FBgn0028833	43165	Dak1	1202	0.000323567	0.000579543	0.213131	0.932005	0.449322	0.971783
FBgn0034407	37184	DptB	449	0.0172177	0.023171	0.798246	0.974252	0.659799	0.971783
FBgn0003165	41094	pum	11798	0.773661	0.800998	0.849678	0.974252	0.816532	0.971783
FBgn0010235	39445	Klc	2065	3.94725e-20	6.43616e-19	0.0417794	0.600237	0.000241411	0.0365351
FBgn0032925	35386	CG9246	2391	3.87684e-08	1.67217e-07	0.52356	0.974252	0.613591	0.971783
FBgn0260985	38492	RfC4	1127	2.45173e-06	7.25349e-06	0.166362	0.89276	0.185837	0.971716
FBgn0030731	32582	Mfe2	2262	5.19373e-05	0.000110525	0.257319	0.973453	0.867613	0.975946
FBgn0061469	39266	Ube3a	3674	7.45289e-05	0.000153165	0.348961	0.974252	0.75023	0.971783
FBgn0013987	44573	MAPk-Ak2	2198	2.30353e-08	1.03539e-07	0.501975	0.974252	0.771021	0.971783
FBgn0039136	42839	CG5902	1956	6.30774e-06	1.68798e-05	0.508886	0.974252	0.860877	0.975946
FBgn0010747	38593	Srp54k	2015	0.00684434	0.00973623	0.236017	0.95891	0.419566	0.971783
FBgn0035142	38070	Hipk	11604	0.000609847	0.00103498	0.83111	0.974252	0.856868	0.975767
FBgn0050008	246388	CG30008	965	1.65079e-07	6.36471e-07	0.503725	0.974252	0.243983	0.971783
FBgn0033188	35687	Drat	2594	0.0849279	0.10397	0.630642	0.974252	0.68044	0.971783
FBgn0004227	32603	nonA	8029	7.90627e-05	0.000161567	0.152442	0.873306	0.611056	0.971783
FBgn0037094	40386	CG7611	4464	9.21791e-05	0.000185166	0.190467	0.916522	0.904665	0.979955
FBgn0038074	41561	Gnmt	990	4.40492e-05	9.54593e-05	0.302454	0.974252	0.442251	0.971783
FBgn0051858	318986	t-cup	718	0.00997184	0.0138725	0.903379	0.977238	0.568348	0.971783
FBgn0033226	35733	puml	2898	1.25072e-05	3.10845e-05	0.16069	0.88345	0.74636	0.971783
FBgn0013749	43823	Arf102F	930	0.00247834	0.003774	0.768914	0.974252	0.808628	0.971783
FBgn0035603	38615	Pfdn4	543	4.34022e-05	9.428e-05	0.868178	0.974471	0.836125	0.973748
FBgn0010651	46085	MFS14	3288	0.0241939	0.031893	0.240721	0.963442	0.145422	0.923228
FBgn0017457	33201	U2af38	1655	0.000279633	0.000507323	0.62355	0.974252	0.744794	0.971783
FBgn0019830	33470	colt	1480	0.386083	0.427646	0.135024	0.841727	0.773611	0.971783
FBgn0026576	42849	Pisd	2110	0.546461	0.58609	0.0425379	0.604449	0.66788	0.971783
FBgn0037339	40670	Pi4KIIalpha	3712	0.0178231	0.0238991	0.524548	0.974252	0.383278	0.971783
FBgn0013949	42970	Elal	2135	0.00355562	0.00528109	0.273677	0.974252	0.669831	0.971783
FBgn0033929	36598	Tfb1	2176	3.99719e-06	1.12146e-05	0.0293136	0.51925	0.0847058	0.768118
FBgn0266580	35512	Gp210	7801	2.35286e-05	5.4416e-05	0.691199	0.974252	0.571678	0.971783
FBgn0045866	42996	bai	807	0.0357035	0.0460984	0.495729	0.974252	0.713431	0.971783
FBgn0003391	37386	shg	6400	0.00139908	0.00222177	0.478441	0.974252	0.486813	0.971783
FBgn0038675	42286	CG6013	844	3.38635e-06	9.67316e-06	0.289188	0.974252	0.309445	0.971783
FBgn0039132	42835	AP-1sigma	2026	1.8568e-11	1.2375e-10	0.860715	0.974252	0.00359797	0.168931
FBgn0052412	38663	QC	1141	1.03243e-06	3.34933e-06	0.229755	0.950483	0.244396	0.971783
FBgn0038774	42400	CG5023	789	1.71866e-15	1.86823e-14	0.397249	0.974252	0.0713948	0.725018
FBgn0033448	36011	hebe	2119	0.742341	0.771852	0.864833	0.974252	0.893705	0.978753
FBgn0003744	40165	trc	2816	6.97079e-06	1.84452e-05	0.436676	0.974252	0.86416	0.975946
FBgn0029838	31541	CG4666	1363	2.24121e-06	6.69015e-06	0.327445	0.974252	0.101112	0.813544
FBgn0261722	39720	fwe	3020	0.437896	0.47982	0.677628	0.974252	0.796581	0.971783
FBgn0027836	37080	Dgp-1	2969	0.35006	0.391697	0.240236	0.963137	0.540987	0.971783
FBgn0037715	41157	CG9399	1410	3.57777e-10	2.04737e-09	0.30316	0.974252	0.0742195	0.732236
FBgn0024364	31083	CG11417	2460	1.2889e-05	3.18911e-05	0.786049	0.974252	0.819265	0.971783
FBgn0030596	32422	CG12398	1979	2.11696e-06	6.36804e-06	0.841053	0.974252	0.862397	0.975946
FBgn0036460	39624	CG5114	1500	7.81471e-08	3.19894e-07	0.928315	0.981247	0.902309	0.979675
FBgn0261854	47594	aPKC	6433	0.00428031	0.00628618	0.679022	0.974252	0.732576	0.971783
FBgn0039466	43242	CG5521	7742	0.0148148	0.0201144	0.863563	0.974252	0.900489	0.979193
FBgn0031170	33103	ABCA	7210	0.297497	0.336457	0.97194	0.988618	0.982336	0.99529
FBgn0040398	31055	CG14629	1107	1.43346e-05	3.50341e-05	0.064782	0.702245	0.275198	0.971783
FBgn0011708	34966	Syx5	1861	0.143429	0.170344	0.329395	0.974252	0.325353	0.971783
FBgn0250786	33505	Chd1	6565	0.0493565	0.0624437	0.909836	0.978305	0.774145	0.971783
FBgn0262614	41062	pyd	15740	0.00428516	0.00629211	0.912671	0.978572	0.715998	0.971783
FBgn0000499	32078	dsh	2844	0.00318702	0.00476677	0.133143	0.840644	0.559122	0.971783
FBgn0267163	19835642	CG45603	521	0.101628	0.123148	0.829832	0.974252	0.572626	0.971783
FBgn0035528	38529	CG15012	858	0.00182035	0.00283813	0.819279	0.974252	0.439773	0.971783
FBgn0010590	46058	Prosbeta1	852	0.017687	0.0237329	0.172842	0.89719	0.220366	0.971783
FBgn0050069	36573	CG30069	12808	2.80181e-07	1.03543e-06	0.350464	0.974252	0.944027	0.986712
FBgn0015808	44183	ScpX	1883	0.0781925	0.0961705	0.508038	0.974252	0.918857	0.982406
FBgn0033402	35956	Myd88	3613	0.519571	0.560365	0.450881	0.974252	0.989476	0.997285
FBgn0035853	38916	UbcE2M	1732	2.37066e-05	5.47789e-05	0.249259	0.968501	0.30281	0.971783
FBgn0001961	34793	Arpc1	1732	0.00661155	0.00942572	0.109624	0.79926	0.264193	0.971783
FBgn0033504	36084	CAP	18042	1.95256e-07	7.42716e-07	0.9566	0.984516	0.832984	0.973748
FBgn0023083	44233	fray	4423	0.367954	0.409749	0.896692	0.976745	0.562289	0.971783
FBgn0030293	32077	CG1737	4519	2.84135e-05	6.43296e-05	0.762647	0.974252	0.53481	0.971783
FBgn0262109	10178964	CR42862	5485	0.00757475	0.0107078	0.888475	0.975739	0.789865	0.971783
FBgn0020385	41279	pug	3481	6.06438e-06	1.6307e-05	0.0790982	0.741396	0.759677	0.971783
FBgn0035692	38720	Sf3b6	920	1.35222e-06	4.26085e-06	0.302997	0.974252	0.182151	0.967088
FBgn0034918	37780	Pym	983	7.26417e-06	1.91273e-05	0.540499	0.974252	0.631529	0.971783
FBgn0261243	38175	Psa	4221	3.19186e-06	9.18153e-06	0.799081	0.974252	0.648292	0.971783
FBgn0263351	42642	AP-2mu	2025	4.01251e-05	8.79087e-05	0.242614	0.965207	0.475459	0.971783
FBgn0033688	36304	Prp8	7442	0.00108877	0.0017611	0.9791	0.990024	0.777558	0.971783
FBgn0052282	317954	Drsl4	323	0.000519675	0.000896056	0.202463	0.92595	0.0565408	0.65675
FBgn0028360	31598	Cdc7	3103	0.527178	0.567584	0.50364	0.974252	0.934021	0.984885
FBgn0034313	37082	CG5726	3491	1.42253e-05	3.48325e-05	0.87296	0.975042	0.908539	0.980438
FBgn0039644	43450	rdog	5031	0.000371939	0.000658465	0.69311	0.974252	0.697446	0.971783
FBgn0034646	37467	Rae1	1189	5.39592e-07	1.87791e-06	0.324907	0.974252	0.393064	0.971783
FBgn0003656	31716	sws	5963	0.000346657	0.000617282	0.956227	0.984394	0.824155	0.972417
FBgn0032388	34608	CG6686	3210	4.33159e-07	1.53946e-06	0.614597	0.974252	0.860233	0.975946
FBgn0032378	34593	CycY	2553	6.29514e-06	1.68548e-05	0.370265	0.974252	0.643154	0.971783
FBgn0004795	45976	retn	4477	0.00170608	0.00267226	0.943051	0.983011	0.805621	0.971783
FBgn0001296	45883	kar	2678	2.18743e-05	5.0991e-05	0.426165	0.974252	0.711543	0.971783
FBgn0063670	5740664	CG40228	1686	0.000190958	0.000358676	0.743513	0.974252	0.796796	0.971783
FBgn0034577	37387	cpa	1918	8.70294e-05	0.000175818	0.87738	0.975345	0.884451	0.978287
FBgn0032889	35347	CG9331	2673	0.00014462	0.000278244	0.23651	0.959817	0.672298	0.971783
FBgn0034897	37755	Sesn	4760	0.559496	0.598423	0.639298	0.974252	0.991431	0.997637
FBgn0034430	37215	mip40	1092	0.00609161	0.00872597	0.804104	0.974252	0.847501	0.974498
FBgn0261617	43856	nej	15932	0.60156	0.639596	0.842004	0.974252	0.621197	0.971783
FBgn0010803	45399	TrpRS	1683	0.000446365	0.000778728	0.513461	0.974252	0.529242	0.971783
FBgn0040235	53435	c12.1	1246	0.000340237	0.000606897	0.756315	0.974252	0.71269	0.971783
FBgn0038569	42165	CG7218	2543	0.056007	0.0703325	0.305394	0.974252	0.923043	0.983159
FBgn0002645	43765	Map205	6046	0.636075	0.672623	0.893699	0.975999	0.659987	0.971783
FBgn0010292	31701	bys	1518	7.03141e-06	1.85898e-05	0.900813	0.977238	0.900225	0.979193
FBgn0267976	3355096	Tim23	893	1.15491e-12	8.96997e-12	0.42618	0.974252	0.235895	0.971783
FBgn0052666	32097	Drak	4847	0.00023535	0.000434209	0.745073	0.974252	0.90277	0.979955
FBgn0038519	42109	Prx3	1017	2.79826e-05	6.34739e-05	0.254525	0.96999	0.207034	0.971783
FBgn0052647	326226	CG32647	6004	1.99701e-18	2.79941e-17	0.362196	0.974252	0.631578	0.971783
FBgn0036918	40176	Pfdn6	847	0.000540982	0.000929301	0.418403	0.974252	0.653285	0.971783
FBgn0284252	37912	Letm1	4099	4.83779e-05	0.000103815	0.79764	0.974252	0.70366	0.971783
FBgn0034936	37807	Stoml2	1354	0.0435028	0.0554928	0.472057	0.974252	0.770158	0.971783
FBgn0027515	34069	CG7115	2804	0.657124	0.692392	0.291086	0.974252	0.691716	0.971783
FBgn0036764	39990	CG5535	2296	8.49858e-07	2.82076e-06	0.187368	0.910724	0.230277	0.971783
FBgn0085423	33552	GramD1B	7122	0.0514585	0.0649494	0.899835	0.977238	0.815647	0.971783
FBgn0036320	39462	CG10943	1150	0.00028939	0.000522895	0.495236	0.974252	0.756041	0.971783
FBgn0035020	37918	CG13585	1043	6.28574e-22	1.18622e-20	0.348552	0.974252	3.29633e-05	0.00988138
FBgn0037199	40505	CG11137	957	0.0057614	0.00829565	0.901466	0.977238	0.898771	0.979193
FBgn0011296	37744	l(2)efl	741	0.0204652	0.027231	0.771798	0.974252	0.0541477	0.651239
FBgn0023527	31213	CG3071	1921	2.26615e-05	5.26057e-05	0.439986	0.974252	0.435078	0.971783
FBgn0024996	31256	eIF2Bbeta	1357	0.00110182	0.00177999	0.667294	0.974252	0.64947	0.971783
FBgn0037913	3772232	fabp	2302	5.30294e-07	1.84885e-06	0.67502	0.974252	0.761206	0.971783
FBgn0043364	33224	cbt	3243	0.600918	0.639088	0.939236	0.983011	0.991943	0.997758
FBgn0263237	31441	Cdk7	1448	1.61547e-06	4.99246e-06	0.274292	0.974252	0.252088	0.971783
FBgn0038476	42063	kuk	2433	0.000102268	0.000203258	0.825535	0.974252	0.659509	0.971783
FBgn0051373	318700	CG31373	721	0.072297	0.0893708	0.77444	0.974252	0.677954	0.971783
FBgn0039668	43476	Trc8	3719	4.61112e-27	1.49125e-25	0.0892599	0.762474	0.0901881	0.783274
FBgn0263593	35790	Lpin	5511	1.68321e-06	5.18535e-06	0.281789	0.974252	0.579179	0.971783
FBgn0082582	43633	tmod	8320	1.37583e-05	3.37792e-05	0.898147	0.976823	0.91752	0.981876
FBgn0036518	39693	RhoGAP71E	6458	0.000626348	0.00106102	0.72448	0.974252	0.575477	0.971783
FBgn0032929	35390	Mcm10	2820	2.76566e-10	1.60742e-09	0.708397	0.974252	0.682164	0.971783
FBgn0030341	32140	p24-1	1541	0.005978	0.00857111	0.16914	0.893701	0.348467	0.971783
FBgn0010380	32987	AP-1-2beta	3228	6.68262e-05	0.00013891	0.197682	0.92211	0.575043	0.971783
FBgn0039026	42703	CG7029	8549	0.000363545	0.000644776	0.949012	0.983145	0.68455	0.971783
FBgn0030183	31949	CG15309	3758	8.16255e-05	0.000166259	0.918157	0.979301	0.436763	0.971783
FBgn0025390	31111	Mur2B	7661	0.0115227	0.0158854	0.412744	0.974252	0.372745	0.971783
FBgn0030863	32751	CG8188	3544	2.66747e-05	6.08436e-05	0.494814	0.974252	0.662514	0.971783
FBgn0265192	37511	Snp	2451	0.327612	0.368245	0.301943	0.974252	0.656029	0.971783
FBgn0039349	43092	Ssadh	1876	0.347469	0.388966	0.325489	0.974252	0.334805	0.971783
FBgn0011725	42880	twin	4723	3.02732e-28	1.17388e-26	0.930794	0.981864	0.298274	0.971783
FBgn0004646	45382	ogre	3940	0.000367247	0.000650676	0.923614	0.980743	0.754122	0.971783
FBgn0032721	35146	CG10602	2408	1.25682e-16	1.53417e-15	0.256971	0.972983	0.00117545	0.0880909
FBgn0034920	37789	CG5597	920	0.0653491	0.0812395	0.129232	0.836468	0.0866165	0.775519
FBgn0001978	34888	stc	4145	7.11525e-05	0.000146962	0.853603	0.974252	0.83434	0.973748
FBgn0030556	32379	mRNA-cap	2243	0.00114213	0.00183978	0.442062	0.974252	0.355553	0.971783
FBgn0034744	37581	Vps20	899	5.26802e-05	0.000111999	0.545517	0.974252	0.419664	0.971783
FBgn0014029	42438	44076	1688	3.86121e-07	1.38524e-06	0.290205	0.974252	0.358161	0.971783
FBgn0052264	38438	CG32264	12277	5.42256e-05	0.000114987	0.929943	0.981645	0.774391	0.971783
FBgn0033635	36237	Prip	1609	1.05054e-08	5.00178e-08	0.385296	0.974252	0.456193	0.971783
FBgn0024957	41269	Irp-1B	2901	6.39123e-05	0.00013353	0.126558	0.832948	0.709316	0.971783
FBgn0034761	37599	CG4250	655	0.000248278	0.000455903	0.738744	0.974252	0.48849	0.971783
FBgn0263977	3355107	Tim17b	961	6.38812e-05	0.0001335	0.545114	0.974252	0.513106	0.971783
FBgn0039209	42930	REPTOR	7133	0.00794315	0.0112022	0.523994	0.974252	0.805647	0.971783
FBgn0011556	36216	zetaTry	947	0.014205	0.0193427	0.862649	0.974252	0.839745	0.974057
FBgn0037051	40332	CG10565	2538	1.5068e-05	3.67e-05	0.0401118	0.591172	0.332719	0.971783
FBgn0250874	31266	ttm50	1868	4.2877e-06	1.19543e-05	0.170952	0.896334	0.302401	0.971783
FBgn0039890	43772	ABCD	3336	0.0129516	0.0177314	0.502256	0.974252	0.696865	0.971783
FBgn0039302	43041	Nup358	8553	0.0176144	0.0236538	0.925321	0.981247	0.746815	0.971783
FBgn0263077	35698	CG43340	13854	1.22424e-05	3.04945e-05	0.973653	0.989002	0.887787	0.978532
FBgn0003015	41066	osk	2968	0.00505101	0.00733307	0.582592	0.974252	0.562117	0.971783
FBgn0261456	37247	hpo	2804	3.7278e-11	2.4012e-10	0.0128725	0.358956	0.0379702	0.566437
FBgn0051908	261613	CG31908	2135	0.0827034	0.101359	0.0808447	0.747782	0.473451	0.971783
FBgn0261068	35003	LSm7	727	0.000702403	0.00117694	0.738314	0.974252	0.768034	0.971783
FBgn0261549	31826	rdgA	12982	4.78392e-06	1.31892e-05	0.578879	0.974252	0.975807	0.993591
FBgn0026181	43916	Rok	7385	0.194395	0.226153	0.856157	0.974252	0.860787	0.975946
FBgn0030869	32760	Socs16D	4906	0.0577762	0.0723909	0.811128	0.974252	0.50491	0.971783
FBgn0028691	42802	Rpn9	1679	0.000200172	0.000374809	0.0986588	0.77868	0.466153	0.971783
FBgn0266717	41260	Bruce	15702	0.000801238	0.00132615	0.944412	0.983011	0.498156	0.971783
FBgn0004179	40459	Csp	3081	0.514415	0.555427	0.311387	0.974252	0.605146	0.971783
FBgn0027086	45785	IleRS	3899	5.4845e-07	1.90576e-06	0.0912576	0.762474	0.174279	0.957841
FBgn0027537	32350	Nup93-1	2786	3.05617e-07	1.12192e-06	0.0696955	0.72283	0.084227	0.767294
FBgn0035253	38206	Srrm234	6510	0.812508	0.835888	0.960487	0.985704	0.784688	0.971783
FBgn0020304	33263	drongo	4423	0.000444857	0.000776355	0.540369	0.974252	0.930442	0.984357
FBgn0005632	43749	faf	10488	0.377573	0.419442	0.854045	0.974252	0.645033	0.971783
FBgn0031436	33443	ND-B17.2	733	0.001551	0.00244459	0.259426	0.973683	0.354456	0.971783
FBgn0003870	48317	ttk	7557	0.0523679	0.0660285	0.975219	0.989389	0.542281	0.971783
FBgn0035993	39091	Nf-YA	2055	6.02735e-05	0.000126623	0.289086	0.974252	0.415572	0.971783
FBgn0038453	42027	Arl6IP1	1294	0.000177607	0.000335988	0.561899	0.974252	0.732031	0.971783
FBgn0038738	42360	CG4572	1877	0.00075919	0.00126219	0.243011	0.966094	0.800115	0.971783
FBgn0039714	43533	Zip99C	2223	0.000247077	0.000453965	0.180628	0.907123	0.134565	0.906461
FBgn0035205	38149	Ctr9	3848	1.74906e-05	4.19516e-05	0.131975	0.838348	0.222142	0.971783
FBgn0040384	31270	CG32795	2365	1.01243e-13	9.05437e-13	0.230768	0.950518	0.0149118	0.36153
FBgn0000541	44811	E(bx)	10072	0.19078	0.222296	0.719758	0.974252	0.636156	0.971783
FBgn0026206	45775	mei-P26	23228	0.157799	0.186318	0.729617	0.974252	0.529599	0.971783
FBgn0034315	37084	CG5721	1601	0.00170031	0.00266403	0.435402	0.974252	0.561791	0.971783
FBgn0039993	3355069	CG17691	1394	0.000269489	0.000490632	0.6538	0.974252	0.688287	0.971783
FBgn0027579	43350	mino	3928	0.181733	0.212581	0.373131	0.974252	0.555915	0.971783
FBgn0031677	33735	CG14036	438	9.87841e-09	4.72266e-08	0.570402	0.974252	0.597902	0.971783
FBgn0035781	38830	CG8560	1566	0.529657	0.56995	0.386592	0.974252	0.84514	0.974468
FBgn0024807	43981	DIP1	3823	0.0201504	0.0268305	0.986081	0.992448	0.995548	0.998875
FBgn0036919	40177	Grasp65	1797	0.0436554	0.0556692	0.221238	0.940051	0.365172	0.971783
FBgn0015229	42571	glec	2050	0.000195596	0.000366707	0.616318	0.974252	0.777458	0.971783
FBgn0025640	31007	CG13369	1175	5.74892e-06	1.55688e-05	0.0803452	0.745619	0.323513	0.971783
FBgn0038388	41939	CG4287	1648	0.00911442	0.0127422	0.443223	0.974252	0.562937	0.971783
FBgn0023407	34767	B4	8114	0.149089	0.176623	0.811458	0.974252	0.813452	0.971783
FBgn0003545	44870	sub	2460	0.000601501	0.0010226	0.615608	0.974252	0.737106	0.971783
FBgn0052549	32822	CG32549	3465	0.00053509	0.000919928	0.4544	0.974252	0.6083	0.971783
FBgn0036134	39252	FoxK	3823	0.0121645	0.0167171	0.809065	0.974252	0.836112	0.973748
FBgn0037555	40966	Ada2b	2636	1.26679e-05	3.14338e-05	0.947624	0.983011	0.926659	0.983485
FBgn0023458	31557	Rbcn-3A	11139	0.0126082	0.0172871	0.817381	0.974252	0.330457	0.971783
FBgn0031459	33471	HINT1	709	0.000918331	0.00150414	0.199019	0.922891	0.129955	0.896651
FBgn0000426	36314	SmF	467	2.29029e-05	5.31186e-05	0.513305	0.974252	0.557022	0.971783
FBgn0266581	42595	pit	2958	3.42311e-29	1.51589e-27	0.506058	0.974252	0.341882	0.971783
FBgn0028953	36964	CG14478	4345	0.0300864	0.0392195	0.701219	0.974252	0.907079	0.980352
FBgn0035533	38534	Cip4	3932	0.00141128	0.00224	0.734929	0.974252	0.597129	0.971783
FBgn0053526	33270	PNUTS	5428	0.0788208	0.0968744	0.691598	0.974252	0.767428	0.971783
FBgn0020503	35042	CLIP-190	8115	3.64415e-06	1.03094e-05	0.980856	0.990201	0.748696	0.971783
FBgn0037873	41340	SdhC	906	0.0726006	0.0896963	0.103881	0.79069	0.5033	0.971783
FBgn0262081	41398	Csk	5985	0.0957447	0.116366	0.750919	0.974252	0.845441	0.974468
FBgn0032222	34394	CG5037	1473	0.019832	0.0264246	0.23313	0.955211	0.642358	0.971783
FBgn0024555	41675	flfl	5739	0.173613	0.203635	0.947718	0.983011	0.92398	0.983159
FBgn0000565	39675	Eip71CD	1354	2.16044e-06	6.47883e-06	0.477509	0.974252	0.536283	0.971783
FBgn0039528	43315	dsd	5800	0.140549	0.167115	0.719169	0.974252	0.738227	0.971783
FBgn0028371	43997	jbug	10434	2.93786e-05	6.63316e-05	0.361126	0.974252	0.496725	0.971783
FBgn0036053	39160	iPLA2-VIA	3685	8.10981e-05	0.000165293	0.544535	0.974252	0.619489	0.971783
FBgn0034198	36935	CG11400	1217	0.719309	0.750458	0.670754	0.974252	0.350848	0.971783
FBgn0040011	3355127	Slmap	3228	0.0376549	0.0484494	0.595478	0.974252	0.592458	0.971783
FBgn0266465	42064	GckIII	2476	0.108943	0.131409	0.230125	0.950518	0.560361	0.971783
FBgn0035997	39095	phol	3384	0.0062734	0.00896989	0.73843	0.974252	0.631204	0.971783
FBgn0037810	41262	sle	4875	0.0038301	0.00566717	0.685042	0.974252	0.520195	0.971783
FBgn0003169	41772	put	4013	3.33109e-05	7.42529e-05	0.29492	0.974252	0.384742	0.971783
FBgn0010247	3355109	Parp	3112	3.30338e-06	9.46564e-06	0.140957	0.852965	0.32061	0.971783
FBgn0036641	39844	Smn	1086	0.000725284	0.00121137	0.538637	0.974252	0.638964	0.971783
FBgn0051249	42129	CG31249	1176	6.40515e-05	0.000133785	0.674037	0.974252	0.734447	0.971783
FBgn0039269	43003	veli	1047	0.000800364	0.00132499	0.90104	0.977238	0.77293	0.971783
FBgn0034143	36858	CG8303	2286	1.07345e-06	3.46869e-06	0.321375	0.974252	0.219733	0.971783
FBgn0030482	32297	CG1673	2510	0.00684077	0.00973204	0.662297	0.974252	0.1347	0.906608
FBgn0085188	34353	CG34159	936	4.09479e-08	1.75936e-07	0.325927	0.974252	0.461698	0.971783
FBgn0014388	38424	sty	5438	0.35891	0.400708	0.675578	0.974252	0.549068	0.971783
FBgn0022349	43741	CG1910	3199	2.1362e-05	4.99461e-05	0.912172	0.978572	0.825111	0.972418
FBgn0015625	42971	CycB3	2883	7.14302e-05	0.000147438	0.964064	0.986544	0.89941	0.979193
FBgn0011224	48571	heph	12120	0.00172988	0.00270601	0.845637	0.974252	0.603367	0.971783
FBgn0011763	36461	Dp	3198	4.5343e-06	1.25744e-05	0.843607	0.974252	0.796895	0.971783
FBgn0032979	35445	Clamp	2897	9.64157e-06	2.4622e-05	0.587458	0.974252	0.644975	0.971783
FBgn0031418	33421	CG3609	1364	3.00916e-05	6.77844e-05	0.104074	0.790983	0.395383	0.971783
FBgn0037890	41359	CG17734	1317	5.11318e-16	5.9084e-15	0.320561	0.974252	0.366925	0.971783
FBgn0030792	32668	CG4789	942	5.60313e-06	1.52216e-05	0.325963	0.974252	0.507777	0.971783
FBgn0031681	326151	Pgant5	4545	1.62956e-05	3.93603e-05	0.445284	0.974252	0.727138	0.971783
[truncated: 13,590 more rows]
