# Supplementary material for: Functional Diversification, Redundancy, and Epistasis among Paralogs of the Drosophila melanogaster Obp50a–d Gene Cluster
Source: Mol Biol Evol. 2021 Feb 9;38(5):2030–44. doi: 10.1093/molbev/msab004 (PMC8097280; doi:10.1093/molbev/msab004)
Supplement: msab004_Supplementary_Data [file msab004_supplementary_data.zip › Supp data file 11 - RNA sequencing contrasts.xlsx]

## Sheet: RNAseq contrasts
Supplementary data file 11 - RNA sequencing contrasts
For full description of genotype plain text abbreviations, see Supplementary table S2
FlyBase ID	Entrez ID	Gene Symbol	Length (bp)	Female.Obp50a - Female.Obp50Neg Probt	Female.Obp50a - Female.Obp50Neg FDR	Female.Obp50a - Female.Obp50Neg Estimate	Female.Obp50a - Female.Obp50Neg FC	Female.Obp50a - Female.Obp50Neg logFC	Female.Obp50b - Female.Obp50Neg Probt	Female.Obp50b - Female.Obp50Neg FDR	Female.Obp50b - Female.Obp50Neg Estimate	Female.Obp50b - Female.Obp50Neg FC	Female.Obp50b - Female.Obp50Neg logFC	Female.Obp50c - Female.Obp50Neg Probt	Female.Obp50c - Female.Obp50Neg FDR	Female.Obp50c - Female.Obp50Neg Estimate	Female.Obp50c - Female.Obp50Neg FC	Female.Obp50c - Female.Obp50Neg logFC	Female.Obp50d - Female.Obp50Neg Probt	Female.Obp50d - Female.Obp50Neg FDR	Female.Obp50d - Female.Obp50Neg Estimate	Female.Obp50d - Female.Obp50Neg FC	Female.Obp50d - Female.Obp50Neg logFC	Female.Obp50Pos - Female.Obp50Neg Probt	Female.Obp50Pos - Female.Obp50Neg FDR	Female.Obp50Pos - Female.Obp50Neg Estimate	Female.Obp50Pos - Female.Obp50Neg FC	Female.Obp50Pos - Female.Obp50Neg logFC	Female.Obp50cBCD - Female.Obp50c Probt	Female.Obp50cBCD - Female.Obp50c FDR	Female.Obp50cBCD - Female.Obp50c Estimate	Female.Obp50cBCD - Female.Obp50c FC	Female.Obp50cBCD - Female.Obp50c logFC	Female.Obp50cBCD - Female.Obp50NegBCD Probt	Female.Obp50cBCD - Female.Obp50NegBCD FDR	Female.Obp50cBCD - Female.Obp50NegBCD Estimate	Female.Obp50cBCD - Female.Obp50NegBCD FC	Female.Obp50cBCD - Female.Obp50NegBCD logFC	Female.Obp50NegBCD - Female.Obp50Neg Probt	Female.Obp50NegBCD - Female.Obp50Neg FDR	Female.Obp50NegBCD - Female.Obp50Neg Estimate	Female.Obp50NegBCD - Female.Obp50Neg FC	Female.Obp50NegBCD - Female.Obp50Neg logFC	Female.Obp50b - Female.Obp50NegBCD Probt	Female.Obp50b - Female.Obp50NegBCD FDR	Female.Obp50b - Female.Obp50NegBCD Estimate	Female.Obp50b - Female.Obp50NegBCD FC	Female.Obp50b - Female.Obp50NegBCD logFC	Male.Obp50a - Male.Obp50Neg Probt
FBgn0002579	31009	RpL36	686	0.270825	1	-4441	0.788786	-0.253626	0.225023	1	-4921	0.765957	-0.293435	0.261376	1	-4534	0.784363	-0.261253	0.0277083	1	-11816.9	0.437987	-1.03508	0.282887	1	-6593	0.686437	-0.441367	0.903664	1	-511	0.969015	0.0271758	0.00413807	0.870307	-14115	0.531002	-0.783386	0.03642	0.637276	9070	1.43137	0.566932	0.00348408	0.12364	-13991	0.535122	-0.773191	0.924874
FBgn0003357	43543	Jon99Ciii	1240	0.940885	1	-217.47	0.978307	0.0402715	0.923649	1	-281.06	0.971964	0.0313447	0.413166	1	-2435.82	0.757027	-0.309312	0.329901	1	-3574.71	0.643422	-0.528194	0.429088	1	3130	1.31222	0.445957	0.940141	1	-226.89	0.970104	0.0287158	0.0961818	1	-5320.71	0.580487	-0.665462	0.373196	1	2658	1.26514	0.395212	0.326677	0.791581	-2939.06	0.768269	-0.289353	0.785545
FBgn0005391	31938	Yp2	1618	0.378565	1	-1958	0.840359	-0.16754	0.0715268	1	-4236.31	0.654603	-0.505117	0.0440932	1	-4821.01	0.606931	-0.606186	0.240593	1	-3238.81	0.735932	-0.347524	0.328009	1	-2706.54	0.779329	-0.269983	0.0580624	0.920296	4504.01	1.60505	0.726874	0.28664	1	-2399	0.832788	-0.179861	0.35013	1	2082	1.16975	0.286586	0.0122607	0.18239	-6318.31	0.559609	-0.714044	0.925934
FBgn0013686	19893560	mt:lrRNA	1325	0.805699	1	-1459.26	0.794376	-0.244043	0.508494	1	-3957.56	0.44234	-1.02227	0.121438	1	9718.32	2.36941	1.27465	0.374854	1	-6559.89	0.0756461	-2.99256	0.617464	1	-3881.36	0.453078	-0.991147	0.92195	1	-594	0.964675	0.021017	0.431739	1	4828	1.42377	0.559509	0.4737	1	4296.32	1.60539	0.727175	0.181809	0.614093	-8253.88	0.275534	-1.61912	0.928662
FBgn0004047	32339	Yp3	1868	0.447009	1	-1048.96	0.88873	-0.0912178	0.0165569	1	-3732.42	0.604078	-0.612465	0.0073515	1	-4325.47	0.541169	-0.758357	0.043648	1	-3696.55	0.607883	-0.604097	0.105254	1	-3022.57	0.679376	-0.455265	0.00758718	0.808927	4336.41	1.84999	0.925995	0.373697	1	-1260.95	0.882144	-0.101376	0.359439	1	1271.89	1.13492	0.244787	0.00293452	0.120695	-5004.31	0.532266	-0.78025	0.934562
FBgn0000360	31788	Cp38	1249	0.349249	1	1659.61	1.24629	0.374389	0.903472	1	211	1.03131	0.112784	0.0850886	1	-3199.05	0.525253	-0.797732	0.829021	1	460.49	1.06834	0.161356	0.901412	1	278.1	1.04127	0.126009	0.0233304	0.880981	4474.63	2.26424	1.21054	0.0193037	1	-4649.04	0.632866	-0.550326	0.00462462	0.573397	5924.62	1.87923	0.948024	0.00580663	0.142645	-5713.62	0.548796	-0.739864	0.925343
FBgn0013676	19893540	mt:CoIII	789	0.521107	1	4242	1.27007	0.400614	0.489891	1	4572	1.29108	0.423395	0.837321	1	1347	1.08576	0.183655	0.47118	1	-5848.46	0.627654	-0.56138	0.578153	1	4820	1.30687	0.440281	0.835377	1	1397	1.08192	0.178767	0.654192	1	-3022	0.859265	-0.137227	0.386753	1	5766	1.3671	0.502938	0.855493	1	-1194	0.944395	-0.00810845	0.967163
FBgn0013679	19893558	mt:ND1	939	0.344727	1	6854	1.52906	0.659066	0.750525	1	2265	1.17484	0.292588	0.655171	1	-3188.32	0.753894	-0.314923	0.371216	1	-7926.77	0.388133	-1.19056	0.728612	1	3215	1.24817	0.376475	0.640769	1	3403.32	1.34846	0.48384	0.867378	1	-1213	0.915665	-0.0504059	0.840891	1	1428	1.11023	0.214407	0.906303	1	837	1.05819	0.14821	0.72229
FBgn0013684	19893549	mt:ND5	1717	0.972487	1	-79.49	0.980904	0.04391	0.698702	1	-895.23	0.784938	-0.260259	0.379429	1	-2063.27	0.504339	-0.851161	0.347146	1	-2710.13	0.348943	-1.32575	0.610659	1	-1540.6	0.6299	-0.556605	0.156305	1	3492.76	2.6637	1.44026	0.907775	1	-273.24	0.953415	0.00491821	0.46567	1	1702.73	1.40905	0.545028	0.273336	0.734108	-2597.96	0.55707	-0.720066	0.866384
FBgn0284245	36271	eEF1alpha1	2464	0.926035	1	-65.99	0.989583	0.0560044	0.244542	1	-859.38	0.864335	-0.129205	0.645473	1	328.89	1.05192	0.140019	0.322909	1	-884.46	0.860376	-0.135465	0.913035	1	-103.81	0.983612	0.047695	0.0209966	0.880981	1938.71	1.29095	0.423251	0.760006	1	224.14	1.02675	0.106688	0.0155384	0.614933	2043.46	1.32259	0.456898	0.00214788	0.107432	-2902.84	0.653518	-0.50734	0.459366
FBgn0013674	19893533	mt:CoI	1536	0.735681	1	821.71	1.16054	0.275647	0.740007	1	807.69	1.1578	0.272379	0.675869	1	1019.1	1.1991	0.32089	0.486659	1	-2090.88	0.591506	-0.640465	0.980755	1	-76.13	0.985127	0.0498071	0.765934	1	739.53	1.12049	0.227114	0.694893	1	-975.64	0.875759	-0.111292	0.272889	1	2734.27	1.53419	0.663748	0.433752	0.869793	-1926.58	0.754663	-0.313544	0.925372
FBgn0033699	36321	RpS11	861	0.87357	1	321.1	1.0404	0.12486	0.905204	1	240.25	1.03023	0.111337	0.395639	1	-1741.14	0.780926	-0.267209	0.372929	1	-2240.46	0.7181	-0.380634	0.896427	1	-348.61	0.956137	0.00882684	0.881928	1	308.18	1.04965	0.137049	0.0537985	1	-4317.3	0.601433	-0.618312	0.170486	0.967784	2884.34	1.36291	0.498674	0.206026	0.646555	-2644.09	0.755901	-0.311325	0.923522
FBgn0000355	38999	Cp15	515	0.199807	1	5358	1.52498	0.655336	0.930671	1	-350.39	0.965668	0.0224295	0.425404	1	-3257.63	0.680814	-0.452424	0.751664	1	-1565.48	0.846613	-0.157443	0.882958	1	760	1.07447	0.16924	0.366431	1	3759.63	1.54108	0.670004	0.0529802	1	-8564	0.555626	-0.723501	0.040507	0.653038	9066	1.8883	0.954789	0.0344727	0.279148	-9416.39	0.511397	-0.832908	0.901478
FBgn0058469	5740321	CR40469	214	0.141952	1	19422	1.70369	0.810397	0.312794	1	13014	1.47152	0.605514	0.789975	1	3363	1.12185	0.228785	0.886413	1	-2207	0.920036	-0.0438892	0.172175	1	23454	1.84978	0.925833	0.679852	1	-5362	0.826826	-0.189638	0.270501	1	-14618	0.63654	-0.542583	0.327075	1	12619	1.45721	0.59188	0.975017	1	395	1.00982	0.0838209	0.597844
FBgn0013678	19893556	mt:Cyt-b	1137	0.895628	1	253.79	1.07629	0.171579	0.993063	1	16.81	1.00505	0.0773157	0.669946	1	827.63	1.24879	0.377169	0.339539	1	-2309.11	0.305867	-1.49059	0.586128	1	1411.4	1.42428	0.560006	0.674807	1	838.74	1.2019	0.324119	0.575147	1	-1123.58	0.816305	-0.207053	0.167126	0.960251	2789.95	1.83868	0.917376	0.169492	0.592652	-2773.14	0.546618	-0.745121	0.902436
FBgn0265297	37070	pAbp	4303	0.886852	1	-51.2	0.97454	0.0349762	0.584068	1	198.24	1.09858	0.199849	0.353004	1	340.61	1.16937	0.286141	0.940605	1	32.83	1.01633	0.0926476	0.775973	1	137.91	1.06858	0.161666	0.170605	1	-528.57	0.77523	-0.277132	0.310374	1	-384.68	0.825756	-0.191399	0.586918	1	196.72	1.09782	0.1989	0.996626	1	1.52	1.00069	0.071335	0.797438
FBgn0003983	34758	Vm34Ca	491	0.476974	1	-1785.9	0.775019	-0.2775	0.245632	1	-2974.83	0.625242	-0.566523	0.254511	1	-2916.1	0.632641	-0.550801	0.675716	1	-1276.51	0.83919	-0.169436	0.327526	1	-3326.2	0.580978	-0.664338	0.102758	0.974515	4426.61	1.88146	0.949691	0.211711	1	-3309.53	0.740593	-0.338993	0.072365	0.725418	4820.04	1.60721	0.728757	0.00824452	0.157688	-7794.87	0.389023	-1.18763	0.948327
FBgn0003274	36855	RpLP2	604	0.866388	1	426	1.06319	0.154694	0.931746	1	216.76	1.03215	0.113901	0.712755	1	934.35	1.13859	0.249246	0.307993	1	-3231.96	0.520624	-0.809387	0.636691	1	-1504.08	0.77691	-0.274198	0.820556	1	579.41	1.07548	0.17054	0.260801	1	-2947.27	0.736923	-0.345706	0.0971617	0.77865	4461.03	1.66168	0.775409	0.112623	0.490108	-4244.27	0.62115	-0.575292	0.976836
FBgn0004045	31939	Yp1	1611	0.142864	1	-1863.1	0.740137	-0.339824	0.0236355	1	-3079.97	0.57041	-0.688706	0.0299595	1	-2926.25	0.591851	-0.63969	0.196853	1	-1988.37	0.722665	-0.372085	0.182828	1	-2077.73	0.710201	-0.395547	0.197021	1	1628.86	1.38387	0.51991	0.26616	1	-1390.94	0.808493	-0.220123	0.938519	1	93.55	1.01305	0.088207	0.0204465	0.222973	-3173.52	0.563063	-0.705892	0.937859
FBgn0010078	37628	RpL23	542	0.43669	1	1832.37	1.22355	0.348856	0.626305	1	1138.1	1.13885	0.249565	0.760908	1	708.95	1.08649	0.184588	0.48373	1	-2015.94	0.754054	-0.314636	0.981034	1	-73.73	0.991005	0.0579769	0.812108	1	-569.89	0.936008	-0.0203289	0.189598	1	-3250.31	0.719463	-0.378075	0.162732	0.946164	3389.37	1.41351	0.549428	0.342496	0.805375	-2251.27	0.805691	-0.224838	0.86999
FBgn0261606		RpL27A	633	0.648652	1	908.5	1.17423	0.291874	0.747408	1	640.7	1.12287	0.230045	0.667798	1	-855.3	0.835973	-0.174666	0.440305	1	-1900.63	0.635502	-0.544767	0.842139	1	523.44	1.10038	0.202115	0.806215	1	500.83	1.11489	0.220198	0.0901163	1	-3661.09	0.570345	-0.688857	0.11496	0.829472	3306.62	1.63413	0.752008	0.195584	0.63318	-2665.92	0.687135	-0.439999	0.927082
FBgn0003356	43544	Jon99Cii	862	0.480839	1	-1446.1	0.739234	-0.341475	0.543104	1	-1242.79	0.775896	-0.275968	0.536268	1	-1264.4	0.771999	-0.282791	0.275451	1	-2797.02	0.495632	-0.874001	0.769248	1	-754.44	0.863957	-0.129802	0.503579	1	1386.44	1.32384	0.458219	0.554763	1	-1220.92	0.822761	-0.196342	0.511842	1	1342.96	1.24217	0.369793	0.221154	0.666412	-2585.75	0.624631	-0.56783	0.696281
FBgn0000042	31521	Act5C	2978	0.244927	1	-203.77	0.913229	-0.0540496	0.130019	1	-272.46	0.883979	-0.0985386	0.757819	1	-52.19	0.977776	0.0395258	0.860724	1	-36.3	0.984542	0.0489928	0.182455	1	-326.87	0.860809	-0.134779	0.321547	1	179.05	1.07798	0.173739	0.0639257	1	-354.86	0.874611	-0.113081	0.0157912	0.614933	481.72	1.20513	0.327837	0.00113057	0.0907977	-754.18	0.733513	-0.351971	0.759247
FBgn0033663	36270	ERp60	1807	0.85658	1	478.38	1.09196	0.191515	0.632927	1	-1270.9	0.755686	-0.311711	0.674875	1	1114.6	1.21427	0.338302	0.150601	1	4928.14	1.94737	0.998103	0.694376	1	-1311.92	0.7478	-0.3259	0.48291	1	-1897.57	0.699586	-0.415835	0.818554	1	-613.38	0.878112	-0.107629	0.948875	1	-169.59	0.967399	0.0248849	0.6785	0.986849	-1101.31	0.781153	-0.266815	0.996019
FBgn0013688	19893562	mt:srRNA	786	0.394073	1	-2903.43	0.209026	-1.94883	0.313622	1	-3460.12	0.0573678	-3.21937	0.677186	1	1397.1	1.38061	0.516629	0.386783	1	-3613.33	0.0156291	-3.92952	0.480181	1	-3293.67	0.102713	-2.7111	0.0539401	0.913583	7324.25	2.44525	1.31919	0.153033	1	5216.98	1.7271	0.829523	0.307803	1	3504.37	1.95469	1.00338	0.059003	0.356212	-6964.49	0.0293488	-3.65565	0.781852
FBgn0039713	43532	RpS8	1250	0.659773	1	394.19	1.08478	0.182416	0.868056	1	148.22	1.03188	0.113539	0.286807	1	-973.57	0.790604	-0.250502	0.300332	1	-1157.85	0.750969	-0.320182	0.406104	1	950.32	1.2044	0.326992	0.19441	1	1212.94	1.32998	0.464643	0.115124	1	-1497.78	0.76548	-0.294279	0.0700353	0.723166	1737.15	1.37363	0.509571	0.0939326	0.445648	-1588.93	0.751208	-0.319752	0.977923
FBgn0017545	43768	RpS3A	1349	0.873505	1	-146.58	0.955866	0.00843757	0.861752	1	-160.35	0.95172	0.00247865	0.369325	1	-840.7	0.74687	-0.327583	0.294085	1	-1211.18	0.635321	-0.545149	0.669905	1	-494.75	0.851034	-0.150347	0.104903	0.975351	1592.52	1.64201	0.758739	0.35477	1	-875.15	0.823137	-0.195719	0.0962458	0.776828	1626.97	1.48987	0.62281	0.0707879	0.386901	-1787.32	0.638793	-0.537857	0.994732
FBgn0032518	34754	RpL24	1265	0.946177	1	-53.18	0.976945	0.0383587	0.8124	1	-187.18	0.918852	-0.0456523	0.97152	1	-28.12	0.987809	0.0535411	0.247233	1	-1149.51	0.501652	-0.85817	0.542714	1	-618.83	0.731718	-0.35528	0.725721	1	281.63	1.1236	0.230943	0.0861357	1	-1460.45	0.636758	-0.542126	0.0463971	0.675023	1713.96	1.74305	0.84242	0.0298878	0.262918	-1901.14	0.52715	-0.792981	0.945922
FBgn0010019	30986	Cyp4g1	2279	0.959317	1	-66.1	0.982983	0.0468161	0.715221	1	-474.28	0.877898	-0.107962	0.62359	1	-639.63	0.835329	-0.175714	0.899184	1	-201.13	0.94822	-0.00257083	0.929481	1	147.53	1.03798	0.121654	0.763532	1	397.46	1.1225	0.229584	0.846269	1	-255.85	0.934363	-0.0227373	0.991577	1	13.68	1.00352	0.0752203	0.707434	0.99443	-487.96	0.874817	-0.11276	0.761227
FBgn0250815	38682	Jon65Aiv	904	0.967086	1	-81.13	0.985322	0.0500795	0.580931	1	-1096.29	0.801659	-0.231652	0.820356	1	-447.23	0.919087	-0.0453018	0.915911	1	-254.34	0.953985	0.00573738	0.757667	1	-767.65	0.861117	-0.134292	0.91561	1	210.58	1.04145	0.126249	0.408158	1	-1679.06	0.759092	-0.305625	0.47082	1	1442.41	1.26096	0.390625	0.219487	0.665049	-2538.7	0.635752	-0.54424	0.868555
FBgn0003360	32007	sesB	2006	0.309413	1	-754.43	0.724798	-0.368108	0.317415	1	-741.4	0.729551	-0.359284	0.412015	1	-603.06	0.780015	-0.268791	0.201123	1	-1180.99	0.569197	-0.691529	0.378464	1	-814.89	0.702744	-0.40977	0.120652	1	1203.97	1.56305	0.689789	0.741295	1	-241.41	0.932636	-0.0252703	0.259476	1	842.32	1.30726	0.4407	0.0484849	0.320856	-1583.72	0.558076	-0.717677	0.217948
FBgn0005593	34352	RpL7	1167	0.975934	1	-22.2	0.995149	0.0637085	0.83247	1	-155.8	0.965955	0.0228365	0.106185	1	-1259.1	0.724865	-0.367983	0.365204	1	-830.68	0.818482	-0.203432	0.381014	1	850.08	1.18576	0.305395	0.314676	1	771.42	1.23255	0.359017	0.029461	1	-1803.86	0.693871	-0.426876	0.0928195	0.770742	1316.18	1.28761	0.419655	0.063761	0.370741	-1471.98	0.750193	-0.321579	0.946706
FBgn0003979	33829	Vm26Aa	745	0.604684	1	-570.36	0.847932	-0.155323	0.280875	1	-1212.48	0.676731	-0.460507	0.389758	1	-957.75	0.744646	-0.331615	0.820191	1	-305.23	0.91862	-0.0459972	0.490306	1	-984.29	0.73757	-0.344519	0.0725108	0.942289	2146.57	1.76857	0.862807	0.249012	1	-1323.02	0.78874	-0.253704	0.0379191	0.645504	2511.84	1.6697	0.782159	0.00485223	0.132463	-3724.32	0.4053	-1.13511	0.92933
FBgn0266599	41840	Hsc70-4	2716	0.149864	1	-427.2	0.812902	-0.212731	0.100711	1	-495.34	0.78306	-0.263508	0.137815	1	-441.8	0.806508	-0.223461	0.146222	1	-528.48	0.768546	-0.288865	0.146031	1	-548.73	0.759677	-0.304582	0.0286143	0.880981	705.86	1.38331	0.519348	0.660779	1	-125.82	0.952932	0.00422446	0.18497	1	389.88	1.17075	0.287771	0.00909715	0.164834	-885.22	0.668851	-0.476235	0.295206
FBgn0005533	39088	RpS17	535	0.471441	1	-856.8	0.879947	-0.10478	0.220253	1	-1490.41	0.791166	-0.249537	0.090233	1	-2123.72	0.702428	-0.410374	0.0670957	1	-2842	0.601784	-0.617534	0.57323	1	-956.64	0.865957	-0.126648	0.569121	1	709.76	1.14158	0.252877	0.00275442	0.784283	-4411.18	0.564717	-0.702006	0.0232376	0.614933	2997.22	1.41997	0.555782	0.00214906	0.107432	-4487.63	0.557173	-0.71982	0.931857
FBgn0033912	36576	RpS23	865	0.527602	1	678.4	1.19558	0.316819	0.684831	1	433.67	1.12503	0.232693	0.942308	1	-77.06	0.977784	0.0395367	0.393019	1	-1131.71	0.67373	-0.466477	0.775518	1	390.06	1.11245	0.217173	0.428372	1	868.4	1.25605	0.385206	0.31758	1	-1104.3	0.794138	-0.244449	0.0943061	0.771272	1895.64	1.54651	0.674921	0.186404	0.621267	-1461.97	0.727462	-0.363157	0.891233
FBgn0064225	3355124	RpL5	3835	0.734441	1	73	1.09079	0.190032	0.883095	1	-31.57	0.960737	0.0154073	0.343911	1	207.2	1.25769	0.387023	0.331523	1	-260.62	0.67587	-0.462217	0.97223	1	-9.38	0.988334	0.0542709	0.616812	1	-108.98	0.892233	-0.0858435	0.205033	1	-284.1	0.760532	-0.303059	0.0942482	0.771203	382.32	1.47549	0.60927	0.0727511	0.392548	-413.89	0.651132	-0.512242	0.970791
FBgn0039830	43693	ATPsynC	1980	0.428264	1	-392.22	0.857526	-0.139989	0.316951	1	-502.49	0.817471	-0.205113	0.45206	1	-371.47	0.865064	-0.128056	0.659197	1	-263.17	0.904404	-0.0673285	0.835024	1	-128.81	0.95321	0.00462342	0.388396	1	433.97	1.18223	0.30127	0.591442	1	-265.78	0.913742	-0.0532816	0.504428	1	328.28	1.11925	0.22558	0.117501	0.500439	-830.77	0.730375	-0.35776	0.457287
FBgn0023170	37849	RpL39	288	0.644019	1	1004.6	1.12706	0.235183	0.531715	1	1365	1.17264	0.289996	0.240888	1	-2616.69	0.669057	-0.475823	0.789554	1	-708.41	0.910405	-0.0582859	0.779375	1	914.64	1.11568	0.22117	0.932323	1	195.99	1.03705	0.120417	0.0149274	1	-6282.99	0.466143	-0.954157	0.0938524	0.770742	3862.29	1.48848	0.621505	0.261857	0.721936	-2497.29	0.787809	-0.255307	0.783612
FBgn0262736	44307	Vha16-1	3077	0.648078	1	-62.5	0.967045	0.0243841	0.249993	1	-161.02	0.915098	-0.0512519	0.00915326	1	408.17	1.21522	0.339385	0.841193	1	-33.49	0.982342	0.0459205	0.75243	1	-64.75	0.965859	0.0227003	0.0102044	0.880981	-416.93	0.819097	-0.20241	0.510512	1	-96.25	0.951488	0.00214495	0.524438	1	87.49	1.04613	0.13242	0.0857324	0.426238	-248.51	0.874745	-0.112872	0.694012
FBgn0002622	42761	RpS3	1133	0.427372	1	-470.6	0.852421	-0.148127	0.439409	1	-458.13	0.856332	-0.141888	0.620961	1	-290.75	0.908822	-0.0606654	0.0584207	1	-1467.54	0.539784	-0.76174	0.488235	1	-522.79	0.836055	-0.174532	0.185062	1	816.11	1.28161	0.413167	0.0684496	1	-1159.3	0.76212	-0.300235	0.0123671	0.600668	1684.66	1.5283	0.658375	0.00282522	0.119186	-2142.79	0.560315	-0.712373	0.773142
FBgn0032400	34621	CG6770	776	0.204209	1	858.64	1.2226	0.347781	0.292649	1	704.77	1.18271	0.301835	0.904488	1	78.7	1.0204	0.098154	0.374661	1	723.74	1.18763	0.307579	0.145711	1	1441.73	1.37377	0.509714	0.307864	1	-720.42	0.816966	-0.205953	0.00977315	1	-2005.01	0.615941	-0.586533	0.0531733	0.689333	1363.29	1.35343	0.488959	0.324213	0.789316	-658.52	0.873861	-0.114253	0.681923
FBgn0003980	33827	Vm26Ab	636	0.312394	1	-1435.42	0.721512	-0.37424	0.130623	1	-2214.75	0.570313	-0.688932	0.15585	1	-2065.54	0.599261	-0.623129	0.865898	1	-287.01	0.944317	-0.00822263	0.435431	1	-1450.69	0.718549	-0.37979	0.133794	1	2244.04	1.72651	0.829047	0.459093	1	-1068.26	0.833113	-0.17933	0.37749	1	1246.76	1.24189	0.369479	0.0268592	0.249245	-3461.51	0.459231	-0.973607	0.924707
FBgn0037351	40687	RpL13A	903	0.554401	1	-416.89	0.89822	-0.0767056	0.570531	1	-399.79	0.902395	-0.0703677	0.2817	1	-772.69	0.811355	-0.215319	0.165406	1	-1240.21	0.697215	-0.420404	0.698199	1	-366.82	0.910445	-0.0582258	0.615659	1	364.91	1.1098	0.21388	0.0571386	1	-1477.15	0.714029	-0.388301	0.144771	0.904685	1069.37	1.26108	0.390751	0.0533342	0.336452	-1469.16	0.715576	-0.385383	0.987017
FBgn0034743	37580	RpS16	754	0.493975	1	-426.3	0.883345	-0.0995179	0.307988	1	-643.41	0.823934	-0.194404	0.104052	1	-1063.38	0.709011	-0.397808	0.0838938	1	-1395.79	0.618048	-0.581976	0.439194	1	-681.03	0.813639	-0.2115	0.354367	1	608.92	1.23502	0.361786	0.00224846	0.778867	-2374.7	0.574014	-0.680349	0.00803595	0.597677	1920.24	1.52547	0.655778	0.00116662	0.0909264	-2563.65	0.540119	-0.760921	0.880848
FBgn0004363	34500	porin	2858	0.642843	1	-121.95	0.900263	-0.0736007	0.785838	1	-71.24	0.941736	-0.0119713	0.461031	1	-195.24	0.840323	-0.167599	0.169608	1	-458.86	0.624722	-0.567635	0.554536	1	-198.22	0.837886	-0.171554	0.47436	1	191.9	1.18677	0.306574	0.167602	1	-380.99	0.761936	-0.300562	0.166486	0.958786	377.65	1.30886	0.442397	0.105466	0.475008	-448.89	0.719509	-0.377991	0.731016
FBgn0035665	38683	Jon65Aiii	875	0.650679	1	604.03	1.1424	0.253865	0.571005	1	-758.83	0.82111	-0.199074	0.750657	1	-422.36	0.900431	-0.0733466	0.649201	1	-743.19	0.824797	-0.19298	0.873185	1	265.44	1.06258	0.153904	0.503233	1	907.57	1.23761	0.3647	0.672518	1	-567.94	0.892741	-0.085067	0.436257	1	1053.15	1.24827	0.376596	0.196994	0.634192	-1811.98	0.657795	-0.498596	0.928212
FBgn0020238	42186	14-3-3epsilon	3366	0.651417	1	57.96	1.04754	0.134276	0.606762	1	66.13	1.05424	0.143058	0.0276088	1	-317.5	0.739568	-0.340864	0.150861	1	236.24	1.19378	0.314728	0.447571	1	139.44	1.11438	0.219558	0.548356	1	81.04	1.08988	0.188884	0.0151768	1	-368.72	0.727155	-0.363726	0.312181	1	132.26	1.10849	0.212242	0.606727	0.957156	-66.13	0.951065	0.00153594	0.35838
FBgn0030136	31897	RpS28b	972	0.239697	1	945.82	1.31331	0.44711	0.245595	1	933.34	1.30917	0.442729	0.299887	1	828.25	1.27436	0.405297	0.749268	1	-306.11	0.8986	-0.0761285	0.355742	1	947.13	1.31374	0.447569	0.457056	1	-598.6	0.844401	-0.161006	0.167928	1	-1140.99	0.740062	-0.339962	0.0983585	0.78265	1370.64	1.45403	0.588834	0.577753	0.945278	-437.3	0.900375	-0.0734309	0.761162
FBgn0000181	45827	bic	1546	0.100558	1	-542.19	0.764695	-0.295668	0.0632414	1	-624.62	0.728921	-0.360451	0.167526	1	-447.11	0.805959	-0.224387	0.0159142	1	-1052.9	0.543052	-0.75377	0.018213	1	-1044.94	0.546506	-0.745391	0.0670067	0.938765	620.93	1.33436	0.469215	0.214712	1	-403.77	0.859889	-0.136237	0.0825612	0.748984	577.59	1.25067	0.379253	0.00213654	0.107432	-1202.21	0.582825	-0.660121	0.693646
FBgn0000359	31787	Cp36	1116	0.516973	1	354.94	1.24002	0.36739	0.942526	1	-39.13	0.97354	0.0335668	0.440367	1	-424.29	0.713087	-0.390081	0.73722	1	-223.56	0.848824	-0.153889	0.715943	1	-251.06	0.830228	-0.18405	0.035719	0.880981	1269.88	2.20423	1.17263	0.0949532	1	-974.19	0.704665	-0.406092	0.00522065	0.573397	1819.78	2.23057	1.18939	0.00456643	0.129932	-1858.91	0.436453	-1.03963	0.950141
FBgn0038277	41807	RpS5b	951	0.735764	1	260.6	1.10031	0.20202	0.888943	1	107.61	1.04142	0.126207	0.196521	1	-1032.15	0.602714	-0.615478	0.267653	1	-1074.41	0.586447	-0.651887	0.488671	1	-697.46	0.73154	-0.355609	0.477681	1	563.89	1.36012	0.495815	0.175727	1	-1104.89	0.658418	-0.497326	0.415327	1	636.63	1.24505	0.373004	0.496585	0.905183	-529.02	0.836451	-0.173887	0.952559
FBgn0001942	33835	eIF4A	2480	0.710236	1	-65.21	0.951288	0.00185676	0.648761	1	-80.07	0.940187	-0.0142266	0.212746	1	-225.79	0.831334	-0.182239	0.19746	1	-286.74	0.785804	-0.258764	0.466874	1	-161.78	0.87915	-0.106017	0.0353994	0.880981	409.69	1.36813	0.503991	0.281762	1	-194.97	0.886484	-0.0946743	0.0477546	0.677487	378.87	1.28302	0.414696	0.02051	0.223176	-458.94	0.732794	-0.353296	0.755145
FBgn0032987	35453	RpL21	704	0.682096	1	470.99	1.14322	0.254855	0.549432	1	691.19	1.21017	0.333621	0.0860796	1	2099.42	1.63838	0.755638	0.510113	1	-932.99	0.716303	-0.384014	0.961421	1	-69.97	0.978724	0.0408559	0.16826	1	-1661.07	0.691715	-0.431063	0.264327	1	-1327.22	0.737405	-0.344822	0.141742	0.897431	1765.57	1.53686	0.666177	0.357283	0.817456	-1074.38	0.78743	-0.255959	0.935959
FBgn0003517	31106	sta	1338	0.778531	1	-105.58	0.947956	-0.00295144	0.340566	1	-364.94	0.82011	-0.200731	0.333745	1	370.36	1.18256	0.30166	0.12525	1	-744.54	0.632993	-0.550058	0.266544	1	-553.13	0.727345	-0.363373	0.193605	1	516.13	1.21514	0.339297	0.520915	1	-247.8	0.921656	-0.0414826	0.0101827	0.600668	1134.29	1.55913	0.686278	0.0017863	0.101592	-1499.23	0.526006	-0.795845	0.704046
FBgn0010411	37292	RpS18	612	0.873197	1	154.5	1.0404	0.124858	0.936942	1	-76.55	0.979983	0.0426201	0.700162	1	-373.77	0.902262	-0.0705701	0.272271	1	-1335.58	0.650755	-0.513018	0.787613	1	-327.88	0.914262	-0.0525035	0.316404	1	999.14	1.28957	0.421771	0.148313	1	-1475.25	0.751005	-0.320117	0.046789	0.67602	2100.62	1.5493	0.677439	0.0404536	0.298288	-2177.17	0.632533	-0.551029	0.993194
FBgn0003279	43349	RpL4	1400	0.18527	1	-489.42	0.803333	-0.22882	0.088193	1	-647.82	0.739682	-0.340657	0.127538	1	-570.79	0.770635	-0.285187	0.0458962	1	-954.08	0.616615	-0.585074	0.101512	1	-779.17	0.686901	-0.440458	0.00713151	0.805551	1144.09	1.59657	0.719464	0.35494	1	-338.7	0.900399	-0.0733947	0.0232235	0.614933	912	1.36648	0.502306	0.000887726	0.0850826	-1559.82	0.541306	-0.758022	0.529901
FBgn0000253	36329	Cam	5812	0.904659	1	-9.41	0.98802	0.0538341	0.682953	1	32.12	1.04089	0.125509	0.544593	1	-47.71	0.939259	-0.0155794	0.0212462	1	229.68	1.29241	0.424826	0.20962	1	157.47	1.20048	0.32248	0.0731425	0.942289	-155.35	0.78943	-0.252518	0.017827	1	-208.76	0.736138	-0.347146	0.942106	1	5.7	1.00726	0.0803258	0.736862	0.999532	26.42	1.03339	0.115557	0.0387401
FBgn0263594	40559	lost	2691	0.963221	1	-11.07	0.989848	0.0563732	0.955718	1	13.33	1.01222	0.0870881	0.941925	1	17.49	1.01604	0.0922602	0.34492	1	-283.1	0.740387	-0.339369	0.904464	1	-36.49	0.966537	0.0236632	0.543933	1	148.56	1.13408	0.243772	0.579899	1	-135.33	0.90277	-0.0698006	0.224138	1	301.38	1.27638	0.40749	0.244037	0.699017	-288.05	0.793045	-0.246318	0.986045
FBgn0010409	36985	RpL18A	635	0.499692	1	-521.97	0.886838	-0.0941282	0.170612	1	-1093.89	0.762847	-0.298944	0.0374398	1	-1757.54	0.61897	-0.579987	0.119886	1	-1539.4	0.666262	-0.481441	0.516856	1	-687.26	0.851004	-0.150395	0.205178	1	1040.7	1.36451	0.500303	0.0325038	1	-1862.93	0.676501	-0.460963	0.152666	0.921728	1146.09	1.24847	0.376812	0.0115244	0.17776	-2239.98	0.611026	-0.597221	0.968024
FBgn0031653	33706	Jon25Biii	827	0.854772	1	138.11	1.03824	0.122003	0.360134	1	-702.87	0.805365	-0.225388	0.058137	1	-1548.52	0.571192	-0.686889	0.118615	1	-1521.55	0.57866	-0.669647	0.470729	1	-714.7	0.802089	-0.230924	0.416515	1	634.52	1.30762	0.441076	0.114216	1	-1280.79	0.678032	-0.457925	0.628418	1	366.79	1.10157	0.203602	0.17337	0.598029	-1069.66	0.731107	-0.356408	0.870973
FBgn0022893	35418	Df31	2083	0.469957	1	223.99	1.18171	0.300666	0.257442	1	357.03	1.28964	0.421847	0.416261	1	252.78	1.20507	0.327766	0.863139	1	64.74	1.05252	0.140806	0.845571	1	77.09	1.06254	0.153857	0.609053	1	-160.55	0.891918	-0.0863273	0.198375	1	-415.49	0.761265	-0.301755	0.116806	0.833032	507.72	1.41189	0.547834	0.624759	0.964232	-150.69	0.913415	-0.05377	0.894509
FBgn0000358	39000	Cp19	651	0.575472	1	456.52	1.19305	0.313887	0.578738	1	-452.57	0.808618	-0.219911	0.326323	1	-811.78	0.656716	-0.500797	0.780705	1	276.52	1.11693	0.222723	0.400245	1	-882.15	0.626958	-0.562861	0.0464507	0.895693	1780.69	2.14664	1.1353	0.159585	1	-1205.27	0.734459	-0.350229	0.0181046	0.614933	2174.18	1.91941	0.977765	0.00633024	0.148219	-2626.75	0.421284	-1.08533	0.991078
FBgn0087002	43827	apolpp	11766	0.912278	1	10.44	1.01942	0.0968291	0.187745	1	-130.98	0.756353	-0.310517	0.425815	1	76.78	1.14283	0.254383	0.312686	1	120.5	1.22415	0.349538	0.856663	1	-23.77	0.955783	0.00831954	0.0520688	0.911583	-209.75	0.658588	-0.496981	0.632013	1	-47.44	0.895056	-0.0815285	0.376996	1	-85.53	0.840898	-0.166668	0.633559	0.967471	-45.45	0.899458	-0.0748239	0.196492
FBgn0031042	32961	CG14221	2068	0.340202	1	-1304.03	0.623162	-0.570975	0.125379	1	-2185.13	0.368542	-1.25656	0.600193	1	-703.71	0.796642	-0.240176	0.782434	1	451.55	1.13049	0.239384	0.14709	1	-2603.64	0.247601	-1.74855	0.435808	1	-1072.37	0.611001	-0.597276	0.358539	1	-1271.43	0.569852	-0.690003	0.705967	1	-504.65	0.854166	-0.14534	0.226433	0.67321	-1680.48	0.431464	-1.0545	0.895273
FBgn0261599	41200	RpS29	1007	0.341232	1	485.98	1.26869	0.399104	0.652799	1	226.16	1.12504	0.232709	0.280513	1	554.25	1.30643	0.439819	0.56564	1	-354.72	0.803882	-0.227891	0.98722	1	-10.57	0.994156	0.0623373	0.771963	1	-149.1	0.936901	-0.0190225	0.210279	1	-664.06	0.769257	-0.287612	0.0501291	0.684849	1069.21	1.59115	0.714703	0.111488	0.487199	-843.05	0.707063	-0.401515	0.859488
FBgn0039757	43594	RpS7	1139	0.783975	1	106.37	1.04938	0.136693	0.909847	1	-43.87	0.979633	0.0421307	0.63798	1	-183.15	0.914973	-0.0514402	0.362938	1	-439.51	0.795957	-0.241343	0.913319	1	-53.73	0.975056	0.0357025	0.0606195	0.925256	793.7	1.40272	0.538754	0.177796	1	-549.82	0.834111	-0.177701	0.00999823	0.597677	1160.37	1.5387	0.667849	0.00807126	0.156265	-1204.24	0.636662	-0.542328	0.894791
FBgn0000559	35422	eEF2	3056	0.238508	1	-171.94	0.879954	-0.104768	0.0803753	1	-267.43	0.813285	-0.212091	0.517173	1	91.97	1.06421	0.156024	0.0878448	1	-318.42	0.777685	-0.272847	0.170833	1	-277.84	0.806017	-0.224289	0.021126	0.880981	383.79	1.25179	0.380494	0.170132	1	209.87	1.12359	0.230923	0.0818657	0.748898	265.89	1.18564	0.305258	0.00323423	0.121466	-533.32	0.685946	-0.442328	0.169823
FBgn0040813	50286	Nplp2	610	0.614403	1	532.22	1.14981	0.262807	0.744659	1	-342.91	0.903477	-0.0687306	0.209413	1	-1367.09	0.615187	-0.588168	0.291644	1	-1391.6	0.608288	-0.603209	0.736734	1	-471.06	0.867405	-0.12437	0.415702	1	891.86	1.40808	0.544067	0.224656	1	-1353.07	0.694598	-0.425467	0.41055	1	877.84	1.2471	0.375287	0.259021	0.717483	-1220.75	0.724464	-0.368731	0.536765
FBgn0032505	34741	CG16826	1248	0.499539	1	-251.39	0.893293	-0.0842215	0.238715	1	-451.43	0.808383	-0.220306	0.758773	1	-113.09	0.951997	0.00287835	0.112223	1	-772.33	0.672172	-0.469586	0.529592	1	-299.16	0.873017	-0.115571	0.50042	1	254.67	1.11355	0.218533	0.272461	1	-423.77	0.854935	-0.144113	0.148803	0.914879	565.35	1.23997	0.36734	0.0198173	0.220982	-1016.78	0.651937	-0.510587	0.24745
FBgn0261597	35098	RpS26	1864	0.789135	1	68.44	1.05642	0.145906	0.724413	1	-90.33	0.925528	-0.0357447	0.7828	1	-70.55	0.941836	-0.0118272	0.26606	1	-357.67	0.705121	-0.405219	0.620081	1	-161.15	0.867141	-0.124785	0.131203	1	409.61	1.35856	0.494216	0.281681	1	-285.28	0.844727	-0.160481	0.0284027	0.617389	624.34	1.51473	0.645916	0.014634	0.192366	-714.67	0.611017	-0.59724	0.997685
FBgn0066084	251466	RpL41	320	0.17974	1	2313.67	1.30866	0.442184	0.285772	1	1814.09	1.24201	0.36962	0.031407	1	3958.19	1.52805	0.658143	0.521875	1	-1311.81	0.824995	-0.192653	0.699684	1	845.34	1.11277	0.217571	0.906712	1	200	1.01746	0.0941835	0.455657	1	-1283	0.900827	-0.0727445	0.00583271	0.594931	5441.19	1.72589	0.828544	0.045453	0.311712	-3627.1	0.719635	-0.377754	0.908128
FBgn0014466	31786	Cp7Fc	1132	0.426625	1	-291.01	0.844594	-0.160695	0.382671	1	-320.48	0.828856	-0.186301	0.0138738	1	-1018.83	0.455922	-0.983014	0.961952	1	21.1	1.01127	0.0857889	0.811181	1	-118.93	0.936489	-0.0196256	0.216662	1	477.77	1.55961	0.686714	0.00495285	0.955324	-1234.14	0.518978	-0.813556	0.0737657	0.728494	693.08	1.37012	0.506013	0.0142625	0.190647	-1013.56	0.604952	-0.61054	0.953426
FBgn0028737	45249	eEF1beta	960	0.925953	1	42.41	1.01726	0.0939083	0.951122	1	-27.97	0.988618	0.0546657	0.297524	1	-486.77	0.801923	-0.231205	0.248637	1	-663.8	0.729886	-0.358665	0.974059	1	18.99	1.00773	0.0809679	0.239272	1	561.28	1.28481	0.416636	0.080113	1	-864.54	0.745464	-0.330132	0.0575421	0.702895	939.05	1.38212	0.518151	0.0514796	0.330913	-967.02	0.715292	-0.385918	0.969207
FBgn0041775	39430	tral	4170	0.734713	1	44.49	1.04547	0.131555	0.99895	1	0.17	1.00017	0.0706281	0.531462	1	-82.67	0.915502	-0.0506484	0.0395655	1	364.34	1.37239	0.508322	0.866928	1	28.76	1.0294	0.110224	0.480006	1	95.68	1.10682	0.210166	0.670008	1	-57.35	0.945315	-0.00677519	0.593445	1	70.36	1.07192	0.165964	0.594338	0.952367	-70.19	0.933071	-0.0246318	0.883516
FBgn0002940	42367	ninaE	1588	0.0810068	1	-666	0.685868	-0.44248	0.171436	1	-502.67	0.762906	-0.298839	0.221828	1	-443.69	0.790725	-0.250294	0.0696691	1	-854.85	0.596794	-0.628623	0.172415	1	-640.25	0.698014	-0.418863	0.58742	1	193.21	1.11525	0.22064	0.231604	1	-440.14	0.809446	-0.218521	0.587743	1	189.66	1.08946	0.188346	0.0715563	0.389734	-692.33	0.700263	-0.414532	0.026611
FBgn0033774	36410	CG12374	1464	0.965319	1	22.32	1.01558	0.0916375	0.577128	1	-288.84	0.798395	-0.237193	0.899103	1	65.1	1.04544	0.131509	0.288383	1	-690.51	0.518036	-0.815946	0.909475	1	-73.96	0.948377	-0.00234312	0.606732	1	269.37	1.17984	0.298475	0.664532	1	-226.44	0.886417	-0.0947768	0.290704	1	560.91	1.39151	0.527576	0.123662	0.513649	-849.75	0.573763	-0.68093	0.938752
FBgn0037874	41341	Tctp	1652	0.799675	1	59.34	1.03284	0.114817	0.279889	1	258.92	1.14328	0.254936	0.55724	1	-138.1	0.923578	-0.0386322	0.47674	1	-205.78	0.886124	-0.0952278	0.512111	1	202.27	1.11193	0.216527	0.655647	1	107.1	1.06417	0.155972	0.112419	1	-399.66	0.816309	-0.207046	0.133246	0.873694	368.66	1.20401	0.32655	0.639996	0.970948	-109.74	0.949562	-0.000632725	0.917718
FBgn0261592	31700	RpS6	1195	0.670788	1	-129.56	0.93169	-0.0266605	0.244082	1	-364.44	0.807851	-0.221202	0.120535	1	-497.41	0.737743	-0.344203	0.109872	1	-629.42	0.668141	-0.477661	0.406248	1	-322.77	0.829821	-0.184718	0.0739114	0.943034	587.52	1.41989	0.555703	0.141812	1	-472.21	0.807964	-0.22101	0.0833205	0.748984	562.32	1.29648	0.429193	0.00906118	0.164634	-926.76	0.62311	-0.571085	0.83982
FBgn0010412	32635	RpS19a	1254	0.884121	1	-43.34	0.977734	0.0394667	0.459179	1	-222.76	0.885556	-0.0961045	0.547555	1	-180.24	0.907401	-0.0628053	0.0990874	1	-639.22	0.671597	-0.470735	0.692269	1	-166.49	0.914465	-0.0521995	0.227858	1	386.37	1.21876	0.343415	0.0290422	1	-747.25	0.742312	-0.335859	0.00697909	0.597677	953.38	1.4898	0.622747	0.0017787	0.101592	-1176.14	0.594411	-0.633948	0.951851
FBgn0085249	5740467	CG34220	2387	0.385234	1	3498.65	1.85395	0.928992	0.623804	1	1952.91	1.47666	0.610382	0.965134	1	173.1	1.04225	0.127303	0.0131906	1	13932	4.40051	2.15397	0.607738	1	2670.08	1.65171	0.766985	0.711268	1	-1504.04	0.647777	-0.519161	0.995792	1	21.37	1.00779	0.0810476	0.733402	1	-1352.31	0.66993	-0.474071	0.411199	0.856432	3305.22	2.20421	1.17262	0.244603
FBgn0030616	32446	RpL37a	1296	0.817082	1	-64.97	0.962379	0.0177498	0.390092	1	-245.1	0.858075	-0.139116	0.247299	1	-334.35	0.806395	-0.223652	0.145495	1	-524.29	0.69641	-0.421959	0.641956	1	-168.41	0.902482	-0.0702357	0.136363	1	445.22	1.3197	0.453859	0.0787111	1	-535.28	0.77444	-0.278513	0.036831	0.637276	646.15	1.37415	0.510104	0.00713835	0.153281	-891.25	0.62444	-0.568239	0.912959
FBgn0000308	33834	chic	2632	0.635532	1	-42.32	0.96182	0.016953	0.402872	1	-75.28	0.932085	-0.0260806	0.212377	1	-113.86	0.897279	-0.0781386	0.492181	1	75.42	1.06804	0.160974	0.68767	1	54.01	1.04873	0.135832	0.382402	1	-83.73	0.915814	-0.0501832	0.00117176	0.702515	-359.74	0.716872	-0.382943	0.0831761	0.748984	162.15	1.14629	0.258563	0.0157501	0.197798	-237.43	0.813134	-0.212343	0.505955
FBgn0014184	36307	Oda	2445	0.810873	1	-48.61	0.950179	0.000258	0.725199	1	71.52	1.0733	0.167746	0.624281	1	-99.91	0.897601	-0.0776489	0.438665	1	-195.07	0.80007	-0.234347	0.769032	1	-76.78	0.921307	-0.0420008	0.459771	1	154.42	1.17632	0.294339	0.388924	1	-180.72	0.850758	-0.150788	0.260044	1	235.23	1.24109	0.368591	0.426396	0.8653	-163.71	0.864805	-0.128463	0.630249
FBgn0263396	41666	sqd	7745	0.911473	1	-5.33	0.988629	0.0546799	0.960119	1	2.39	1.0051	0.0773784	0.109183	1	81.15	1.17313	0.290579	0.0373423	1	134.48	1.28691	0.418901	0.660331	1	29.74	1.06345	0.155036	0.0112994	0.880981	-143.77	0.738538	-0.342747	0.626584	1	-24.51	0.943081	-0.0100171	0.432248	1	-38.11	0.918693	-0.0458879	0.40469	0.852864	40.5	1.09405	0.194153	0.447424
FBgn0014026	31588	RpL7A	1315	0.966183	1	11.21	1.00784	0.0811178	0.401616	1	-225.24	0.842526	-0.164034	0.825594	1	-58.32	0.959226	0.0132496	0.158042	1	-478.04	0.665783	-0.482405	0.515718	1	-222.39	0.844518	-0.160817	0.166478	1	387.29	1.28228	0.413897	0.227416	1	-334.61	0.840198	-0.167801	0.0252631	0.614933	663.58	1.46393	0.598303	0.00513229	0.135024	-888.82	0.575521	-0.676869	0.888148
FBgn0019936	42464	RpS20	564	0.990396	1	-7.88	0.997537	0.0670012	0.874461	1	-103.4	0.967681	0.0252856	0.272504	1	-736.85	0.769689	-0.286851	0.521161	1	-518.55	0.837921	-0.171496	0.623947	1	425.29	1.13293	0.242364	0.336339	1	657.57	1.26703	0.39729	0.0356724	1	-1541.75	0.669283	-0.475369	0.0415269	0.653057	1462.47	1.45711	0.591787	0.0309749	0.266761	-1565.87	0.664109	-0.485784	0.933354
FBgn0261602	44251	RpL8	1173	0.873977	1	-60.68	0.962208	0.0175061	0.596924	1	-203.45	0.87329	-0.115144	0.149864	1	576.3	1.35892	0.494592	0.173286	1	-664.2	0.586333	-0.652146	0.466154	1	-354.78	0.779041	-0.270484	0.711622	1	143.25	1.06565	0.157888	0.705029	1	-146.7	0.940653	-0.0135487	0.0393333	0.652263	866.25	1.5395	0.668577	0.0145034	0.191755	-1069.7	0.567254	-0.696063	0.897778
FBgn0003261	40739	Rm62	5386	0.0708184	1	-82.01	0.845573	-0.159117	0.144487	1	-64.57	0.878413	-0.107161	0.15879	1	-62.16	0.882951	-0.100127	0.0744235	1	-99	0.81358	-0.211598	0.187007	1	-76.45	0.856043	-0.142349	0.0817307	0.948372	80.42	1.17151	0.288663	0.276149	1	-48.5	0.918872	-0.0456222	0.132513	0.87304	66.76	1.12571	0.233533	0.00803358	0.156265	-131.33	0.780318	-0.268263	0.464487
FBgn0004907	36059	14-3-3zeta	3637	0.522201	1	-44.51	0.940518	-0.0137453	0.750484	1	-21.98	0.970626	0.0294548	0.188682	1	-93.93	0.874474	-0.113296	0.584995	1	-46.42	0.937965	-0.0174678	0.59957	1	52.99	1.07081	0.164548	0.786681	1	19.73	1.03015	0.111234	0.033086	1	-167.97	0.800525	-0.233575	0.189354	1	93.77	1.12531	0.233044	0.111168	0.486629	-115.75	0.862539	-0.132041	0.323163
FBgn0001233	38389	Hsp83	2960	0.879956	1	-18.6	0.985015	0.0496513	0.69336	1	-48.75	0.960724	0.0153893	0.503144	1	-83.53	0.932703	-0.0251722	0.650437	1	68.73	1.05537	0.144533	0.842552	1	-33.33	0.973147	0.033014	0.0184752	0.880981	349.68	1.30205	0.435148	0.368776	1	116.85	1.08403	0.181463	0.244516	1	149.3	1.12028	0.22686	0.133396	0.531995	-198.05	0.857571	-0.139917	0.580762
FBgn0031980	34098	RpL36A	514	0.51018	1	430.65	1.15245	0.265972	0.570256	1	370.3	1.13108	0.24011	0.718413	1	-234.21	0.917092	-0.0482753	0.829263	1	-171.23	0.939386	-0.0153945	0.512067	1	616.8	1.21834	0.342943	0.906753	1	80.03	1.03089	0.112221	0.0580419	1	-1385.92	0.65836	-0.497445	0.0763986	0.73849	1231.74	1.43602	0.571458	0.199771	0.636925	-861.44	0.787648	-0.255583	0.83862
FBgn0029176	44791	eEF1gamma	1695	0.206175	1	-172.83	0.884098	-0.0983546	0.0499931	1	-282.83	0.81033	-0.217038	0.474342	1	-95.34	0.936064	-0.0202474	0.0361205	1	-375.38	0.748265	-0.325061	0.102014	1	-295.85	0.801599	-0.231754	0.018242	0.880981	359.54	1.25758	0.386901	0.229214	1	-167.24	0.913014	-0.0543712	0.00631714	0.597677	431.44	1.28933	0.421511	0.000162233	0.0510928	-714.27	0.628489	-0.559602	0.531563
FBgn0011761	31444	dhd	955	0.319818	1	570.73	1.27586	0.406933	0.127629	1	900.18	1.4351	0.570565	0.040614	1	1262.06	1.61002	0.731201	0.784259	1	188.56	1.09114	0.190477	0.58253	1	394.27	1.19057	0.311005	0.0720679	0.942289	-1095	0.671264	-0.471401	0.20736	1	-741.35	0.750998	-0.320129	0.124508	0.853863	908.41	1.43908	0.574424	0.988302	1	-8.23	0.997236	0.0665862	0.924593
FBgn0034138	36851	RpS15	810	0.859067	1	77.32	1.0369	0.120223	0.725023	1	-153.46	0.926758	-0.0339272	0.535308	1	-272.01	0.870177	-0.120016	0.231718	1	-657.67	0.686112	-0.442002	0.979286	1	-14.61	0.993027	0.0607766	0.304326	1	465.56	1.25535	0.384436	0.0554181	1	-916.54	0.714058	-0.388247	0.0231276	0.614933	1110.09	1.52982	0.659756	0.0118905	0.179951	-1263.55	0.605797	-0.608678	0.905916
FBgn0003942	34420	RpS27A	592	0.514371	1	416.9	1.15974	0.274701	0.646086	1	292.22	1.11197	0.216573	0.5829	1	350.16	1.13417	0.243877	0.490326	1	-540.75	0.792801	-0.246736	0.863156	1	142.41	1.05457	0.143481	0.803716	1	161.15	1.05444	0.143319	0.231353	1	-797.82	0.796419	-0.240555	0.0567424	0.69928	1309.13	1.50162	0.633774	0.127352	0.52063	-1016.91	0.740514	-0.339137	0.952041
FBgn0263102	36118	psq	7602	0.625618	1	-107.74	0.78461	-0.260825	0.316031	1	-226.86	0.54647	-0.745477	0.597557	1	116.73	1.23336	0.359928	0.458827	1	202.33	1.40449	0.540513	0.320024	1	-280.96	0.438316	-1.03411	0.16872	1	-322.37	0.477469	-0.922841	0.449318	1	-170.13	0.633893	-0.548158	0.871378	1	-35.51	0.92901	-0.0306048	0.393563	0.84444	-191.35	0.588229	-0.647854	0.995956
FBgn0000100	40451	RpLP0	1328	0.578888	1	-118.15	0.919567	-0.0445879	0.173666	1	-300.2	0.795632	-0.241898	0.759828	1	-64.76	0.955913	0.0085058	0.0612201	1	-526.12	0.641832	-0.531506	0.21465	1	-349.24	0.762247	-0.300009	0.10333	0.975351	371.78	1.26477	0.394811	0.155577	1	-319.66	0.847461	-0.156078	0.0110783	0.600668	626.68	1.42663	0.562305	0.000860807	0.0850826	-926.88	0.557702	-0.718564	0.679795
FBgn0013981	41773	His4r	796	0.829189	1	156.59	1.06591	0.158214	0.720811	1	259.85	1.10936	0.213335	0.484219	1	-512.71	0.784212	-0.261514	0.31447	1	-913.47	0.615541	-0.5874	0.996664	1	-3.86	0.998375	0.0681554	0.86412	1	125.94	1.06759	0.160392	0.172015	1	-1044.48	0.655708	-0.502858	0.372757	1	657.71	1.27682	0.407967	0.585653	0.948189	-397.86	0.868853	-0.122094	0.916123
FBgn0010265	34149	RpS13	899	0.945703	1	23.42	1.01048	0.0847169	0.673135	1	-145.64	0.934831	-0.0220513	0.673805	1	-145.32	0.934975	-0.0218415	0.377974	1	-377.83	0.830935	-0.182893	0.964189	1	-19.83	0.991127	0.0581458	0.190311	1	474.9	1.22728	0.353074	0.186929	1	-478.81	0.842663	-0.163813	0.0340234	0.63364	808.39	1.36172	0.497459	0.0154761	0.195788	-954.03	0.686505	-0.441232	0.999189
FBgn0020618	34070	Rack1	1693	0.141015	1	-336.39	0.768909	-0.288225	0.039098	1	-498.2	0.65775	-0.498689	0.146752	1	-331.08	0.772557	-0.281813	0.0545398	1	-560.13	0.615205	-0.588128	0.150341	1	-435.58	0.700768	-0.413561	0.0550332	0.915006	466.38	1.41471	0.55062	0.269997	1	-253.58	0.862524	-0.132066	0.0941825	0.771203	388.88	1.26715	0.39742	0.00168212	0.10085	-887.08	0.519078	-0.813302	0.666966
FBgn0017579	38983	RpL14	619	0.396576	1	459.78	1.15836	0.273045	0.88543	1	76.95	1.0265	0.106352	0.801363	1	134.48	1.04632	0.132665	0.321104	1	-662.98	0.771659	-0.283388	0.856052	1	123.33	1.04248	0.127603	0.262818	1	622.23	1.20482	0.327479	0.187063	1	-740.74	0.831685	-0.181664	0.0144728	0.614933	1497.45	1.51574	0.646849	0.0189721	0.215709	-1420.5	0.677227	-0.459523	0.983091
FBgn0013675	19893535	mt:CoII	685	0.873144	1	174.27	1.0782	0.174029	0.738919	1	364.47	1.16356	0.279243	0.539068	1	675.68	1.30322	0.436392	0.478886	1	-956.66	0.570693	-0.688049	0.943354	1	99.05	1.04445	0.130205	0.915547	1	117.49	1.04046	0.124933	0.7123	1	-409.63	0.880615	-0.103743	0.282596	1	1202.8	1.53976	0.668813	0.448028	0.8749	-838.33	0.755673	-0.311734	0.989012
FBgn0040060	38680	yip7	904	0.702555	1	-246.87	0.862421	-0.132228	0.342474	1	-629.71	0.649067	-0.516497	0.778121	1	-181.75	0.898712	-0.0759578	0.32119	1	-808.26	0.549563	-0.738017	0.414756	1	-673.21	0.624825	-0.567414	0.473472	1	473.28	1.29348	0.425976	0.580574	1	-362.33	0.852004	-0.148793	0.32538	1	653.86	1.36439	0.500181	0.0742227	0.3943	-1283.57	0.475719	-0.927635	0.545475
FBgn0011272	34329	RpL13	1203	0.635198	1	-110.39	0.91976	-0.044301	0.198977	1	-308.59	0.775692	-0.276325	0.377127	1	-208.06	0.848765	-0.153984	0.104668	1	-488.28	0.645078	-0.524753	0.163123	1	-425.99	0.690356	-0.433709	0.0594788	0.921467	477.26	1.40872	0.544708	0.187154	1	-321.17	0.836647	-0.173568	0.0234401	0.614933	590.37	1.42913	0.564748	0.00196677	0.103925	-898.96	0.542772	-0.75445	0.662387
FBgn0010217	43829	ATPsynbeta	2386	0.365607	1	-178.14	0.804244	-0.22728	0.251668	1	-228.5	0.748904	-0.323906	0.68202	1	-79.4	0.912748	-0.0547696	0.162409	1	-346.54	0.619191	-0.57951	0.552023	1	-146.66	0.838837	-0.170009	0.143275	1	300.8	1.36214	0.497887	0.947373	1	-12.9	0.988727	0.0548163	0.24055	1	234.3	1.25747	0.386778	0.0326044	0.271806	-462.8	0.595564	-0.631368	0.207968
FBgn0004867	34309	RpS2	1208	0.817791	1	80.94	1.06596	0.158288	0.872114	1	-56.52	0.953939	0.0056717	0.35262	1	332.42	1.27091	0.401527	0.348252	1	-410.98	0.665072	-0.483839	0.598193	1	-236.35	0.807387	-0.221982	0.114759	0.995347	591.04	1.379	0.515002	0.778798	1	-100.07	0.955536	0.00796517	0.0116479	0.600668	1023.53	1.83413	0.913895	0.00859498	0.160203	-1080.05	0.520106	-0.810699	0.852326
FBgn0001226	39078	Hsp27	1632	0.475816	1	-120.79	0.879497	-0.105478	0.656849	1	-74.74	0.925437	-0.0358787	0.151613	1	-251.46	0.749137	-0.323485	0.279646	1	-227.62	0.77292	-0.281175	0.384525	1	-195.92	0.804545	-0.226771	0.283883	1	188.95	1.25162	0.380314	0.0328613	1	-403.34	0.699719	-0.415577	0.0602436	0.706353	340.83	1.34002	0.475106	0.0265518	0.247821	-415.57	0.690614	-0.433206	0.968034
FBgn0004432	32595	Cyp1	1227	0.475705	1	207.74	1.13795	0.248479	0.356346	1	270.72	1.17978	0.298398	0.72758	1	-100.59	0.933201	-0.0244418	0.934656	1	-28.92	0.980795	0.0437575	0.442197	1	291.47	1.19356	0.314473	0.406662	1	247.76	1.17631	0.294321	0.235087	1	-359.83	0.821234	-0.198867	0.0979915	0.780926	507	1.33668	0.47164	0.41875	0.860171	-236.28	0.882615	-0.100647	0.529272
FBgn0010408	39108	RpS9	1018	0.794789	1	-113.29	0.932413	-0.0255984	0.667012	1	-187.88	0.887914	-0.0924727	0.261228	1	-502.35	0.700306	-0.414449	0.0912647	1	-958.26	0.428317	-1.06396	0.435978	1	-433.95	0.741112	-0.338045	0.453926	1	333.53	1.28413	0.4159	0.199736	1	-584.21	0.720688	-0.375782	0.34879	1	415.39	1.24782	0.376085	0.182257	0.614566	-603.27	0.711575	-0.392942	0.958779
FBgn0000357	38998	Cp18	649	0.7461	1	201.31	1.13047	0.23936	0.449422	1	-475.2	0.692023	-0.430465	0.443248	1	-481.86	0.687706	-0.438882	0.92023	1	-76.1	0.95068	0.000980027	0.313342	1	-801.34	0.480651	-0.914165	0.0882983	0.962217	1136.35	2.07091	1.08468	0.140639	1	-966.59	0.694509	-0.42564	0.0208011	0.614933	1621.08	2.05062	1.07082	0.00495231	0.133374	-2096.28	0.337469	-1.36785	0.974778
FBgn0266455	19834892	CG45080	280	0.596575	1	695.29	1.14099	0.252158	0.680221	1	540.04	1.10951	0.213511	0.24086	1	-1579.6	0.679698	-0.454629	0.687543	1	-645.28	0.869154	-0.121622	0.556942	1	1099.11	1.22287	0.348087	0.298716	1	1455.27	1.43415	0.569638	0.192258	1	-1848.19	0.722304	-0.372759	0.203106	1	1723.86	1.34955	0.484968	0.373041	0.831894	-1183.82	0.822128	-0.197389	0.963083
FBgn0034802	37646	CNBP	2509	0.845274	1	-44.62	0.969868	0.0283819	0.691908	1	-90.84	0.938655	-0.0164612	0.20655	1	-298.81	0.79821	-0.237506	0.0977931	1	492.11	1.33233	0.467099	0.629617	1	140.38	1.0948	0.195096	0.521173	1	149.71	1.12666	0.234697	0.920386	1	23.14	1.01768	0.0944841	0.45634	1	-172.24	0.883684	-0.098993	0.722344	0.996947	81.4	1.06221	0.153424	0.827372
FBgn0264493	41704	rdx	6511	0.958929	1	-3.45	0.988482	0.0544767	0.927395	1	6.09	1.02033	0.0980573	0.193674	1	90.16	1.30099	0.434022	0.696311	1	32.06	1.10703	0.210427	0.453484	1	-64.66	0.784136	-0.261646	0.0994504	0.968763	-118.26	0.696536	-0.421717	0.327092	1	-67.83	0.800071	-0.234345	0.555329	1	39.73	1.13264	0.242007	0.616798	0.961119	-33.64	0.900846	-0.0727165	0.924917
FBgn0024733	43864	RpL10	1235	0.571526	1	145.82	1.12453	0.232083	0.9717	1	-9.08	0.992246	0.0596955	0.108511	1	434.79	1.37131	0.507219	0.494188	1	-216.5	0.815111	-0.209044	0.908977	1	37.57	1.03208	0.113813	0.195428	1	-348.76	0.782807	-0.263946	0.0819668	1	-481.93	0.722858	-0.371724	0.0428538	0.657519	567.96	1.48503	0.61827	0.0401418	0.297683	-577.04	0.668164	-0.477615	0.878227
FBgn0000064	43183	Ald1	3809	0.320172	1	-204.67	0.662322	-0.489399	0.425804	1	-161.92	0.732854	-0.353185	0.549999	1	-120.36	0.801422	-0.232053	0.3461	1	-236.73	0.609427	-0.600714	0.448782	1	-192.36	0.682632	-0.44884	0.476771	1	145.11	1.29873	0.431606	0.925622	1	18.72	1.03058	0.111808	0.975804	1	6.03	1.00995	0.0839944	0.409529	0.855959	-167.95	0.725635	-0.366551	0.0770335
FBgn0004419	34364	me31B	1845	0.43072	1	52.03	1.04723	0.133865	0.246224	1	-77.84	0.929342	-0.0301158	0.431069	1	51.99	1.04719	0.133818	0.48222	1	56.67	1.05144	0.139393	0.574783	1	56.8	1.05156	0.139547	0.288342	1	-75.82	0.934277	-0.0228637	0.0018911	0.736962	-262.23	0.804312	-0.227165	0.00302065	0.573397	238.4	1.2164	0.340738	0.000373546	0.0702957	-316.24	0.764007	-0.296887	0.605313
FBgn0039857	43723	RpL6	967	0.960886	1	-10.19	0.99548	0.0641659	0.21315	1	-268.16	0.881059	-0.103055	0.872051	1	33.5	1.01486	0.090662	0.0323585	1	-606.59	0.730951	-0.356696	0.911474	1	30.66	1.0136	0.0889544	0.122674	1	346.54	1.15146	0.264783	0.293136	1	-229.8	0.919774	-0.0442794	0.0116594	0.600668	609.84	1.27049	0.401074	0.00112061	0.0907977	-878	0.69348	-0.427635	0.983382
FBgn0034877	37728	levy	593	0.914835	1	-56.97	0.978322	0.0402926	0.827101	1	-116.45	0.95569	0.00818507	0.255418	1	-623.72	0.762668	-0.299262	0.24556	1	-780.95	0.702841	-0.409584	0.964387	1	32.4	1.01233	0.08723	0.742673	1	181.63	1.09062	0.189817	0.0476752	1	-1183.24	0.648807	-0.517034	0.181483	0.998925	741.15	1.28202	0.413611	0.126816	0.518937	-857.6	0.745459	-0.330141	0.599443
FBgn0015756	34526	RpL9	916	0.965637	1	13.86	1.00837	0.0818489	0.70008	1	-124.31	0.924898	-0.0366772	0.403386	1	272.93	1.16489	0.280827	0.158117	1	-581.12	0.648915	-0.516812	0.878226	1	-62.45	0.962271	0.0175951	0.72509	1	114.8	1.05954	0.149961	0.225003	1	-407.44	0.833724	-0.178333	0.0268842	0.614933	795.17	1.4804	0.613913	0.0129979	0.185904	-919.48	0.62476	-0.567553	0.97061
FBgn0035422	38397	RpL28	1382	0.698856	1	-76.05	0.947418	-0.00372998	0.285869	1	-215.05	0.851311	-0.149903	0.669441	1	83.98	1.05807	0.148043	0.139207	1	-374.76	0.740885	-0.338459	0.55329	1	-159.09	0.890003	-0.089263	0.032474	0.880981	480.62	1.31407	0.447919	0.436554	1	-160.08	0.926264	-0.0346567	0.00324616	0.573397	724.68	1.50105	0.633249	0.000526901	0.0788784	-939.73	0.567142	-0.696325	0.74036
FBgn0086687	117369	Desat1	2488	0.614027	1	-64.25	0.919542	-0.0446252	0.525743	1	-81.09	0.898453	-0.0763511	0.913579	1	13.75	1.01722	0.0938559	0.126857	1	-249.45	0.687621	-0.439048	0.717694	1	-59.43	0.925578	-0.0356714	0.633497	1	61.89	1.07619	0.171452	0.330284	1	-128.23	0.87208	-0.117037	0.126522	0.858609	203.87	1.2553	0.384382	0.0406639	0.298437	-284.96	0.715728	-0.385096	0.137086
FBgn0000579	33351	Eno	3718	0.700137	1	-41.19	0.913532	-0.0535958	0.768524	1	-31.43	0.93402	-0.0232397	0.857993	1	-19.08	0.959946	0.0142785	0.212635	1	-168.36	0.64657	-0.52166	0.492099	1	-93.09	0.804581	-0.226712	0.207868	1	140.23	1.30666	0.44006	0.572427	1	-61.21	0.907077	-0.0632926	0.10633	0.810416	182.36	1.38282	0.518857	0.0632168	0.368934	-213.79	0.675446	-0.463059	0.19781
FBgn0004838	33968	Hrb27C	8693	0.384949	1	53.75	1.16971	0.286542	0.333575	1	60.08	1.1897	0.309991	0.0551481	1	127.71	1.40324	0.539273	0.0671369	1	148.07	1.46753	0.601721	0.354811	1	73.88	1.23327	0.359829	0.0376838	0.880981	-142.23	0.679965	-0.454101	0.92783	1	5.61	1.01892	0.096148	0.74104	1	-20.13	0.93644	-0.0196964	0.204342	0.644272	80.21	1.27045	0.401029	0.575724
FBgn0015221	44965	Fer2LCH	1648	0.728844	1	-82.38	0.941927	-0.0116935	0.225262	1	-300.79	0.787963	-0.255042	0.0737763	1	-469.29	0.669181	-0.475573	0.877119	1	-44.87	0.96837	0.0262612	0.526905	1	-191.56	0.864963	-0.128215	0.130755	1	387.78	1.4085	0.544484	0.42503	1	-194.66	0.872914	-0.115732	0.635057	1	113.15	1.07976	0.176021	0.107581	0.479272	-413.94	0.729755	-0.358908	0.674507
FBgn0016726	37430	RpL29	389	0.553985	1	542.91	1.11269	0.217469	0.789656	1	243.23	1.05049	0.138142	0.887363	1	129	1.02678	0.106719	0.349761	1	-1062.83	0.779389	-0.26988	0.439973	1	925.88	1.19218	0.31288	0.547882	1	563.39	1.11389	0.218958	0.160765	1	-1358.52	0.802212	-0.230716	0.0404119	0.653038	2050.91	1.42571	0.561406	0.0656819	0.37448	-1807.68	0.736819	-0.345897	0.993234
FBgn0052206	40105	CG32206	7272	0.0787776	1	-499.67	0.327352	-1.40602	0.0871843	1	-483.87	0.348622	-1.32691	0.270686	1	-296.65	0.600654	-0.620037	0.353948	1	-302.72	0.592483	-0.63827	0.106767	1	-577.57	0.222484	-1.87576	0.706311	1	-100.5	0.77476	-0.277954	0.505944	1	-178.76	0.659148	-0.495842	0.410395	1	-218.39	0.706007	-0.403529	0.321122	0.786829	-265.48	0.493793	-0.878869	0.932425
FBgn0046214	43016	vig2	1773	0.69676	1	-50.45	0.944129	-0.00849529	0.460443	1	-96.39	0.893252	-0.0842844	0.609988	1	-66.2	0.926686	-0.0340327	0.202674	1	-208.63	0.768951	-0.28815	0.334143	1	-161.68	0.820946	-0.199344	0.217661	1	166.56	1.19905	0.320833	0.161518	1	-190.88	0.840162	-0.16786	0.0399222	0.653038	291.24	1.32254	0.456844	0.00978853	0.168651	-387.63	0.675409	-0.463134	0.956769
FBgn0010198	44150	RpS15Aa	944	0.500129	1	251.9	1.16469	0.280592	0.658486	1	164.19	1.10735	0.210823	0.91181	1	-40.98	0.973207	0.0330982	0.541654	1	-278.75	0.817752	-0.204645	0.381219	1	416.48	1.2723	0.403046	0.549697	1	225.71	1.15163	0.264996	0.17316	1	-530.26	0.763751	-0.29734	0.0720024	0.725418	714.99	1.46746	0.601662	0.154416	0.570365	-550.8	0.7546	-0.313656	0.896591
FBgn0028697	3354918	RpL15	1018	0.447719	1	124.45	1.07737	0.172962	0.557925	1	-95.5	0.940628	-0.0135854	0.391526	1	140.99	1.08765	0.186061	0.282639	1	-218.73	0.864015	-0.12971	0.413554	1	186.2	1.11576	0.221272	0.995527	1	-0.94	0.999463	0.0696509	0.0587776	1	-343.63	0.835754	-0.175022	0.0109691	0.600668	483.68	1.3007	0.433712	0.00379103	0.124962	-579.18	0.723168	-0.371147	0.888326
FBgn0000356	39001	Cp16	522	0.429493	1	505.76	1.23954	0.366854	0.425351	1	-510.45	0.758241	-0.307143	0.112977	1	-1058.07	0.498878	-0.865444	0.83747	1	-158.8	0.924789	-0.0368378	0.288815	1	-861.94	0.591768	-0.639875	0.050137	0.903955	1356.18	2.28752	1.22498	0.105429	1	-1091.78	0.688178	-0.43796	0.0443446	0.66764	1389.89	1.65828	0.772544	0.00973821	0.168292	-1900.34	0.457246	-0.979243	0.983412
FBgn0017581	44672	Lk6	6807	0.969591	1	5.28	1.00994	0.0839874	0.987971	1	2.09	1.00394	0.0757872	0.947579	1	9.1	1.01714	0.093746	0.11131	1	285.46	1.53759	0.666838	0.594598	1	92.76	1.17469	0.292416	0.477251	1	-100.24	0.814405	-0.210221	0.997416	1	0.45	1.00102	0.0717958	0.512129	1	-91.59	0.827514	-0.188506	0.502743	0.908746	93.68	1.21319	0.337077	0.68057
FBgn0013954	37214	Fkbp12	633	0.850934	1	78.03	1.04618	0.132482	0.794779	1	108.08	1.06396	0.1557	0.402858	1	-352.38	0.791462	-0.249031	0.594965	1	-271.81	0.839143	-0.169513	0.917264	1	-57.09	0.966214	0.0232044	0.499859	1	290.24	1.21702	0.341441	0.0165004	1	-1147.95	0.586409	-0.651973	0.0203542	0.614933	1085.81	1.64258	0.759226	0.033173	0.273598	-977.73	0.647737	-0.519244	0.904782
FBgn0261596	37589	RpS24	646	0.519732	1	-242.37	0.88951	-0.0900197	0.273839	1	-419.68	0.808679	-0.219809	0.339943	1	-363.51	0.834285	-0.177416	0.115453	1	-762.47	0.65241	-0.509615	0.467491	1	-352.98	0.839086	-0.169606	0.080913	0.948372	709.06	1.38745	0.523509	0.0713893	1	-735.84	0.775315	-0.276984	0.0127013	0.600668	1081.39	1.49298	0.625717	0.00167207	0.100634	-1501.07	0.541655	-0.757171	0.918772
FBgn0000150	43739	awd	727	0.714985	1	-156.32	0.920307	-0.0434867	0.597017	1	-227.06	0.884243	-0.0981296	0.537256	1	-265.56	0.864616	-0.128762	0.13195	1	-828.24	0.577758	-0.671719	0.348149	1	-517.19	0.736333	-0.346787	0.0795551	0.948372	809.17	1.47711	0.610807	0.206551	1	-564.87	0.816004	-0.207555	0.0212898	0.614933	1108.48	1.56511	0.691632	0.00781085	0.156265	-1335.54	0.564972	-0.701407	0.908494
FBgn0036825	40060	RpL26	1179	0.979211	1	-4.35	0.995681	0.0644426	0.796185	1	-43.19	0.957116	0.0102301	0.132687	1	264.29	1.26242	0.392225	0.181792	1	-284.3	0.717716	-0.381356	0.654453	1	-99.66	0.901047	-0.0724122	0.508227	1	114.64	1.09017	0.189244	0.146801	1	-260.12	0.841987	-0.164906	0.00221223	0.573397	639.05	1.63452	0.752337	0.00139063	0.0950392	-682.24	0.585564	-0.65389	0.853467
FBgn0026372	38208	RpL23A	1016	0.808152	1	104.61	1.05632	0.145767	0.537295	1	-268.19	0.855615	-0.143031	0.668869	1	-184.91	0.90045	-0.0733172	0.313364	1	-546.54	0.705759	-0.404001	0.688195	1	-227.82	0.877349	-0.108816	0.0122755	0.880981	1302.86	1.77897	0.871028	0.66918	1	189.18	1.0679	0.160789	0.0526738	0.689333	928.77	1.50002	0.632288	0.0181373	0.20991	-1196.96	0.570402	-0.688726	0.635037
FBgn0029897	31613	RpL17	1119	0.900137	1	26.44	1.02613	0.105849	0.617813	1	-105.66	0.895588	-0.0807168	0.528198	1	-134	0.867582	-0.12409	0.286765	1	-281.73	0.721597	-0.374081	0.553614	1	-161.23	0.840674	-0.167031	0.0835513	0.948372	394.55	1.4494	0.584385	0.228528	1	-265.78	0.827223	-0.188985	0.0256011	0.614933	526.33	1.52011	0.65087	0.00996426	0.1697	-631.99	0.589158	-0.645755	0.86176
FBgn0002773	43587	Mlc2	2286	0.614703	1	-169.66	0.808713	-0.219752	0.605497	1	-174.15	0.803651	-0.228282	0.728395	1	-116.63	0.868503	-0.122644	0.744435	1	-134.04	0.848874	-0.15381	0.809716	1	-103.59	0.883205	-0.0997338	0.695664	1	133.63	1.17348	0.290985	0.885624	1	-48.98	0.9486	-0.00202105	0.843913	1	65.98	1.07439	0.169143	0.479091	0.895554	-240.13	0.748006	-0.325528	0.35644
FBgn0284243	37238	betaTub56D	1869	0.520072	1	-85.84	0.892223	-0.0858594	0.234276	1	-162.52	0.795947	-0.241361	0.935434	1	-10.71	0.986553	0.0517939	0.11452	1	-271.01	0.659732	-0.494654	0.193074	1	-225.71	0.716608	-0.383438	0.0344215	0.880981	313.41	1.39887	0.534925	0.41301	1	-111.21	0.908119	-0.0617232	0.00828192	0.597677	413.91	1.51969	0.650477	0.000931365	0.0850959	-576.43	0.523757	-0.801488	0.726462
FBgn0267910	12798102	CR34335	361	0.732177	1	-391.18	0.911176	-0.0571275	0.918279	1	-116.99	0.973435	0.0334201	0.724618	1	-402.75	0.908549	-0.0610762	0.14062	1	-2163	0.508854	-0.839455	0.155089	1	-2177.88	0.505476	-0.848204	0.816919	1	-269.53	0.932638	-0.0252675	0.723202	1	-412.98	0.900359	-0.0734551	0.820274	1	-259.3	0.941122	-0.0128661	0.90069	1	142.31	1.03434	0.116811	0.648241
FBgn0013325	37235	RpL11	1017	0.884192	1	-38.84	0.967134	0.0245098	0.718417	1	-96.38	0.918444	-0.0462589	0.956595	1	14.51	1.01228	0.0871616	0.134203	1	-513.77	0.565254	-0.700746	0.441267	1	-261.82	0.778451	-0.271512	0.363805	1	248.92	1.20808	0.331222	0.10121	1	-467.39	0.755625	-0.31182	0.0161547	0.614933	730.82	1.61841	0.738475	0.00815555	0.156562	-827.2	0.567497	-0.695495	0.830919
FBgn0003863	48316	alphaTry	860	0.693893	1	-206.45	0.860574	-0.135152	0.47111	1	-383.41	0.741063	-0.338135	0.923878	1	-49.84	0.96634	0.0233838	0.371487	1	-588.7	0.60242	-0.616126	0.518331	1	-432.06	0.708208	-0.399335	0.553278	1	316.41	1.22113	0.346113	0.397572	1	-457.63	0.79245	-0.247338	0.193663	1	724.2	1.48909	0.622077	0.0640568	0.371841	-1107.61	0.497662	-0.868642	0.514712
FBgn0004828	31848	His3.3B	2552	0.431704	1	-62.97	0.918799	-0.0457312	0.707788	1	29.69	1.03829	0.122058	0.489137	1	55.21	1.07119	0.165037	0.299635	1	-102.78	0.867463	-0.124279	0.570466	1	67.23	1.08669	0.184845	0.529829	1	-53.2	0.935957	-0.0204036	0.155616	1	-123.93	0.862517	-0.132077	0.129934	0.864083	125.94	1.1624	0.277869	0.237543	0.689153	-96.25	0.893224	-0.0843276	0.743394
FBgn0000116	39041	Argk	3504	0.58522	1	-66.69	0.861213	-0.13414	0.293092	1	-131.13	0.727108	-0.363813	0.788864	1	-32.54	0.932282	-0.0257913	0.233873	1	-183.3	0.618538	-0.580918	0.256764	1	-182.26	0.620703	-0.576255	0.422615	1	100.58	1.22452	0.349953	0.80819	1	-30.03	0.948098	-0.00274667	0.426099	1	98.07	1.20409	0.326642	0.0806002	0.412068	-229.2	0.603865	-0.612936	0.110043
FBgn0037728	41173	p23	1120	0.692382	1	-105.31	0.876576	-0.110018	0.921894	1	-26.02	0.969504	0.0278681	0.965309	1	11.54	1.01352	0.0888538	0.369752	1	-296.58	0.652407	-0.50962	0.488414	1	-235.58	0.723899	-0.369782	0.757648	1	83.11	1.09611	0.19674	0.150531	1	-403.41	0.701465	-0.412222	0.0794124	0.743239	498.06	1.58373	0.708168	0.0666763	0.376849	-524.08	0.612166	-0.594735	0.998134
FBgn0039300	43039	RpS27	729	0.28954	1	299.26	1.18035	0.299065	0.700508	1	106.36	1.0641	0.155875	0.77003	1	-80.72	0.951355	0.00195315	0.942076	1	24.53	1.01478	0.0905592	0.146723	1	571.99	1.34471	0.47996	0.550551	1	172.78	1.10945	0.213439	0.0460779	1	-619.66	0.738659	-0.342526	0.0219753	0.614933	711.72	1.42891	0.564537	0.0449284	0.309339	-605.36	0.74469	-0.331536	0.751825
FBgn0040793	50266	CG7630	417	0.747099	1	799.3	1.16376	0.279488	0.759211	1	759.53	1.15562	0.269771	0.174421	1	3553.79	1.72812	0.830351	0.592275	1	1634.92	1.33497	0.469855	0.52564	1	2046.84	1.41937	0.555194	0.699518	1	975.3	1.11563	0.221111	0.300134	1	2688.15	1.39992	0.535973	0.463629	1	1840.94	1.37718	0.513168	0.663459	0.980651	-1081.41	0.839117	-0.169554	0.886209
FBgn0037686	41120	RpL34b	927	0.532134	1	-143.31	0.900845	-0.0727172	0.235773	1	-278.2	0.807517	-0.221763	0.188168	1	-311.08	0.784767	-0.260554	0.0549607	1	-580.96	0.598041	-0.625844	0.185573	1	-403.73	0.720664	-0.375826	0.0898608	0.962217	418.16	1.36867	0.504539	0.177363	1	-325.31	0.826752	-0.18976	0.0764641	0.73849	432.39	1.29917	0.432067	0.0079367	0.156265	-710.59	0.621566	-0.5744	0.849816
FBgn0003884	40848	alphaTub84B	1752	0.211316	1	-183.92	0.832741	-0.179938	0.17423	1	-201.58	0.81668	-0.206428	0.887218	1	-19.97	0.981839	0.0452179	0.0545064	1	-368.97	0.664454	-0.485087	0.116875	1	-315.38	0.713189	-0.389887	0.0220566	0.880981	381.5	1.35336	0.488884	0.888083	1	20.54	1.01426	0.0898479	0.0336992	0.631659	340.99	1.3101	0.443714	0.00309772	0.120884	-542.57	0.623372	-0.570524	0.113717
FBgn0039359	43103	RpL27	987	0.48269	1	157.48	1.12996	0.238738	0.816203	1	-51.65	0.957376	0.0106023	0.353355	1	-209.9	0.826781	-0.189712	0.366523	1	-249.87	0.793796	-0.245034	0.677478	1	119.82	1.09888	0.200229	0.235053	1	276.55	1.27604	0.407121	0.116753	1	-373.27	0.774006	-0.279273	0.0659447	0.71525	439.92	1.36304	0.498805	0.0431935	0.304826	-491.57	0.702382	-0.410463	0.947982
FBgn0033816	36466	CG4679	2159	0.213386	1	1813.09	2.08743	1.09588	0.795247	1	-364.31	0.7815	-0.266212	0.771493	1	407.89	1.24464	0.372549	0.0101249	1	5245.87	4.14629	2.06911	0.939372	1	-141.07	0.915391	-0.0508145	0.770591	1	420.6	1.20268	0.325016	0.643826	1	668.81	1.36607	0.501893	0.90932	1	159.68	1.09577	0.196318	0.709458	0.994844	-523.99	0.713196	-0.389874	0.901017
FBgn0020910	41347	RpL3	2231	0.247931	1	-179.14	0.779634	-0.269453	0.0956242	1	-268.49	0.669721	-0.474489	0.219056	1	-191.44	0.764503	-0.296008	0.119386	1	-304.41	0.625535	-0.565897	0.146494	1	-292.08	0.640703	-0.533863	0.00387633	0.727255	543.91	1.87519	0.944997	0.489558	1	106.48	1.10056	0.202331	0.122808	0.847939	245.99	1.3026	0.435736	0.00543236	0.138669	-514.48	0.514142	-0.82587	0.46098
FBgn0038294	41824	Mf	5296	0.706257	1	-32.73	0.915183	-0.0511255	0.816064	1	-20.14	0.947809	-0.00316447	0.801532	1	-21.77	0.943585	-0.00928476	0.932918	1	8.91	1.02309	0.10177	0.914727	1	11.92	1.03089	0.112219	0.861161	1	15.38	1.04224	0.127288	0.83923	1	-17.86	0.955053	0.00727209	0.894511	1	11.47	1.02972	0.110662	0.715762	0.996107	-31.61	0.92045	-0.0432743	0.32342
FBgn0004362	37481	HmgD	1965	0.0298909	1	135.35	1.2209	0.345847	0.110553	1	98.02	1.15997	0.274974	0.792738	1	-15.87	0.9741	0.0343559	0.0360841	1	159.66	1.26057	0.390196	0.171915	1	132.07	1.21554	0.339757	0.996193	1	0.31	1.00052	0.0711028	0.000385798	0.477258	-252.34	0.702958	-0.409358	0.000330372	0.460681	236.78	1.38643	0.522492	0.0262222	0.24705	-138.76	0.836659	-0.173549	0.700434
FBgn0013672	19893539	mt:ATPase6	675	0.753381	1	434.47	1.17938	0.297936	0.968563	1	54.38	1.02245	0.100914	0.44903	1	1058.27	1.43694	0.572345	0.206209	1	-2215.97	0.0850698	-2.88822	0.851574	1	343.87	1.14198	0.253357	0.689394	1	569.49	1.16363	0.279333	0.68185	1	584.21	1.16858	0.285196	0.455205	1	1043.55	1.43086	0.566436	0.47848	0.895276	-989.17	0.714571	-0.387277	0.824212
FBgn0083987	4379906	snRNA:U11	275	0.434012	1	-645.45	0.622436	-0.572532	0.950044	1	-50.99	0.970173	0.0288135	0.953736	1	47.22	1.02762	0.107851	0.300221	1	-1057.73	0.381267	-1.21335	0.510385	1	-799.46	0.532346	-0.780053	0.432804	1	-685.77	0.609633	-0.600265	0.0171712	1	-2296.61	0.318022	-1.44214	0.0601946	0.706353	1658.06	1.9699	1.01429	0.0537744	0.33828	-1709.05	0.492498	-0.882311	0.792378
FBgn0034968	45329	RpL12	1154	0.135675	1	239.18	1.19293	0.313749	0.793647	1	39.96	1.03223	0.114012	0.881191	1	-22.81	0.9816	0.0448842	0.539504	1	-115.58	0.906768	-0.0637593	0.229425	1	249.17	1.20099	0.323073	0.375378	1	141.28	1.1161	0.221691	0.223172	1	-196.88	0.873393	-0.114983	0.0567481	0.69928	315.35	1.25438	0.38336	0.090427	0.437485	-275.39	0.822906	-0.196102	0.769384
FBgn0011284	39484	RpS4	1449	0.248312	1	-149.09	0.862993	-0.131325	0.0374222	1	-290.57	0.732979	-0.352955	0.257179	1	-146.15	0.865694	-0.127062	0.00744208	0.998745	-494.25	0.545805	-0.747087	0.0758236	1	-323.28	0.70292	-0.409432	0.0103332	0.880981	386.78	1.41058	0.546538	0.117423	1	-215.12	0.860668	-0.135003	0.00358122	0.573397	455.75	1.41881	0.554652	9.35077e-05	0.0416457	-746.32	0.516613	-0.819564	0.517325
FBgn0019624	41432	COX5A	796	0.62864	1	-135.3	0.910658	-0.0579048	0.60304	1	-145.61	0.90385	-0.0681652	0.286033	1	-304.96	0.798628	-0.236796	0.168726	1	-490.7	0.675979	-0.461999	0.716105	1	-136.02	0.910183	-0.0586189	0.535005	1	179.48	1.1484	0.261107	0.0763948	1	-543.84	0.718621	-0.379655	0.152236	0.921728	418.36	1.27625	0.407356	0.0623736	0.365913	-563.97	0.708206	-0.399338	0.373026
FBgn0267385	42620	PyK	2242	0.515948	1	-72.17	0.867622	-0.124029	0.252233	1	-129.88	0.761767	-0.300863	0.460599	1	-82.21	0.849206	-0.153277	0.148771	1	-204.3	0.625261	-0.566482	0.328477	1	-138.06	0.746763	-0.327778	0.0943203	0.962217	198.04	1.42776	0.563412	0.555944	1	-65.96	0.909267	-0.0599953	0.118662	0.835468	181.79	1.33345	0.46827	0.0142477	0.190647	-311.67	0.571275	-0.686695	0.218129
FBgn0026084	31359	cib	1771	0.175245	1	132.63	1.17911	0.297615	0.664038	1	40.73	1.055	0.144052	0.106858	1	-160.95	0.782644	-0.264228	0.0970369	1	203.69	1.27507	0.406074	0.284564	1	141.7	1.19136	0.311921	0.427382	1	78.28	1.13507	0.244975	0.0147082	1	-271.62	0.70776	-0.400188	0.0640722	0.71525	188.95	1.25517	0.384236	0.133912	0.532777	-148.22	0.840528	-0.167268	0.382153
FBgn0002593	33214	RpLP1	768	0.612981	1	162.17	1.08791	0.186387	0.464275	1	-236.64	0.87172	-0.117599	0.11067	1	549	1.29761	0.430399	0.363652	1	-362.96	0.803244	-0.22897	0.696958	1	-164.21	0.910984	-0.057416	0.188453	1	450.21	1.18808	0.308104	0.59785	1	173.56	1.06499	0.157037	0.0263568	0.614933	825.65	1.44757	0.582628	0.00782926	0.156265	-1062.29	0.602194	-0.616628	0.991419
FBgn0010425	49080	epsilonTry	830	0.91492	1	30.27	1.02755	0.107754	0.504362	1	-190.96	0.826203	-0.190664	0.503705	1	-191.26	0.825929	-0.191113	0.252837	1	-408.39	0.628314	-0.559975	0.743375	1	-121.63	0.889301	-0.0903398	0.690657	1	115.76	1.12756	0.235801	0.129906	1	-460.27	0.689745	-0.434901	0.191044	1	384.77	1.35019	0.485621	0.0605827	0.361166	-575.73	0.611916	-0.595279	0.954754
FBgn0015222	46415	Fer1HCH	2376	0.646197	1	-24.91	0.960854	0.0155741	0.156791	1	-80.96	0.87277	-0.115956	0.142228	1	-84.28	0.867553	-0.124137	0.10935	1	-114.01	0.820832	-0.199534	0.10341	1	-125.87	0.802194	-0.230746	0.444583	1	43.24	1.07833	0.174184	0.0304265	1	-136.28	0.813716	-0.211372	0.102443	0.79924	95.24	1.14967	0.262639	0.00823585	0.157688	-176.2	0.759148	-0.305524	0.211571
FBgn0035600	38612	Cyt-c1	1521	0.56878	1	-83.52	0.896678	-0.0790537	0.655383	1	-65.23	0.919305	-0.0449778	0.360593	1	-135.53	0.832337	-0.180598	0.238152	1	-216.86	0.731725	-0.355267	0.586343	1	-105.82	0.869091	-0.12172	0.756984	1	46.43	1.06901	0.16222	0.263419	1	-171.69	0.807293	-0.222139	0.573044	1	82.59	1.10217	0.204355	0.320349	0.786198	-147.82	0.834085	-0.177742	0.542039
FBgn0011217	41785	eff	2375	0.987791	1	-0.78	0.998802	0.0687426	0.306332	1	-52.12	0.919962	-0.044	0.0108087	1	134.71	1.20687	0.329832	0.14321	1	92.01	1.1413	0.252531	0.988029	1	1.2	1.00184	0.0729191	0.00698	0.805551	-154.84	0.802977	-0.22942	0.0465942	1	-111.66	0.849661	-0.152547	0.0764277	0.73849	91.53	1.14056	0.251638	0.00687624	0.15292	-143.65	0.806589	-0.223324	0.398984
FBgn0026197	43918	noe	1077	0.589143	1	-144.8	0.895943	-0.0801754	0.689939	1	-106.62	0.92338	-0.0389252	0.775892	1	75.93	1.05457	0.143479	0.185564	1	-450.63	0.676165	-0.461632	0.753903	1	-111.22	0.920074	-0.043833	0.6154	1	-138.32	0.905743	-0.0653061	0.820289	1	-62.28	0.95524	0.0075404	0.999664	1	-0.11	0.999921	0.0702807	0.690246	0.988944	-106.51	0.923453	-0.038817	0.680503
FBgn0003941	33629	RpL40	659	0.890655	1	-37.72	0.980224	0.0429582	0.256347	1	-320.6	0.831915	-0.181288	0.150735	1	-413.21	0.783361	-0.262986	0.159493	1	-494.47	0.740758	-0.338691	0.54898	1	-211.46	0.889135	-0.0905951	0.0595645	0.921467	566.68	1.37926	0.515272	0.233733	1	-341.84	0.857726	-0.139672	0.0908856	0.766626	495.31	1.25968	0.389217	0.0107538	0.173132	-815.91	0.660417	-0.493263	0.930215
FBgn0031453	33462	Bacc	2718	0.671394	1	18.11	1.03368	0.11594	0.6373	1	20.13	1.03744	0.120933	0.0296382	1	-95.73	0.821961	-0.197665	0.988527	1	-0.75	0.998605	0.0684715	0.455464	1	50.5	1.09392	0.193987	0.734393	1	-15.64	0.964612	0.0209284	0.00277164	0.784283	-146.42	0.744352	-0.33215	0.4131	1	35.05	1.06519	0.157285	0.7266	0.997525	-14.92	0.97395	0.034145	0.57331
FBgn0001092	32545	Gapdh2	1443	0.794347	1	-36.45	0.955572	0.00801572	0.658562	1	-61.96	0.924478	-0.0372989	0.402979	1	-118.56	0.855489	-0.143232	0.220997	1	-216.25	0.736415	-0.346636	0.589769	1	-96.54	0.882329	-0.10109	0.10127	0.972776	245.45	1.34971	0.485132	0.311148	1	-146.56	0.866017	-0.126554	0.068722	0.723166	273.45	1.3333	0.468119	0.0304536	0.265498	-335.41	0.693373	-0.427842	0.747196
FBgn0029785	31483	RpL35	732	0.402013	1	205.8	1.12124	0.228032	0.781175	1	-67.28	0.960365	0.0148772	0.585187	1	-132.84	0.921744	-0.0413515	0.446231	1	-228.48	0.865403	-0.127521	0.59526	1	176.17	1.10378	0.20637	0.207378	1	326.3	1.20854	0.331754	0.178462	1	-349.74	0.843916	-0.16179	0.041071	0.653038	543.2	1.32	0.454174	0.024546	0.24004	-610.48	0.727551	-0.362991	0.806389
FBgn0264489	39153	CG43897	7911	0.881721	1	-13.29	0.943054	-0.0100556	0.943519	1	-6.32	0.97292	0.0326929	0.292831	1	97.32	1.417	0.552871	0.917524	1	11.31	1.04846	0.135485	0.90469	1	-13.43	0.942454	-0.0109273	0.161706	1	-134.08	0.594557	-0.63362	0.808244	1	-21.89	0.899822	-0.0742717	0.867727	1	-14.87	0.936284	-0.0199247	0.923672	1	8.55	1.03913	0.123174	0.334911
FBgn0046696	3772418	RNaseP:RNA	299	0.988908	1	-9.25	0.99721	0.0665508	0.520294	1	-430.52	0.870148	-0.120062	0.472775	1	-481.6	0.854742	-0.144422	0.12911	1	-1284.39	0.612607	-0.593775	0.253291	1	1163.29	1.35087	0.48632	0.440898	1	-551.49	0.805393	-0.22534	0.0243818	1	-1716.87	0.570702	-0.688027	0.312072	1	683.78	1.20624	0.329111	0.108459	0.481395	-1114.3	0.721373	-0.3745	0.884283
FBgn0040606	50079	CG6503	408	0.592378	1	439.93	1.12736	0.235553	0.825028	1	-180.66	0.9477	-0.00332229	0.0642663	1	-1637.8	0.525865	-0.796198	0.283051	1	-1102.35	0.680875	-0.452303	0.937285	1	97	1.02808	0.108466	0.990615	1	-10.24	0.994363	0.0626229	0.0700079	1	-1681.03	0.517954	-0.816154	0.967767	1	32.99	1.00955	0.0834523	0.793838	1	-213.65	0.938734	-0.0163449	0.265593
FBgn0003462	39251	Sod1	777	0.7464	1	-86.52	0.915821	-0.0501722	0.659944	1	-117.95	0.885241	-0.0965892	0.781972	1	-74	0.928002	-0.0320903	0.160031	1	-479.65	0.533328	-0.77762	0.437892	1	-271.21	0.736128	-0.347163	0.650368	1	123.97	1.12997	0.238754	0.0390258	1	-613.47	0.637268	-0.541055	0.0260936	0.614933	663.44	1.64549	0.761701	0.0113293	0.176566	-781.39	0.537981	-0.766159	0.675475
FBgn0020255	44072	Ran	1898	0.886286	1	-6.89	0.989809	0.0563186	0.190362	1	-65.69	0.902838	-0.0696966	0.956067	1	2.66	1.00393	0.0757851	0.538801	1	-36.58	0.945895	-0.00593477	0.587296	1	-37.24	0.944919	-0.00734963	0.821377	1	11.42	1.01683	0.0933236	0.0175013	1	-134.84	0.83656	-0.173711	0.00895428	0.597677	148.92	1.22027	0.345131	0.000802562	0.0850826	-214.61	0.73987	-0.340313	0.710457
FBgn0031277	33250	CG13947	483	0.205943	1	-693.29	0.556138	-0.722281	0.739534	1	-176.08	0.887269	-0.0934647	0.282765	1	-582.7	0.626941	-0.562899	0.329517	1	-644.81	0.587176	-0.650236	0.897228	1	-96.83	0.938007	-0.0174069	0.908658	1	63.58	1.06493	0.15695	0.102116	1	-954.69	0.522062	-0.805756	0.416708	1	435.57	1.27886	0.410192	0.260761	0.719999	-611.65	0.693795	-0.427022	0.546228
FBgn0029990	31721	CG2233	1480	0.38831	1	-143.43	0.878309	-0.107323	0.0300837	1	-407.85	0.653966	-0.506423	0.103346	1	-287.05	0.756457	-0.310331	0.207558	1	-263.26	0.776641	-0.274667	0.54473	1	-130.83	0.888999	-0.0908042	0.312897	1	172.77	1.19378	0.314728	0.422012	1	-136.09	0.886634	-0.0944424	0.893369	1	21.81	1.0185	0.0955928	0.0240354	0.237682	-429.66	0.642084	-0.53098	0.688913
FBgn0262952	19893551	mt:ND4	1341	0.876912	1	52.9	1.09567	0.19619	0.718979	1	-123.18	0.777231	-0.273637	0.704144	1	130.05	1.23519	0.361985	0.282873	1	-461.034	0.166229	-2.20937	0.928144	1	-39.95	0.927751	-0.0324608	0.284762	1	381.86	1.55909	0.686247	0.787375	1	94.13	1.09697	0.197825	0.236063	1	417.78	1.75555	0.852436	0.132652	0.531153	-540.96	0.442729	-1.02113	0.941238
FBgn0002590	32700	RpS5a	1386	0.744115	1	-32.26	0.963761	0.0197169	0.320754	1	-100.25	0.887384	-0.0932886	0.38767	1	86.71	1.09741	0.198376	0.0539107	1	-255.08	0.713454	-0.389386	0.382681	1	-114.26	0.871645	-0.117716	0.693671	1	39.88	1.04082	0.125417	0.13064	1	-160.47	0.863691	-0.130222	0.0127281	0.600668	287.06	1.32247	0.456775	0.00207931	0.107309	-387.31	0.671004	-0.47192	0.535711
FBgn0011726	37841	tsr	735	0.325992	1	344.8	1.2686	0.399008	0.61097	1	175.79	1.13694	0.247248	0.618629	1	-171.98	0.866027	-0.126538	0.978881	1	-11.14	0.991322	0.0584161	0.587665	1	243.24	1.18949	0.309741	0.552933	1	209.67	1.1886	0.308712	0.290599	1	-379.33	0.776958	-0.274114	0.239262	1	417.02	1.32486	0.459285	0.487301	0.899899	-241.23	0.858159	-0.138983	0.729398
FBgn0015521	33487	RpS21	842	0.0816071	1	353.1	1.32546	0.45991	0.681319	1	78.06	1.07195	0.166007	0.569257	1	108.55	1.10005	0.201699	0.44545	1	-179.27	0.834765	-0.176634	0.403226	1	227.54	1.20973	0.33311	0.620338	1	99.01	1.08296	0.180095	0.0641398	1	-393.22	0.766735	-0.292061	0.00726454	0.597677	600.78	1.55374	0.681445	0.0157608	0.197798	-522.72	0.689913	-0.434573	0.864619
FBgn0026169	3772141	snoRNA:Psi18S-1820	140	0.826491	1	250.87	1.0558	0.145092	0.677344	1	476.59	1.10601	0.209151	0.971034	1	-41.54	0.99076	0.0576378	0.415819	1	-1145.17	0.74528	-0.330465	0.177628	1	2468.37	1.54904	0.677205	0.189473	1	-1640.19	0.63177	-0.552642	0.00223799	0.778867	-4024.54	0.411497	-1.11561	0.0461636	0.674006	2342.81	1.52111	0.651785	0.108844	0.482006	-1866.22	0.727105	-0.363818	0.944916
FBgn0000427	31691	44166	5748	0.44674	1	53.54	1.17626	0.294262	0.616265	1	-35	0.884777	-0.0973052	0.934572	1	-5.7	0.981235	0.0443734	0.0246496	1	215.14	1.70826	0.814146	0.285142	1	98.28	1.32354	0.457904	0.228856	1	87.93	1.29501	0.427614	0.953953	1	4.09	1.01071	0.0850297	0.273633	1	78.14	1.25724	0.386527	0.123001	0.512932	-113.14	0.703744	-0.407853	0.892373
FBgn0085353	32302	CG34324	1035	0.449049	1	-628.48	0.708574	-0.398638	0.545915	1	-498.84	0.768688	-0.288614	0.492612	1	-568.26	0.736498	-0.346485	0.683634	1	410.29	1.19025	0.310632	0.996801	1	4.28	1.00198	0.0731136	0.899496	1	105.76	1.06659	0.159095	0.86888	1	-138.26	0.924544	-0.0372005	0.693211	1	-324.24	0.84965	-0.152564	0.831317	1	-174.6	0.904711	-0.0668633	0.446963
FBgn0038834	42470	RpS30	619	0.539739	1	134.11	1.09307	0.192919	0.82403	1	-48.28	0.966493	0.0236005	0.275364	1	242.87	1.16855	0.285171	0.248221	1	-315.87	0.780783	-0.267457	0.873039	1	-48.75	0.966167	0.0231375	0.97668	1	6.64	1.00394	0.0757976	0.0835359	1	-415.85	0.802565	-0.230119	0.00874077	0.597677	665.36	1.46177	0.596236	0.00574529	0.142414	-713.64	0.661181	-0.49171	0.956368
FBgn0264695	35007	Mhc	9058	0.857781	1	-25.26	0.886696	-0.0943472	0.686371	1	-57.1	0.743877	-0.333012	0.959699	1	7.12	1.03194	0.113616	0.85552	1	31.43	1.14098	0.252149	0.884779	1	-26.45	0.881358	-0.102592	0.98662	1	2.41	1.01048	0.0847113	0.869319	1	23.65	1.11326	0.218168	0.920165	1	-14.12	0.936665	-0.0193684	0.76074	1	-42.98	0.794177	-0.244383	0.185624
FBgn0028583	33120	lcs	590	0.749492	1	-114.7	0.899497	-0.0747646	0.80686	1	-87.72	0.923138	-0.0392843	0.943265	1	-25.5	0.977656	0.0393578	0.283674	1	-485.33	0.574742	-0.678668	0.599642	1	-260.81	0.771472	-0.283717	0.881507	1	55.43	1.04968	0.137083	0.168531	1	-535.33	0.686303	-0.441628	0.137513	0.888354	565.26	1.49529	0.627882	0.0919521	0.441031	-652.98	0.617362	-0.583459	0.877688
FBgn0032049	34182	Bace	1415	0.983218	1	-5.84	0.992575	0.0601509	0.456293	1	-210.42	0.732464	-0.353904	0.687961	1	-111.97	0.857637	-0.139813	0.521013	1	-220.97	0.71905	-0.378851	0.715613	1	-127.12	0.838375	-0.17076	0.310046	1	293.32	1.43484	0.570312	0.949966	1	-17.55	0.98219	0.0457088	0.48049	1	198.9	1.25289	0.381715	0.16632	0.587358	-409.32	0.58462	-0.656036	0.693776
FBgn0039778	43622	Jon99Fi	933	0.751447	1	-69.3	0.923396	-0.0389016	0.3947	1	-188.81	0.791289	-0.249326	0.372578	1	-198.11	0.781009	-0.267064	0.138506	1	-415.93	0.540231	-0.760648	0.334328	1	-274.45	0.696623	-0.421548	0.563226	1	129.11	1.18274	0.301863	0.171502	1	-315.34	0.726027	-0.365821	0.271932	1	246.34	1.2723	0.403054	0.0648362	0.373211	-435.15	0.621934	-0.573608	0.99375
FBgn0259682	37164	Jabba	2417	0.613057	1	19.64	1.05043	0.138071	0.28553	1	-42.3	0.89138	-0.0871513	0.518417	1	25.17	1.06463	0.156569	0.520942	1	-30.64	0.921321	-0.0419801	0.24105	1	-63.33	0.837378	-0.17238	0.988603	1	0.57	1.00137	0.0722771	0.0100257	1	-117.94	0.77877	-0.270957	0.00261114	0.573397	143.68	1.36895	0.504823	0.000374297	0.0702957	-185.98	0.651141	-0.512223	0.916003
FBgn0028342	31950	ATPsyndelta	3817	0.0924912	1	-80.53	0.717874	-0.381058	0.138201	1	-69.8	0.755465	-0.312106	0.0296931	1	-109.46	0.616522	-0.585276	0.0791021	1	-103.63	0.636946	-0.54173	0.182775	1	-82.49	0.711008	-0.394017	0.271466	1	51.96	1.29526	0.427886	0.0327593	1	-108.96	0.676581	-0.460805	0.262789	1	51.46	1.18028	0.29899	0.0184995	0.211799	-121.26	0.640071	-0.535183	0.213321
FBgn0031830	33918	COX5B	729	0.485241	1	219.87	1.17903	0.297525	0.468487	1	228.59	1.18613	0.305836	0.192031	1	-422.22	0.656198	-0.501856	0.588417	1	-207.92	0.830696	-0.183283	0.41473	1	349.49	1.28458	0.416386	0.39908	1	276.25	1.3428	0.477985	0.114817	1	-534.79	0.669252	-0.475431	0.227074	1	388.82	1.31661	0.450597	0.609279	0.958369	-160.23	0.900904	-0.072629	0.850875
FBgn0031066	32989	COX6B	789	0.473426	1	-149.75	0.887588	-0.0929744	0.259588	1	-240.09	0.819773	-0.20129	0.13003	1	-331.08	0.751469	-0.319281	0.278793	1	-281.78	0.788477	-0.254156	0.625317	1	-139.97	0.894929	-0.0817218	0.411804	1	178.71	1.17852	0.29692	0.12543	1	-346.3	0.773079	-0.280898	0.357279	1	193.93	1.14558	0.257707	0.0556063	0.344375	-434.02	0.715598	-0.385341	0.672836
FBgn0004177	45959	mts	3102	0.826765	1	7.44	1.01965	0.0971336	0.501963	1	23.03	1.06081	0.151616	0.187309	1	-46.63	0.876868	-0.109564	0.568407	1	23.89	1.06308	0.154563	0.678396	1	20.21	1.05337	0.141912	0.141948	1	54.73	1.16481	0.280736	0.0658205	1	-70.31	0.846186	-0.15813	0.037503	0.641709	78.41	1.20705	0.330043	0.123084	0.512968	-55.38	0.878848	-0.106486	0.604209
FBgn0261822	318841	Bsg	11657	0.511573	1	-9.11	0.936608	-0.0194505	0.765007	1	-4.14	0.971192	0.0302541	0.799547	1	-3.52	0.975506	0.0363363	0.32648	1	16.74	1.11648	0.222167	0.683635	1	8.92	1.06207	0.153247	0.0724981	0.942289	-27.43	0.804337	-0.227123	0.206174	1	-19.1	0.855149	-0.143772	0.394174	1	-11.85	0.917542	-0.0476034	0.578233	0.945278	7.71	1.05847	0.148571	0.157013
FBgn0015218	45525	eIF4E1	2235	0.474167	1	37.99	1.05251	0.140786	0.509058	1	-34.97	0.951668	0.00240468	0.646837	1	-24.13	0.96665	0.0238232	0.0312494	1	156.2	1.21588	0.340144	0.577368	1	42.27	1.05842	0.148506	0.478371	1	-39.5	0.943524	-0.00937353	0.0459212	1	-120.08	0.846049	-0.15835	0.294807	1	56.45	1.07802	0.173792	0.103324	0.46943	-91.42	0.882793	-0.100371	0.415142
FBgn0010357	47901	betaTry	1071	0.721166	1	-196.09	0.809273	-0.218811	0.51269	1	-364.32	0.645644	-0.523578	0.959126	1	-28.01	0.972756	0.0324621	0.481321	1	-481.33	0.531835	-0.781318	0.580772	1	-380.4	0.630004	-0.556384	0.405576	1	470.12	1.47007	0.604136	0.889811	1	76.16	1.05463	0.143565	0.510877	1	365.95	1.35594	0.491536	0.211464	0.655065	-730.27	0.47616	-0.926427	0.486601
FBgn0051198	318622	CG31198	3019	0.445903	1	-48.99	0.910651	-0.0579155	0.0692795	1	-126.01	0.770181	-0.285987	0.168284	1	-91.85	0.832482	-0.180361	0.235149	1	-95.62	0.825606	-0.191646	0.218482	1	-103.19	0.8118	-0.214575	0.444536	1	49.88	1.10928	0.213227	0.70274	1	-24.62	0.95363	0.00522791	0.784279	1	-17.35	0.968357	0.026243	0.109626	0.483956	-108.66	0.795348	-0.242383	0.858263
FBgn0032949	35411	Lamp1	1583	0.311108	1	111.62	1.15572	0.26989	0.199932	1	143.03	1.19953	0.32139	0.680031	1	-44.67	0.937683	-0.0178799	0.320273	1	134.03	1.18698	0.306821	0.231579	1	192.31	1.26828	0.398659	0.719285	1	-41.1	0.938853	-0.0161721	0.0831208	1	-208.14	0.751975	-0.318371	0.268697	1	122.37	1.17071	0.287723	0.848375	1	20.66	1.02462	0.103825	0.162968
FBgn0011211	37617	blw	2252	0.549995	1	-187.49	0.76443	-0.296137	0.414898	1	-258.73	0.674921	-0.464103	0.706089	1	-117.32	0.852595	-0.14785	0.517452	1	-249.23	0.686858	-0.440542	0.592384	1	-212.03	0.733597	-0.351816	0.252775	1	375.24	1.55298	0.680755	0.622421	1	155.44	1.17302	0.290451	0.741538	1	102.48	1.12876	0.23727	0.265563	0.726636	-361.21	0.597932	-0.626086	0.161627
FBgn0039777	43621	Jon99Fii	913	0.504765	1	-121.35	0.869683	-0.120792	0.137775	1	-281.01	0.698225	-0.418456	0.637612	1	-85.27	0.908429	-0.0612565	0.0789782	1	-415.78	0.553496	-0.728584	0.18123	1	-321.63	0.654603	-0.505117	0.762913	1	55.51	1.06562	0.157847	0.0941874	1	-326.03	0.734386	-0.350363	0.119521	0.835468	296.27	1.31816	0.45224	0.00692092	0.15292	-577.28	0.529695	-0.786633	0.66168
FBgn0005585	41166	Calr	1677	0.309398	1	-79.45	0.873087	-0.115461	0.151394	1	-115.42	0.815629	-0.208179	0.0903077	1	-139.49	0.77718	-0.273727	0.273798	1	-105.24	0.83189	-0.181329	0.260219	1	-112.84	0.81975	-0.201327	0.025133	0.880981	197.64	1.40622	0.542232	0.330787	1	-76.92	0.898934	-0.0756197	0.0994712	0.787885	135.07	1.21576	0.340004	0.00746687	0.154976	-250.49	0.67088	-0.472169	0.941626
FBgn0053113	33721	Rtnl1	4841	0.769794	1	8.12	1.04048	0.124961	0.620002	1	13.81	1.06884	0.162008	0.988883	1	-0.39	0.998056	0.0677156	0.82327	1	-7.59	0.962164	0.0174424	0.690531	1	15.28	1.07617	0.171427	0.987776	1	0.44	1.0022	0.0734058	0.0984063	1	-50.28	0.799625	-0.235101	0.0886752	0.76165	50.33	1.2509	0.379507	0.203643	0.642979	-36.52	0.854461	-0.144869	0.93156
FBgn0030086	31838	CCT2	2121	0.646828	1	-31.54	0.929746	-0.0295209	0.535979	1	-42.76	0.904753	-0.0667999	0.68761	1	27.64	1.06157	0.152595	0.210608	1	-108.71	0.757852	-0.307837	0.15253	1	-129.43	0.711699	-0.392708	0.342796	1	67.11	1.14082	0.25195	0.265618	1	-79.3	0.872711	-0.11605	0.0235057	0.614933	174.05	1.38769	0.523754	0.00721338	0.153685	-216.81	0.651985	-0.510488	0.988562
FBgn0038145	41646	Droj2	2373	0.133531	1	-59.88	0.887623	-0.0929199	0.1225	1	-61.91	0.883813	-0.0987937	0.036786	1	-89.25	0.832504	-0.180325	0.186083	1	-63.62	0.880604	-0.10376	0.0145496	1	-138.36	0.74034	-0.339455	0.0674823	0.938765	76.9	1.17335	0.290842	0.315229	1	-39.58	0.929332	-0.0301308	0.471471	1	27.23	1.0511	0.138949	0.0369809	0.289054	-89.14	0.840844	-0.166755	0.332612
FBgn0001225	39075	Hsp26	1010	0.653782	1	84.26	1.20469	0.327329	0.414489	1	154.85	1.37617	0.512145	0.567535	1	107.69	1.26161	0.391334	0.886612	1	32.68	1.07939	0.175541	0.582567	1	128.09	1.31116	0.444839	0.146045	1	285.71	1.55014	0.678199	0.338199	1	-183.43	0.814432	-0.210175	0.00842303	0.597677	576.83	2.40126	1.29353	0.0399995	0.297389	-421.98	0.573102	-0.682459	0.968393
FBgn0033926	36595	Arc1	2371	0.394055	1	-112.35	0.845143	-0.159809	0.090309	1	-234.12	0.677303	-0.459372	0.255873	1	-151.64	0.790988	-0.249842	0.428046	1	-127.68	0.824013	-0.194273	0.316635	1	-167.45	0.769197	-0.287718	0.896773	1	17.04	1.02969	0.110621	0.335931	1	-128.76	0.821085	-0.199115	0.964096	1	-5.84	0.99195	0.0592867	0.0976851	0.456723	-228.28	0.682799	-0.44851	0.43449
FBgn0028473	35963	Non1	2276	0.441229	1	-48.56	0.907236	-0.0630532	0.186156	1	-85.53	0.836613	-0.173624	0.179931	1	-86.85	0.834091	-0.177733	0.119226	1	-125.34	0.760564	-0.303002	0.461508	1	-60.12	0.885153	-0.0967254	0.00424013	0.727255	216.04	1.49479	0.62741	0.823764	1	-14.17	0.978751	0.0408932	0.0367763	0.637276	143.36	1.27386	0.40475	0.00279556	0.119186	-228.89	0.656754	-0.500719	0.309298
FBgn0015790	42501	Rab11	1815	0.483583	1	-47.06	0.90862	-0.0609697	0.513663	1	-43.81	0.91493	-0.0515032	0.047309	1	-144.37	0.719664	-0.377698	0.565801	1	-47.08	0.908581	-0.0610281	0.410897	1	-72.43	0.859356	-0.137082	0.144047	1	103.9	1.28034	0.411796	0.0266718	1	-167.33	0.7393	-0.341354	0.0757956	0.73849	126.86	1.24633	0.374438	0.0228577	0.232192	-170.67	0.734097	-0.350896	0.945208
FBgn0004507	33386	GlyP	3144	0.344653	1	-106.25	0.781563	-0.266103	0.256155	1	-129.26	0.734257	-0.350601	0.461725	1	-81.85	0.831726	-0.181597	0.325867	1	-135.59	0.721243	-0.374742	0.454709	1	-103.56	0.787093	-0.25654	0.386598	1	97.47	1.24093	0.368409	0.832308	1	23.34	1.04876	0.135874	0.943694	1	-7.72	0.984129	0.0484156	0.283574	0.744543	-121.54	0.746099	-0.328981	0.264735
FBgn0015245	32045	Hsp60A	2480	0.368015	1	-68.53	0.811477	-0.215116	0.396923	1	-64.36	0.822948	-0.196032	0.586461	1	40.94	1.11262	0.217385	0.169905	1	-131.02	0.63957	-0.536232	0.196395	1	-125.24	0.65547	-0.503343	0.554613	1	44.91	1.11104	0.215417	0.713558	1	-27.78	0.941778	-0.0119107	0.146833	0.909865	113.63	1.31259	0.446353	0.0317595	0.269439	-177.99	0.626965	-0.562847	0.733499
FBgn0002772	43323	Mlc1	1414	0.243932	1	-165.29	0.73035	-0.357807	0.302713	1	-145.17	0.763173	-0.298365	0.231143	1	-170.16	0.722405	-0.37257	0.3119	1	-174.28	0.715684	-0.385179	0.661229	1	-82.12	0.866032	-0.126531	0.375469	1	128.19	1.28949	0.421679	0.242098	1	-171.26	0.769275	-0.28758	0.35625	1	129.29	1.21092	0.334477	0.0655337	0.373779	-274.46	0.630242	-0.555879	0.662098
FBgn0250848	39547	26-29-p	1872	0.979758	1	1.7	1.00341	0.0750648	0.607955	1	-34.7	0.93043	-0.0285131	0.425513	1	-54.35	0.891034	-0.0876811	0.688506	1	-33.14	0.933558	-0.0239181	0.666647	1	-36.79	0.92624	-0.0346922	0.0663312	0.938765	134.33	1.30225	0.435364	0.0899683	1	-122.7	0.825079	-0.192515	0.00978249	0.597677	202.68	1.40635	0.542359	0.00372968	0.124962	-237.38	0.661592	-0.490879	0.98857
FBgn0283427	33524	FASN1	8744	0.740559	1	23.41	1.10403	0.206681	0.678477	1	-29.34	0.869617	-0.120894	0.489669	1	49.23	1.21877	0.343432	0.534694	1	54.08	1.24032	0.367733	0.974056	1	-2.89	0.987157	0.0526347	0.60894	1	-36.66	0.866331	-0.126059	0.707002	1	26.86	1.12746	0.235673	0.839536	1	-14.29	0.936497	-0.0196129	0.831157	1	-15.05	0.928585	-0.0312309	0.111478
FBgn0021906	44390	RFeSP	1118	0.46681	1	-123.8	0.834521	-0.177032	0.389986	1	-147	0.80351	-0.22852	0.206744	1	-220.53	0.705225	-0.405022	0.14996	1	-311.68	0.583388	-0.658839	0.423114	1	-175.74	0.765094	-0.294961	0.155206	1	254.64	1.48264	0.616017	0.343524	1	-165.36	0.825496	-0.191828	0.25025	1	199.47	1.26662	0.396844	0.0591198	0.356403	-346.47	0.634371	-0.547149	0.201843
FBgn0034258	37005	eIF3c	3321	0.295418	1	-33.32	0.895624	-0.0806617	0.081842	1	-57.86	0.818751	-0.202985	0.189055	1	-42.42	0.867118	-0.124821	0.0189929	1	-101.1	0.6833	-0.447524	0.323015	1	-39.89	0.875043	-0.112408	0.0119107	0.880981	90.75	1.32784	0.462411	0.767483	1	-9.35	0.975193	0.0358956	0.0826844	0.748984	57.68	1.18068	0.299461	0.0025762	0.11608	-115.54	0.693455	-0.427683	0.62487
FBgn0004169	32314	up	2530	0.533483	1	-76.07	0.874594	-0.113108	0.290843	1	-131.44	0.783313	-0.263069	0.207257	1	-158.86	0.73811	-0.343532	0.830313	1	31.79	1.05241	0.140658	0.813222	1	39.19	1.06461	0.156535	0.364128	1	115.99	1.25906	0.388534	0.877373	1	-19.38	0.966764	0.0239846	0.846187	1	-23.49	0.961275	0.0161758	0.381432	0.83631	-107.95	0.814869	-0.209447	0.622826
FBgn0036213	39338	RpL10Ab	960	0.783155	1	-56.67	0.924349	-0.0374891	0.65217	1	-93.07	0.875758	-0.111294	0.943343	1	-14.61	0.980497	0.0433397	0.146021	1	-383.48	0.488079	-0.89411	0.408206	1	-215.92	0.711761	-0.39259	0.209042	1	269.26	1.36659	0.502427	0.395942	1	-178.66	0.848902	-0.153765	0.0525868	0.689333	433.31	1.57844	0.703491	0.0227294	0.232052	-526.38	0.554824	-0.725412	0.907553
FBgn0002626	43573	RpL32	796	0.197358	1	252.91	1.21252	0.336311	0.935012	1	15.42	1.01296	0.0880841	0.174071	1	267.77	1.22501	0.35051	0.260585	1	-267.94	0.774846	-0.277803	0.685343	1	99.31	1.08345	0.180723	0.929785	1	16.99	1.01165	0.0863144	0.214701	1	-246.82	0.856634	-0.141408	0.0142233	0.614933	531.58	1.44669	0.58178	0.0165877	0.202165	-516.16	0.700188	-0.414677	0.846193
FBgn0283536	42341	Vha13	943	0.279515	1	204.84	1.18078	0.299573	0.411682	1	153.65	1.1356	0.245621	0.748096	1	-59.29	0.947674	-0.00335953	0.75725	1	69.88	1.06167	0.152731	0.171785	1	346.51	1.30581	0.439155	0.752293	1	-59.98	0.944142	-0.00847573	0.10697	1	-323.36	0.758178	-0.307256	0.281182	1	204.09	1.18012	0.298797	0.784569	1	-50.44	0.962279	0.0176067	0.389566
FBgn0035753	38794	RpL18	788	0.914089	1	-23.32	0.982394	0.0459933	0.383345	1	-191.77	0.855217	-0.143665	0.152622	1	-324.4	0.755083	-0.312791	0.211113	1	-343.38	0.740753	-0.3387	0.730564	1	-98.87	0.925355	-0.0360012	0.0631949	0.92824	444.23	1.44417	0.579346	0.426333	1	-179.08	0.889691	-0.0897416	0.184522	1	298.91	1.22567	0.351258	0.0401242	0.297683	-490.68	0.697753	-0.419366	0.965353
FBgn0004649	32367	yl	6351	0.503421	1	35.51	1.12211	0.22911	0.979263	1	1.37	1.00471	0.0768479	0.278581	1	58.46	1.20103	0.323118	0.27956	1	71.44	1.24567	0.373695	0.83821	1	-13.79	0.952579	0.00371605	0.588938	1	-29.05	0.916824	-0.0486746	0.509785	1	35.55	1.12489	0.232521	0.906878	1	-6.14	0.978886	0.0410829	0.886337	1	7.51	1.02638	0.106191	0.833362
FBgn0001218	32133	Hsc70-3	3589	0.963387	1	3.07	1.00721	0.0802571	0.4771	1	-48.23	0.886787	-0.0942075	0.962829	1	-3.12	0.992676	0.0602912	0.214804	1	106.21	1.24931	0.377749	0.945318	1	5.8	1.01361	0.0889756	0.579197	1	37.82	1.08943	0.188315	0.785022	1	18.49	1.04181	0.126724	0.808745	1	16.21	1.03805	0.121746	0.347385	0.808215	-64.44	0.854281	-0.145157	0.800241
FBgn0035032	37931	ATPsynF	615	0.882959	1	35.77	1.03133	0.112801	0.876626	1	-37.74	0.966949	0.0242473	0.202015	1	-322.47	0.717595	-0.381583	0.514006	1	-196.16	0.828212	-0.187359	0.940638	1	-24.69	0.978378	0.0403701	0.313352	1	259.38	1.31655	0.450537	0.0984886	1	-441.13	0.709766	-0.396373	0.140091	0.892257	378.04	1.33107	0.465787	0.108182	0.480726	-415.78	0.726444	-0.365046	0.956136
FBgn0086472	41343	RpS25	857	0.467738	1	123.68	1.12762	0.235869	0.890071	1	-23.27	0.97599	0.037016	0.0435231	1	373.81	1.38571	0.521759	0.308311	1	-215.04	0.778117	-0.272093	0.941083	1	-15.85	0.983646	0.0477417	0.253906	1	-200.33	0.850831	-0.150672	0.266808	1	-194.68	0.854425	-0.144927	0.0462492	0.674006	368.16	1.37988	0.515889	0.035964	0.285995	-391.43	0.707303	-0.401058	0.988206
FBgn0012036	34256	Aldh	2070	0.939259	1	-5.93	0.984097	0.0483718	0.448211	1	-59.74	0.839792	-0.16846	0.691171	1	-31	0.916866	-0.0486128	0.245468	1	-114.06	0.694119	-0.426395	0.331923	1	-98.77	0.735123	-0.349009	0.183927	1	109.18	1.31934	0.453483	0.556452	1	-46.88	0.905854	-0.0651378	0.127349	0.859499	125.06	1.33538	0.470282	0.032675	0.272047	-184.8	0.628878	-0.558775	0.746978
FBgn0029133	32274	REG	1830	0.772894	1	-26.22	0.942267	-0.0111997	0.447838	1	69.74	1.15356	0.267306	0.373623	1	-82.14	0.819139	-0.202342	0.700091	1	-42.93	0.905474	-0.0657117	0.829291	1	26.47	1.05828	0.148327	0.971672	1	-3.33	0.991049	0.0580378	0.0614323	1	-188.18	0.662076	-0.489898	0.270475	1	102.71	1.22615	0.351802	0.717079	0.996107	-32.97	0.940794	-0.0133428	0.784402
FBgn0037249	40563	eIF3a	3892	0.201192	1	-37.21	0.876144	-0.110691	0.0499923	1	-59.95	0.800453	-0.233697	0.151387	1	-42.16	0.859668	-0.136588	0.0575459	1	-70.77	0.764438	-0.296124	0.147423	1	-54.6	0.81826	-0.2038	0.00551881	0.729044	93.4	1.36164	0.497369	0.840703	1	5.76	1.01665	0.0930892	0.124198	0.852487	45.48	1.15138	0.264696	0.00238877	0.113872	-105.43	0.69521	-0.424282	0.479002
FBgn0086904	36409	Nacalpha	1097	0.589571	1	-66.31	0.9099	-0.059044	0.22663	1	-152.65	0.792584	-0.247108	0.671874	1	-51.93	0.929439	-0.0299723	0.0969942	1	-264.48	0.640633	-0.53401	0.243705	1	-184.13	0.74981	-0.322271	0.215136	1	158.09	1.23112	0.357401	0.20688	1	-161.18	0.83935	-0.169177	0.0459836	0.674006	267.34	1.36325	0.49902	0.00456122	0.129932	-419.99	0.581391	-0.663393	0.900272
FBgn0033446	36009	CG1648	1443	0.541198	1	-64.95	0.872747	-0.115993	0.330317	1	-104.83	0.794612	-0.243639	0.401237	1	89.89	1.17612	0.294096	0.0373549	1	-296.98	0.418143	-1.09498	0.319062	1	-139.68	0.726332	-0.365254	0.311138	1	-111.57	0.81414	-0.210663	0.0568457	1	-221.58	0.688047	-0.438215	0.0773884	0.740276	199.9	1.39165	0.527725	0.012456	0.183366	-304.73	0.570984	-0.687372	0.104724
FBgn0015288	31022	RpL22	1100	0.378231	1	-202.6	0.829168	-0.185789	0.224564	1	-283.79	0.760709	-0.302745	0.107298	1	-386.3	0.674272	-0.465396	0.270275	1	-313.61	0.735564	-0.348198	0.622491	1	-142.19	0.880106	-0.104534	0.0633347	0.92824	458.72	1.57364	0.699235	0.41832	1	-188	0.87002	-0.120262	0.262646	1	260.42	1.21959	0.344358	0.0308401	0.26671	-544.21	0.623743	-0.569729	0.748127
FBgn0036030	39132	Prps	2361	0.444241	1	-49.15	0.871322	-0.118223	0.842411	1	-12.62	0.96696	0.0242628	0.934243	1	-5.23	0.986307	0.0514521	0.432412	1	-61.82	0.838151	-0.171124	0.715846	1	-29.86	0.921824	-0.0412326	0.766961	1	-19.18	0.949088	-0.00131604	0.0999374	1	-112.58	0.760534	-0.303055	0.181834	1	88.17	1.23084	0.357085	0.131373	0.527755	-100.79	0.785612	-0.259094	0.460453
FBgn0250814	39846	UQCR-C2	1686	0.243793	1	-133.19	0.703105	-0.409077	0.212713	1	-143.12	0.68097	-0.452116	0.507045	1	-74.02	0.835001	-0.176248	0.0932704	1	-244.14	0.455786	-0.983402	0.227938	1	-176.52	0.606518	-0.607094	0.492131	1	78	1.20823	0.331393	0.196178	1	-151.09	0.749718	-0.322436	0.179799	0.997001	155.07	1.34567	0.480956	0.0194934	0.219554	-298.19	0.506046	-0.846723	0.0696515
FBgn0001105	32544	Gbeta13F	5605	0.790741	1	5.8	1.0339	0.116237	0.49385	1	15.1	1.08827	0.18684	0.561597	1	12.77	1.07465	0.169473	0.566518	1	15.44	1.09026	0.189357	0.666454	1	12.82	1.07494	0.169848	0.166481	1	-32.55	0.822944	-0.196039	0.152093	1	-33.79	0.81743	-0.20518	0.524916	1	14.01	1.0819	0.178742	0.960202	1	1.09	1.00589	0.0784587	0.667976
FBgn0250753	40680	kra	2866	0.0885969	1	30.88	1.07826	0.174098	0.59643	1	-9.44	0.976076	0.0371382	0.124463	1	27.76	1.07035	0.163951	0.0182171	1	53.4	1.13533	0.245289	0.010654	1	75.05	1.1902	0.31057	0.501757	1	-12.95	0.969338	0.0276328	0.00291817	0.784283	-60.72	0.870841	-0.118975	0.000123957	0.345565	75.53	1.19141	0.311984	2.40843e-05	0.0231582	-84.97	0.819259	-0.202142	0.32151
FBgn0040309	53578	Jafrac1	1464	0.880091	1	10.7	1.01773	0.0945531	0.270274	1	-80.36	0.866808	-0.125308	0.221714	1	-89.64	0.851427	-0.149717	0.700857	1	-33.49	0.944492	-0.00796786	0.556804	1	-53.31	0.911642	-0.0564284	0.0879433	0.962217	130.54	1.25412	0.383074	0.0674208	1	-141.24	0.820186	-0.200604	0.0226826	0.614933	182.14	1.30189	0.434974	0.00274448	0.118836	-262.5	0.665809	-0.482353	0.975531
FBgn0041094	39270	scyl	3124	0.566142	1	-48.69	0.908519	-0.0611215	0.767377	1	-24.98	0.953066	0.00441695	0.265808	1	96.22	1.18078	0.299577	0.0824583	1	190.84	1.35856	0.494221	0.974072	1	-4	0.992485	0.0600261	0.00909623	0.877327	-262.02	0.583076	-0.659549	0.278264	1	-98.5	0.788145	-0.254729	0.430517	1	-67.3	0.873553	-0.114733	0.617447	0.961515	42.32	1.09102	0.190327	0.583136
FBgn0065098	3772365	RNaseMRP:RNA	382	0.277261	1	1115.6	1.46232	0.596763	0.749085	1	320.66	1.13289	0.242311	0.0098861	1	3007.28	2.24626	1.19928	0.514981	1	-805.15	0.666335	-0.481293	0.907798	1	-145.9	0.939537	-0.0151743	0.0175273	0.880981	-2715.03	0.499102	-0.864853	0.870823	1	-164.4	0.942712	-0.0105532	0.649508	1	456.65	1.18924	0.309458	0.891905	1	-135.99	0.952612	0.00376308	0.817083
FBgn0004868	34264	Gdi	2501	0.835923	1	-12.96	0.960897	0.0156356	0.6458	1	-28.88	0.912862	-0.0545984	0.347268	1	-59.95	0.819117	-0.202377	0.257045	1	-89.34	0.730441	-0.357639	0.658585	1	-35.21	0.893763	-0.0835029	0.0831026	0.948372	117.07	1.43123	0.566795	0.426968	1	-51.01	0.883952	-0.0985795	0.103409	0.803282	108.13	1.32625	0.460746	0.045489	0.311797	-137.01	0.688302	-0.437717	0.920418
FBgn0283471	32794	wupA	1978	0.37785	1	-70.76	0.835177	-0.175962	0.280057	1	-87.47	0.796254	-0.240837	0.151411	1	-118.63	0.723673	-0.370204	0.350359	1	-91.98	0.785749	-0.258858	0.679092	1	-43.53	0.898605	-0.076121	0.146831	1	122.97	1.39581	0.531877	0.368565	1	-74.16	0.853961	-0.145667	0.329907	1	78.5	1.18285	0.301999	0.0537976	0.33828	-165.97	0.673165	-0.467603	0.745455
FBgn0030098	31854	CG12057	892	0.938778	1	-13.77	0.980848	0.0438314	0.568448	1	-102.97	0.856783	-0.14117	0.265386	1	-205.29	0.71447	-0.387467	0.109469	1	-372.47	0.481947	-0.910647	0.384521	1	-201.02	0.720409	-0.376303	0.234877	1	222.39	1.43293	0.568447	0.247043	1	-216.39	0.772812	-0.281366	0.208763	1	233.49	1.32475	0.459171	0.080077	0.410876	-336.46	0.64675	-0.521287	0.604633
FBgn0031808	33892	Nepl5	2154	0.784086	1	-123.8	0.798164	-0.237584	0.990341	1	-5.45	0.991115	0.058129	0.144841	1	696.16	2.13498	1.12762	0.908249	1	-63.67	0.896196	-0.0797884	0.929288	1	49.91	1.08137	0.178071	0.0488449	0.901748	-990.92	0.243301	-1.76955	0.865028	1	-77.21	0.804937	-0.226111	0.631567	1	-217.55	0.64532	-0.524251	0.640049	0.970948	212.1	1.53585	0.665256	0.749172
FBgn0283521	44548	lola	25208	0.656109	1	6.8943	1.11113	0.215533	0.956635	1	0.8378	1.0135	0.0888268	0.0920298	1	27.9114	1.44992	0.584885	0.24961	1	22.4635	1.3621	0.497844	0.857731	1	-3.4435	0.944492	-0.00796794	0.0698953	0.940296	-30.502	0.660892	-0.492297	0.929852	1	1.365	1.0235	0.102325	0.797692	1	-3.9556	0.936237	-0.0199931	0.756266	1	4.7934	1.08253	0.179549	0.884582
FBgn0002921	48971	Atpalpha	6680	0.707248	1	38.45	1.13357	0.243147	0.901708	1	12.61	1.04381	0.129357	0.540319	1	63.01	1.21889	0.343568	0.171682	1	178.03	1.61846	0.738517	0.777586	1	36.43	1.12655	0.234568	0.349717	1	-98.26	0.719953	-0.377157	0.989578	1	1.34	1.00533	0.0776982	0.72063	1	-36.59	0.87289	-0.11577	0.631408	0.966647	49.2	1.19581	0.317079	0.944276
FBgn0045823	39137	vsg	2273	0.594673	1	-66.76	0.894893	-0.0817777	0.185022	1	-171.93	0.729312	-0.359727	0.694544	1	-49.13	0.922649	-0.0400082	0.535327	1	95.47	1.15031	0.263405	0.517358	1	-103.64	0.836829	-0.173273	0.997138	1	-0.45	0.999232	0.0693339	0.974413	1	4.06	1.00698	0.0799504	0.668313	1	-53.64	0.915549	-0.0505789	0.352091	0.812572	-118.29	0.796585	-0.240273	0.758942
FBgn0003721	41852	Tm1	9463	0.937223	1	-0.93	0.991734	0.058987	0.444918	1	-9.22	0.918052	-0.046844	0.784962	1	-3.25	0.971114	0.0301435	0.0328682	1	34.92	1.31037	0.444002	0.865644	1	-2.61	0.976802	0.0381581	0.717022	1	-4.41	0.959638	0.0138375	0.216292	1	-15.54	0.87092	-0.118853	0.51227	1	7.88	1.07004	0.163548	0.170268	0.594166	-17.1	0.857962	-0.139297	0.803034
FBgn0033212	35715	LRR	7222	0.409326	1	-166.43	0.537347	-0.767714	0.249254	1	-237.22	0.340561	-1.35638	0.815085	1	46.26	1.1286	0.23707	0.890656	1	33.27	1.09249	0.192177	0.281765	1	-280.398	0.220532	-1.88613	0.379398	1	-180.27	0.555974	-0.722672	0.569775	1	-115.04	0.662402	-0.489237	0.923498	1	-18.97	0.947266	-0.00394972	0.286214	0.748156	-218.25	0.35952	-1.28799	0.983138
FBgn0267727	34338	Pen	2577	0.833331	1	14.92	1.0426	0.127768	0.97342	1	-2.36	0.993261	0.0611007	0.549978	1	42.85	1.12235	0.229405	0.688762	1	34.93	1.09974	0.201304	0.652606	1	-42.36	0.879047	-0.106176	0.772569	1	21.01	1.05345	0.142023	0.405174	1	-61.67	0.870373	-0.119709	0.105758	0.808415	125.53	1.35843	0.49409	0.100374	0.462794	-127.89	0.731182	-0.356269	0.146674
FBgn0038271	41800	UQCR-C1	1632	0.303599	1	-130.09	0.726828	-0.364333	0.273339	1	-139.04	0.708034	-0.399665	0.579268	1	-68.76	0.855613	-0.143034	0.14009	1	-235.39	0.505712	-0.847592	0.239673	1	-188.65	0.60386	-0.612947	0.167257	1	180.21	1.44228	0.577515	0.691545	1	-49.55	0.92224	-0.0406151	0.209133	1	161	1.33808	0.47309	0.031241	0.268016	-300.04	0.529142	-0.78801	0.102361
FBgn0037328	40654	RpL35A	621	0.748954	1	-80.12	0.940348	-0.0139928	0.35433	1	-235.98	0.824305	-0.193792	0.645471	1	-115.47	0.914029	-0.0528523	0.128716	1	-490.5	0.634806	-0.546234	0.217705	1	-404.47	0.698858	-0.417236	0.0224588	0.880981	650.1	1.52955	0.659512	0.853285	1	46.91	1.02562	0.105171	0.0706138	0.724295	487.72	1.36312	0.498889	0.0126068	0.184003	-723.7	0.604717	-0.611057	0.834396
FBgn0264922	33981	smt3	743	0.254584	1	107.35	1.09679	0.197598	0.134632	1	141.86	1.1279	0.23622	0.406283	1	77.93	1.07026	0.163837	0.0362594	1	246.72	1.22244	0.347603	0.0555946	1	289.75	1.26124	0.390933	0.47275	1	-72.69	0.938765	-0.0163009	0.000398021	0.477258	-389.28	0.74111	-0.33805	0.000133012	0.345565	394.52	1.3557	0.491291	0.00972177	0.168292	-252.66	0.831969	-0.1812	0.578369
FBgn0013770	36546	Cp1	2066	0.996533	1	0.23	1.00057	0.071176	0.565518	1	-30.72	0.923508	-0.0387354	0.624206	1	26.11	1.06501	0.157061	0.412441	1	-54.22	0.864993	-0.128167	0.417964	1	-54.64	0.863948	-0.129817	0.673879	1	22.55	1.05272	0.141068	0.0375349	1	-126.79	0.780283	-0.268325	0.00834402	0.597677	175.45	1.43687	0.572275	0.00341641	0.12364	-206.17	0.642723	-0.529649	0.309567
FBgn0030608	32437	Lsd-2	4598	0.885138	1	-6.93	0.976742	0.0380735	0.357927	1	-44.91	0.849275	-0.153166	0.221863	1	-60.54	0.796818	-0.239876	0.197651	1	78.49	1.26342	0.393333	0.838552	1	12.55	1.04212	0.127131	0.705069	1	18.51	1.07796	0.17372	0.590823	1	-26.37	0.906589	-0.0640293	0.744633	1	-15.66	0.947443	-0.00369426	0.545065	0.930912	-29.25	0.896387	-0.0794981	0.886092
FBgn0015024	32221	CkIalpha	3369	0.959286	1	-1.78	0.995551	0.064263	0.576606	1	19.51	1.04877	0.135886	0.72324	1	-12.35	0.96913	0.0273376	0.0276052	1	97.17	1.24289	0.370598	0.228018	1	67.09	1.1677	0.284159	0.0904294	0.962217	-64.99	0.832375	-0.180537	0.398664	1	-31.93	0.909968	-0.0589424	0.197632	1	-45.41	0.886492	-0.0946614	0.0685667	0.381153	64.92	1.18305	0.302236	0.248572
FBgn0000044	37368	Act57B	1724	0.579576	1	-119.31	0.85788	-0.139427	0.341126	1	-209.05	0.750983	-0.320157	0.762825	1	-64.54	0.923121	-0.039309	0.865996	1	44.1	1.05253	0.14082	0.911647	1	-29.52	0.964836	0.0212469	0.892157	1	29.11	1.03756	0.121099	0.962933	1	-9.98	0.98774	0.0534455	0.905043	1	-25.45	0.969684	0.0281226	0.400064	0.849097	-183.6	0.774461	-0.278477	0.582481
FBgn0002868	41202	MtnA	700	0.333445	1	369.69	1.43315	0.56866	0.379414	1	334.23	1.3916	0.52767	0.746952	1	120.14	1.14076	0.251885	0.782011	1	-126.07	0.852291	-0.148336	0.740209	1	161.26	1.18894	0.309106	0.563778	1	220.91	1.22689	0.352635	0.500729	1	-258.59	0.822047	-0.197521	0.132765	0.873132	599.64	1.70257	0.809469	0.481369	0.896461	-265.41	0.817354	-0.205307	0.432025
FBgn0034753	37591	CG2852	1177	0.903476	1	12.56	1.02252	0.101006	0.61118	1	-52.97	0.905021	-0.0663962	0.935001	1	-8.45	0.984848	0.0494196	0.35683	1	-119.1	0.786444	-0.257659	0.530898	1	-82.27	0.852483	-0.148028	0.241182	1	126.19	1.22975	0.355862	0.0804523	1	-195.13	0.775859	-0.276032	0.00953109	0.597677	312.87	1.561	0.687957	0.00364085	0.124962	-365.84	0.57977	-0.667104	0.978331
FBgn0011661	31816	Moe	4558	0.980089	1	0.75	1.00251	0.0738369	0.424546	1	-24.15	0.919109	-0.0452691	0.946367	1	-2	0.993301	0.0611554	0.158859	1	53.81	1.18024	0.298937	0.565391	1	22.77	1.07627	0.171551	0.935545	1	2.47	1.00833	0.0817883	0.972041	1	1.07	1.00359	0.0753152	0.983873	1	-0.6	0.99799	0.0676253	0.435882	0.870646	-23.55	0.92096	-0.0425164	0.763348
FBgn0022959	39377	yps	2677	0.307608	1	-35	0.911213	-0.0570726	0.297534	1	-35.79	0.909209	-0.0600836	0.771641	1	-9.66	0.975495	0.03632	0.901334	1	-5.04	0.987215	0.0527144	0.947768	1	2.96	1.00751	0.0806698	0.594171	1	18.4	1.04785	0.13468	0.105132	1	-59.76	0.870845	-0.11897	0.0646611	0.71525	68.5	1.17377	0.291332	0.0111851	0.175889	-104.29	0.774606	-0.278224	0.46414
FBgn0010348	40506	Arf79F	2442	0.457052	1	19.31	1.05528	0.144414	0.80133	1	-6.47	0.981477	0.044712	0.548889	1	-15.51	0.955597	0.00805212	0.0472733	1	66.96	1.1917	0.312314	0.430128	1	30.61	1.08763	0.186034	0.817927	1	6.31	1.0189	0.0961324	0.00723944	0.98129	-81.94	0.805848	-0.224574	0.0115782	0.600668	72.74	1.20825	0.331413	0.00687909	0.15292	-79.21	0.812316	-0.213711	0.333126
FBgn0263598	45012	Vha68-2	2759	0.236062	1	-77.76	0.816426	-0.206851	0.131294	1	-101.96	0.759296	-0.305261	0.368542	1	-57.87	0.863382	-0.13071	0.45202	1	-58.81	0.861163	-0.134219	0.232964	1	-97.98	0.768691	-0.288608	0.136157	1	101.14	1.27655	0.407679	0.906125	1	-7.46	0.984272	0.048616	0.427887	1	50.73	1.11976	0.226215	0.035704	0.285526	-152.69	0.678087	-0.457818	0.479736
FBgn0020279	35771	lig	6258	0.512679	1	-14.08	0.923524	-0.0387116	0.376807	1	-19.16	0.895932	-0.080192	0.797606	1	-5.47	0.97029	0.0289786	0.351943	1	24.76	1.13448	0.24426	0.22909	1	-33.43	0.818424	-0.203529	0.972318	1	0.75	1.0042	0.0761464	0.61704	1	-10.85	0.942967	-0.0101826	0.774087	1	6.13	1.0333	0.115427	0.249352	0.70658	-25.29	0.867063	-0.124908	0.667413
FBgn0032138	34287	CG4364	2124	0.369401	1	-43.01	0.881512	-0.102354	0.321968	1	-47.64	0.868757	-0.122245	0.31176	1	-48.7	0.865837	-0.126838	0.0479538	1	-124.38	0.657346	-0.499512	0.767325	1	-17.84	0.950853	0.00122958	0.141065	1	73.57	1.23408	0.360739	0.108493	1	-80.92	0.827382	-0.188723	0.0406262	0.653038	105.79	1.29144	0.423783	0.00603139	0.145538	-153.43	0.672704	-0.468524	0.797359
FBgn0026250	44260	eIF1A	1720	0.350015	1	35.51	1.07726	0.172826	0.960828	1	1.84	1.004	0.0758798	0.99505	1	-0.23	0.9995	0.0697016	0.895995	1	5.99	1.01303	0.0881869	0.412394	1	46.27	1.10068	0.202483	0.993069	1	-0.35	0.999238	0.0693421	0.0104413	1	-112.66	0.802928	-0.229504	0.00829463	0.597677	112.08	1.24387	0.371692	0.00917766	0.164834	-110.24	0.807161	-0.222361	0.560698
FBgn0014391	44046	sun	450	0.254414	1	579.19	1.36987	0.505761	0.215703	1	632.43	1.40387	0.539899	0.659531	1	-218.55	0.860433	-0.135374	0.796752	1	156.04	1.09965	0.201192	0.264849	1	744.17	1.47523	0.609026	0.870479	1	82.83	1.06148	0.152476	0.266152	1	-578.44	0.712024	-0.392092	0.378197	1	442.72	1.28272	0.414376	0.701853	0.992644	189.71	1.09445	0.194651	0.67998
FBgn0001149	41503	GstD1	843	0.927029	1	-13.76	0.981424	0.0446378	0.598332	1	-79.6	0.892541	-0.0853722	0.856621	1	-27.15	0.963348	0.0191296	0.238405	1	-223.95	0.697671	-0.419524	0.572278	1	-107.51	0.854863	-0.144228	0.233336	1	186.61	1.26151	0.391223	0.0572566	1	-313.09	0.741952	-0.336516	0.00799834	0.597677	472.55	1.63793	0.755259	0.00305147	0.120786	-552.15	0.544919	-0.749235	0.561895
FBgn0039925	43820	Kif3C	4376	0.764159	1	59.14	1.19326	0.314123	0.719693	1	-70.79	0.768675	-0.288637	0.729912	1	68.1	1.22253	0.347705	0.262818	1	277.91	1.90814	0.969486	0.856011	1	-44.6	0.854258	-0.145194	0.738413	1	66.32	1.17727	0.295452	0.38492	1	175.13	1.6601	0.774077	0.836172	1	-40.71	0.866969	-0.125054	0.878496	1	-30.08	0.886623	-0.0944593	0.957105
FBgn0086710	44059	RpL30	804	0.659531	1	70.45	1.07925	0.175363	0.51458	1	-104.75	0.882168	-0.101338	0.59851	1	84.35	1.09488	0.195201	0.170646	1	-278.54	0.686675	-0.440901	0.997363	1	0.7	1.00079	0.0714708	0.681415	1	67.43	1.06928	0.162568	0.346558	1	-156.82	0.869053	-0.121781	0.0714899	0.725418	308.6	1.34714	0.482476	0.0213238	0.226427	-413.35	0.654846	-0.504621	0.92585
FBgn0026409	39587	Mpcp2	1823	0.340537	1	-119.08	0.821667	-0.198151	0.218848	1	-156.91	0.765013	-0.295104	0.45496	1	-92.22	0.861892	-0.133065	0.256918	1	-175.78	0.736754	-0.346016	0.351205	1	-150.77	0.774209	-0.278919	0.114947	0.995347	210.9	1.36645	0.502281	0.867333	1	20.66	1.02698	0.106991	0.428184	1	98.02	1.14679	0.259174	0.0626241	0.366298	-254.93	0.667089	-0.479776	0.187718
FBgn0264078	32425	Flo2	5053	0.324369	1	-317.01	0.64254	-0.530031	0.283573	1	-346.6	0.609174	-0.601268	0.603185	1	164.09	1.18503	0.304543	0.55644	1	-227.84	0.743088	-0.334447	0.563725	1	-236.55	0.733266	-0.352425	0.663311	1	-139.86	0.866918	-0.125136	0.294791	1	344.22	1.60725	0.728792	0.320062	1	-319.99	0.63918	-0.537048	0.93235	1	-26.61	0.953056	0.00440268	0.874718
FBgn0085813	5740420	18SrRNA-Psi:CR41602	1975	0.675273	1	94.2	1.22992	0.356052	0.692076	1	-89.02	0.782724	-0.264089	0.217199	1	287.52	1.70176	0.808809	0.613448	1	-139.42	0.659711	-0.494697	0.603743	1	-152.29	0.628298	-0.560009	0.196154	1	-307.79	0.558553	-0.716545	0.304687	1	-240.78	0.617943	-0.582203	0.336274	1	220.51	1.53821	0.667402	0.186619	0.621681	-309.53	0.508854	-0.839457	0.982957
FBgn0036809	40040	CG12477	1325	0.11631	1	-1234.2	0.361514	-1.28099	0.200624	1	-980.65	0.492682	-0.88182	0.945305	1	-50.07	0.974097	0.0343529	0.260918	1	-1043.22	0.460313	-0.970545	0.21547	1	-1247.57	0.354597	-1.30544	0.76277	1	227.2	1.12066	0.227325	0.267913	1	859.32	1.68701	0.796602	0.361708	1	-682.19	0.647084	-0.520595	0.683996	0.986862	-298.46	0.761389	-0.301535	0.894276
FBgn0284248	34996	Cyt-c-p	681	0.518791	1	-153.1	0.845272	-0.159602	0.414363	1	-194.85	0.803078	-0.22925	0.549915	1	-141.67	0.856824	-0.141106	0.180748	1	-402.16	0.593564	-0.635844	0.352487	1	-283.78	0.713203	-0.389861	0.159271	1	351.1	1.41413	0.55004	0.668611	1	-102.5	0.921239	-0.0421013	0.201777	1	311.93	1.31525	0.449161	0.0497032	0.32458	-506.78	0.610592	-0.598169	0.398528
FBgn0014455	32471	Ahcy	2119	0.941172	1	-5.3	0.982124	0.0456157	0.941945	1	5.22	1.01761	0.0943801	0.272384	1	-80.82	0.727402	-0.363268	0.300521	1	-93.1	0.685982	-0.442257	0.606649	1	-46.65	0.842654	-0.163827	0.127182	1	115.99	1.53784	0.667063	0.208292	1	-94.19	0.778814	-0.27088	0.0904342	0.764473	129.36	1.43632	0.571744	0.102649	0.468274	-124.14	0.708482	-0.398813	0.975776
FBgn0005666	43814	bt	28019	0.508747	1	40.5736	1.88745	0.954156	0.627841	1	29.6257	1.64799	0.763826	0.495458	1	41.8821	1.91607	0.975312	0.230146	1	92.4005	3.02103	1.61872	0.846546	1	14.6748	1.32097	0.455202	0.386558	1	-53.8807	0.384935	-1.20113	0.91004	1	-6.9142	0.829847	-0.184676	0.933343	1	-5.0844	0.888791	-0.0911234	0.570835	0.942304	34.7101	1.85419	0.929178	0.981169
FBgn0000405	37618	CycB	3047	0.700412	1	-31.79	0.926501	-0.0343073	0.459175	1	-61.7	0.857348	-0.140273	0.297826	1	87.82	1.20304	0.325436	0.800176	1	25.57	1.05912	0.149414	0.390215	1	-90.1	0.791686	-0.248646	0.206085	1	-108.7	0.791098	-0.249654	0.740942	1	27.54	1.0717	0.165687	0.55953	1	-48.42	0.888051	-0.0922611	0.871967	1	-13.28	0.965426	0.0220846	0.892734
FBgn0261836	3771968	Msp300	69810	0.447044	1	19.8473	2.11838	1.11662	0.63081	1	12.4439	1.7012	0.808346	0.524563	1	16.5431	1.93219	0.987095	0.285458	1	34.6003	2.9497	1.58482	0.884703	1	4.6085	1.25969	0.38922	0.462534	1	-19.2073	0.439851	-1.02959	0.936029	1	-2.0728	0.879173	-0.105981	0.981679	1	-0.5914	0.966675	0.0238587	0.614846	0.96021	13.0353	1.75985	0.85587	0.987062
FBgn0021872	44226	Xbp1	2142	0.308593	1	-50.97	0.858176	-0.138956	0.153849	1	-73.16	0.796433	-0.240532	0.345313	1	-47.07	0.869028	-0.121819	0.0566252	1	-124.68	0.653079	-0.508242	0.189794	1	-85.04	0.763377	-0.298004	0.452199	1	37.79	1.121	0.227738	0.143701	1	-76.21	0.821238	-0.198862	0.188641	1	66.93	1.18623	0.30595	0.0137767	0.190001	-140.09	0.671397	-0.471135	0.226808
FBgn0004403	47218	RpS14a	877	0.377454	1	141.28	1.21628	0.340599	0.712921	1	58.04	1.08885	0.18758	0.033782	1	370.91	1.56782	0.694049	0.532443	1	-121.3	0.814305	-0.210388	0.559034	1	116.07	1.17769	0.295945	0.467897	1	-116.49	0.886255	-0.0950271	0.242484	1	-191.08	0.826089	-0.190851	0.0140388	0.614933	445.5	1.68201	0.792444	0.0278345	0.25412	-387.46	0.647353	-0.520038	0.959485
FBgn0040827	50300	CG13315	618	0.795539	1	-74.27	0.927218	-0.0332481	0.694742	1	-112.76	0.889499	-0.090037	0.447699	1	-220.8	0.783623	-0.262533	0.278058	1	-393.06	0.614813	-0.588979	0.890588	1	-53.73	0.947346	-0.00383365	0.620592	1	-147.29	0.815805	-0.207887	0.0896809	1	-539.99	0.547117	-0.743913	0.55192	1	171.9	1.16846	0.285055	0.332688	0.797368	-284.66	0.761259	-0.301765	0.781346
FBgn0016120	42291	ATPsynD	950	0.28718	1	-159.28	0.787442	-0.255938	0.181732	1	-203.98	0.727791	-0.362546	0.0613448	1	-301.99	0.596997	-0.628168	0.204378	1	-236.14	0.684874	-0.444432	0.352155	1	-179.78	0.760085	-0.303854	0.0557434	0.916515	313.99	1.70187	0.808898	0.25028	1	-176.36	0.811925	-0.214366	0.214038	1	188.36	1.25136	0.380025	0.0218345	0.229042	-392.34	0.581598	-0.662922	0.21042
FBgn0039735	43559	Nph	818	0.407681	1	118.84	1.17302	0.290453	0.656863	1	63.08	1.09184	0.191362	0.838232	1	-28.89	0.957938	0.0114066	0.655321	1	-77.63	0.886975	-0.0939173	0.5112	1	125.35	1.1825	0.301591	0.982742	1	-3.15	0.995212	0.0637961	0.0458508	1	-315.46	0.674871	-0.464205	0.0635609	0.71525	283.42	1.41264	0.548578	0.137851	0.539227	-220.34	0.772906	-0.2812	0.861641
FBgn0014020	36775	Rho1	2385	0.992866	1	-0.46	0.998841	0.0687955	0.612866	1	26.58	1.06699	0.159615	0.500871	1	-35.51	0.910505	-0.0581356	0.248401	1	76.04	1.19164	0.31225	0.782819	1	19.47	1.04907	0.136283	0.632983	1	25.91	1.07172	0.165712	0.201566	1	-71.2	0.84467	-0.160572	0.251969	1	61.6	1.15525	0.269332	0.506746	0.912008	-35.02	0.923601	-0.0385982	0.813877
FBgn0015010	44631	Ag5r	1760	0.699326	1	55.99	1.1147	0.219959	0.478891	1	103.65	1.21234	0.336097	0.644022	1	-67.1	0.862539	-0.132041	0.937051	1	-13.96	0.971402	0.0305503	0.344549	1	178.23	1.36512	0.500925	0.824762	1	32.51	1.07721	0.172761	0.816439	1	-34.08	0.930111	-0.028983	0.997152	1	-0.51	0.998955	0.0689531	0.476767	0.893764	104.16	1.2136	0.337545	0.520111
FBgn0027338	41158	Kap-alpha3	2867	0.0738566	1	-48.12	0.839702	-0.168607	0.0375075	1	-57.75	0.807622	-0.221586	0.120943	1	-40.88	0.86382	-0.130019	0.0962856	1	-54.21	0.819414	-0.201884	0.0501633	1	-69.1	0.769812	-0.286634	0.223938	1	32.02	1.12348	0.230795	0.0907022	1	-46.02	0.863584	-0.130391	0.154394	0.926364	37.16	1.12379	0.231172	0.0027255	0.118836	-94.91	0.71866	-0.379582	0.629821
FBgn0266410	41114	CG45050	8254	0.90724	1	-2.94	0.982497	0.0461374	0.575118	1	-14.22	0.915342	-0.0508879	0.953695	1	-1.46	0.991308	0.0583968	0.0640799	1	61.73	1.36751	0.503355	0.966182	1	-1.42	0.991546	0.0587267	0.195641	1	-34.73	0.791424	-0.249095	0.673307	1	-10.98	0.923088	-0.0393583	0.327458	1	-25.21	0.849914	-0.152141	0.66432	0.980765	10.99	1.07698	0.172465	0.799944
FBgn0001091	35728	Gapdh1	1480	0.29525	1	-167.25	0.703252	-0.408795	0.244902	1	-187.22	0.66782	-0.478306	0.476623	1	-111.8	0.801636	-0.231691	0.173834	1	-272.14	0.517148	-0.818202	0.269227	1	-225.14	0.600539	-0.620292	0.164976	1	230	1.50906	0.64068	0.91172	1	17.43	1.02623	0.105993	0.520028	1	100.77	1.17879	0.297243	0.0877704	0.430918	-287.99	0.566528	-0.697761	0.0851875
FBgn0027932	34170	Akap200	3972	0.943309	1	-3.26	0.988127	0.0539828	0.593545	1	-24.56	0.910551	-0.0580658	0.447051	1	-35.22	0.871727	-0.117589	0.205627	1	73.43	1.26744	0.397733	0.830212	1	-12.32	0.95513	0.00738188	0.87308	1	7.38	1.03083	0.112144	0.597438	1	-24.51	0.909637	-0.059439	0.941991	1	-3.33	0.987872	0.0536285	0.644004	0.973537	-21.23	0.92173	-0.0413728	0.847077
FBgn0259789	32994	zld	10605	0.258533	1	-190.22	0.55087	-0.734875	0.251125	1	-193.43	0.543291	-0.753188	0.670622	1	69.5	1.1641	0.279884	0.533929	1	-125.19	0.704413	-0.406574	0.321906	1	-211.66	0.500248	-0.861846	0.950571	1	10.25	1.02079	0.0986753	0.227286	1	207.22	1.69993	0.807294	0.44048	1	-127.47	0.69903	-0.416905	0.686364	0.988015	-65.96	0.777207	-0.273679	0.805201
FBgn0259937	37873	Nop60B	3412	0.762768	1	-6.26	0.973898	0.0340723	0.807207	1	-5.06	0.978902	0.0411052	0.0803207	1	-38.79	0.83826	-0.170945	0.991029	1	-0.28	0.998833	0.0687843	0.434202	1	-21.55	0.910145	-0.0586763	0.0127112	0.880981	60.16	1.29924	0.432151	0.501717	1	-14.41	0.947716	-0.00329892	0.103518	0.803282	35.78	1.14919	0.262059	0.0673557	0.37791	-40.84	0.85182	-0.149089	0.803401
FBgn0004183	3771770	snRNA:U1:82Eb	164	0.0244669	1	-2150.83	0.0888205	-2.84871	0.244818	1	-1022.32	0.566903	-0.696883	0.0894414	1	-1544.81	0.345555	-1.33805	0.0470454	1	-2266.2	0.0399453	-3.47481	0.0844229	1	-2140.69	0.0931163	-2.80474	0.433264	1	706.92	1.86666	0.938597	0.186507	1	-1217.46	0.555681	-0.723369	0.65784	1	379.57	1.1608	0.275962	0.119415	0.504972	-1401.89	0.488373	-0.893323	0.980348
FBgn0035770	38818	pst	2626	0.539634	1	-18.11	0.949661	-0.000489322	0.0784846	1	-55.69	0.845202	-0.159714	0.980105	1	-0.73	0.997971	0.0675986	0.0496204	1	-77.62	0.784245	-0.261457	0.239088	1	-47.35	0.868384	-0.12283	0.308761	1	31.44	1.08757	0.185954	0.800996	1	-7.61	0.980883	0.0438809	0.208174	1	38.32	1.10652	0.209785	0.00763779	0.155837	-94.01	0.763841	-0.29718	0.472279
FBgn0263006	49297	SERCA	8264	0.909672	1	17.97	1.08252	0.179534	0.907025	1	-18.5	0.915048	-0.0513274	0.9405	1	11.82	1.05428	0.143103	0.651542	1	88.04	1.40428	0.540305	0.874312	1	31.45	1.14442	0.256308	0.952196	1	-9.58	0.958273	0.011887	0.8276	1	34.83	1.18809	0.308113	0.837114	1	-32.59	0.850347	-0.151447	0.929118	1	14.09	1.07609	0.17132	0.288803
FBgn0034237	36981	eIF3b	2682	0.685396	1	13.42	1.04217	0.127197	0.422904	1	-26.82	0.915724	-0.0503172	0.328768	1	-32.91	0.896587	-0.0791923	0.298487	1	-43.03	0.864788	-0.128491	0.555647	1	-25.38	0.920249	-0.0435732	0.0104725	0.880981	98.85	1.34644	0.481755	0.730078	1	-11.65	0.970568	0.0293726	0.0335882	0.631659	77.59	1.24381	0.371625	0.00726473	0.153685	-104.41	0.736225	-0.346986	0.679338
FBgn0001197	43229	His2Av	1224	0.859073	1	-6.69	0.987756	0.053467	0.857176	1	6.79	1.01243	0.0873641	0.135704	1	-57.09	0.895512	-0.0808319	0.311266	1	47.08	1.08617	0.184175	0.755122	1	-18.6	0.965958	0.0228404	0.362793	1	37.26	1.07615	0.1714	0.000121589	0.254437	-173.19	0.752494	-0.317438	0.000212985	0.415001	153.36	1.28068	0.412168	0.000364669	0.0702957	-146.57	0.790536	-0.250618	0.726767
FBgn0034398	37174	CG15098	953	0.338722	1	-114.18	0.828275	-0.187255	0.233128	1	-144.17	0.78317	-0.263317	0.151912	1	-176.12	0.735118	-0.349018	0.0608754	1	-293.29	0.558896	-0.715732	0.3353	1	-146.23	0.780072	-0.268691	0.359588	1	110.6	1.22628	0.351942	0.0321969	1	-283.71	0.67873	-0.456543	0.0833694	0.748984	218.19	1.32815	0.462738	0.00942424	0.166182	-362.36	0.589668	-0.644605	0.369858
FBgn0037135	40431	CG7414	2827	0.257406	1	-47.98	0.805371	-0.225378	0.237509	1	-50.16	0.796528	-0.240371	0.100063	1	-71.9	0.70834	-0.399083	0.0664402	1	-99.76	0.595327	-0.631898	0.18664	1	-72.29	0.706758	-0.402096	0.0183259	0.880981	111.1	1.63624	0.753809	0.484582	1	-29.61	0.906098	-0.064769	0.113874	0.826767	68.81	1.27913	0.410477	0.0121818	0.181713	-118.97	0.622713	-0.571938	0.221115
FBgn0016119	42759	ATPsynCF6	704	0.757859	1	45.02	1.06029	0.150933	0.700826	1	-56.18	0.924768	-0.0368687	0.215483	1	-186.96	0.749638	-0.32258	0.441197	1	-139.33	0.813421	-0.211865	0.983845	1	4.18	1.0056	0.0780599	0.298419	1	162.29	1.28991	0.422133	0.133226	1	-239.83	0.750676	-0.32071	0.158398	0.934914	215.16	1.28812	0.420213	0.0824893	0.417482	-271.34	0.717918	-0.380975	0.929009
FBgn0010352	39899	Nc73EF	5338	0.423349	1	-56.51	0.694078	-0.426475	0.419822	1	-56.96	0.691641	-0.431206	0.801149	1	-17.43	0.905641	-0.0654594	0.507241	1	-56.93	0.691804	-0.43089	0.531392	1	-54.72	0.703768	-0.407808	0.885672	1	10.01	1.05984	0.150347	0.835092	1	-14.5	0.9244	-0.0374133	0.91832	1	7.08	1.03833	0.122114	0.367067	0.826259	-64.04	0.666111	-0.481746	0.0365099
FBgn0023213	43839	eIF4G1	6565	0.787725	1	11.27	1.0509	0.138685	0.941064	1	3.09	1.01396	0.0894385	0.126225	1	67.24	1.30369	0.436897	0.0332754	1	120.49	1.54419	0.672827	0.367762	1	49.14	1.22194	0.347032	0.0889547	0.962217	-76.75	0.734107	-0.350877	0.771801	1	12.35	1.06189	0.153013	0.602776	1	-21.86	0.901269	-0.0720745	0.553261	0.934545	24.95	1.12503	0.232699	0.598388
FBgn0035670	38688	CG10472	936	0.609841	1	66.67	1.07063	0.164313	0.245659	1	-155.81	0.83493	-0.176365	0.435468	1	-102.76	0.891133	-0.0875302	0.177978	1	-224.01	0.762676	-0.299248	0.790977	1	-45.71	0.951573	0.00226795	0.275171	1	149.47	1.1777	0.295957	0.493235	1	-92.37	0.914708	-0.0518364	0.296946	1	139.08	1.14735	0.25984	0.0409272	0.298914	-294.89	0.727705	-0.362705	0.515218
FBgn0000046	48632	Act87E	1989	0.43833	1	-114.13	0.81644	-0.206828	0.279016	1	-162.26	0.739031	-0.341846	0.199204	1	-195.32	0.685859	-0.442498	0.723619	1	62.85	1.10108	0.202993	0.829486	1	-39.87	0.935876	-0.0205225	0.635563	1	69.99	1.16413	0.279918	0.60025	1	-77.5	0.864966	-0.12821	0.741598	1	-47.83	0.923073	-0.0393797	0.437162	0.871083	-114.43	0.80062	-0.233413	0.659056
FBgn0032144	34297	CG17633	1350	0.867688	1	-17.32	0.965651	0.0224042	0.451653	1	-79.35	0.842631	-0.163864	0.277357	1	-116.36	0.769232	-0.287656	0.340847	1	-124.07	0.753942	-0.314837	0.706944	1	-49.68	0.901474	-0.0717646	0.154042	1	157.65	1.40645	0.542457	0.351587	1	-100.09	0.844968	-0.160091	0.192872	1	141.38	1.28039	0.411847	0.0541047	0.339663	-220.73	0.658106	-0.497962	0.92565
FBgn0035917	38988	Zasp66	2812	0.329604	1	-66.05	0.808239	-0.220548	0.44272	1	-51.47	0.850569	-0.151091	0.212944	1	-85.86	0.750726	-0.32062	0.632056	1	-38.92	0.887005	-0.0938714	0.842557	1	-16.86	0.951051	0.00151545	0.421546	1	54.83	1.21204	0.335761	0.591034	1	-36.32	0.896148	-0.0798615	0.936093	1	5.29	1.01536	0.0913387	0.398938	0.848267	-56.76	0.837703	-0.17185	0.197319
FBgn0034501	37302	CG13868	3860	0.965227	1	1.36	1.00571	0.0782106	0.348108	1	29.85	1.12528	0.233002	0.622509	1	15.41	1.06467	0.156623	0.372906	1	-34.64	0.854619	-0.144618	0.729937	1	14.36	1.06027	0.150908	0.397188	1	-27.55	0.891399	-0.0871224	0.38522	1	-28.28	0.888841	-0.0910475	0.606359	1	16.14	1.06774	0.160582	0.661059	0.979513	13.71	1.05389	0.142596	0.586478
FBgn0032444	34674	CCT4	1916	0.394413	1	-47.53	0.86559	-0.127226	0.357623	1	-51.48	0.85442	-0.144935	0.37014	1	-50.11	0.858294	-0.138768	0.0608476	1	-136.33	0.614473	-0.589717	0.189018	1	-95.85	0.728946	-0.360404	0.0354273	0.880981	128.93	1.4248	0.560516	0.19199	1	-75.56	0.85126	-0.149985	0.0141205	0.614933	154.38	1.43657	0.571988	0.00241744	0.114538	-205.86	0.594764	-0.633157	0.932952
FBgn0029134	45269	Prosbeta5	1139	0.641796	1	59.4	1.13309	0.242561	0.753555	1	39.99	1.0896	0.188529	0.92069	1	-12.66	0.971634	0.0308785	0.525896	1	-99.59	0.776859	-0.274287	0.848232	1	-30.49	0.931684	-0.026669	0.464402	1	94.81	1.21863	0.343274	0.152655	1	-191.38	0.734135	-0.350825	0.0483725	0.678982	273.53	1.61287	0.733675	0.0851688	0.425363	-233.54	0.675567	-0.46282	0.978215
FBgn0033820	36471	CG4716	860	0.558745	1	94.11	1.10674	0.210064	0.593889	1	-85.71	0.902788	-0.0697731	0.173664	1	-226.82	0.742741	-0.335078	0.567302	1	-112.73	0.872142	-0.116939	0.64254	1	98.66	1.1119	0.216486	0.24205	1	197.58	1.30171	0.434789	0.278586	1	-182.25	0.82386	-0.194525	0.347815	1	153.01	1.17354	0.291066	0.153933	0.569819	-238.72	0.769284	-0.287565	0.840672
FBgn0004575	41247	Syn	5803	0.214593	1	-138.313	0.406841	-1.13024	0.296008	1	-114.67	0.508234	-0.841058	0.981855	1	-2.41	0.989665	0.0561182	0.388428	1	-114.53	0.508834	-0.839507	0.202663	1	-178.219	0.235702	-1.80741	0.189794	1	-148.111	0.358189	-1.29269	0.487712	1	-75.2608	0.523425	-0.802325	0.483828	1	-75.26	0.677245	-0.459487	0.710581	0.995391	-39.41	0.750443	-0.321129	0.925519
FBgn0035667	38685	Jon65Ai	951	0.530145	1	95.64	1.17795	0.296257	0.733935	1	-51.47	0.904231	-0.0675893	0.364552	1	-139.44	0.740548	-0.339075	0.315687	1	-189.74	0.646956	-0.520861	0.879766	1	29.59	1.05506	0.144121	0.698952	1	59.76	1.15015	0.263216	0.182211	1	-213.07	0.682379	-0.449339	0.385013	1	133.39	1.2482	0.376507	0.235352	0.686163	-184.86	0.724431	-0.368792	0.746964
FBgn0263120	46068	Acsl	4902	0.173617	1	-33.18	0.826718	-0.189815	0.117213	1	-38.85	0.797107	-0.239384	0.658023	1	10.31	1.05384	0.142536	0.0454065	1	-63.53	0.668216	-0.47751	0.139157	1	-47.81	0.750313	-0.321363	0.329014	1	-23.84	0.881857	-0.101819	0.738027	1	-8	0.956978	0.0100317	0.811909	1	-5.53	0.97112	0.030152	0.17186	0.595759	-33.32	0.820812	-0.199567	0.379179
FBgn0262734	49809	eIF4H1	4430	0.654981	1	19.06	1.09202	0.191582	0.454238	1	32.18	1.15535	0.269457	0.0743883	1	81.34	1.39268	0.528753	0.280724	1	57.56	1.27788	0.409124	0.513712	1	35.55	1.17162	0.288799	0.0262559	0.880981	-106.26	0.631656	-0.552885	0.615528	1	-21.73	0.893454	-0.0839755	0.940221	1	-3.19	0.9846	0.0490728	0.411976	0.85687	35.37	1.17342	0.290925	0.716113
FBgn0039858	43724	CycG	6143	0.554472	1	31.25	1.13542	0.245401	0.727053	1	18.36	1.07956	0.175765	0.109303	1	88.97	1.38555	0.521606	0.111415	1	108.25	1.4691	0.603219	0.58365	1	36.6	1.15861	0.273344	0.0496493	0.903955	-113.18	0.646014	-0.522812	0.901073	1	6.6	1.03301	0.115044	0.56011	1	-30.81	0.866485	-0.125817	0.357713	0.81772	49.17	1.24591	0.373967	0.975138
FBgn0037146	40443	CG7470	4686	0.797551	1	-7.41	0.949902	-0.000141438	0.638405	1	-13.63	0.907849	-0.0621293	0.713173	1	10.63	1.07187	0.165903	0.180239	1	-49.6422	0.664376	-0.485245	0.348137	1	-35.23	0.761815	-0.300778	0.35581	1	-27.6	0.825911	-0.191143	0.218772	1	-37.37	0.777969	-0.272351	0.484515	1	20.4	1.13792	0.24844	0.25413	0.711966	-34.03	0.797814	-0.238181	0.314061
FBgn0032645	35059	CG15142	773	0.562614	1	-1349.69	0.622132	-0.573183	0.307425	1	-2431.95	0.319136	-1.43777	0.627182	1	1128.82	1.31603	0.449991	0.942543	1	203.71	1.05703	0.146697	0.311021	1	-3034.11	0.150552	-2.31795	0.317229	1	-2402.33	0.48894	-0.891804	0.859233	1	-414.02	0.847359	-0.156243	0.710691	1	-859.49	0.759372	-0.305125	0.501514	0.908611	-1572.46	0.420263	-1.08846	0.993091
FBgn0037544	40953	CG11035	1880	0.44496	1	217.78	1.35061	0.486053	0.583125	1	-155.4	0.749819	-0.322255	0.773427	1	81.09	1.13055	0.239457	0.045306	1	761.74	2.22634	1.18671	0.0930111	1	631.08	2.01599	1.04683	0.49778	1	194.41	1.27684	0.407997	0.207327	1	371.37	1.70699	0.81311	0.733787	1	-95.87	0.845657	-0.158981	0.832436	1	-59.53	0.88667	-0.0943873	0.823915
FBgn0261504	10178925	7SLRNA:CR42652	299	0.843276	1	-157.23	0.903179	-0.0691804	0.681374	1	-328.04	0.797996	-0.23787	0.219994	1	1028.22	1.63317	0.751179	0.452124	1	-746.19	0.540504	-0.759982	0.609494	1	-522.19	0.678441	-0.457117	0.413741	1	-672.94	0.746266	-0.328677	0.710944	1	-299.75	0.868471	-0.122694	0.420281	1	655.03	1.40336	0.539393	0.238912	0.691433	-983.07	0.568632	-0.692846	0.82025
FBgn0264395	14462411	CG43843	1224	0.127819	1	234.19	1.73497	0.835898	0.716776	1	52.41	1.16448	0.280339	0.00477442	1	515.7	2.61844	1.416	0.0857762	1	329.68	2.03465	1.0598	0.573628	1	111.49	1.34989	0.485317	0.00100966	0.562092	-652.24	0.218256	-1.89832	0.11664	1	-248.48	0.422918	-1.08034	0.444244	1	111.94	1.35131	0.486772	0.680569	0.986849	-59.53	0.861745	-0.133298	0.838335
FBgn0036007	39106	path	3195	0.167659	1	-25.19	0.917396	-0.0478211	0.022548	1	-45.1	0.852107	-0.14863	0.592908	1	9.4	1.03082	0.112133	0.437114	1	-16.85	0.944745	-0.00760129	0.533508	1	-16.37	0.946319	-0.00532026	0.504823	1	-12.51	0.960204	0.0146461	0.961033	1	-0.91	0.996994	0.0662535	0.899578	1	-2.2	0.992786	0.0604427	0.0284397	0.256996	-42.9	0.858299	-0.138761	0.866487
FBgn0002789	36468	Mp20	948	0.567217	1	90.78	1.11321	0.218112	0.499907	1	107.49	1.13405	0.243729	0.519774	1	-102.42	0.872274	-0.116733	0.952233	1	-11.51	0.985646	0.050531	0.229777	1	254.18	1.31698	0.450996	0.487259	1	112.78	1.16124	0.276486	0.480838	1	-114.5	0.876447	-0.110219	0.435588	1	124.86	1.15571	0.269884	0.911914	1	-17.37	0.981257	0.0444035	0.347812
FBgn0036334	39476	CG11267	594	0.968739	1	6.15	1.0075	0.0806559	0.966693	1	-6.55	0.992014	0.0593741	0.17935	1	-218.99	0.732985	-0.352944	0.493123	1	-132.94	0.837906	-0.171522	0.971939	1	-7.53	0.990819	0.0577187	0.560183	1	95.37	1.15865	0.273392	0.0236479	1	-406.8	0.631295	-0.553649	0.0900193	0.764473	283.18	1.34528	0.480557	0.083653	0.420911	-289.73	0.737402	-0.344828	0.876911
FBgn0027329	32518	CCT6	1924	0.205866	1	-64.72	0.860514	-0.135247	0.217309	1	-63.01	0.8642	-0.129419	0.0535989	1	-103.79	0.77631	-0.275245	0.516984	1	-39.52	0.914826	-0.0516597	0.373965	1	-56.68	0.877842	-0.108049	0.10162	0.974515	86.78	1.24092	0.368402	0.12845	1	-79.93	0.848304	-0.154724	0.217835	1	62.92	1.13561	0.245625	0.02356	0.234778	-125.93	0.761003	-0.302221	0.993749
FBgn0027560	33642	Tps1	2920	0.204046	1	-55.57	0.811927	-0.214363	0.0574187	1	-87.01	0.70552	-0.404458	0.640028	1	-19.83	0.932887	-0.0249031	0.0233552	1	-131.82	0.553863	-0.727706	0.110967	1	-94.45	0.68034	-0.45336	0.24482	1	52.14	1.18916	0.309362	0.914215	1	4.71	1.01458	0.0902829	0.516994	1	27.6	1.09341	0.193343	0.0171238	0.204479	-114.61	0.645247	-0.524402	0.0155687
FBgn0250838	246602	roh	929	0.831469	1	21.86	1.03673	0.119989	0.667886	1	-44.25	0.925656	-0.0355548	0.933018	1	-8.62	0.985518	0.0503522	0.452652	1	-95.94	0.838813	-0.170048	0.86421	1	-24.15	0.959426	0.0135353	0.455865	1	80.47	1.13718	0.247542	0.29059	1	-115.73	0.852157	-0.14855	0.0933148	0.770742	187.58	1.31515	0.449059	0.045699	0.312253	-231.83	0.703841	-0.407667	0.439796
FBgn0015623	33883	Cpr	3344	0.569045	1	-24.42	0.904171	-0.0676796	0.381898	1	-37.88	0.851352	-0.149838	0.485787	1	-30	0.882274	-0.101173	0.49986	1	-35.54	0.860534	-0.135214	0.403187	1	-45.84	0.820115	-0.200721	0.399545	1	36.9	1.16412	0.279916	0.94831	1	-2.79	0.989453	0.055824	0.819924	1	9.69	1.03803	0.121712	0.276795	0.738399	-47.57	0.820165	-0.200639	0.126574
FBgn0021967	44228	ND-PDSW	738	0.619631	1	-72.98	0.897177	-0.0782948	0.726466	1	-51.29	0.927736	-0.0324829	0.405381	1	-123.6	0.825857	-0.191233	0.303054	1	-188.97	0.733755	-0.351525	0.963867	1	-8.73	0.9877	0.0533895	0.601232	1	78.83	1.13449	0.24426	0.074043	1	-286.55	0.698857	-0.417239	0.118144	0.834099	241.78	1.34065	0.47576	0.0642656	0.372484	-293.07	0.692005	-0.4305	0.653251
FBgn0038947	42615	Sar1	1815	0.921152	1	3.7	1.00957	0.0834791	0.523674	1	-24.04	0.93782	-0.0176798	0.119486	1	-61.47	0.841007	-0.166492	0.926733	1	-4.21	0.989111	0.0553494	0.682169	1	21.95	1.05677	0.146361	0.482973	1	27.76	1.08538	0.18317	0.0497615	1	-82.91	0.809761	-0.217993	0.20423	1	49.2	1.12726	0.235429	0.0691784	0.382339	-73.24	0.831949	-0.181233	0.172043
FBgn0000114	34648	bru1	7791	0.751108	1	4.65	1.03752	0.121048	0.981326	1	0.35	1.00282	0.0742648	0.298082	1	15.69	1.12661	0.234641	0.0643815	1	36.65	1.29576	0.428416	0.597161	1	10.35	1.08352	0.180812	0.293247	1	-16.24	0.883676	-0.0990062	0.929626	1	-1.33	0.989334	0.0556599	0.957716	1	0.78	1.00629	0.079012	0.976372	1	-0.43	0.996552	0.0656436	0.684215
FBgn0001145	32087	Gs2	2231	0.430323	1	-60.97	0.834864	-0.176473	0.318924	1	-78.09	0.788494	-0.254127	0.32346	1	-77.31	0.790607	-0.250497	0.437617	1	-73.44	0.801089	-0.232618	0.58167	1	-53.5	0.855096	-0.143857	0.499517	1	52.51	1.17989	0.29853	0.870095	1	-12.53	0.964896	0.021332	0.87119	1	-12.27	0.966767	0.0239889	0.396212	0.84723	-65.82	0.815599	-0.208229	0.817123
FBgn0032789	35230	CG13083	1145	0.149981	1	124.57	1.36842	0.504284	0.806198	1	20.31	1.06007	0.150647	0.0972899	1	-145.68	0.569147	-0.691646	0.249997	1	119.9	1.35461	0.490167	0.92515	1	-10.07	0.970218	0.028877	0.0375599	0.880981	191.79	1.99662	1.03324	0.0316767	1	-199.35	0.658402	-0.497361	0.0104987	0.600668	245.46	1.72596	0.828595	0.0167064	0.202591	-225.15	0.614192	-0.590328	0.943252
FBgn0265045	36753	Strn-Mlck	32768	0.497316	1	-7.8429	0.657744	-0.498701	0.60442	1	-5.9498	0.740357	-0.339424	0.919798	1	-1.1469	0.94995	-7.14588e-05	0.698848	1	-5.4213	0.76342	-0.297928	0.582127	1	-7.9505	0.653048	-0.508304	0.800529	1	-2.9102	0.866311	-0.126091	0.841966	1	-2.2948	0.891514	-0.0869452	0.877102	1	-1.7623	0.923095	-0.0393474	0.714243	0.996107	-4.1875	0.802038	-0.231011	0.165672
FBgn0032127	34272	CG13114	1530	0.799835	1	14.27	1.05081	0.138561	0.328517	1	-56.29	0.799587	-0.235166	0.0324837	1	-135.85	0.516324	-0.8203	0.941726	1	5.03	1.01791	0.0947882	0.397071	1	-65.1	0.76822	-0.289439	0.00523899	0.727255	195.4	2.3474	1.26147	0.0320138	1	-138.73	0.710466	-0.395043	0.0046548	0.573397	198.28	1.70595	0.812251	0.000898037	0.0850826	-254.57	0.468705	-0.947014	0.893805
FBgn0000404	39340	CycA	2919	0.789651	1	12.44	1.04277	0.127993	0.88064	1	-7	0.975932	0.0369348	0.0740618	1	89.35	1.30721	0.440648	0.42464	1	46.19	1.15882	0.273594	0.751406	1	-18.86	0.935153	-0.0215798	0.137827	1	-73.44	0.806833	-0.222913	0.861783	1	-8.23	0.973871	0.0340345	0.606273	1	24.14	1.083	0.180149	0.507815	0.913118	-31.14	0.901137	-0.0722756	0.830188
FBgn0001186	45875	Hex-A	4139	0.967542	1	-1.25	0.994535	0.0628602	0.749748	1	-9.82	0.957064	0.0101547	0.798404	1	7.86	1.03437	0.116853	0.0422306	1	83.87	1.36671	0.502543	0.632284	1	19.76	1.0864	0.184468	0.136475	1	-49.29	0.791647	-0.248712	0.510441	1	-21.03	0.899045	-0.0754521	0.510708	1	-20.4	0.910804	-0.0576858	0.731273	0.997955	10.58	1.05079	0.138539	0.930898
FBgn0261955	31579	kdn	2836	0.538652	1	-79.91	0.791401	-0.249134	0.36535	1	-119.32	0.688525	-0.437282	0.701385	1	-49.47	0.870862	-0.118942	0.693901	1	-62.21	0.837606	-0.172009	0.576042	1	-90.98	0.762504	-0.299553	0.564256	1	75.45	1.22616	0.351812	0.637917	1	61.38	1.17654	0.294596	0.783307	1	-35.4	0.907591	-0.0625183	0.518985	0.918613	-83.92	0.758629	-0.306451	0.0742771
FBgn0005671	41550	Vha55	2786	0.570914	1	-45.84	0.88776	-0.0927096	0.24797	1	-96.54	0.76362	-0.297573	0.633311	1	-38.48	0.905781	-0.0652481	0.891711	1	-13.36	0.967288	0.0247279	0.464578	1	-74.64	0.817242	-0.205493	0.353514	1	76.95	1.20801	0.331146	0.623984	1	39.89	1.09801	0.199138	0.985833	1	-1.42	0.996523	0.0656042	0.25445	0.712199	-95.12	0.766284	-0.292857	0.311144
FBgn0000259	32132	CkIIbeta	5705	0.904496	1	1.91	1.01245	0.0873909	0.917085	1	1.66	1.01082	0.085177	0.799709	1	4.05	1.02639	0.106205	0.00381563	0.915047	68.44	1.44601	0.581118	0.380771	1	19.9	1.12968	0.2384	0.0378738	0.880981	-37.64	0.761016	-0.302198	0.0290997	1	-39.91	0.750203	-0.321561	0.69264	1	6.32	1.04119	0.125897	0.770326	1	-4.66	0.970833	0.029747	0.376122
FBgn0283477	53443	SF2	2576	0.462685	1	25.99	1.11312	0.218004	0.183177	1	48.43	1.21079	0.334333	0.60159	1	-18.37	0.920044	-0.0438786	0.832363	1	9.07	1.03948	0.123637	0.988297	1	-0.68	0.99704	0.0663169	0.843003	1	7.13	1.03373	0.116006	0.148449	1	-54.2	0.801254	-0.232338	0.233927	1	42.96	1.18699	0.306829	0.875838	1	5.47	1.02006	0.0976889	0.744664
FBgn0260439	2768940	Pp2A-29B	2757	0.204109	1	-36.36	0.869086	-0.121728	0.304419	1	-29.04	0.895442	-0.0809395	0.0705302	1	-53.76	0.806438	-0.22358	0.103869	1	-58.37	0.789839	-0.251815	0.172063	1	-51.84	0.813351	-0.211982	0.0323866	0.880981	66.78	1.29815	0.430983	0.153608	1	-42.28	0.873048	-0.115522	0.0638154	0.71525	55.3	1.19911	0.320897	0.00904488	0.164634	-84.34	0.746757	-0.327788	0.682589
FBgn0000003	3771948	7SLRNA:CR32864	299	0.917214	1	-96.9	0.933028	-0.0246958	0.776423	1	-265.29	0.816646	-0.206486	0.386217	1	825.58	1.5706	0.696526	0.584283	1	-630.02	0.564564	-0.702366	0.727464	1	-422	0.708336	-0.399091	0.566327	1	-549.64	0.758129	-0.307343	0.713379	1	-350.22	0.831059	-0.18269	0.507168	1	626.16	1.43277	0.568294	0.351151	0.812394	-891.45	0.569977	-0.689713	0.582833
FBgn0283535	40679	Vha26	2926	0.738077	1	19.89	1.05783	0.147736	0.84482	1	-11.63	0.966186	0.0231644	0.0282254	1	145.11	1.4219	0.557685	0.646747	1	33.46	1.09728	0.198223	0.912943	1	8.27	1.02404	0.103054	0.0759149	0.948372	-114.13	0.766629	-0.292247	0.722404	1	21.45	1.06068	0.151449	0.872445	1	9.53	1.02771	0.107967	0.72217	0.996947	-21.16	0.940136	-0.0143009	0.993482
FBgn0086355	43582	Tpi	1558	0.80177	1	-18.49	0.961174	0.0160316	0.694194	1	-29.04	0.939021	-0.0159269	0.109612	1	-126.83	0.733679	-0.351665	0.546994	1	-54.81	0.884909	-0.0971028	0.912676	1	10.17	1.02136	0.0994369	0.0767351	0.948372	143.62	1.41105	0.547003	0.317242	1	-76.39	0.865844	-0.126827	0.224739	1	93.18	1.19566	0.316912	0.121333	0.509405	-122.22	0.785357	-0.259536	0.320522
FBgn0034295	37058	CG10911	1221	0.726303	1	-84.77	0.909276	-0.0599825	0.288632	1	-263.41	0.718088	-0.380656	0.433569	1	-191.94	0.794578	-0.243697	0.525556	1	189.58	1.2029	0.325267	0.721356	1	-108.48	0.8839	-0.0986594	0.845861	1	47.41	1.06386	0.155565	0.890124	1	-33.68	0.959102	0.0130726	0.647838	1	-110.85	0.881364	-0.102583	0.531407	0.923631	-152.56	0.814746	-0.209651	0.951246
FBgn0040736	50209	BomS3	769	0.613434	1	111.64	1.1125	0.217236	0.460706	1	-164.42	0.834307	-0.17738	0.103976	1	-385.89	0.611123	-0.597008	0.332803	1	-267.45	0.73048	-0.357566	0.205057	1	-388.65	0.608342	-0.603091	0.598191	1	120.28	1.19834	0.320012	0.112215	1	-384.41	0.654034	-0.506283	0.591229	1	118.8	1.11972	0.226163	0.217073	0.661911	-283.22	0.745104	-0.330784	0.526945
FBgn0015019	42029	CCT3	2165	0.334018	1	-32.55	0.879801	-0.105007	0.293864	1	-35.51	0.86887	-0.122067	0.54229	1	-20.28	0.925111	-0.036362	0.164216	1	-58.71	0.783198	-0.263269	0.101475	1	-72.91	0.730761	-0.357048	0.0537927	0.913583	70	1.27942	0.410796	0.216198	1	-42.86	0.882052	-0.101518	0.0144353	0.614933	92.58	1.34188	0.477031	0.00194194	0.103532	-128.09	0.647504	-0.519727	0.974383
FBgn0000079	47764	Amy-p	1668	0.592063	1	-63.98	0.841606	-0.165521	0.3253	1	-119.93	0.703092	-0.409102	0.293886	1	-128.51	0.681851	-0.450379	0.337251	1	-143.09	0.645755	-0.523348	0.418001	1	-128.46	0.681975	-0.450135	0.838908	1	24.68	1.08961	0.188538	0.468016	1	-89.3	0.770673	-0.285121	0.902333	1	-14.53	0.964028	0.0200981	0.384232	0.839205	-105.4	0.729327	-0.359699	0.620641
FBgn0030041	31782	CG12116	1570	0.921923	1	8.2	1.02032	0.0980424	0.904481	1	10.04	1.02488	0.104175	0.54769	1	-50.68	0.874411	-0.113393	0.218336	1	-130.62	0.676315	-0.461333	0.802861	1	-26.67	0.93391	-0.0234019	0.813124	1	20.08	1.05691	0.146533	0.176851	1	-119.33	0.757592	-0.308301	0.300655	1	88.73	1.21988	0.344691	0.356114	0.816819	-78.69	0.840149	-0.167882	0.897987
FBgn0264294	35688	Cyt-b5	917	0.394104	1	141.3	1.22816	0.354074	0.30809	1	170.56	1.27541	0.406441	0.450788	1	-124.46	0.799028	-0.236116	0.822301	1	-44.71	0.927804	-0.0323822	0.534764	1	134.89	1.21781	0.342343	0.615988	1	84.16	1.17008	0.286974	0.294293	1	-179.93	0.762913	-0.298827	0.399489	1	139.63	1.22547	0.351027	0.849049	1	30.93	1.04076	0.125327	0.281482
FBgn0038973	42644	Pebp1	646	0.924204	1	-15.57	0.981224	0.0443571	0.149589	1	-248.1	0.700807	-0.413486	0.491142	1	-113.94	0.862595	-0.131953	0.346087	1	-192.91	0.767362	-0.290952	0.288562	1	-228.33	0.724648	-0.368387	0.841374	1	33.35	1.04662	0.13307	0.0970469	1	-294.26	0.717844	-0.381114	0.208938	1	213.67	1.25767	0.387002	0.0150887	0.194399	-461.77	0.557225	-0.719697	0.979661
FBgn0037899	41372	RpL24-like	773	0.907541	1	-18.01	0.976529	0.0377744	0.783199	1	42.72	1.05567	0.144926	0.37942	1	-138.62	0.819348	-0.201995	0.195711	1	-255.07	0.667588	-0.478773	0.83254	1	-41.9	0.945395	-0.00665885	0.633642	1	75.36	1.11986	0.226341	0.108916	1	-266.45	0.725456	-0.366882	0.206051	1	203.19	1.2648	0.394845	0.311658	0.776182	-160.47	0.834656	-0.176812	0.947869
FBgn0003676	42649	CCT1	1980	0.669522	1	-22.53	0.912416	-0.0552668	0.890189	1	-7.26	0.971777	0.0310808	0.597443	1	-27.94	0.891385	-0.0871425	0.253136	1	-75.72	0.705645	-0.40422	0.391864	1	-57.11	0.777989	-0.272316	0.0819001	0.948372	98.33	1.42883	0.564453	0.473448	1	-38.39	0.895115	-0.0814382	0.0563311	0.698727	108.78	1.42287	0.558634	0.0437629	0.306657	-116.04	0.682968	-0.448178	0.971628
FBgn0038252	41780	BigH1	1279	0.381378	1	75.43	1.27125	0.401907	0.340396	1	82.41	1.29635	0.429057	0.556995	1	50.15	1.18034	0.299061	0.95078	1	6.41	1.02305	0.101719	0.962157	1	-5.24	0.981157	0.0442633	0.882629	1	-12.8	0.961003	0.0157872	0.166167	1	-124.67	0.716723	-0.383222	0.0747668	0.732536	162.02	1.58264	0.707205	0.356493	0.817111	-79.61	0.819109	-0.20239	0.926662
FBgn0035630	38645	CG10576	1898	0.955554	1	2.62	1.00943	0.0832835	0.846933	1	-9.07	0.967367	0.0248403	0.595014	1	25.1	1.09031	0.189423	0.272616	1	-64.74	0.767072	-0.291465	0.466062	1	-43.3	0.844211	-0.161313	0.39892	1	40.53	1.13374	0.243358	0.524669	1	-30.36	0.918808	-0.0457168	0.0588767	0.704892	95.99	1.34536	0.48064	0.041374	0.299715	-105.06	0.719038	-0.378873	0.994181
FBgn0000416	43662	Sap-r	3527	0.821139	1	-12.72	0.955738	0.00825459	0.316422	1	-57.85	0.798699	-0.236676	0.914269	1	6.06	1.02109	0.0990758	0.96112	1	3.36	1.01169	0.0863651	0.888631	1	-9.99	0.965238	0.0218175	0.479098	1	40.8	1.13904	0.249798	0.674261	1	24.03	1.07746	0.173081	0.686003	1	22.83	1.07944	0.17561	0.172409	0.596165	-80.68	0.739918	-0.340225	0.175904
FBgn0013269	41860	Fkbp39	1299	0.420326	1	42.6	1.10829	0.211999	0.816463	1	12.11	1.03078	0.112079	0.920761	1	5.18	1.01317	0.0883695	0.631581	1	-30.77	0.92178	-0.0412977	0.720356	1	-24.53	0.937643	-0.0179385	0.318492	1	54.33	1.13632	0.246488	0.0959486	1	-93.97	0.828164	-0.187437	0.0109533	0.600668	153.48	1.39016	0.526226	0.0170125	0.204465	-141.37	0.741488	-0.337361	0.909673
FBgn0034296	37059	CG10912	910	0.465484	1	-174.16	0.818615	-0.20321	0.164471	1	-343.09	0.642678	-0.529744	0.249463	1	-280.09	0.708291	-0.399176	0.795021	1	75.09	1.0782	0.174029	0.371151	1	-274.75	0.713853	-0.388634	0.692892	1	94.96	1.13963	0.250514	0.476916	1	-172.35	0.818079	-0.204102	0.956735	1	-12.78	0.98669	0.0519844	0.179395	0.608709	-330.31	0.651347	-0.511799	0.762586
FBgn0000121	38993	Arr2	1547	0.447259	1	-81.65	0.831757	-0.181547	0.584217	1	-58.27	0.879932	-0.104802	0.459374	1	-79.41	0.836373	-0.174015	0.191164	1	-178.4	0.6324	-0.551311	0.439743	1	-107.47	0.778554	-0.271333	0.281994	1	119.72	1.29495	0.427552	0.896323	1	-14.02	0.97402	0.0342435	0.609442	1	54.33	1.11195	0.216547	0.302144	0.767072	-112.6	0.791342	-0.249235	0.0353103
FBgn0030672	32508	CG9281	3267	0.646086	1	7.03	1.02806	0.108444	0.24195	1	18.06	1.0721	0.1662	0.225064	1	18.74	1.07481	0.169686	0.299665	1	19.57	1.07813	0.173929	0.768171	1	7.13	1.02846	0.108978	0.592153	1	-8.87	0.967054	0.0243966	0.80275	1	-4.13	0.984385	0.0487733	0.362678	1	14	1.05589	0.145208	0.790681	1	4.06	1.01535	0.0913279	0.941489
FBgn0000299	33727	Col4a1	6165	0.810588	1	-9.03	0.954211	0.00606279	0.331076	1	-37.33	0.810709	-0.216402	0.875466	1	-5.9	0.970083	0.0286861	0.834681	1	9.63	1.04883	0.13597	0.876592	1	-7.26	0.963186	0.0188997	0.71408	1	-13.9	0.927343	-0.033063	0.74108	1	12.53	1.07599	0.1712	0.397611	1	-32.33	0.836063	-0.174519	0.894251	1	-5	0.969675	0.0281093	0.566303
FBgn0010100	44149	mAcon1	3103	0.469758	1	-87.37	0.709551	-0.396781	0.397257	1	-102.99	0.657624	-0.498944	0.641451	1	-55.71	0.8148	-0.209562	0.586656	1	-79.87	0.734484	-0.350185	0.582319	1	-82.91	0.724378	-0.368891	0.565265	1	69.67	1.28425	0.41603	0.91294	1	13.11	1.04346	0.1289	0.994288	1	0.85	1.00283	0.0742666	0.393553	0.84444	-103.84	0.655771	-0.502727	0.0477091
FBgn0087013	40581	Karybeta3	4364	0.594563	1	-18	0.924981	-0.0365536	0.290698	1	-36.4	0.848295	-0.154738	0.391658	1	-29.26	0.878053	-0.107721	0.9657	1	1.77	1.00738	0.0804896	0.495862	1	-29.52	0.876969	-0.109407	0.114378	0.995347	56.78	1.26951	0.4	0.371869	1	30.99	1.13105	0.240073	0.917925	1	-3.47	0.985538	0.0503806	0.336952	0.800002	-32.93	0.860743	-0.134883	0.284199
FBgn0026418	39557	Hsc70Cb	3751	0.0282153	1	-31.56	0.860131	-0.135854	0.00884908	1	-39.54	0.824765	-0.193032	0.777032	1	3.65	1.01618	0.0924459	0.286257	1	-17.25	0.923551	-0.0386719	0.0418752	1	-40.4	0.820954	-0.199332	0.530401	1	8.61	1.03755	0.121083	0.865072	1	-2.31	0.990383	0.0571153	0.270802	1	14.57	1.06457	0.15649	0.00111523	0.0907977	-54.11	0.774739	-0.277991	0.438613
FBgn0002780	43764	mod	2287	0.578139	1	19.03	1.04823	0.135185	0.635147	1	-16.22	0.958889	0.0127672	0.593152	1	-18.28	0.953668	0.00528149	0.0650229	1	82.95	1.21024	0.333704	0.0659829	1	87.98	1.22299	0.348225	0.549417	1	21.12	1.05613	0.145523	0.853611	1	6.47	1.01655	0.0929531	0.915056	1	-3.63	0.990799	0.0576921	0.712085	0.995391	-12.59	0.967793	0.0254443	0.525191
FBgn0031519	33544	Fign	2364	0.49281	1	-82.42	0.668783	-0.476371	0.617095	1	-59.72	0.760006	-0.303995	0.324438	1	120.05	1.48244	0.615829	0.560663	1	-85.33	0.657089	-0.500036	0.758017	1	-46.91	0.811485	-0.215102	0.0481975	0.901436	-263.53	0.285614	-1.57513	0.450964	1	-92.17	0.533387	-0.777474	0.667001	1	-51.31	0.793803	-0.245021	0.943457	1	-8.41	0.957424	0.0106713	0.497339
FBgn0027291	32940	Idh3a	2104	0.110966	1	-135.22	0.673862	-0.466213	0.116083	1	-132.99	0.679241	-0.455533	0.163881	1	-115.71	0.720918	-0.37535	0.237976	1	-117.95	0.715516	-0.385496	0.206031	1	-129.75	0.687055	-0.440155	0.41356	1	65.67	1.21971	0.344494	0.716908	1	-28.63	0.927187	-0.0332932	0.784096	1	-21.41	0.948361	-0.00236636	0.177669	0.606792	-111.58	0.716226	-0.384158	0.0392228
FBgn0036258	39386	eIF3l	1834	0.124563	1	-82.63	0.785399	-0.259463	0.0853843	1	-93.82	0.756337	-0.310545	0.0293997	1	-123.79	0.678501	-0.456997	0.070864	1	-121.49	0.684474	-0.445216	0.249323	1	-75.35	0.804306	-0.227175	0.0305901	0.880981	123.13	1.47131	0.605315	0.146075	1	-78.18	0.830984	-0.182812	0.147205	0.910207	77.52	1.20133	0.323462	0.00510895	0.134921	-171.34	0.629583	-0.557278	0.477783
FBgn0262559	42185	Mdh2	1335	0.895666	1	-18.53	0.967625	0.0252064	0.501516	1	-96.32	0.831714	-0.181617	0.614862	1	-71.64	0.874834	-0.112734	0.503101	1	-117.51	0.794692	-0.243502	0.951057	1	-10.99	0.980799	0.0437628	0.121524	1	238.47	1.47625	0.609995	0.863365	1	24.62	1.03445	0.116969	0.328969	1	142.21	1.24846	0.376804	0.118998	0.504217	-238.53	0.666191	-0.481584	0.250075
FBgn0040773	50246	COX7C	853	0.223992	1	136.41	1.31745	0.451485	0.458075	1	81.42	1.18948	0.309731	0.635664	1	-51.58	0.879966	-0.104751	0.815805	1	-30.94	0.927998	-0.0320967	0.340224	1	150.08	1.34926	0.484663	0.673097	1	48.23	1.12755	0.235787	0.103512	1	-195.67	0.685433	-0.443334	0.0965659	0.776828	192.32	1.44756	0.582612	0.317326	0.782962	-110.9	0.821713	-0.198075	0.71228
FBgn0003943	38456	Ubi-p63E	3138	0.920763	1	-6.47	0.974911	0.0354984	0.621735	1	32.23	1.12498	0.232637	0.912138	1	7.17	1.0278	0.108094	0.728358	1	-27.71	0.892547	-0.0853637	0.958927	1	-4.52	0.982472	0.0461033	0.974323	1	-2.16	0.991851	0.0591484	0.740178	1	-22.33	0.92171	-0.0414029	0.675101	1	27.34	1.10602	0.209164	0.939995	1	4.89	1.01714	0.0937558	0.222329
FBgn0015321	39133	Ubc4	1709	0.971301	1	-1.62	0.994937	0.0634158	0.987111	1	0.72	1.00225	0.0734779	0.0464372	1	-98.29	0.692805	-0.428944	0.951495	1	-3.35	0.98953	0.0559313	0.693273	1	-26.62	0.916802	-0.0487075	0.964671	1	2.12	1.00956	0.0834704	0.0104625	1	-139.37	0.61623	-0.585908	0.346401	1	43.2	1.13502	0.244908	0.35425	0.814582	-42.48	0.883027	-0.10001	0.489803
FBgn0052672	32001	Atg8a	1695	0.893736	1	10.27	1.0251	0.104475	0.720039	1	-27.67	0.932365	-0.0256684	0.161042	1	-115.78	0.716995	-0.38271	0.545785	1	57.61	1.14082	0.251953	0.567993	1	56.15	1.13725	0.247623	0.299312	1	83.71	1.28538	0.417248	0.282181	1	-86.99	0.812534	-0.213347	0.482704	1	54.92	1.13424	0.243965	0.301312	0.766583	-82.59	0.822016	-0.197574	0.891563
FBgn0025637	31016	SkpA	1786	0.601192	1	19.69	1.06057	0.1513	0.938365	1	-2.89	0.99111	0.0581223	0.452782	1	-28.48	0.912391	-0.0553052	0.97137	1	1.65	1.00508	0.0773465	0.442466	1	39.32	1.12095	0.227685	0.85169	1	7.24	1.02441	0.103545	0.0249055	1	-97.12	0.757781	-0.307963	0.0630503	0.71525	75.88	1.23342	0.359993	0.0550505	0.342976	-78.77	0.803546	-0.228458	0.696912
FBgn0003660	36080	Syb	1237	0.571296	1	47.82	1.12365	0.231001	0.343391	1	81.31	1.21024	0.333704	0.419869	1	-68.76	0.822206	-0.197259	0.786549	1	27.82	1.07193	0.165989	0.356388	1	107.99	1.27923	0.410592	0.885686	1	-12.51	0.960658	0.0152947	0.0896444	1	-158.21	0.658795	-0.49656	0.368785	1	76.94	1.19895	0.32071	0.958348	1	4.37	1.00942	0.0832809	0.495631
FBgn0262816	12798317	CG43187	5093	0.286377	1	-167.69	0.690757	-0.432927	0.248545	1	-182.46	0.663519	-0.486976	0.938346	1	11.8	1.02176	0.0999829	0.586569	1	-102.42	0.811124	-0.215707	0.671285	1	-85.4	0.842511	-0.164058	0.777548	1	-44.24	0.920153	-0.0437157	0.396913	1	134.71	1.35912	0.494796	0.287859	1	-167.15	0.691753	-0.430989	0.920055	1	-15.31	0.959185	0.0131911	0.834302
FBgn0014010	33418	Rab5	3146	0.523623	1	-9.18	0.957167	0.0103027	0.28328	1	-15.64	0.927025	-0.0335326	0.347163	1	-13.64	0.936357	-0.0198184	0.79867	1	4.48	1.0209	0.0988282	0.776263	1	-6.14	0.971351	0.0304791	0.91526	1	-1.62	0.991927	0.0592548	0.0122329	1	-41.86	0.826249	-0.190587	0.0776898	0.740276	26.6	1.12411	0.231572	0.008717	0.161378	-42.24	0.824672	-0.193186	0.59437
FBgn0041252	31367	Femcoat	833	0.173117	1	165.88	1.5309	0.660747	0.937101	1	9.23	1.02954	0.110418	0.32122	1	-118.5	0.620739	-0.576176	0.422252	1	116.54	1.37299	0.508923	0.837212	1	-31.63	0.898768	-0.075873	0.162617	1	174.01	1.89719	0.961394	0.0964434	1	-210.6	0.635993	-0.543735	0.0385247	0.648641	266.11	1.85169	0.927281	0.0445642	0.308467	-256.88	0.556001	-0.722608	0.969517
FBgn0000117	31151	arm	3564	0.313867	1	-20.41	0.884884	-0.0971401	0.284522	1	-21.75	0.877327	-0.108851	0.265073	1	22.7	1.12803	0.236378	0.0824725	1	-45.06	0.745854	-0.329423	0.0740939	1	-49.36	0.721602	-0.374072	0.347289	1	19.49	1.09745	0.198431	0.764534	1	-6.11	0.972917	0.0326886	0.0285918	0.617389	48.3	1.27242	0.40318	0.00360626	0.124962	-70.05	0.689495	-0.435388	0.565444
FBgn0016685	43560	Nlp	1080	0.214372	1	55.91	1.12228	0.22932	0.759827	1	13.34	1.02918	0.109931	0.252699	1	51.24	1.11207	0.216695	0.785046	1	14.57	1.03187	0.113522	0.278935	1	66.52	1.14549	0.2576	0.998203	1	0.1	1.0002	0.0706595	0.024821	1	-112.32	0.819095	-0.202413	0.00238267	0.573397	163.66	1.35795	0.493592	0.00421322	0.127278	-150.32	0.757892	-0.307766	0.74523
FBgn0250836	38783	Acbp3	436	0.58172	1	176.74	1.12921	0.237816	0.649305	1	-145.55	0.893595	-0.0837599	0.220948	1	-404.38	0.704377	-0.406643	0.805923	1	-95.97	0.929841	-0.0293807	0.702191	1	158.16	1.11562	0.221102	0.766152	1	96.79	1.10046	0.202205	0.16078	1	-476.25	0.690052	-0.434301	0.598861	1	168.66	1.1233	0.230571	0.334804	0.799072	-314.21	0.795509	-0.242107	0.5131
FBgn0262511	36826	Vha44	4023	0.877122	1	-21.4	0.902652	-0.0699787	0.0256053	1	345.34	2.57094	1.39008	0.812453	1	32.86	1.14948	0.262408	0.979937	1	-4.26	0.980621	0.0435144	0.976897	1	-5.95	0.972934	0.0327125	0.728831	1	-51.07	0.797895	-0.238043	0.937765	1	-11.48	0.946129	-0.00559612	0.961194	1	-6.73	0.969385	0.0276996	0.0233721	0.234334	352.07	2.65214	1.4341	0.339637
FBgn0002719	47173	Men	3074	0.508513	1	-22.45	0.891828	-0.0864644	0.0963016	1	-61.6	0.70319	-0.408915	0.352863	1	-32.04	0.84562	-0.159041	0.284313	1	-45.69	0.77985	-0.269078	0.163676	1	-62.59	0.69842	-0.418081	0.178118	1	48.47	1.27618	0.407279	0.4537	1	-25.8	0.896705	-0.0790132	0.23055	1	42.23	1.20348	0.325938	0.0138788	0.19061	-103.83	0.584298	-0.656768	0.161465
FBgn0082598	38821	akirin	2633	0.682226	1	8.41	1.02956	0.110447	0.903244	1	-2.49	0.991247	0.0583126	0.0479465	1	44.16	1.15523	0.269309	0.0939369	1	44.67	1.15702	0.271454	0.257186	1	33.84	1.11895	0.225218	0.0410671	0.893268	-47.62	0.8551	-0.143851	0.286764	1	-23.44	0.923011	-0.0394716	0.338492	1	19.98	1.07023	0.163799	0.284217	0.745603	-22.47	0.926197	-0.0347555	0.522656
FBgn0030605	32434	ND-B18	1129	0.290769	1	-83.38	0.778168	-0.272005	0.812121	1	18.31	1.04871	0.135815	0.299051	1	-81.89	0.782132	-0.265115	0.105665	1	-161.98	0.569053	-0.691865	0.241427	1	-132.42	0.647697	-0.519327	0.183312	1	111.73	1.38006	0.516076	0.104114	1	-138.82	0.745065	-0.330856	0.0458076	0.673984	168.66	1.44872	0.58373	0.0701639	0.385111	-150.35	0.72389	-0.369799	0.892148
FBgn0004103	49260	Pp1-87B	2203	0.379865	1	-51.68	0.867023	-0.124969	0.204945	1	-76.01	0.804421	-0.226982	0.138963	1	-89.89	0.768706	-0.288582	0.416137	1	58.48	1.15047	0.263603	0.755752	1	-22.85	0.941205	-0.0127443	0.392609	1	50.86	1.17024	0.287168	0.51291	1	-38.68	0.900384	-0.073418	0.99515	1	-0.35	0.999099	0.0691514	0.206909	0.648301	-75.66	0.805146	-0.225758	0.928959
FBgn0004117	41853	Tm2	2613	0.407662	1	-53.03	0.81237	-0.213622	0.402491	1	-53.65	0.810176	-0.217296	0.483526	1	-44.57	0.842303	-0.164395	0.51343	1	-50.8	0.82026	-0.200482	0.984377	1	1.6	1.00566	0.0781468	0.429757	1	51.41	1.21595	0.340225	0.860441	1	-11.24	0.962622	0.0180954	0.773215	1	18.08	1.06397	0.155711	0.271514	0.732954	-71.73	0.761465	-0.3014	0.35125
FBgn0037607	41027	CG8036	2748	0.2375	1	-53.01	0.822578	-0.196643	0.110931	1	-74.27	0.751422	-0.319365	0.136071	1	-68.72	0.769998	-0.286308	0.375771	1	-47.73	0.84025	-0.167717	0.285446	1	-60.33	0.798079	-0.23773	0.0429212	0.893377	99.97	1.43454	0.570015	0.797033	1	11.22	1.03519	0.117952	0.642831	1	20.03	1.06704	0.15968	0.0521303	0.333214	-94.3	0.704213	-0.406957	0.159682
FBgn0014465	31785	Cp7Fb	2093	0.909341	1	-5.65	0.976362	0.0375394	0.994645	1	0.33	1.00138	0.0722851	0.0882235	1	-90.47	0.621496	-0.574549	0.986989	1	-0.99	0.995858	0.0646871	0.561331	1	37.85	1.15835	0.273044	0.0251282	0.880981	126.5	1.85157	0.927187	0.135868	1	-79.3	0.77621	-0.27542	0.0359687	0.637276	115.33	1.48251	0.615898	0.0364134	0.287544	-115	0.675462	-0.463028	0.969308
FBgn0032350	34554	CG6287	1284	0.531552	1	-39.99	0.915603	-0.0504985	0.305612	1	-66.47	0.859718	-0.136509	0.816285	1	14.75	1.03113	0.112539	0.171569	1	-110.7	0.766372	-0.292702	0.193645	1	-109.4	0.769116	-0.287861	0.485916	1	-45.42	0.907037	-0.0633538	0.10047	1	-112.21	0.797955	-0.237941	0.214075	1	81.54	1.17209	0.289347	0.0350481	0.282341	-148.01	0.733493	-0.352008	0.511265
FBgn0036440	39601	CG17177	4002	0.50987	1	-124.97	0.706167	-0.403223	0.36762	1	-172.54	0.594319	-0.634152	0.443063	1	146.03	1.34335	0.478557	0.594668	1	-123.08	0.710611	-0.394769	0.515805	1	-157.31	0.630129	-0.556121	0.875305	1	-29.89	0.947684	-0.00334459	0.24777	1	227.44	1.72431	0.827257	0.556323	1	-111.3	0.738309	-0.343168	0.744584	1	-61.24	0.804974	-0.226047	0.834957
FBgn0029092	35971	ced-6	3022	0.947629	1	1.92	1.01096	0.0853705	0.639707	1	-13.76	0.921452	-0.0417851	0.362063	1	27.17	1.1551	0.26915	0.398005	1	-30.77	0.824352	-0.193714	0.520081	1	-24.11	0.86237	-0.132309	0.675504	1	-12.46	0.938424	-0.0167987	0.41398	1	-24.57	0.885433	-0.0962935	0.196022	1	39.28	1.22423	0.349622	0.0894416	0.434065	-53.04	0.752681	-0.317101	0.775851
FBgn0004924	32458	Top1	6250	0.255866	1	-12.26	0.904264	-0.0675402	0.193259	1	-14.18	0.889271	-0.0903872	0.611174	1	-5.36	0.958145	0.0117026	0.449988	1	9.82	1.07668	0.172081	0.0401698	1	-30.7936	0.759538	-0.30483	0.780781	1	3.01	1.02453	0.103708	0.669922	1	4.62	1.03815	0.121882	0.510159	1	-6.97	0.945572	-0.00640188	0.496124	0.905183	-7.21	0.940458	-0.013833	0.915271
FBgn0261439	37228	SdhA	2750	0.164705	1	-60.27	0.720052	-0.376972	0.309179	1	-42.78	0.801291	-0.232275	0.51078	1	-27.11	0.874077	-0.113915	0.200924	1	-67.26	0.687584	-0.43912	0.303842	1	-55.34	0.742951	-0.334696	0.325862	1	41.82	1.22223	0.347364	0.759605	1	-12.68	0.94775	-0.00324954	0.506454	1	27.39	1.12722	0.235389	0.112888	0.490412	-70.17	0.710854	-0.394309	0.0126447
FBgn0029687	31349	Vap33	3897	0.219971	1	30.07	1.14935	0.262252	0.304964	1	24.9	1.12367	0.231029	0.0391031	1	53.81	1.26726	0.397539	0.0169665	1	78.85	1.39163	0.527697	0.193002	1	43.85	1.21779	0.342317	0.0132615	0.880981	-69.01	0.729532	-0.35932	0.415639	1	-20.39	0.901273	-0.072068	0.827199	1	5.19	1.02578	0.105379	0.412729	0.857309	19.71	1.09543	0.195894	0.24191
FBgn0014189	33781	Hel25E	2460	0.913937	1	-3.42	0.982385	0.0459807	0.753121	1	-9.98	0.948596	-0.00202632	0.853522	1	-5.85	0.969869	0.0283834	0.261449	1	-44.79	0.769302	-0.287533	0.53729	1	-25.07	0.870873	-0.118926	0.266801	1	36.6	1.19437	0.315416	0.266231	1	-36.65	0.859874	-0.136262	0.0506519	0.686575	67.4	1.34715	0.482491	0.0282584	0.2561	-77.38	0.704148	-0.40708	0.947728
FBgn0035087	37994	CG2765	3420	0.80821	1	6.72	1.03398	0.116341	0.37519	1	-24.95	0.873831	-0.1143	0.855367	1	-5.04	0.974513	0.0349387	0.426529	1	-27.3	0.861947	-0.132978	0.736511	1	-12.78	0.935373	-0.0212582	0.944521	1	2	1.01038	0.084579	0.716119	1	-10.47	0.948972	-0.00148438	0.788532	1	7.43	1.03757	0.121112	0.255177	0.712872	-32.38	0.842187	-0.164581	0.621054
FBgn0265991	36740	Zasp52	10771	0.673614	1	-20.4837	0.806976	-0.222673	0.607984	1	-24.9983	0.764434	-0.296131	0.748291	1	-15.5776	0.853208	-0.14687	0.811579	1	14.16	1.13343	0.242979	0.730471	1	-20.7579	0.804392	-0.22703	0.872517	1	7.8128	1.08629	0.18433	0.822757	1	10.9127	1.1248	0.232413	0.700732	1	-18.6775	0.823996	-0.194301	0.89619	1	-6.3208	0.927715	-0.0325144	0.0532328
FBgn0086906	44013	sls	58996	0.530865	1	22.032	2.37062	1.27538	0.585536	1	19.1261	2.18984	1.1634	0.48468	1	24.6253	2.53195	1.36846	0.334879	1	42.0802	3.61782	1.87492	0.885381	1	6.2145	1.38661	0.522665	0.447346	1	-26.9334	0.338242	-1.36497	0.968663	1	-1.3731	0.909303	-0.0599408	0.978577	1	-0.935	0.941833	-0.0118304	0.56762	0.940562	20.0611	2.32508	1.24798	0.834452
FBgn0029174	47762	Fkbp59	1587	0.69553	1	-21.64	0.903103	-0.0692959	0.805028	1	-13.62	0.939014	-0.0159371	0.52059	1	-35.72	0.840057	-0.16803	0.269706	1	-76.49	0.657502	-0.499193	0.539764	1	-43.12	0.806922	-0.222763	0.159742	1	81.72	1.43558	0.571031	0.190688	1	-75.64	0.780735	-0.267541	0.0437085	0.663209	121.64	1.54466	0.673253	0.0276147	0.25261	-135.26	0.607908	-0.604042	0.990857
FBgn0011286	49090	RyR	16405	0.426455	1	8.9368	1.46609	0.600357	0.821145	1	-2.5049	0.869359	-0.1213	0.680719	1	4.5721	1.23845	0.365641	0.00811171	1	42.9023	3.23754	1.71701	0.696175	1	-5.6908	0.703201	-0.408894	0.639981	1	-5.328	0.775625	-0.276441	0.706104	1	-4.2884	0.811137	-0.215685	0.750151	1	3.5325	1.18423	0.303617	0.58802	0.949189	-6.0374	0.73411	-0.350872	0.357498
FBgn0039929	43830	CG11076	1471	0.611694	1	-17.03	0.937933	-0.0175152	0.762206	1	10.12	1.03688	0.120197	0.223633	1	-41.98	0.847001	-0.156819	0.303224	1	-43.08	0.842991	-0.163282	0.763309	1	-14.77	0.94617	-0.00553679	0.385374	1	31.12	1.13391	0.243556	0.00963343	1	-104.23	0.716574	-0.383503	0.014832	0.614933	93.37	1.34029	0.47539	0.0260982	0.247006	-83.25	0.773623	-0.279943	0.737693
FBgn0028325	31406	Pdha	2151	0.20065	1	-57.35	0.802221	-0.230701	0.135728	1	-68.18	0.764872	-0.295354	0.44268	1	-33.24	0.885367	-0.0963949	0.214214	1	-67.96	0.765631	-0.294012	0.241809	1	-65.32	0.774735	-0.277997	0.269556	1	49.24	1.1918	0.312429	0.690579	1	-17.18	0.946836	-0.00457216	0.443428	1	33.18	1.11443	0.219619	0.038625	0.293988	-101.36	0.686338	-0.441561	0.123754
FBgn0021795	45680	Tapdelta	977	0.493379	1	63.33	1.13116	0.24021	0.733453	1	31.24	1.0647	0.156658	0.138156	1	-142.55	0.704762	-0.405907	0.720444	1	-40.22	0.916699	-0.0488607	0.479308	1	85.96	1.17803	0.29635	0.231822	1	115.52	1.33949	0.47455	0.136664	1	-146.13	0.757231	-0.308947	0.208967	1	119.1	1.24667	0.374812	0.34647	0.807835	-87.86	0.854036	-0.145548	0.597036
FBgn0013272	37549	Gp150	4916	0.722831	1	12.24	1.06693	0.159542	0.76129	1	10.48	1.05731	0.147057	0.614756	1	17.41	1.0952	0.195605	0.115042	1	70.13	1.3835	0.519538	0.181677	1	60.24	1.32941	0.464056	0.462459	1	-25.88	0.870781	-0.11907	0.808993	1	-8.43	0.953892	0.00560349	0.998989	1	-0.04	0.999781	0.0700888	0.760331	1	10.52	1.05754	0.147359	0.890076
FBgn0029975	31703	spidey	1705	0.939895	1	-3.6	0.987014	0.0524359	0.894177	1	-6.36	0.977059	0.0385187	0.540659	1	-29.51	0.893554	-0.0838229	0.229881	1	-72.66	0.737907	-0.343902	0.940115	1	-4.82	0.982614	0.0463007	0.986018	1	0.87	1.00351	0.0752068	0.070224	1	-95.55	0.722351	-0.372671	0.179391	0.995618	66.91	1.24135	0.368882	0.14448	0.553114	-73.27	0.787092	-0.256541	0.703504
FBgn0031020	32934	Naa15-16	4013	0.054586	1	-16.15	0.911609	-0.0564784	0.826585	1	-1.74	0.990477	0.0572447	0.016267	1	-20.89	0.885666	-0.0959348	0.777923	1	-2.74	0.985004	0.0496357	0.00923472	1	-33.5	0.816649	-0.20648	0.0781382	0.948372	15.58	1.09628	0.196959	0.346646	1	-8.07	0.956489	0.00933129	0.727852	1	2.76	1.01511	0.0909969	0.572023	0.942433	-4.5	0.975737	0.0366613	0.962736
FBgn0020908	3355102	Scp1	1226	0.516494	1	104.83	1.35917	0.494842	0.363493	1	148.15	1.50759	0.639315	0.250808	1	189.29	1.64854	0.764297	0.872885	1	31.39	1.10755	0.211072	0.883939	1	30.33	1.10392	0.206538	0.573071	1	-92.68	0.807382	-0.22199	0.806733	1	-40.03	0.906583	-0.0640375	0.400737	1	136.64	1.46815	0.602318	0.942652	1	11.51	1.02686	0.106831	0.562731
FBgn0032229	34402	ClpP	1175	0.29504	1	-547.83	0.679022	-0.455967	0.233253	1	-629.13	0.631387	-0.553453	0.772913	1	146.94	1.08609	0.184082	0.583396	1	-343.99	0.798453	-0.237093	0.613198	1	-337.45	0.802285	-0.230592	0.984287	1	10.23	1.00552	0.0779522	0.219486	1	661.88	1.55063	0.67864	0.332628	1	-504.71	0.704286	-0.406817	0.806848	1	-124.42	0.896493	-0.0793368	0.775333
FBgn0000454	48450	Dip-B	2102	0.483084	1	-26.17	0.880311	-0.104215	0.369666	1	-33.73	0.845735	-0.158856	0.413825	1	-30.62	0.859959	-0.136127	0.193527	1	-61.13	0.720421	-0.376282	0.186881	1	-64.99	0.702767	-0.409725	0.0269973	0.880981	92.67	1.49285	0.625595	0.274729	1	-42.15	0.869444	-0.121166	0.0145109	0.614933	104.2	1.47656	0.610285	0.00273626	0.118836	-137.93	0.572774	-0.68322	0.643621
FBgn0052642	318137	CG32642	1413	0.908894	1	9.44	1.02763	0.107858	0.240865	1	-99.69	0.708244	-0.399265	0.0792953	1	-155.09	0.546109	-0.746352	0.674084	1	42.62	1.12473	0.232333	0.176659	1	-147.1	0.569493	-0.690841	0.26178	1	96.41	1.51667	0.647698	0.174586	1	-118.09	0.705585	-0.404335	0.476073	1	59.41	1.17387	0.291452	0.0727567	0.392548	-159.1	0.603341	-0.614092	0.850859
FBgn0036111	39226	Aps	3115	0.832287	1	-9.14	0.965456	0.0221277	0.916624	1	4.51	1.01705	0.0936213	0.196105	1	57.85	1.21864	0.343283	0.0876454	1	96.27	1.36385	0.499625	0.757464	1	17.35	1.06557	0.157785	0.0338232	0.880981	-102.59	0.681832	-0.450415	0.425999	1	-35.52	0.860908	-0.134623	0.830937	1	-9.22	0.965154	0.0216981	0.750694	1	13.73	1.05377	0.142433	0.88352
FBgn0264270	3772180	Sxl	9192	0.659755	1	11.3092	1.14184	0.253191	0.805991	1	6.2815	1.07878	0.174768	0.0551996	1	55.428	1.69518	0.803375	0.308069	1	32.978	1.41361	0.549532	0.846589	1	-6.1595	0.922747	-0.0398628	0.0246658	0.880981	-68.2589	0.494977	-0.875733	0.740208	1	-8.5455	0.886734	-0.094288	0.866798	1	-4.2854	0.946252	-0.00541673	0.680573	0.986849	10.5669	1.14006	0.251032	0.811254
FBgn0011555	36218	thetaTry	1047	0.373434	1	103.26	1.29341	0.4259	0.470198	1	83.29	1.23667	0.363638	0.757584	1	-35.27	0.899781	-0.0743329	0.93174	1	-11.97	0.965988	0.0228827	0.373058	1	139.85	1.39738	0.533444	0.684258	1	48.22	1.15228	0.265769	0.540783	1	-72.82	0.83363	-0.178485	0.457372	1	85.77	1.24371	0.371518	0.982633	1	-2.48	0.994334	0.0625832	0.375663
FBgn0035601	38613	Uev1A	1706	0.856633	1	6.81	1.02845	0.108957	0.57635	1	21.2	1.08856	0.187213	0.328563	1	-37.63	0.842802	-0.163587	0.724715	1	-16.29	0.931949	-0.0262797	0.975527	1	-1.57	0.993441	0.0613496	0.413216	1	32.36	1.1604	0.27548	0.0796446	1	-72.96	0.762399	-0.299739	0.0930807	0.770742	67.69	1.28277	0.41443	0.232707	0.683004	-46.49	0.848601	-0.154247	0.613915
FBgn0015766	38629	Msr-110	2902	0.90167	1	-10.3	0.955667	0.00815197	0.699815	1	-32.28	0.86106	-0.134383	0.874914	1	-13.13	0.943486	-0.0094291	0.886242	1	-14.61	0.937115	-0.0187095	0.9638	1	4.75	1.02045	0.0982107	0.60271	1	44.11	1.20123	0.323349	0.834492	1	-17.59	0.93738	-0.0183229	0.563842	1	48.57	1.20906	0.332343	0.34467	0.807548	-80.85	0.712175	-0.391806	0.0953364
FBgn0033631	36232	Sod3	2018	0.52042	1	22.58	1.11638	0.222038	0.659405	1	-15.41	0.920575	-0.0430881	0.409392	1	-29.15	0.849758	-0.152391	0.855196	1	-7.78	0.959901	0.0142139	0.844461	1	-8.69	0.955211	0.00749808	0.231503	1	43.5	1.26384	0.393794	0.0495767	1	-75.2	0.73481	-0.349585	0.0223227	0.614933	89.55	1.46155	0.596029	0.00969792	0.168292	-104.96	0.629862	-0.556686	0.929901
FBgn0003187	35058	qua	3792	0.807616	1	23.89	1.12707	0.235206	0.535139	1	-61.5	0.672872	-0.468187	0.524805	1	63.09	1.33559	0.470495	0.246215	1	145.22	1.77245	0.865877	0.492957	1	-88.1591	0.531069	-0.78322	0.307797	1	-104.97	0.581943	-0.662134	0.400906	1	-85.61	0.630561	-0.555203	0.657243	1	43.73	1.23261	0.359078	0.299284	0.764167	-105.23	0.545894	-0.746873	0.937368
FBgn0001248	44291	Idh	2434	0.953523	1	3.53	1.01297	0.0881	0.778973	1	-17.05	0.937358	-0.0183554	0.44852	1	-46.75	0.828239	-0.187315	0.790905	1	-19.73	0.927511	-0.0328149	0.72146	1	-27.18	0.90014	-0.0737886	0.310764	1	63.86	1.28328	0.414981	0.871971	1	-9.85	0.967072	0.0244222	0.658264	1	26.96	1.09905	0.200444	0.474608	0.892877	-44.01	0.852878	-0.147397	0.74811
FBgn0030932	32839	Ggt-1	2396	0.831032	1	-8.27	0.944811	-0.00750494	0.871566	1	-6.26	0.958225	0.0118175	0.686866	1	15.65	1.10444	0.20719	0.299994	1	-50.2825	0.664448	-0.4851	0.269038	1	-55.3319	0.630751	-0.5548	0.817196	1	9.06	1.05474	0.143711	0.382861	1	-34.7	0.834178	-0.177592	0.142987	0.901922	59.41	1.39646	0.53253	0.108774	0.482006	-65.67	0.68618	-0.44187	0.965588
FBgn0003076	44010	Pgm1	1843	0.341606	1	-43.29	0.836314	-0.17411	0.161777	1	-65.25	0.75328	-0.316025	0.0713717	1	-86.67	0.672288	-0.469354	0.0767245	1	-103.91	0.607101	-0.605813	0.109126	1	-97.96	0.629599	-0.557245	0.134914	1	71.56	1.40247	0.538513	0.299142	1	-48.5	0.837172	-0.172715	0.459628	1	33.39	1.12625	0.234198	0.0440506	0.307782	-98.64	0.668838	-0.476262	0.259221
FBgn0039737	43562	CG7920	1910	0.362349	1	-97.24	0.707346	-0.400975	0.248628	1	-125.6	0.621994	-0.573479	0.38938	1	-91.57	0.724411	-0.368829	0.27433	1	-144.98	0.563668	-0.70447	0.353458	1	-123.99	0.62684	-0.563114	0.180363	1	149.35	1.62048	0.740264	0.811513	1	24.9	1.06819	0.161167	0.751378	1	32.88	1.09896	0.200323	0.156474	0.572423	-158.48	0.565987	-0.699029	0.0439478
FBgn0020496	41602	CtBP	5842	0.842848	1	4.22	1.02987	0.110857	0.608662	1	10.94	1.07743	0.173044	0.183055	1	29.43	1.20831	0.331487	0.0511282	1	55.34	1.3917	0.527775	0.495119	1	19.1	1.13519	0.245121	0.0395621	0.880981	-48.86	0.713784	-0.388764	0.476426	1	-15.64	0.886246	-0.09504	0.858246	1	-3.79	0.973174	0.0330513	0.492417	0.90346	14.73	1.10714	0.210557	0.598466
FBgn0010774	44029	Ref1	1328	0.780325	1	13.88	1.04332	0.128711	0.0797978	1	93.13	1.29064	0.422923	0.971979	1	-1.74	0.99457	0.0629089	0.704808	1	-23.11	0.927878	-0.0322734	0.913296	1	-7.4	0.976906	0.0383042	0.581674	1	-28.57	0.910352	-0.0583652	0.0816725	1	-95.18	0.752972	-0.316579	0.207159	1	64.87	1.20245	0.324749	0.572062	0.942433	28.26	1.07335	0.167802	0.357005
FBgn0003093	43428	Pkc98E	5772	0.446754	1	-73.94	0.647804	-0.519106	0.590117	1	-51.91	0.752739	-0.316997	0.889916	1	-13.24	0.936934	-0.018974	0.594835	1	62.76	1.29894	0.431829	0.344208	1	-117.493	0.440352	-1.02811	0.765984	1	-28.89	0.853127	-0.147	0.909927	1	-10.96	0.938692	-0.0164067	0.745068	1	-31.17	0.851529	-0.149554	0.828402	1	-20.74	0.883985	-0.0985287	0.966567
FBgn0017566	31762	ND-75	2634	0.364687	1	-41.92	0.79041	-0.250834	0.326314	1	-45.58	0.772111	-0.282594	0.561805	1	-26.46	0.867707	-0.123895	0.195865	1	-75.1	0.624519	-0.568069	0.35345	1	-54.2	0.729014	-0.36028	0.132221	1	73.24	1.42201	0.557788	0.956599	1	-2.49	0.990011	0.0565991	0.290782	1	49.27	1.24634	0.374442	0.0587353	0.355146	-94.85	0.619504	-0.578835	0.0580996
FBgn0010415	37447	Sdc	4202	0.462124	1	18.11	1.09437	0.19455	0.181073	1	33.86	1.17644	0.294473	0.313563	1	25.08	1.13069	0.239626	0.0128787	1	85.37	1.44484	0.579995	0.177643	1	51	1.26575	0.395885	0.0202304	0.880981	-66.84	0.691967	-0.430572	0.355333	1	-24.44	0.860015	-0.136038	0.481394	1	-17.32	0.909749	-0.0592704	0.0531317	0.336028	51.18	1.29314	0.425614	0.119903
FBgn0263740	41843	eIF2gamma	2203	0.685818	1	14.35	1.06937	0.162692	0.617909	1	17.72	1.08567	0.183539	0.225415	1	-44.25	0.786077	-0.258293	0.674125	1	-18.26	0.911723	-0.056306	0.32423	1	45.8	1.22142	0.346437	0.085825	0.955875	65.8	1.40467	0.540696	0.365975	1	-33.1	0.873423	-0.114937	0.140642	0.893733	54.65	1.2642	0.394186	0.307015	0.77124	-36.93	0.858776	-0.138003	0.880282
FBgn0040007	3355144	RpL38	1013	0.464675	1	92.32	1.35479	0.490355	0.455109	1	94.36	1.36263	0.498384	0.410936	1	104.14	1.40022	0.536267	0.619897	1	-76.22	0.707083	-0.401477	0.821971	1	35.79	1.13754	0.247979	0.972493	1	-4.36	0.988033	0.053853	0.380712	1	-112.72	0.761545	-0.301257	0.107839	0.815535	212.5	1.81665	0.90045	0.352914	0.813324	-118.14	0.750079	-0.321785	0.957474
FBgn0065064	3772053	snoRNA:Psi28S-291	220	0.95129	1	45.5	1.02489	0.104194	0.611756	1	-380.4	0.791879	-0.248316	0.0221248	1	1940.57	2.06171	1.07841	0.344594	1	-880.89	0.518055	-0.815898	0.640968	1	-437.83	0.760458	-0.303191	0.120743	1	-1233.37	0.672703	-0.468525	0.583935	1	-414.37	0.859505	-0.136847	0.151928	0.921499	1121.57	1.61362	0.73433	0.0637565	0.370741	-1501.97	0.490745	-0.886979	0.851291
FBgn0010621	36308	CCT5	1981	0.750785	1	-10.54	0.958594	0.012345	0.431843	1	-26.39	0.896327	-0.0795895	0.463026	1	-24.59	0.903398	-0.0688493	0.18185	1	-56.39	0.778472	-0.271475	0.262954	1	-50.53	0.801493	-0.231934	0.00454567	0.727255	114.84	1.49939	0.631701	0.684052	1	-13.93	0.961169	0.0160235	0.00781961	0.597677	104.18	1.40927	0.545248	0.00182389	0.101592	-130.57	0.636022	-0.543674	0.967623
FBgn0086706	39027	pix	2293	0.550533	1	-17.69	0.923622	-0.0385669	0.487472	1	-20.64	0.910885	-0.0575648	0.210796	1	-38.1	0.835499	-0.175437	0.118693	1	-59.32	0.74388	-0.333008	0.786503	1	-10.52	0.954579	0.00659076	0.028871	0.880981	72.7	1.37569	0.511662	0.472339	1	-21.91	0.923955	-0.0380725	0.0736105	0.728494	56.51	1.24399	0.371824	0.0202638	0.222434	-77.15	0.73223	-0.354336	0.610896
FBgn0034497	37297	Mpcp1	1499	0.278233	1	-216.06	0.435609	-1.04213	0.346585	1	-185.69	0.514942	-0.823826	0.483845	1	-136.27	0.644036	-0.526917	0.346755	1	-227.34	0.406144	-1.13244	0.400553	1	-206.5	0.460582	-0.969785	0.552816	1	115.95	1.47029	0.604347	0.965039	1	-8.47	0.977168	0.0386721	0.950638	1	-11.85	0.969046	0.0272185	0.376533	0.833674	-173.84	0.531391	-0.78242	0.0563095
FBgn0036203	39326	Muc68D	4802	0.607006	1	43.9	1.21711	0.341544	0.577626	1	47.57	1.23526	0.362063	0.480898	1	60.46	1.29901	0.431902	0.0715678	1	201.19	1.995	1.0321	0.547085	1	64.96	1.32127	0.455509	0.255795	1	-100.17	0.618632	-0.580715	0.736979	1	-28.89	0.849044	-0.153537	0.898605	1	-10.82	0.946489	-0.00507476	0.495751	0.905183	58.39	1.3051	0.438399	0.53721
FBgn0267511	26067179	28SrRNA-Psi:CR45851	1721	0.175275	1	492.14	2.09806	1.10304	0.795381	1	-90.52	0.798032	-0.237809	0.50451	1	234.92	1.52415	0.654575	0.749227	1	-136.76	0.694862	-0.424956	0.744772	1	-144.88	0.676744	-0.46048	0.67566	1	-148.47	0.782656	-0.264208	0.660044	1	-156.14	0.773966	-0.279344	0.490965	1	242.59	1.54127	0.670175	0.348577	0.809679	-333.11	0.517777	-0.816604	0.968961
FBgn0262782	34414	Mdh1	1289	0.996225	1	0.33	1.00104	0.0718203	0.467047	1	-52.39	0.834581	-0.176935	0.861594	1	12.42	1.03922	0.12329	0.122046	1	-142.13	0.55123	-0.734012	0.32095	1	-91.42	0.711345	-0.393378	0.282662	1	79.38	1.24118	0.368692	0.485124	1	-50.87	0.889264	-0.0903977	0.063385	0.71525	142.67	1.45048	0.585419	0.016168	0.199666	-195.06	0.575384	-0.677185	0.699792
FBgn0035001	37893	Slik	8230	0.366615	1	-50.15	0.769944	-0.286403	0.179186	1	-76.46	0.64925	-0.51612	0.846467	1	-10.56	0.951557	0.00224512	0.94706	1	-4.43	0.979678	0.0421932	0.442059	1	-53.45	0.754805	-0.313288	0.418198	1	45.24	1.2181	0.342666	0.0768198	1	104.86	1.70942	0.815103	0.21461	1	-70.18	0.678059	-0.457873	0.908174	1	-6.28	0.957513	0.0107985	0.588178
FBgn0259176	34665	bun	12590	0.730936	1	5.7162	1.08314	0.18033	0.886019	1	2.3773	1.03458	0.117134	0.326543	1	16.6334	1.24194	0.369534	0.113576	1	34.0785	1.49568	0.628238	0.747329	1	6.8405	1.0995	0.201001	0.121251	1	-27.5062	0.677856	-0.458274	0.92706	1	-1.5412	0.974063	0.0343039	0.57626	1	-9.3316	0.864271	-0.129307	0.484948	0.898565	11.7089	1.19705	0.318523	0.598942
FBgn0001128	33824	Gpdh1	3152	0.242064	1	-46.52	0.762374	-0.299784	0.131514	1	-61.6	0.685345	-0.443507	0.425048	1	-31.05	0.841396	-0.165862	0.106809	1	-81.46	0.583899	-0.657674	0.223058	1	-61.02	0.688308	-0.437706	0.460841	1	28.92	1.17557	0.293454	0.86054	1	-6.79	0.966123	0.0230748	0.902984	1	4.66	1.0238	0.10273	0.107978	0.480611	-66.26	0.669411	-0.475112	0.124791
FBgn0086558	326237	Ubi-p5E	2390	0.731152	1	-19.41	0.915956	-0.0499709	0.517361	1	-36.89	0.840268	-0.167688	0.35603	1	53.25	1.23057	0.356785	0.500235	1	-47.09	0.796103	-0.241095	0.528923	1	-49.57	0.785365	-0.259522	0.191863	1	79.72	1.28051	0.411976	0.548381	1	35.47	1.10799	0.211625	0.108037	0.815535	97.5	1.42217	0.557944	0.0359287	0.285889	-134.39	0.590836	-0.641973	0.429601
FBgn0083167	50417	Neb-cGP	987	0.632955	1	-40.07	0.902674	-0.0699452	0.750025	1	-26.66	0.935246	-0.0214446	0.481524	1	-59.4	0.855724	-0.142857	0.147891	1	-154.91	0.62374	-0.569736	0.450732	1	-84.72	0.794224	-0.244302	0.975995	1	2.59	1.00735	0.080455	0.089224	1	-154.7	0.696429	-0.421924	0.254417	1	97.89	1.23776	0.364869	0.153682	0.569431	-124.55	0.755593	-0.311878	0.462306
FBgn0020235	43507	ATPsyngamma	1460	0.433509	1	-63.17	0.812446	-0.213494	0.280191	1	-88.47	0.73733	-0.34496	0.752898	1	-25.03	0.925685	-0.0355125	0.207505	1	-128.01	0.619934	-0.577909	0.348411	1	-95.84	0.715448	-0.385624	0.142569	1	124.53	1.39942	0.535472	0.910717	1	-8.99	0.979811	0.0423801	0.19218	1	108.49	1.32211	0.456397	0.0301837	0.264369	-196.96	0.557691	-0.718589	0.143144
FBgn0037655	41082	Kcmf1	2989	0.276724	1	-20.6	0.866416	-0.125926	0.493053	1	-12.78	0.917126	-0.0482242	0.258919	1	-21.43	0.861034	-0.134424	0.288206	1	-24.61	0.840412	-0.167454	0.123823	1	-38.6	0.749692	-0.322484	0.266185	1	21.52	1.16207	0.277476	0.109571	1	-31.82	0.829035	-0.186007	0.103158	0.803282	31.91	1.20693	0.329899	0.0296249	0.262233	-44.69	0.759886	-0.304209	0.104116
FBgn0034240	36986	MESR4	8012	0.0524824	1	65.2678	1.85226	0.927713	0.986509	1	-0.5132	0.993299	0.0611523	0.00617603	1	102.768	2.34193	1.25817	0.0058737	0.984072	126.958	2.6578	1.43712	0.242462	1	47.8178	1.6244	0.743643	0.00128099	0.605093	-131.155	0.268723	-1.64963	0.579267	1	-17.3565	0.735225	-0.348822	0.717269	1	-11.0303	0.855968	-0.142468	0.729817	0.997955	10.5171	1.16044	0.275531	0.843608
FBgn0037643	41067	ScsbetaA	2282	0.387205	1	-32.98	0.836619	-0.173613	0.591455	1	-20.25	0.899683	-0.0744821	0.338198	1	-36.67	0.818339	-0.203669	0.18308	1	-63.69	0.684484	-0.445196	0.650627	1	-21.77	0.892153	-0.0859668	0.127817	1	60.96	1.36903	0.504905	0.39888	1	-32.6	0.87401	-0.11402	0.148287	0.913357	56.89	1.28183	0.413409	0.0584852	0.354734	-77.14	0.701874	-0.411436	0.0782001
FBgn0015778	47998	rin	5711	0.476893	1	51.42	1.27506	0.406059	0.652359	1	32.35	1.17305	0.290484	0.0580153	1	146.96	1.78613	0.876672	0.0922584	1	157.09	1.84032	0.918633	0.592708	1	47.88	1.25612	0.385293	0.0552082	0.915516	-149.49	0.552291	-0.731467	0.78776	1	19.39	1.1175	0.223424	0.759557	1	-21.92	0.882743	-0.100448	0.453361	0.878351	54.27	1.32887	0.463486	0.917801
FBgn0033246	35761	ACC	9067	0.902002	1	-3.7004	0.963114	0.0187966	0.544102	1	-18.3745	0.816841	-0.206161	0.831688	1	6.39	1.0637	0.155356	0.715802	1	13.44	1.13397	0.243634	0.77815	1	-10.7172	0.89317	-0.0844105	0.77382	1	-8.7468	0.918032	-0.0468733	0.897106	1	3.9324	1.04182	0.126735	0.834351	1	-6.2892	0.937309	-0.018427	0.688589	0.988944	-12.0853	0.871475	-0.117983	0.117083
FBgn0004888	38447	Scsalpha1	1479	0.388736	1	-39.73	0.886222	-0.0950768	0.311482	1	-46.98	0.86546	-0.127431	0.459185	1	-33.95	0.902775	-0.0697925	0.0975647	1	-98.43	0.718119	-0.380598	0.399666	1	-49.28	0.858873	-0.137849	0.250606	1	54.39	1.17254	0.289876	0.269652	1	-52.13	0.876399	-0.110295	0.130119	0.864945	72.57	1.20782	0.33093	0.021272	0.226262	-119.55	0.716545	-0.383558	0.373972
FBgn0259998	35409	CG17571	1205	0.41213	1	69.82	1.16734	0.283729	0.546325	1	-51	0.877768	-0.108164	0.191807	1	-113.76	0.727351	-0.363362	0.128313	1	-164.64	0.605407	-0.609537	0.474025	1	-77.3	0.814735	-0.20967	0.209664	1	110.37	1.36368	0.499457	0.461954	1	-63.31	0.867319	-0.124504	0.479811	1	59.92	1.14361	0.255332	0.202338	0.641049	-110.92	0.767541	-0.290637	0.909387
FBgn0031814	33899	retm	3700	0.340714	1	-135.66	0.473839	-0.932804	0.336801	1	-136.83	0.469301	-0.945356	0.608346	1	71.53	1.27743	0.408637	0.695064	1	-66.8	0.740915	-0.338406	0.29846	1	-184.505	0.284394	-1.58038	0.285335	1	-153.9	0.53273	-0.7791	0.763106	1	-42.07	0.806601	-0.223304	0.77162	1	-40.3	0.843695	-0.162145	0.492033	0.903416	-96.53	0.556245	-0.722027	0.813087
FBgn0030703	32548	MSBP	1503	0.62593	1	19.76	1.07077	0.164488	0.948305	1	2.61	1.00935	0.0831759	0.159382	1	59.36	1.21259	0.336389	0.765468	1	-14.76	0.947138	-0.00413425	0.779824	1	-15.9	0.943056	-0.0100535	0.0664517	0.938765	-82.79	0.755479	-0.312082	0.0808525	1	-78.24	0.76577	-0.293766	0.19102	1	54.81	1.1963	0.317648	0.211499	0.655065	-52.2	0.843727	-0.162095	0.279759
FBgn0004921	35881	Ggamma1	2773	0.375195	1	19.3	1.09021	0.189302	0.213373	1	27.22	1.12723	0.235399	0.0753816	1	39.32	1.18379	0.303097	0.159329	1	37.81	1.17673	0.29482	0.346124	1	32.44	1.15163	0.264994	0.00344578	0.716171	-72.47	0.713851	-0.388636	0.0752823	1	-42.48	0.809737	-0.218033	0.667	1	9.33	1.04361	0.129099	0.410648	0.856345	17.89	1.08013	0.176485	0.0917403
FBgn0261565	39889	Lmpt	12091	0.344505	1	-8.4411	0.829357	-0.185479	0.975639	1	0.2656	1.00537	0.0777479	0.668214	1	-3.7479	0.924233	-0.0376606	0.83693	1	-2.1952	0.955622	0.00808869	0.749703	1	-3.6957	0.925289	-0.0360988	0.854763	1	-1.6365	0.964205	0.0203491	0.510553	1	-5.9447	0.881169	-0.102884	0.948647	1	0.5603	1.01133	0.0858691	0.972977	1	-0.2947	0.994109	0.0622725	0.174959
FBgn0028480	31965	CG17841	2488	0.320892	1	-23.55	0.884423	-0.0978525	0.530846	1	-14.66	0.928053	-0.032016	0.23759	1	-28.3	0.861111	-0.134301	0.260641	1	-32.91	0.838486	-0.170578	0.687381	1	-12.85	0.936936	-0.0189721	0.954917	1	1.36	1.00775	0.0810001	0.086075	1	-43.97	0.800851	-0.233021	0.467766	1	17.03	1.08358	0.180885	0.189432	0.625256	-31.69	0.85647	-0.141669	0.85236
FBgn0042134	59172	Capr	4080	0.802897	1	10.39	1.04814	0.135062	0.647015	1	-19.12	0.911412	-0.0567736	0.584605	1	22.88	1.10601	0.209153	0.223348	1	64.09	1.29695	0.429693	0.831584	1	-11.11	0.948524	-0.00213056	0.724587	1	-14.82	0.937916	-0.0175393	0.860349	1	7.39	1.03413	0.116543	0.987161	1	0.67	1.0031	0.0746483	0.635662	0.968498	-19.79	0.908591	-0.0610124	0.856766
FBgn0032069	34206	LManVI	3160	0.515515	1	-39.83	0.75821	-0.307197	0.417838	1	-49.97	0.696655	-0.421486	0.341851	1	-59.05	0.641535	-0.532127	0.465887	1	-54.88	0.666849	-0.480259	0.847468	1	-14.7	0.910763	-0.0577474	0.328172	1	61.42	1.58119	0.705924	0.83954	1	-12.39	0.930971	-0.0277175	0.807581	1	14.76	1.0896	0.188529	0.299867	0.764725	-64.73	0.639367	-0.536656	0.0742653
FBgn0032833	35279	COX4	1231	0.640562	1	-35.28	0.906964	-0.0634627	0.279374	1	-84.58	0.776957	-0.274115	0.318782	1	-77.46	0.795733	-0.241725	0.190489	1	-127.86	0.662825	-0.488379	0.552342	1	-58.99	0.84444	-0.160944	0.077718	0.948372	149.71	1.49614	0.62867	0.751518	1	-24.33	0.948864	-0.00163984	0.222117	1	96.58	1.25469	0.383704	0.0389409	0.293993	-181.16	0.619244	-0.579396	0.160746
FBgn0034512	37314	CG18067	1530	0.198252	1	170.39	1.45144	0.586343	0.256647	1	148.61	1.39373	0.529802	0.90405	1	-15.22	0.959676	0.013892	0.614537	1	78.4	1.20772	0.330805	0.55245	1	102.72	1.27215	0.402885	0.884254	1	-18.99	0.947573	-0.00350525	0.222747	1	-165.09	0.675224	-0.463501	0.313898	1	130.88	1.34676	0.482081	0.888345	1	17.73	1.03488	0.117535	0.472509
FBgn0011760	31405	ctp	4645	0.852255	1	4.02	1.02242	0.100867	0.984951	1	-0.4	0.997769	0.0673212	0.891275	1	2.95	1.01645	0.0928177	0.0203275	1	69.19	1.38585	0.521902	0.204983	1	38.31	1.21364	0.337586	0.327223	1	-22.35	0.87738	-0.108768	0.730063	1	-7.75	0.953778	0.0054406	0.591184	1	-11.65	0.935032	-0.021757	0.604042	0.955776	11.25	1.0671	0.159753	0.328883
FBgn0051523	326148	CG31523	4032	0.566863	1	17.16	1.09682	0.197636	0.719189	1	10.73	1.06054	0.151261	0.819571	1	-6.79	0.96169	0.0167678	0.624026	1	17.96	1.10133	0.203303	0.541626	1	23.74	1.13394	0.243599	0.980724	1	-0.74	0.995659	0.0644118	0.813398	1	-7.18	0.95941	0.013512	0.990631	1	-0.35	0.998025	0.0676735	0.7105	0.995391	11.08	1.06264	0.153984	0.380592
FBgn0031285	33260	CG3662	2982	0.397137	1	-20.28	0.895215	-0.0812849	0.191774	1	-32.08	0.834246	-0.17748	0.0605464	1	-48.44	0.749716	-0.322441	0.428645	1	-23.16	0.880335	-0.104178	0.335202	1	-29.26	0.848817	-0.153901	0.105416	0.976551	41.11	1.28332	0.415025	0.346074	1	-22.91	0.890446	-0.0885835	0.512266	1	15.58	1.0805	0.176961	0.0641547	0.372078	-47.66	0.772093	-0.282627	0.21267
FBgn0013733	36542	shot	30414	0.608251	1	11.8363	1.42948	0.565087	0.821472	1	5.1866	1.18819	0.308238	0.610672	1	11.7555	1.42655	0.562226	0.446074	1	21.7015	1.78743	0.877692	0.950031	1	1.7872	1.06485	0.156847	0.563279	1	-13.4349	0.658278	-0.497612	0.992919	1	0.2048	1.00798	0.0813075	0.934601	1	-1.8842	0.931632	-0.0267454	0.758587	1	7.0708	1.27539	0.406417	0.406419
FBgn0263231	45826	bel	3970	0.876558	1	2.18	1.01338	0.0886617	0.144376	1	-21.8	0.866167	-0.126317	0.163934	1	20.67	1.1269	0.234986	0.98449	1	-0.34	0.997913	0.0675185	0.30928	1	-20.05	0.876911	-0.109498	0.784127	1	4	1.02179	0.100024	0.34822	1	13.97	1.08048	0.176932	0.453073	1	10.7	1.06569	0.157934	0.040722	0.298437	-32.5	0.812777	-0.21294	0.115885
FBgn0267252	45234	Ggamma30A	12543	0.710143	1	-2.3761	0.949776	-0.000323891	0.972314	1	0.2214	1.00468	0.0768051	0.775397	1	-1.8226	0.961475	0.0164607	0.878827	1	-1.1918	0.974808	0.0353543	0.980981	1	0.2364	1.005	0.0772387	0.326404	1	-6.8119	0.850245	-0.15161	0.294345	1	-7.2909	0.841385	-0.16588	0.833318	1	-1.3436	0.9716	0.0308302	0.806396	1	1.565	1.03405	0.116427	0.166501
FBgn0016687	37922	Nurf-38	1481	0.912686	1	-4.84	0.981122	0.0442147	0.317408	1	-45.28	0.823387	-0.195307	0.550019	1	-26.63	0.896131	-0.0798885	0.12633	1	-87.77	0.657657	-0.498879	0.574167	1	-32.54	0.873079	-0.115474	0.0832785	0.948372	83.86	1.36501	0.500808	0.209313	1	-58.77	0.842177	-0.164598	0.0220235	0.614933	116	1.45245	0.58732	0.003613	0.124962	-161.28	0.566894	-0.696905	0.688237
FBgn0023529	31215	CG2918	3581	0.892268	1	3.83	1.01781	0.0946569	0.592277	1	-15.23	0.929173	-0.0303648	0.303831	1	-29.79	0.861461	-0.133747	0.0972858	1	61.32	1.28517	0.417023	0.862056	1	6.58	1.0306	0.111833	0.61115	1	14.89	1.08038	0.176811	0.986654	1	-0.48	0.997607	0.067098	0.612006	1	-14.42	0.93294	-0.0248253	0.976964	1	-0.81	0.995962	0.0648309	0.259922
FBgn0029896	31612	CG3168	5171	0.667987	1	19.88	1.10734	0.210817	0.780648	1	-12.87	0.930508	-0.0283993	0.918166	1	-4.74	0.974406	0.0347877	0.107301	1	96.41	1.52057	0.65129	0.758746	1	18.15	1.098	0.199125	0.7729	1	-13.55	0.924914	-0.036653	0.962511	1	2.2	1.01336	0.0886258	0.658375	1	-20.49	0.889363	-0.0902456	0.868946	1	7.62	1.04626	0.132594	0.776108
FBgn0010516	36252	wal	1579	0.916851	1	-4.6	0.983883	0.0480727	0.485231	1	-31.11	0.890999	-0.087735	0.445122	1	-34.11	0.880488	-0.103941	0.210734	1	-70.11	0.754353	-0.314099	0.629658	1	-27.25	0.904523	-0.0671477	0.156285	1	66.33	1.26395	0.393908	0.180677	1	-62.33	0.835956	-0.174692	0.0505087	0.686425	94.55	1.33128	0.466004	0.013999	0.190629	-125.66	0.669281	-0.475373	0.641521
FBgn0032788	35229	CG13084	1544	0.340032	1	47.3	1.31685	0.450859	0.82906	1	-10.51	0.929595	-0.0297421	0.222386	1	-61.2793	0.589501	-0.644982	0.570314	1	34.02	1.22789	0.353768	0.542105	1	-38.48	0.742229	-0.33601	0.0423373	0.893268	109.459	2.24385	1.19777	0.152913	1	-73.78	0.72799	-0.362177	0.0249806	0.614933	121.96	1.81699	0.900713	0.016627	0.202486	-132.47	0.511613	-0.832351	0.961408
FBgn0261394	37378	Prosalpha3	973	0.790699	1	19.9	1.06552	0.157718	0.906321	1	-8.81	0.970993	0.029973	0.578127	1	-41.91	0.862011	-0.132877	0.343264	1	-88.6	0.708284	-0.39919	0.386288	1	-83.52	0.72501	-0.367713	0.299077	1	80.53	1.30759	0.441047	0.072029	1	-145.99	0.701042	-0.413034	0.0270429	0.614933	184.61	1.60783	0.729296	0.0216786	0.228611	-193.42	0.603915	-0.612824	0.800258
FBgn0024238	32721	Fim	4258	0.509296	1	8.68	1.06572	0.157972	0.817722	1	3	1.02271	0.101265	0.273164	1	14.7	1.1113	0.215736	0.629235	1	7.74	1.0586	0.14874	0.664067	1	8.08	1.06118	0.152086	0.0995994	0.968763	-23.86	0.837444	-0.172272	0.274467	1	-15.33	0.889114	-0.0906279	0.637245	1	6.17	1.04671	0.133187	0.80799	1	-3.17	0.977071	0.0385352	0.529823
FBgn0027835	37116	Dp1	6962	0.691916	1	10.49	1.07763	0.1733	0.97977	1	0.67	1.00496	0.0771863	0.598491	1	13.97	1.10339	0.20588	0.161743	1	47.18	1.34917	0.484572	0.783785	1	9.24	1.06838	0.161415	0.155876	1	-39.58	0.734523	-0.350113	0.563403	1	-15.57	0.87552	-0.111664	0.704246	1	-10.04	0.925696	-0.0354969	0.685697	0.987586	10.71	1.08563	0.183487	0.663677
FBgn0040227	42789	eIF3d1	2012	0.305109	1	-26.14	0.895544	-0.0807828	0.248237	1	-29.62	0.881638	-0.102158	0.969078	1	-0.97	0.996124	0.0650537	0.0638364	1	-61.11	0.755804	-0.311499	0.231763	1	-39.78	0.841039	-0.16644	0.0372304	0.880981	58.06	1.23291	0.359421	0.573009	1	-14.44	0.955125	0.00737438	0.0128213	0.600668	71.53	1.28583	0.417741	0.00142891	0.0956514	-101.15	0.685655	-0.442899	0.663014
FBgn0000412	41095	D1	1877	0.798505	1	5.58	1.02502	0.10437	0.495116	1	15.03	1.06741	0.160152	0.77542	1	6.24	1.02798	0.108337	0.66792	1	-11.5	0.948426	-0.00227278	0.620033	1	-15.06	0.93246	-0.025529	0.862292	1	-3.95	0.982768	0.0465157	0.0389437	1	-51.05	0.81525	-0.20881	0.0284512	0.617389	53.34	1.23921	0.366492	0.0985859	0.458733	-38.31	0.861356	-0.133913	0.694912
FBgn0037891	41360	CG5214	1817	0.154452	1	-71.56	0.724419	-0.368813	0.101114	1	-84.4	0.674972	-0.464003	0.669609	1	-20.07	0.92271	-0.0399189	0.105064	1	-101.97	0.607309	-0.605356	0.140027	1	-96.14	0.629761	-0.556901	0.566004	1	27.75	1.11582	0.221343	0.371288	1	-43.87	0.859039	-0.137587	0.289304	1	51.55	1.19852	0.32022	0.0180179	0.209131	-135.95	0.563171	-0.705639	0.0999296
FBgn0010551	46038	Phb2	1889	0.958225	1	1.57	1.00824	0.0816612	0.686388	1	-12.18	0.936107	-0.0201845	0.844446	1	-5.91	0.968998	0.0271506	0.204882	1	-48.35	0.746367	-0.328494	0.401411	1	-32.89	0.827467	-0.188584	0.478456	1	21.92	1.11867	0.224863	0.0803626	1	-56.97	0.783885	-0.262079	0.0290317	0.617389	72.98	1.38284	0.518873	0.0135233	0.188721	-85.16	0.676947	-0.460078	0.646403
FBgn0022023	45682	eIF3h	1496	0.300317	1	-45.61	0.863423	-0.130646	0.187482	1	-58.93	0.823536	-0.19506	0.0437122	1	-95.17	0.715017	-0.386436	0.103586	1	-91.01	0.727474	-0.363133	0.648069	1	-24.78	0.925797	-0.0353466	0.0332201	0.880981	102.14	1.42776	0.56341	0.178418	1	-60.75	0.848756	-0.153998	0.134317	0.876406	67.72	1.20278	0.325139	0.0112006	0.175889	-126.65	0.684691	-0.44479	0.67833
FBgn0028734	37528	Fmr1	4904	0.210492	1	-14.44	0.898496	-0.0762868	0.316068	1	-11.4	0.919865	-0.0441441	0.246176	1	-13.3	0.906509	-0.0641492	0.0689907	1	26.82	1.18853	0.308627	0.558311	1	-9.59	0.932588	-0.0253412	0.514015	1	-7.74	0.939981	-0.0145267	0.2026	1	-15.48	0.886759	-0.0942497	0.618404	1	-5.56	0.960917	0.015664	0.601244	0.95401	-5.84	0.957279	0.0104629	0.814461
FBgn0031057	32977	Ubqn	3429	0.256852	1	-15.61	0.907348	-0.0628846	0.14333	1	-20.58	0.877849	-0.108038	0.872859	1	2.14	1.0127	0.0877368	0.335992	1	-16.08	0.904558	-0.0670946	0.142898	1	-26.95	0.84004	-0.168057	0.335545	1	-13.49	0.920935	-0.0425528	0.357839	1	-12.86	0.924348	-0.0374902	0.91027	1	1.51	1.00896	0.0826515	0.118956	0.504217	-22.09	0.870051	-0.120214	0.731762
FBgn0022160	47611	Gpo1	2929	0.160436	1	-58.58	0.649369	-0.515875	0.191746	1	-54.04	0.676543	-0.46088	0.340862	1	-38.49	0.769618	-0.286977	0.0938745	1	-87.8677	0.474067	-0.932178	0.273907	1	-55.94	0.66517	-0.483641	0.303169	1	42.16	1.32789	0.46246	0.746031	1	-12.91	0.929703	-0.0295833	0.674989	1	16.58	1.09924	0.20068	0.0983601	0.458273	-70.62	0.615464	-0.587567	0.0578691
FBgn0050035	36248	Tret1-1	3375	0.947561	1	-1.6	0.9893	0.0556119	0.594839	1	13	1.08694	0.185155	0.885844	1	-3.49	0.97666	0.0379588	0.463272	1	-22.09	0.85227	-0.148368	0.653138	1	14.59	1.09757	0.198585	0.982843	1	0.53	1.00363	0.0753672	0.314098	1	-25.7	0.850816	-0.150696	0.358307	1	22.74	1.15208	0.265529	0.689456	0.988944	-9.74	0.943461	-0.00946498	0.216804
FBgn0010612	46069	ATPsynG	789	0.816255	1	-25.44	0.950728	0.00105023	0.576347	1	-61.52	0.880849	-0.103381	0.52861	1	-69.52	0.865355	-0.127597	0.15091	1	-201.44	0.609854	-0.59978	0.981355	1	3.42	1.00662	0.0794618	0.627329	1	54.99	1.12308	0.230296	0.23439	1	-137.86	0.784476	-0.261058	0.272167	1	123.33	1.23886	0.366099	0.110347	0.485537	-184.85	0.711014	-0.394005	0.626516
FBgn0038353	41900	CG5399	1546	0.712731	1	35.02	1.08139	0.178097	0.645183	1	-43.89	0.897994	-0.0770497	0.5483	1	-57.46	0.866456	-0.125863	0.721153	1	41.57	1.09661	0.197379	0.348664	1	116.04	1.26969	0.4002	0.540269	1	59.52	1.15965	0.274593	0.677671	1	-40.18	0.914965	-0.0514518	0.657537	1	42.24	1.09817	0.199337	0.374027	0.832446	-86.13	0.817718	-0.204702	0.590512
FBgn0004636	38244	Rap1	3012	0.9681	1	-0.66	0.996582	0.065686	0.511513	1	-10.91	0.943507	-0.0093985	0.128861	1	-26.32	0.863712	-0.130189	0.0485307	1	43.41	1.22478	0.350251	0.556599	1	14.46	1.07488	0.169766	0.569113	1	-10.03	0.939868	-0.0146918	0.0540755	1	-36.12	0.812743	-0.212997	0.989109	1	-0.23	0.998809	0.068752	0.520092	0.918984	-10.68	0.944632	-0.00776575	0.250496
FBgn0031176	33121	whe	434	0.624425	1	103.06	1.14666	0.259014	0.809387	1	50.51	1.07188	0.165917	0.841704	1	-41.8	0.940516	-0.0137478	0.357465	1	-241.47	0.656373	-0.501498	0.780294	1	76.25	1.10851	0.212269	0.93281	1	18.01	1.02725	0.107354	0.20345	1	-283.6	0.705357	-0.40477	0.233132	1	259.81	1.36973	0.505612	0.330063	0.795253	-209.3	0.78255	-0.264391	0.850026
FBgn0034638	37458	CG10433	2112	0.507448	1	-26.15	0.890855	-0.0879554	0.515965	1	-25.62	0.893067	-0.0845673	0.451554	1	-29.82	0.875537	-0.111637	0.313474	1	-49.58	0.793063	-0.246287	0.801103	1	-12.53	0.947702	-0.00331866	0.782352	1	10.93	1.0521	0.140261	0.178339	1	-56	0.797615	-0.238519	0.353076	1	37.11	1.15489	0.268901	0.133084	0.531654	-62.73	0.773292	-0.280523	0.409686
FBgn0261552	44258	ps	13660	0.742829	1	7.3098	1.12616	0.23408	0.939616	1	1.6839	1.02906	0.109777	0.536843	1	13.8411	1.23888	0.366114	0.169516	1	38.9765	1.67268	0.784651	0.791805	1	7.5797	1.13081	0.239782	0.245143	1	-27.0479	0.623202	-0.570888	0.881602	1	-3.3741	0.929867	-0.0293426	0.659557	1	-9.8327	0.830302	-0.183929	0.606435	0.956986	11.5166	1.23938	0.366679	0.923498
FBgn0043576	35859	PGRP-SC1a	588	0.289608	1	-134.13	0.788838	-0.253536	0.114457	1	-206.35	0.675142	-0.463665	0.0331336	1	-292.3	0.53983	-0.761629	0.101503	1	-263.35	0.585406	-0.654249	0.0568932	1	-324.63	0.488933	-0.891823	0.745155	1	41	1.11957	0.225976	0.00816589	1	-387.71	0.497531	-0.868987	0.281879	1	136.41	1.21475	0.338854	0.0155229	0.196087	-342.76	0.555786	-0.72312	0.715278
FBgn0036974	40240	eRF1	3112	0.843364	1	-3.51	0.970869	0.0297977	0.795031	1	-4.62	0.961657	0.0167196	0.681572	1	-7.31	0.939331	-0.0154747	0.284984	1	-23.8378	0.80216	-0.230805	0.299027	1	-24.2798	0.798491	-0.237028	0.133587	1	28.42	1.2511	0.379737	0.318163	1	-18.44	0.884779	-0.0973031	0.0421745	0.655641	39.55	1.32824	0.46283	0.0259859	0.246542	-44.17	0.724006	-0.369582	0.897403
FBgn0003149	39002	Prm	5356	0.650879	1	-30.88	0.782566	-0.264364	0.533663	1	-42.6805	0.699475	-0.416047	0.638365	1	-32.08	0.774116	-0.27908	0.83794	1	-17.02	0.880158	-0.104453	0.749455	1	-27.41	0.806999	-0.222635	0.663117	1	30.02	1.27306	0.403876	0.896423	1	8.93	1.06815	0.161117	0.871418	1	-10.99	0.922617	-0.040057	0.64249	0.97291	-31.6905	0.758143	-0.307317	0.0860212
FBgn0042201	59235	Nplp3	538	0.119292	1	-336.57	0.535823	-0.771463	0.05299	1	-432.14	0.404019	-1.13918	0.0666271	1	-405.71	0.440469	-1.02776	0.220322	1	-317.01	0.562799	-0.706514	0.332724	1	-261.77	0.638983	-0.53746	0.191855	1	282.17	1.88349	0.95121	0.839301	1	-42.25	0.934374	-0.0227215	0.690851	1	-81.29	0.88789	-0.0925097	0.106013	0.475806	-350.85	0.455033	-0.985552	0.723887
FBgn0014163	39826	fax	4167	0.868595	1	-4.89	0.964178	0.0203115	0.766262	1	8.8	1.06446	0.15635	0.0943314	1	52.57	1.3851	0.521151	0.670856	1	15.44	1.11311	0.217982	0.793373	1	-9.93	0.927258	-0.0331885	0.0480147	0.901436	-64.39	0.659456	-0.495214	0.714625	1	-11.01	0.918865	-0.0456322	0.97828	1	-0.81	0.994066	0.0622134	0.745694	1	9.61	1.07082	0.164552	0.788512
FBgn0000615	37345	exu	3290	0.735931	1	-9.4635	0.900374	-0.073433	0.703695	1	-10.6799	0.887568	-0.0930043	0.832725	1	5.9199	1.06232	0.153573	0.432364	1	-27.2807	0.712805	-0.390614	0.53495	1	-24.5493	0.741559	-0.337231	0.340901	1	28.38	1.28124	0.412771	0.409163	1	-24.49	0.840747	-0.166913	0.0532289	0.689333	58.7899	1.61891	0.738902	0.0262775	0.24705	-69.4698	0.548252	-0.741175	0.398082
FBgn0261618	53567	larp	9126	0.713159	1	16.61	1.12593	0.233801	0.983054	1	0.96	1.00728	0.0803551	0.37407	1	40.76	1.30902	0.442569	0.130735	1	87.79	1.66558	0.778696	0.887185	1	7.96	1.06035	0.151013	0.230431	1	-56.08	0.6752	-0.46355	0.765036	1	13.57	1.13173	0.240906	0.52504	1	-28.89	0.78097	-0.267131	0.51166	0.915616	29.85	1.28978	0.421994	0.817689
FBgn0085241	5740704	CG34212	358	0.949952	1	-19.23	0.980045	0.0427077	0.914654	1	-32.83	0.965933	0.0228048	0.287424	1	-338.11	0.649147	-0.516332	0.623181	1	-185.74	0.80726	-0.222196	0.922143	1	39.7	1.0412	0.125911	0.606096	1	163.07	1.26067	0.390309	0.372903	1	-286.2	0.733728	-0.351575	0.717752	1	111.16	1.11535	0.220763	0.640578	0.971147	-143.99	0.866036	-0.126524	0.767949
FBgn0002638	38669	Rcc1	2365	0.640819	1	-13.51	0.920361	-0.0434069	0.491731	1	-20.01	0.882044	-0.10153	0.403919	1	24.41	1.14389	0.255673	0.30273	1	-37.21	0.780653	-0.267682	0.285873	1	-39.6	0.766564	-0.292361	0.959098	1	-1.49	0.992322	0.0598004	0.422242	1	-23.67	0.890533	-0.0884492	0.124615	0.854221	46.59	1.27464	0.405601	0.0360505	0.286274	-66.6	0.691995	-0.430519	0.941544
FBgn0033608	36200	CG13220	816	0.551157	1	77.16	1.18019	0.298879	0.580722	1	71.42	1.16678	0.283072	0.685112	1	-52.28	0.877913	-0.107938	0.603067	1	-82.3	0.807809	-0.221272	0.595436	1	88.97	1.20777	0.330865	0.698246	1	50.99	1.13563	0.245658	0.1721	1	-186.08	0.696449	-0.421885	0.168026	0.960841	184.79	1.43153	0.567088	0.385455	0.839407	-113.37	0.81506	-0.209128	0.727954
FBgn0265298	53444	SC35	1987	0.77066	1	-12.3	0.932115	-0.0260355	0.518042	1	27.48	1.15166	0.265034	0.483724	1	-29.81	0.835477	-0.175474	0.480863	1	-36.76	0.797119	-0.239363	0.834808	1	-11.24	0.937966	-0.0174672	0.817825	1	9.86	1.06513	0.157217	0.100258	1	-74.4	0.684264	-0.445629	0.211713	1	54.45	1.30051	0.433508	0.525621	0.921943	-26.97	0.885546	-0.0961199	0.921139
FBgn0014076	34558	Vm32E	499	0.539901	1	99.61	1.18485	0.304336	0.587304	1	-88.05	0.836603	-0.173641	0.563111	1	-93.89	0.825765	-0.191384	0.617931	1	-99	0.816282	-0.207091	0.789918	1	-54.82	0.898269	-0.0766323	0.119732	1	267.6	1.60138	0.723668	0.204605	1	-214.48	0.768645	-0.28869	0.0302232	0.624759	388.19	1.72038	0.824057	0.0108103	0.173132	-476.24	0.48629	-0.898915	0.94816
FBgn0086672	3772298	snoRNA:Or-aca5	148	0.751642	1	183.05	1.09488	0.195198	0.66282	1	-252.69	0.869022	-0.121828	0.894513	1	76.56	1.03968	0.123909	0.222357	1	-891.62	0.537844	-0.766496	0.761382	1	-242.69	0.874206	-0.113714	0.398204	1	-514.8	0.743347	-0.333976	0.277741	1	-667.36	0.690805	-0.432834	0.692374	1	229.12	1.11876	0.224979	0.410828	0.856377	-481.81	0.776772	-0.274438	0.912918
FBgn0022097	44702	Vha36-1	1064	0.747911	1	31.93	1.09544	0.1959	0.692891	1	39.28	1.11741	0.223309	0.655247	1	-44.46	0.867109	-0.124835	0.359508	1	-113.34	0.661227	-0.491619	0.969272	1	4.8	1.01435	0.0899689	0.351872	1	94.95	1.3273	0.461844	0.427815	1	-80.46	0.827157	-0.189092	0.20262	1	130.95	1.39141	0.52748	0.363899	0.823921	-91.67	0.803076	-0.229253	0.912853
FBgn0261560	33569	Thor	755	0.205914	1	-198.31	0.724275	-0.369083	0.17642	1	-213.32	0.703405	-0.408502	0.220663	1	-191.48	0.733771	-0.351496	0.58149	1	-102.08	0.85807	-0.139124	0.690938	1	-74.78	0.896028	-0.0800457	0.268446	1	172.73	1.3273	0.461838	0.868321	1	-25.06	0.96546	0.0221337	0.966427	1	6.31	1.00877	0.0823937	0.165152	0.586555	-219.63	0.697288	-0.420265	0.159243
FBgn0016075	33726	vkg	6503	0.875658	1	2.68	1.02273	0.101281	0.293955	1	-18.4248	0.843765	-0.162033	0.993483	1	0.14	1.00119	0.0720195	0.873135	1	3.35	1.02841	0.108901	0.832867	1	4.52	1.03833	0.122113	0.971389	1	-0.62	0.994749	0.0631562	0.411699	1	14.38	1.13952	0.250376	0.393542	1	-14.86	0.873993	-0.114046	0.835275	1	-3.5648	0.965414	0.0220678	0.517164
FBgn0033879	36536	Echs1	1124	0.566689	1	-35.83	0.889099	-0.0906513	0.367057	1	-57.1	0.823264	-0.195511	0.260075	1	-72.12	0.776774	-0.274436	0.282086	1	-84.12	0.739631	-0.340749	0.26937	1	-89.35	0.723443	-0.370633	0.0920206	0.962217	113.37	1.45175	0.58664	0.325055	1	-63.29	0.851995	-0.148809	0.113732	0.826651	104.54	1.32357	0.457934	0.022719	0.232052	-161.64	0.622001	-0.573465	0.856643
FBgn0035121	38045	Tudor-SN	3411	0.297738	1	-24.52	0.897376	-0.0779913	0.0464661	1	-50.78	0.787469	-0.255892	0.600578	1	12.06	1.05048	0.138126	0.879087	1	-4.27	0.982129	0.0456228	0.175594	1	-42.75	0.821077	-0.199127	0.71121	1	8.74	1.03482	0.117458	0.189685	1	32.17	1.14137	0.252621	0.621494	1	-11.37	0.952413	0.0034768	0.108185	0.480726	-39.41	0.826815	-0.189656	0.66933
FBgn0036766	39992	CG5506	661	0.544673	1	-68.57	0.890701	-0.0881923	0.10871	1	-191.88	0.694147	-0.426341	0.0847069	1	-208.35	0.667894	-0.478157	0.324818	1	-138.56	0.779138	-0.270316	0.154924	1	-217.01	0.65409	-0.506168	0.406872	1	96.73	1.23085	0.357106	0.145127	1	-175.54	0.746065	-0.329041	0.571862	1	63.92	1.10189	0.204	0.0403286	0.298214	-255.8	0.629962	-0.556474	0.838276
FBgn0039472	43248	CG17192	1052	0.795198	1	24.88	1.11686	0.222628	0.888779	1	-13.39	0.93711	-0.0187179	0.925922	1	-8.9	0.958198	0.0117794	0.386801	1	-103.16	0.515476	-0.822462	0.661426	1	55.78	1.26199	0.391755	0.994385	1	0.69	1.00338	0.075029	0.366421	1	-90.34	0.693804	-0.427005	0.398303	1	82.13	1.38575	0.521804	0.328552	0.794333	-95.52	0.676247	-0.461467	0.615996
FBgn0263081	12797873	CG43349	459	0.385018	1	-132.99	0.81756	-0.204965	0.0461513	1	-333.79	0.542095	-0.7561	0.0323439	1	-364.49	0.499979	-0.86255	0.269033	1	-209.89	0.712065	-0.392013	0.292726	1	-222.35	0.694972	-0.424741	0.179018	1	218.71	1.60009	0.722548	0.0725083	1	-302.33	0.658577	-0.497003	0.310126	1	156.55	1.21476	0.338865	0.00755227	0.155105	-490.34	0.446256	-1.01084	0.790012
FBgn0036024	39125	CG18180	901	0.462149	1	135.24	1.27908	0.410429	0.841859	1	-36.27	0.925153	-0.0362992	0.737121	1	-61.12	0.873873	-0.114234	0.776653	1	63.22	1.13046	0.23935	0.688991	1	103.6	1.21379	0.337756	0.943719	1	13.43	1.03171	0.113319	0.614454	1	-96.29	0.819408	-0.201895	0.789354	1	48.6	1.10029	0.201999	0.641971	0.972596	-84.87	0.840826	-0.166784	0.113925
FBgn0037632	41054	CCT7	1964	0.806134	1	-4.97	0.978553	0.0406156	0.249113	1	-24.07	0.896129	-0.079891	0.915221	1	-2.15	0.990722	0.0575847	0.189166	1	-33.92	0.853623	-0.146208	0.0504586	1	-56.42	0.756527	-0.310205	0.018954	0.880981	55.38	1.24122	0.368738	0.146116	1	-31.71	0.899864	-0.0742068	0.00138662	0.527186	84.94	1.36655	0.502379	0.000213053	0.0569866	-109.01	0.655762	-0.502747	0.992771
FBgn0023143	35998	Uba1	4343	0.733575	1	8	1.04911	0.136332	0.571408	1	-13.36	0.917992	-0.0469337	0.570927	1	13.38	1.08213	0.179041	0.166431	1	41.51	1.2548	0.383832	0.856359	1	-5.41	0.966791	0.0240238	0.79658	1	6.14	1.03483	0.117468	0.558467	1	14.02	1.08325	0.180465	0.814629	1	5.5	1.03376	0.116047	0.427548	0.866773	-18.86	0.888011	-0.0923226	0.552075
FBgn0266666	50428	Sem1	427	0.177408	1	218.58	1.32112	0.45536	0.349431	1	148.34	1.21793	0.342478	0.138577	1	-242.14	0.644262	-0.526447	0.374765	1	171.99	1.25268	0.38148	0.367175	1	203.21	1.29854	0.431403	0.688628	1	65.72	1.14986	0.262871	0.0299306	1	-389.73	0.564051	-0.70357	0.187262	1	213.31	1.31338	0.44719	0.677077	0.986579	-64.97	0.927325	-0.0330897	0.540283
FBgn0061515	39554	endos	1665	0.565358	1	8.6	1.03541	0.118234	0.769705	1	-4.38	0.981968	0.0453981	0.408956	1	-12.39	0.948991	-0.0014559	0.839346	1	-3.71	0.984726	0.0492491	0.0640964	1	-44.73	0.81585	-0.207811	0.690131	1	6.44	1.02794	0.108274	3.33315e-05	0.1534	-75.37	0.758677	-0.306365	3.59147e-05	0.186613	69.42	1.2858	0.4177	1.43727e-05	0.0184594	-73.8	0.763704	-0.297424	0.850881
FBgn0260747	32701	Chchd2	1290	0.566547	1	31.88	1.09202	0.19159	0.729219	1	19.13	1.05522	0.144332	0.983116	1	-1.17	0.996623	0.0657416	0.568215	1	-38.87	0.887802	-0.0926453	0.448819	1	54.28	1.15668	0.271042	0.230282	1	70.03	1.20283	0.325187	0.46732	1	-41.28	0.909589	-0.059512	0.071786	0.725418	110.14	1.31792	0.451983	0.125353	0.51686	-91.01	0.80067	-0.233328	0.435727
FBgn0029506	35614	Tsp42Ee	1463	0.724522	1	21.48	1.06899	0.162194	0.191847	1	82.53	1.26506	0.395132	0.732538	1	-20.82	0.933132	-0.0245429	0.915389	1	7.91	1.0254	0.10488	0.206954	1	104.63	1.33604	0.470971	0.503988	1	42.16	1.14511	0.257142	0.270489	1	-70.65	0.824842	-0.192906	0.149354	0.91498	91.99	1.29545	0.428084	0.876394	1	-9.46	0.976546	0.0377989	0.545841
FBgn0001215	43385	Hrb98DE	2743	0.958268	1	-2.29	0.991216	0.0582698	0.947951	1	-2.86	0.98903	0.0552372	0.136203	1	68.43	1.26248	0.392291	0.190063	1	72.88	1.27954	0.410932	0.900368	1	-7.07	0.972882	0.0326394	0.0705526	0.940296	-86.19	0.738136	-0.343484	0.89352	1	5.97	1.02519	0.104594	0.589728	1	-23.73	0.908979	-0.0604284	0.634765	0.968465	20.87	1.08807	0.186585	0.98534
FBgn0028327	326234	l(1)G0320	1943	0.398576	1	-30.93	0.884646	-0.0975088	0.102669	1	-63.01	0.765002	-0.295124	0.458555	1	-27.04	0.899153	-0.0752868	0.234089	1	-54.4	0.797113	-0.239373	0.234843	1	-55.87	0.791631	-0.24874	0.0193137	0.880981	98.1	1.4069	0.542904	0.428679	1	29.25	1.09437	0.194557	0.260668	1	41.81	1.15593	0.270148	0.0136605	0.18928	-104.82	0.661806	-0.490445	0.584911
FBgn0010228	37480	HmgZ	1604	0.789354	1	-10.31	0.954243	0.0061082	0.459774	1	28.9	1.12826	0.23666	0.126877	1	-62.69	0.721773	-0.373751	0.636682	1	-22.42	0.900497	-0.0732459	0.618133	1	26.41	1.11721	0.223065	0.44424	1	30.97	1.19043	0.310843	0.058436	1	-82.37	0.701526	-0.412106	0.20797	1	50.65	1.22479	0.350261	0.575578	0.943857	-21.75	0.921187	-0.0421789	0.74796
FBgn0036762	39988	CG7430	2252	0.933892	1	-2.88	0.983381	0.0473728	0.569918	1	-19.86	0.885401	-0.0963431	0.403722	1	-29.43	0.830179	-0.184131	0.155112	1	-63.18	0.63543	-0.544919	0.802188	1	-11.06	0.93618	-0.020077	0.0611027	0.92689	70.88	1.49267	0.625427	0.858025	1	-6.29	0.971544	0.0307508	0.185615	1	47.74	1.27548	0.406511	0.0700735	0.384954	-67.6	0.694173	-0.42629	0.266183
FBgn0028693	39845	Rpn12	995	0.857975	1	13.55	1.05596	0.145298	0.961564	1	-3.65	0.984926	0.0495277	0.795014	1	-19.7	0.918642	-0.0459644	0.307075	1	-96.89	0.59986	-0.6218	0.707622	1	-36.04	0.85116	-0.150144	0.398589	1	65.64	1.29509	0.427704	0.0870558	1	-139.39	0.673919	-0.466101	0.0279538	0.617389	185.33	1.76538	0.860274	0.0255382	0.244499	-188.98	0.55791	-0.718069	0.982377
FBgn0039635	43437	Pdhb	2041	0.535724	1	-26.8	0.866207	-0.126254	0.370535	1	-39.14	0.804603	-0.226674	0.327497	1	-42.95	0.785582	-0.259146	0.195815	1	-70.69	0.647097	-0.520569	0.439153	1	-42.38	0.788428	-0.254241	0.0886696	0.962217	78.83	1.50095	0.633155	0.678538	1	-18.04	0.929041	-0.0305594	0.224608	1	53.92	1.26918	0.399644	0.0482136	0.320856	-93.06	0.633954	-0.54803	0.132125
FBgn0035926	39005	Acbp5	337	0.877736	1	-77.24	0.965282	0.02188	0.316583	1	-514.99	0.768519	-0.288912	0.185962	1	-692.73	0.688627	-0.437082	0.517748	1	-401.59	0.819491	-0.201758	0.85798	1	-114.83	0.948385	-0.00233119	0.524218	1	327.47	1.21375	0.33771	0.557701	1	-301.04	0.860664	-0.135009	0.898203	1	-64.22	0.971134	0.0301721	0.378065	0.834545	-450.77	0.791362	-0.249201	0.852604
FBgn0031771	33852	ND-51	1590	0.331281	1	-47.17	0.797814	-0.23818	0.234916	1	-58.35	0.749893	-0.322121	0.523545	1	-30.55	0.869053	-0.12178	0.0870151	1	-107.07	0.541063	-0.758616	0.22263	1	-77.94	0.665924	-0.482122	0.272894	1	54.7	1.26979	0.400309	0.501622	1	-32.95	0.886536	-0.0945939	0.244421	1	57.1	1.24475	0.372673	0.0308468	0.26671	-115.45	0.602445	-0.616072	0.0386396
FBgn0250843	34359	Prosalpha6	1070	0.753909	1	19.51	1.06302	0.154478	0.944712	1	-4.31	0.986078	0.0511331	0.254065	1	-72.87	0.764624	-0.295793	0.474175	1	-55.03	0.822249	-0.197188	0.899663	1	-9.85	0.968184	0.0259979	0.106313	0.976551	107.04	1.45218	0.587057	0.0461901	1	-136.17	0.716271	-0.384073	0.0161755	0.614933	170.34	1.55021	0.678263	0.0141943	0.190647	-174.65	0.636093	-0.543524	0.862131
FBgn0030520	32337	Pdcd4	3431	0.482343	1	27.83	1.13716	0.247516	0.572903	1	22.25	1.10966	0.213702	0.140389	1	60.61	1.29872	0.431589	0.0768553	1	91.02	1.4486	0.583611	0.386438	1	43.43	1.21405	0.338049	0.0582389	0.920296	-80.95	0.692801	-0.428952	0.666865	1	-17.12	0.914263	-0.0525017	0.934487	1	-3.22	0.98413	0.0484177	0.519532	0.918912	25.47	1.12755	0.235793	0.89042
FBgn0038224	41745	ATPsynE	720	0.95863	1	5.47	1.00976	0.0837329	0.360828	1	-98.81	0.823758	-0.194694	0.308814	1	-110.71	0.802533	-0.230173	0.253975	1	-153.22	0.72671	-0.364552	0.955334	1	7.87	1.01404	0.0895487	0.168608	1	157.04	1.34902	0.484421	0.372843	1	-98.67	0.860171	-0.13579	0.191577	1	145	1.25863	0.388055	0.0419262	0.300971	-243.81	0.654489	-0.505351	0.690248
FBgn0034871	37721	CG3906	849	0.6958	1	-45.02	0.933298	-0.0242997	0.657099	1	-51.17	0.924186	-0.0377311	0.192183	1	-156.48	0.768157	-0.28955	0.74538	1	-45.73	0.932246	-0.025844	0.540935	1	92.11	1.13647	0.246677	0.518497	1	76.42	1.1474	0.259903	0.136321	1	-184.26	0.763508	-0.297771	0.373583	1	104.2	1.15438	0.268296	0.195103	0.632543	-155.37	0.800588	-0.233468	0.809373
FBgn0053129	34514	CG33129	3508	0.865956	1	4.485	1.05054	0.138218	0.563238	1	15.4566	1.17419	0.291829	0.166371	1	38.3266	1.43193	0.567477	0.643833	1	-15.1064	0.829755	-0.184826	0.696693	1	-13.0488	0.852944	-0.147292	0.598242	1	-14.21	0.888163	-0.0920894	0.429247	1	-21.47	0.840158	-0.167867	0.105162	0.808316	45.5866	1.51375	0.645008	0.269303	0.730959	-30.13	0.775685	-0.276337	0.935216
FBgn0000261	40048	Cat	1993	0.294597	1	-96.64	0.724217	-0.369191	0.149725	1	-137.26	0.608299	-0.603186	0.185212	1	-124.88	0.643628	-0.527767	0.337429	1	-107.68	0.692712	-0.429126	0.323659	1	-113.08	0.677302	-0.459374	0.374952	1	81.51	1.3614	0.497126	0.898598	1	-11.43	0.964111	0.0202153	0.720558	1	-31.94	0.908852	-0.0606196	0.256358	0.713846	-105.32	0.669304	-0.475326	0.105472
FBgn0024814	40221	Clc	1406	0.913496	1	3.79	1.01855	0.0956511	0.696658	1	-13.62	0.933346	-0.0242284	0.519843	1	-22.61	0.889351	-0.0902636	0.416365	1	-35.17	0.827885	-0.187896	0.59608	1	-24.73	0.878976	-0.106286	0.237939	1	43.52	1.23948	0.366785	0.069586	1	-69.57	0.764026	-0.296854	0.0214179	0.614933	90.48	1.44279	0.578013	0.0102881	0.17149	-104.1	0.646903	-0.52097	0.934084
FBgn0250788	32746	beta-Spec	7896	0.824941	1	-3.9133	0.957367	0.0105893	0.520791	1	-11.45	0.875259	-0.112071	0.911831	1	1.9574	1.02132	0.0993958	0.844584	1	4.2466	1.04626	0.132595	0.831694	1	-4.7997	0.94771	-0.00330733	0.933701	1	-1.4927	0.984077	0.0483443	0.801438	1	4.5174	1.05149	0.139453	0.818823	1	-4.0527	0.955848	0.0084127	0.676681	0.986265	-7.3973	0.915688	-0.0503704	0.240169
FBgn0015754	36791	Lis-1	3459	0.644574	1	-7.65	0.931733	-0.0265974	0.81153	1	-3.94	0.96484	0.0212527	0.693283	1	6.54	1.05836	0.148429	0.387575	1	-17.7608	0.841506	-0.165683	0.381942	1	-19.0378	0.830111	-0.184243	0.94139	1	1.24	1.01046	0.0846838	0.17046	1	-24.03	0.832974	-0.179557	0.0729089	0.726201	31.81	1.28387	0.415614	0.0473333	0.318168	-35.75	0.751512	-0.319204	0.771289
FBgn0020236	36760	ATPCL	4339	0.144985	1	-20.01	0.846372	-0.15783	0.039146	1	-29.79	0.771286	-0.284043	0.492053	1	-9.08	0.930288	-0.0287226	0.0950694	1	-28.51	0.781113	-0.266883	0.094787	1	-30.9968	0.762021	-0.300412	0.266727	1	15.42	1.12726	0.235432	0.836571	1	-2.8	0.979912	0.0425217	0.489016	1	9.14	1.07017	0.163721	0.0107526	0.173132	-38.93	0.720712	-0.375737	0.0212812
FBgn0087040	39130	alphaTub67C	1617	0.626339	1	18.44	1.08689	0.185089	0.986476	1	0.63	1.00297	0.0744622	0.891875	1	-5.13	0.975828	0.036789	0.592907	1	-24.84	0.882957	-0.100117	0.490182	1	-32.91	0.844932	-0.160149	0.120536	1	62.11	1.2999	0.432856	0.289058	1	-41.26	0.867105	-0.124842	0.0207491	0.614933	98.24	1.46289	0.597311	0.0214231	0.226864	-97.61	0.685606	-0.442995	0.904054
FBgn0031249	33206	CG11911	970	0.549124	1	55.99	1.14585	0.258031	0.503979	1	-62.57	0.837015	-0.17297	0.49348	1	-64.16	0.832873	-0.179722	0.196795	1	-152.37	0.6031	-0.614625	0.737376	1	-38.95	0.898541	-0.0762175	0.48009	1	-66.69	0.791424	-0.249095	0.0432583	1	-207.53	0.549416	-0.738371	0.415261	1	76.68	1.19974	0.321627	0.152287	0.566634	-139.25	0.697664	-0.419538	0.93462
FBgn0043362	33819	bchs	12155	0.300795	1	-70.81	0.598787	-0.624182	0.349439	1	-63.68	0.639186	-0.537034	0.445808	1	51.46	1.29157	0.423927	0.944086	1	-5.71	0.967647	0.0252371	0.82261	1	-19.25	0.890929	-0.0878427	0.775814	1	-19.3	0.915332	-0.0509024	0.288281	1	73.94	1.54888	0.677064	0.533711	1	-41.78	0.763273	-0.298189	0.742389	1	-21.9	0.837429	-0.172297	0.745781
FBgn0035542	38543	DOR	3058	0.658443	1	-22.52	0.892588	-0.0853008	0.386463	1	-44.78	0.786416	-0.257707	0.567089	1	-29.26	0.860441	-0.135363	0.892422	1	-8.4	0.959935	0.0142626	0.988144	1	0.96	1.00458	0.076667	0.960048	1	2.57	1.01425	0.0898318	0.926864	1	-4.72	0.974852	0.0354158	0.66616	1	-21.97	0.895211	-0.0812912	0.654476	0.977186	-22.81	0.87847	-0.107073	0.213179
FBgn0035499	38490	Chd64	1459	0.909671	1	-5.86	0.985159	0.0498528	0.383364	1	-46.06	0.883351	-0.0995083	0.336587	1	-51.03	0.870764	-0.119096	0.71755	1	22.96	1.05815	0.14815	0.618039	1	33.17	1.084	0.181426	0.762862	1	15.86	1.04613	0.132416	0.264009	1	-60.68	0.855651	-0.142973	0.623651	1	25.51	1.06461	0.156533	0.188636	0.624566	-71.57	0.829745	-0.184842	0.80075
FBgn0016041	44978	Tom40	2395	0.0920099	1	-19.02	0.919625	-0.0445016	0.131983	1	-16.94	0.928414	-0.0314824	0.400604	1	-9.36	0.960446	0.0149926	0.196495	1	17.72	1.07488	0.169773	0.269153	1	-19.51	0.917554	-0.0475858	0.0716068	0.942289	-22.03	0.903071	-0.0693442	0.00774449	1	-33.43	0.859938	-0.13616	0.853828	1	2.04	1.00862	0.0821858	0.0926649	0.442724	-18.98	0.920479	-0.0432306	0.466473
FBgn0027108	31646	Inx2	5480	0.889935	1	1.078	1.01131	0.085852	0.389399	1	6.7328	1.07067	0.164356	0.34893	1	7.3428	1.07707	0.172574	0.295997	1	10.0428	1.10541	0.2084	0.411331	1	10.1628	1.10667	0.209972	0.456295	1	-6.295	0.938657	-0.0164577	0.350964	1	-7.895	0.924247	-0.0376408	0.255133	1	8.9428	1.09386	0.193912	0.777388	1	-2.21	0.978795	0.0409553	0.354453
FBgn0028331	31964	l(1)G0289	3493	0.860448	1	-6.85	0.969227	0.0274758	0.776365	1	-11.08	0.950225	0.000324019	0.431361	1	31.06	1.13953	0.250395	0.218671	1	60.65	1.27246	0.403226	0.90883	1	-5.62	0.974753	0.0352761	0.297072	1	-41.98	0.834503	-0.177061	0.805943	1	9.68	1.04792	0.134774	0.599122	1	-20.6	0.907457	-0.0627199	0.807263	1	9.52	1.04713	0.133733	0.806531
FBgn0001234	3772547	Hsromega	21710	0.990105	1	-10.2377	0.810209	-0.217241	0.989204	1	-11.1704	0.792918	-0.246536	0.910341	1	92.9681	2.72349	1.4717	0.99947	1	-0.6713	0.987555	0.053188	0.9923	1	-9.7577	0.819107	-0.202394	0.919178	1	-83.7712	0.429779	-1.05956	0.983075	1	17.5127	1.38383	0.519875	0.991963	1	-8.3158	0.845838	-0.15869	0.997241	1	-2.8546	0.937435	-0.0182424	0.981658
FBgn0039348	43091	Npl4	2476	0.203789	1	-95.75	0.553675	-0.728155	0.339883	1	-70	0.673705	-0.466526	0.458213	1	-53.67	0.749825	-0.322243	0.32745	1	-88.12	0.589242	-0.645567	0.358616	1	-84.45	0.606349	-0.607465	0.51749	1	47.04	1.29243	0.424845	0.963967	1	-3.24	0.984655	0.0491494	0.961772	1	-3.39	0.984198	0.0485124	0.362362	0.822248	-66.61	0.684522	-0.445122	0.0175138
FBgn0015283	40388	Rpn10	1422	0.447679	1	34.75	1.12556	0.233343	0.872382	1	7.26	1.02623	0.105988	0.215562	1	-57.9	0.790801	-0.250164	0.706737	1	-20.9	0.924486	-0.0372866	0.820435	1	13.12	1.0474	0.134095	0.0454091	0.893377	99.88	1.45634	0.591051	0.161111	1	-66.98	0.826355	-0.190412	0.0301082	0.624737	108.96	1.39368	0.529755	0.0405539	0.298437	-101.7	0.736344	-0.346767	0.99091
FBgn0029629	31243	eIF3g1	1027	0.712498	1	21.23	1.06836	0.161379	0.995853	1	0.3	1.00097	0.0717159	0.664501	1	-25.02	0.919441	-0.0447749	0.353445	1	-66.53	0.785788	-0.258791	0.967487	1	-3.12	0.989954	0.0565201	0.235115	1	72.24	1.25298	0.381811	0.188271	1	-80.56	0.816224	-0.207188	0.0425162	0.656642	127.78	1.41142	0.547375	0.0429243	0.303724	-127.48	0.709189	-0.397469	0.924559
FBgn0263987	31459	spoon	5705	0.838433	1	-5.03	0.963888	0.0198987	0.836953	1	-5.08	0.963529	0.0193878	0.139851	1	38.24	1.27454	0.405486	0.105053	1	51.95	1.37296	0.508898	0.97485	1	-1.01	0.992749	0.0603918	0.0453661	0.893377	-54.78	0.691432	-0.431613	0.965693	1	-1.08	0.991278	0.0583558	0.53406	1	-15.46	0.889009	-0.0907898	0.674781	0.985354	10.38	1.08382	0.181197	0.86152
FBgn0035871	38936	BI-1	1247	0.71545	1	-24.21	0.904693	-0.0668919	0.913412	1	-7.2	0.971656	0.0309092	0.282331	1	-73.05	0.712424	-0.391334	0.321136	1	-82.25	0.676207	-0.461548	0.553354	1	-51.3	0.798047	-0.237783	0.352947	1	63.92	1.35321	0.488729	0.226862	1	-84.2	0.744143	-0.332529	0.269885	1	75.07	1.29553	0.428172	0.229019	0.676639	-82.27	0.750008	-0.321914	0.631867
FBgn0051343	326133	CG31343	3004	0.718377	1	-13.86	0.928868	-0.0308132	0.540516	1	-23.64	0.878676	-0.106753	0.431356	1	-30.56	0.843161	-0.163007	0.843959	1	-9.24	0.952579	0.00371579	0.82152	1	10.86	1.05574	0.145006	0.566661	1	22.31	1.1358	0.245856	0.705813	1	-14.63	0.927297	-0.0331309	0.867651	1	6.38	1.03274	0.114691	0.439196	0.871719	-30.02	0.850817	-0.150693	0.184599
FBgn0265434	38001	zip	7242	0.768267	1	7.72	1.06558	0.157793	0.7294	1	-9.06	0.923038	-0.0394324	0.756238	1	-8.12	0.931023	-0.0276415	0.13196	1	50.69	1.4306	0.56618	0.656188	1	14.64	1.12436	0.231878	0.886144	1	3.77	1.0344	0.116894	0.864655	1	4.49	1.04124	0.125966	0.735534	1	-8.84	0.924907	-0.0366641	0.993447	1	-0.22	0.997979	0.0676104	0.930026
FBgn0000173	32358	ben	2072	0.25313	1	24.88	1.12914	0.237734	0.600556	1	11.13	1.05777	0.147659	0.289023	1	-22.99	0.880671	-0.103657	0.986255	1	-0.45	0.997664	0.0671765	0.250822	1	34.17	1.17736	0.295557	0.462029	1	16.36	1.09642	0.197139	0.0156688	1	-59.78	0.756804	-0.30971	0.02511	0.614933	53.15	1.27587	0.406944	0.065782	0.374647	-42.02	0.829055	-0.185975	0.594626
FBgn0026083	31363	tyf	11456	0.857722	1	2.9212	1.04114	0.12584	0.792742	1	-4.2848	0.939652	-0.0150072	0.407552	1	13.6897	1.19281	0.313605	0.13296	1	31.4988	1.44364	0.57883	0.91067	1	-2.2884	0.96777	0.0254109	0.304167	1	-17.2503	0.796315	-0.240734	0.79275	1	4.3196	1.06843	0.16148	0.630149	1	-7.8802	0.889013	-0.0907827	0.825422	1	3.5954	1.05696	0.146604	0.947831
FBgn0000043	35526	Act42A	1626	0.958	1	-1.44	0.995629	0.0643704	0.204441	1	-36.32	0.889742	-0.089663	0.209772	1	-35.86	0.891139	-0.0875207	0.740298	1	-11.12	0.966243	0.023245	0.349904	1	-34.5	0.895267	-0.0812058	0.0605923	0.925256	57.77	1.1968	0.318228	0.12424	1	-45.86	0.884536	-0.0976779	0.0309036	0.626431	67.77	1.20573	0.328528	0.00345304	0.12364	-104.09	0.737927	-0.343865	0.709286
FBgn0023197	39959	Jon74E	1553	0.511889	1	-51.76	0.799333	-0.235597	0.355664	1	-74.06	0.712879	-0.390474	0.452513	1	-59.58	0.769016	-0.288036	0.356877	1	-90.47	0.64926	-0.5161	0.465239	1	-73.25	0.716019	-0.384547	0.584816	1	43.38	1.21869	0.343343	0.415323	1	-65.51	0.786786	-0.257069	0.5314	1	49.31	1.19117	0.311699	0.143277	0.550194	-123.37	0.59847	-0.624888	0.398601
FBgn0001142	33172	Gs1	2396	0.913381	1	2.94	1.01968	0.0971793	0.768962	1	-7.96	0.946717	-0.00474467	0.218595	1	34.4	1.23027	0.356448	0.656695	1	-14.79	0.900997	-0.0724867	0.541259	1	-21.11	0.858692	-0.138137	0.47012	1	-20	0.89118	-0.0874572	0.450918	1	-20.9	0.886837	-0.0941294	0.207597	1	35.3	1.23629	0.363221	0.128593	0.522279	-43.26	0.76577	-0.293766	0.961067
FBgn0031030	32948	Tao	7414	0.764559	1	-7.87	0.939002	-0.0159551	0.441207	1	-20.47	0.841342	-0.165948	0.811971	1	-6.24	0.951635	0.00235746	0.177437	1	45.14	1.34987	0.485291	0.721078	1	-11.84	0.908231	-0.0615542	0.394801	1	-22.9156	0.81336	-0.211965	0.975847	1	0.8027	1.0081	0.0814801	0.266522	1	-29.9583	0.767801	-0.290178	0.71824	0.996107	9.4883	1.09578	0.196332	0.975652
FBgn0011227	45401	ox	331	0.562209	1	172.28	1.17805	0.296368	0.687241	1	119.1	1.12309	0.230311	0.32744	1	-296.16	0.693923	-0.426775	0.932986	1	-30.34	0.968644	0.02665	0.663627	1	176.23	1.18213	0.301156	0.506322	1	205.05	1.30539	0.438706	0.415276	1	-252.7	0.776211	-0.275417	0.586306	1	161.59	1.167	0.28333	0.885377	1	-42.49	0.962371	0.0177385	0.583297
FBgn0043575	35862	PGRP-SC2	746	0.788275	1	33.85	1.06135	0.152309	0.64904	1	-57.56	0.895683	-0.0805713	0.170804	1	-180.3	0.673239	-0.467455	0.977006	1	4.44	1.00805	0.0814033	0.892835	1	-22.67	0.958915	0.0128043	0.579133	1	72.38	1.19484	0.315963	0.121221	1	-211.53	0.677246	-0.459485	0.417636	1	103.61	1.18777	0.307748	0.21692	0.661904	-161.17	0.754085	-0.314579	0.966605
FBgn0266084	39004	Fhos	10218	0.26044	1	73.82	1.53188	0.661643	0.827989	1	-13.88	0.899993	-0.0740115	0.456143	1	48.12	1.34671	0.482033	0.262693	1	89.96	1.64817	0.763984	0.534001	1	52.59	1.37892	0.514923	0.536259	1	40.79	1.21823	0.34282	0.310957	1	67.68	1.42295	0.558706	0.739896	1	21.23	1.15296	0.266595	0.584575	0.947713	-35.11	0.78059	-0.267792	0.446539
FBgn0027556	32682	CG4928	4520	0.790314	1	-10.58	0.933945	-0.0233502	0.754629	1	-12.44	0.922333	-0.0404783	0.604887	1	-20.68	0.870887	-0.118904	0.384532	1	43.03	1.26865	0.399064	0.664014	1	22.43	1.14004	0.251009	0.80111	1	-10.22	0.926733	-0.0339637	0.776093	1	-11.54	0.918046	-0.0468531	0.62794	1	-19.36	0.879128	-0.10605	0.862034	1	6.92	1.04914	0.136381	0.649655
FBgn0000120	35078	Arr1	2476	0.478649	1	-20.74	0.873698	-0.114506	0.791791	1	-7.64	0.953474	0.00500354	0.297635	1	-30.99	0.811278	-0.215449	0.0966195	1	-63.54	0.613056	-0.592796	0.490296	1	-26.15	0.840753	-0.166903	0.181633	1	41.2	1.30926	0.442824	0.519728	1	-19.17	0.900976	-0.0725187	0.322087	1	29.38	1.17892	0.297388	0.219113	0.664759	-37.02	0.808771	-0.219654	0.0737317
FBgn0263106	38643	DnaJ-1	2161	0.132337	1	-33.24	0.862928	-0.131427	0.470145	1	-15.28	0.93699	-0.0188931	0.0443341	1	-46.46	0.808412	-0.220257	0.527448	1	16.33	1.06734	0.160069	0.400423	1	-25.05	0.896701	-0.0790192	0.377109	1	19.6	1.09998	0.201608	0.151586	1	-32.68	0.868396	-0.122812	0.781135	1	5.82	1.024	0.102994	0.324024	0.789316	-21.1	0.915029	-0.0513558	0.725021
FBgn0038984	42656	AdipoR	2899	0.307202	1	-27.95	0.826956	-0.189423	0.212486	1	-34.65	0.785475	-0.259331	0.571272	1	-15.18	0.906018	-0.0648906	0.143553	1	-50.66	0.686355	-0.441527	0.327684	1	-34.08	0.789004	-0.25325	0.491159	1	18.81	1.12854	0.236996	0.379415	1	-24.21	0.872148	-0.116929	0.308835	1	27.84	1.17236	0.289672	0.0384965	0.293364	-62.49	0.669994	-0.473944	0.195493
FBgn0000568	39999	Eip75B	13451	0.33582	1	-32.2424	0.682341	-0.449413	0.290064	1	-35.6437	0.648831	-0.516985	0.75168	1	10.35	1.10197	0.204104	0.690522	1	-15.975	0.842611	-0.163897	0.435667	1	-32.8622	0.676234	-0.461493	0.895188	1	4.36	1.03898	0.122978	0.24387	1	39.9957	1.52478	0.65515	0.445801	1	-25.2857	0.75088	-0.320342	0.751468	1	-10.358	0.864094	-0.129586	0.698026
FBgn0065099	3772633	snRNA:7SK	444	0.854058	1	-132.54	0.893357	-0.084124	0.637529	1	-341.75	0.725025	-0.367685	0.0562208	1	1570.32	2.26349	1.21007	0.440328	1	-694.64	0.441087	-1.02595	0.615494	1	-456.99	0.632302	-0.551518	0.199726	1	-984.74	0.649952	-0.514671	0.745004	1	236.85	1.14882	0.261609	0.630773	1	348.73	1.28059	0.412067	0.352177	0.812572	-690.48	0.566164	-0.698613	0.596507
FBgn0031145	33078	Ntf-2	3723	0.655806	1	5.6413	1.06819	0.16116	0.671896	1	-5.3585	0.935233	-0.0214638	0.204982	1	-16.5511	0.799949	-0.234551	0.716244	1	-5.6263	0.931996	-0.0262114	0.991453	1	-0.182	0.9978	0.0673636	0.1884	1	17.719	1.26773	0.39805	0.0319207	1	-30.6276	0.73258	-0.35369	0.0244874	0.614933	31.7955	1.38431	0.520354	0.011004	0.174736	-37.154	0.675596	-0.462762	0.924096
FBgn0020653	31760	Trxr-1	2790	0.369708	1	-21.39	0.849207	-0.153275	0.161382	1	-34.51	0.756715	-0.309869	0.929688	1	2.06	1.01452	0.0902063	0.0804275	1	-54.4653	0.616036	-0.586328	0.144741	1	-46.3715	0.673095	-0.467743	0.0570378	0.916598	49.81	1.34612	0.481422	0.687793	1	-9.62	0.95269	0.00387575	0.0231483	0.614933	61.49	1.43349	0.568991	0.00199633	0.105131	-96	0.527884	-0.791147	0.254109
FBgn0035423	38398	eIF1	681	0.387733	1	104.23	1.19023	0.310606	0.355646	1	111.74	1.20393	0.326462	0.506445	1	-79.61	0.854705	-0.144481	0.504334	1	98	1.17886	0.297318	0.123032	1	248.77	1.45403	0.58883	0.82028	1	27.58	1.05889	0.14912	0.181193	1	-168.39	0.746507	-0.32824	0.336884	1	116.36	1.21237	0.336131	0.96894	1	-4.62	0.993045	0.0608015	0.574638
FBgn0266064	41823	GlyS	3340	0.017025	1	-51.69	0.687994	-0.438319	0.00790755	1	-59.49	0.640913	-0.533425	0.027797	1	-46.69	0.718175	-0.380494	0.0154041	1	-64.56	0.61031	-0.598785	0.0099785	1	-72.4457	0.562711	-0.706722	0.0298329	0.880981	46.75	1.39292	0.528994	0.703468	1	7.45	1.04707	0.133654	0.697581	1	-7.39	0.955393	0.00775991	0.0163758	0.200997	-52.1	0.670836	-0.472256	0.0529176
FBgn0031654	33707	Jon25Bii	894	0.831409	1	-23.61	0.89954	-0.0746986	0.516615	1	-72.66	0.690835	-0.432776	0.9517	1	-6.71	0.971449	0.0306175	0.45532	1	-102.83	0.562463	-0.707306	0.463425	1	-105.19	0.552421	-0.731156	0.508568	1	75.18	1.32929	0.463925	0.594506	1	-60.3	0.834245	-0.177482	0.261544	1	128.77	1.54791	0.676187	0.0930698	0.443716	-201.43	0.446301	-1.01071	0.965232
FBgn0019686	35288	lok	2439	0.37665	1	-13.68	0.922699	-0.039935	0.487783	1	-10.66	0.939764	-0.0148438	0.42604	1	12.27	1.06933	0.16264	0.492952	1	-12.9	0.927106	-0.0334126	0.24948	1	-24.26	0.862915	-0.131448	0.467482	1	-11.56	0.938914	-0.0160837	0.102629	1	-27.08	0.867748	-0.123831	0.0868	0.755887	27.79	1.15703	0.271464	0.0241074	0.238141	-38.45	0.812219	-0.213873	0.709681
FBgn0027081	45784	ThrRS	2896	0.22232	1	-23.1689	0.809576	-0.218303	0.311919	1	-19	0.84384	-0.161912	0.375773	1	-16.56	0.863894	-0.129901	0.0992688	1	-39.3866	0.676283	-0.461396	0.170396	1	-33.3351	0.72602	-0.365834	0.0411003	0.893268	41.58	1.39559	0.531654	0.298816	1	-19.82	0.880968	-0.103196	0.0283538	0.617389	44.84	1.36854	0.504405	0.00402047	0.125477	-63.84	0.6166	-0.585108	0.80231
FBgn0024432	42199	Dlc90F	816	0.466018	1	41.9	1.11916	0.225472	0.609407	1	29.21	1.08307	0.180237	0.347284	1	-54.4	0.845292	-0.15957	0.332646	1	68.76	1.19555	0.316779	0.779004	1	23.49	1.0668	0.159375	0.931688	1	5.16	1.01736	0.0940472	0.0193096	1	-154.8	0.66141	-0.491247	0.0811095	0.747019	105.56	1.3002	0.433175	0.194372	0.631355	-76.35	0.833002	-0.179512	0.382686
FBgn0013576	45467	mtd	13741	0.435447	1	8.876	1.17574	0.293648	0.516894	1	7.3452	1.14543	0.257526	0.356742	1	10.5459	1.2088	0.332047	0.0676711	1	27.1198	1.53694	0.666251	0.833666	1	3.0738	1.06086	0.151674	0.243992	1	-13.7485	0.774813	-0.277862	0.973191	1	0.3856	1.00822	0.0816373	0.749809	1	-3.5882	0.928957	-0.0306821	0.340014	0.803422	10.9334	1.23302	0.359549	0.703193
FBgn0039471	43247	CG6295	1091	0.789082	1	-35.55	0.888014	-0.0923189	0.52771	1	-84.93	0.732462	-0.353908	0.882671	1	-19.58	0.938321	-0.0169484	0.308154	1	-171.88	0.45856	-0.975509	0.767064	1	-49.85	0.842967	-0.163321	0.539407	1	83.33	1.27975	0.411158	0.948312	1	8.69	1.02333	0.102091	0.67971	1	55.06	1.17344	0.290949	0.309261	0.773627	-139.99	0.624198	-0.568756	0.541038
FBgn0003447	31717	sn	3507	0.894165	1	2.9125	1.03407	0.116453	0.500481	1	14.8953	1.17422	0.291869	0.180076	1	30.5153	1.35693	0.492547	0.96054	1	1.3261	1.01551	0.0915454	0.697327	1	-10.9682	0.871709	-0.117617	0.260946	1	-25.6816	0.778626	-0.271207	0.289451	1	-24.1316	0.78917	-0.252965	0.201577	1	28.9653	1.3388	0.473835	0.523833	0.920857	-14.07	0.877075	-0.109242	0.856525
FBgn0016126	43792	CaMKI	3382	0.888556	1	2.06	1.01699	0.0935519	0.14999	1	21.46	1.17703	0.295175	0.0463867	1	30.07	1.24806	0.376359	0.405248	1	15.06	1.12424	0.231724	0.428738	1	18.47	1.15237	0.265878	0.00233733	0.656284	-51.4577	0.659874	-0.494366	0.0648767	1	-29.9877	0.769006	-0.288055	0.559539	1	8.6	1.07095	0.164716	0.384091	0.839015	12.86	1.09906	0.200454	0.32365
FBgn0086357	33905	Sec61alpha	2128	0.681806	1	-11.35	0.945277	-0.00682931	0.154665	1	-41.71	0.798901	-0.236332	0.981504	1	-0.64	0.996914	0.0661434	0.172337	1	-48.74	0.765007	-0.295117	0.22337	1	-46.99	0.773444	-0.280258	0.037812	0.880981	66.56	1.3219	0.456179	0.702808	1	10.91	1.04157	0.126411	0.0710926	0.725256	55.01	1.26522	0.395308	0.00598739	0.1447	-96.72	0.631431	-0.553362	0.604234
FBgn0035694	38724	CG13299	494	0.73734	1	35.75	1.07802	0.173787	0.494791	1	73.35	1.16007	0.275089	0.11167	1	-178.99	0.609397	-0.600781	0.953828	1	-7.54	0.983546	0.0476022	0.938072	1	12.65	1.02761	0.107829	0.278718	1	126.02	1.45128	0.586193	0.0160328	1	-305.56	0.570136	-0.689343	0.0322485	0.629216	252.59	1.55122	0.679169	0.111216	0.486703	-179.24	0.747844	-0.325821	0.951662
FBgn0031018	32932	narya	993	0.802449	1	-167.04	0.696506	-0.421774	0.975711	1	20.29	1.03686	0.120172	0.0906777	1	1223.1	3.22224	1.71028	0.943367	1	-58	0.89462	-0.0821937	0.861752	1	-142.88	0.740402	-0.339341	0.0687388	0.940296	-1334.45	0.247557	-1.74876	0.888832	1	93.36	1.27008	0.400621	0.759344	1	-204.71	0.628064	-0.560507	0.736473	0.999532	225	1.65089	0.766291	0.767093
FBgn0040340	31042	TRAM	2503	0.899102	1	-3.1	0.976919	0.0383225	0.841116	1	-4.9	0.963517	0.0193706	0.158052	1	-36.1028	0.731198	-0.35624	0.510503	1	-19.9	0.851835	-0.149064	0.663749	1	-13.53	0.899263	-0.0751204	0.0984927	0.967355	43.3828	1.44175	0.577004	0.242811	1	-29.77	0.826272	-0.190549	0.148313	0.913357	37.05	1.27585	0.406922	0.105823	0.475508	-41.95	0.755194	-0.312592	0.957411
FBgn0001269	36239	inv	5919	0.394086	1	-51.8354	0.577234	-0.672925	0.19893	1	-80.5157	0.343319	-1.34623	0.881489	1	8.87	1.07234	0.166514	0.992567	1	-0.68	0.994454	0.0627489	0.235191	1	-91.7439	0.251742	-1.72861	0.323162	1	-60.9277	0.536601	-0.769549	0.700292	1	-23.1322	0.753084	-0.316377	0.629	1	-28.9255	0.764085	-0.296748	0.396222	0.84723	-51.5902	0.44932	-1.00196	0.945092
FBgn0024352	33202	Stip1	2023	0.76962	1	-3.82	0.984754	0.049288	0.622456	1	-6.44	0.974298	0.0346349	0.0408748	1	27.46	1.10959	0.21362	0.0219504	1	37.96	1.1515	0.264837	0.438456	1	-16.06	0.935904	-0.0204815	0.145175	1	-20.84	0.925041	-0.0364647	0.167529	1	-19.72	0.928783	-0.0309391	0.0493803	0.682343	26.34	1.10512	0.208048	0.0158018	0.197798	-32.78	0.881618	-0.10219	0.671432
FBgn0015776	33952	nrv1	2195	0.660587	1	11.87	1.05011	0.137653	0.879459	1	-4.08	0.982775	0.0465255	0.464319	1	19.93	1.08414	0.181602	0.709838	1	12.3	1.05193	0.140032	0.743561	1	12.07	1.05096	0.13876	0.945736	1	1.9	1.0074	0.0805199	0.937421	1	2.19	1.00854	0.0820731	0.470739	1	19.64	1.08292	0.180044	0.386086	0.839786	-23.72	0.907524	-0.0626189	0.717083
FBgn0087035	39683	AGO2	4144	0.22745	1	-19.48	0.870591	-0.119368	0.0383981	1	-35.68	0.762971	-0.298724	0.259793	1	-18.11	0.879692	-0.105176	0.666513	1	8.28	1.05501	0.144054	0.725345	1	-7.12	0.9527	0.00389069	0.88259	1	2.35	1.01775	0.0945693	0.823067	1	-3.57	0.974194	0.034489	0.44121	1	-12.19	0.919019	-0.0454024	0.151196	0.564108	-23.49	0.830201	-0.184095	0.595958
FBgn0037001	40272	ND-39	1616	0.433321	1	-41.87	0.78678	-0.25708	0.317951	1	-53.82	0.725926	-0.36601	0.725005	1	-18.59	0.905332	-0.0659262	0.124154	1	-104.661	0.467019	-0.95171	0.339756	1	-65.13	0.66833	-0.477281	0.181242	1	74.19	1.41731	0.553177	0.645897	1	-24.66	0.910856	-0.0576084	0.146372	0.909865	80.26	1.40872	0.544701	0.0236314	0.234778	-134.08	0.515309	-0.822888	0.105241
FBgn0004167	38418	kst	14454	0.478825	1	16.0776	1.26584	0.395988	0.900236	1	2.8163	1.04657	0.132995	0.805323	1	5.5422	1.09164	0.191108	0.105885	1	47.1024	1.77884	0.870929	0.667299	1	12.0192	1.19874	0.320471	0.458692	1	-16.9151	0.743787	-0.333175	0.973706	1	-0.7437	0.985081	0.0497433	0.637604	1	-10.6292	0.824246	-0.193889	0.552401	0.934392	13.4455	1.26973	0.40024	0.937597
FBgn0263391	37230	hts	11366	0.461148	1	6.4821	1.1133	0.218222	0.218512	1	11.0558	1.19324	0.314107	0.743421	1	-2.8519	0.950152	0.000219745	0.00838117	1	32.8495	1.57417	0.699701	0.251271	1	13.4193	1.23455	0.361266	0.269664	1	-10.0834	0.814508	-0.210048	0.556952	1	-5.2738	0.893568	-0.0838019	0.385886	1	-7.6615	0.866086	-0.126444	0.0482934	0.320856	18.7173	1.37774	0.513733	0.299196
FBgn0035165	38096	CG13887	1593	0.522294	1	17.79	1.0779	0.173635	0.66048	1	12.15	1.0532	0.141695	0.279425	1	-30.65	0.865794	-0.126905	0.197078	1	45.3	1.19835	0.320027	0.53486	1	24.28	1.10631	0.209533	0.769649	1	-8.44	0.957316	0.0105157	0.0136168	1	-80.85	0.700711	-0.413671	0.149435	0.91498	41.76	1.18285	0.302001	0.295104	0.759202	-29.61	0.89039	-0.0886686	0.12409
FBgn0265487	36945	mbl	15094	0.325933	1	5.7516	1.20626	0.32913	0.0515028	1	12.0488	1.43208	0.56762	0.124121	1	9.2508	1.33174	0.466485	0.135878	1	10.958	1.39296	0.529031	0.0312332	1	19.204	1.68867	0.797981	0.158748	1	-8.859	0.761448	-0.301429	0.421615	1	-4.9429	0.851209	-0.150066	0.361027	1	5.3347	1.19131	0.311858	0.254533	0.712199	6.7141	1.20211	0.324358	0.355951
FBgn0029868	31578	ND-B16.6	1265	0.514537	1	34.07	1.13017	0.238991	0.68964	1	20.74	1.07924	0.175351	0.19012	1	-70.61	0.730228	-0.358031	0.694426	1	-24.99	0.904524	-0.0671473	0.290887	1	73.64	1.28135	0.412888	0.448373	1	40.77	1.21331	0.337209	0.0801482	1	-99.3	0.700181	-0.414689	0.19692	1	69.46	1.26538	0.395477	0.356202	0.816827	-48.72	0.852899	-0.147364	0.973977
FBgn0015834	33710	eIF3i	1177	0.632106	1	-22.85	0.923043	-0.0394242	0.332382	1	-46.98	0.841776	-0.165247	0.282793	1	-52.3	0.823858	-0.194529	0.123201	1	-94.47	0.681833	-0.450413	0.286597	1	-64.96	0.781221	-0.266697	0.0469866	0.895712	103.59	1.42347	0.559221	0.293653	1	-51.5	0.871157	-0.118482	0.0473795	0.67602	102.79	1.34619	0.481493	0.00740653	0.15476	-149.77	0.625303	-0.566392	0.86688
FBgn0032640	35052	Sgt	1534	0.94285	1	-2.4	0.986833	0.0521832	0.775569	1	-9.56	0.94755	-0.00353845	0.344973	1	-32.25	0.823065	-0.19584	0.558575	1	-24.16	0.867449	-0.1243	0.965722	1	1.89	1.01037	0.0845667	0.314457	1	35.23	1.23484	0.361583	0.0823709	1	-63.5	0.744724	-0.331475	0.0663856	0.71713	66.48	1.36473	0.50053	0.0397242	0.296704	-76.04	0.694312	-0.426021	0.823072
FBgn0002962	42297	nos	2349	0.884018	1	-10.15	0.921153	-0.0422298	0.819467	1	-15.89	0.876563	-0.110038	0.0628482	1	139.66	2.08491	1.09417	0.569773	1	-48.7546	0.621265	-0.575046	0.592674	1	-46.2158	0.640987	-0.53327	0.23258	1	-85.87	0.680055	-0.453923	0.859079	1	-12.39	0.936432	-0.0197082	0.350416	1	66.18	1.5141	0.645332	0.251462	0.708857	-82.07	0.578934	-0.66902	0.969625
FBgn0015509	35742	Cul1	4141	0.0751062	1	-13.01	0.888153	-0.0921043	0.19049	1	-9.28	0.92022	-0.0436161	0.84639	1	1.32	1.01135	0.0858978	0.592912	1	-4.5	0.961314	0.0162305	0.052855	1	-20.2271	0.826108	-0.190819	0.949578	1	0.46	1.00391	0.075752	0.29846	1	-7.65	0.939165	-0.0157169	0.183679	1	9.43	1.08107	0.177688	0.0158873	0.198121	-18.71	0.851213	-0.15006	0.391867
FBgn0029093	45268	cathD	1784	0.750652	1	-11.09	0.939109	-0.015798	0.453436	1	-26.47	0.854664	-0.144546	0.764533	1	-10.45	0.942623	-0.0106816	0.140443	1	-66.36	0.635645	-0.544467	0.278101	1	-50	0.725471	-0.366856	0.0703293	0.940296	69.32	1.40377	0.539803	0.302504	1	-37.5	0.86535	-0.127604	0.0168295	0.614933	96.37	1.52913	0.659128	0.00433679	0.127808	-122.84	0.558923	-0.715669	0.352599
FBgn0086361	43481	alph	3149	0.481466	1	-10.05	0.938906	-0.016095	0.271464	1	-15.96	0.902979	-0.0694841	0.0463164	1	-30.82	0.812644	-0.213162	0.242841	1	20.84	1.12669	0.234731	0.533817	1	-12.23	0.925653	-0.0355592	0.267221	1	16.72	1.12507	0.232753	0.164386	1	-21.25	0.876202	-0.110602	0.614798	1	7.15	1.04347	0.128907	0.121247	0.509296	-23.11	0.865366	-0.12758	0.958833
FBgn0267975	42306	vib	3569	0.576873	1	9.6	1.08715	0.185427	0.823445	1	3.81	1.03459	0.117149	0.178412	1	-23.9857	0.782245	-0.26492	0.979303	1	0.54	1.0049	0.0771095	0.65063	1	10.4	1.09442	0.194612	0.478123	1	12.6344	1.14663	0.258979	0.178498	1	-24.6113	0.800573	-0.233493	0.44384	1	13.26	1.12038	0.226979	0.583095	0.94715	-9.45	0.923426	-0.0388568	0.555773
FBgn0032859	35311	Arpc2	1974	0.353114	1	14.3	1.0576	0.147441	0.960507	1	0.75	1.00302	0.0745344	0.13813	1	23.05	1.09285	0.192636	0.468803	1	13.63	1.0549	0.143921	0.756806	1	-7.51	0.969748	0.028213	0.030092	0.880981	-37.04	0.863472	-0.130567	0.0498841	1	-33.29	0.875575	-0.111579	0.212306	1	19.3	1.07774	0.17344	0.230455	0.678639	-18.55	0.930667	-0.0281645	0.461982
FBgn0029501	44276	Crtp	2455	0.350465	1	-356.99	0.541327	-0.757973	0.392877	1	-325.38	0.58194	-0.66214	0.480043	1	267.22	1.34333	0.478541	0.369678	1	-419.29	0.461281	-0.96781	0.544319	1	-295.78	0.619971	-0.577828	0.930628	1	-33.14	0.968303	0.0261671	0.319183	1	388.88	1.62369	0.743037	0.679714	1	-154.8	0.801108	-0.232587	0.649459	0.975066	-170.58	0.72642	-0.365091	0.862944
FBgn0026415	31926	Idgf4	1834	0.809045	1	15.82	1.04603	0.132292	0.519487	1	-42.69	0.875778	-0.111261	0.284207	1	-72.79	0.788192	-0.254648	0.871072	1	-13	0.962172	0.0174543	0.769525	1	24.53	1.07138	0.165274	0.409333	1	55.89	1.20634	0.329221	0.684034	1	-27.12	0.923364	-0.0389489	0.875864	1	10.22	1.02974	0.110682	0.428084	0.866996	-52.91	0.850486	-0.151224	0.86575
FBgn0000667	31166	Actn	5272	0.643108	1	-14.6692	0.84944	-0.1529	0.460466	1	-23.5944	0.757835	-0.307867	0.544756	1	-19.2594	0.802328	-0.230519	0.976297	1	1.1449	1.01175	0.0864453	0.602628	1	-20.7566	0.786961	-0.256767	0.440241	1	24.9282	1.31889	0.453006	0.955548	1	1.77	1.01747	0.0941924	0.901372	1	3.8988	1.04002	0.124349	0.392351	0.843814	-27.4932	0.728677	-0.360904	0.109865
FBgn0035370	38341	Non2	1320	0.284305	1	18.82	1.06988	0.163344	0.109153	1	28.43	1.10556	0.208595	0.0863424	1	-30.51	0.886715	-0.0943184	0.260256	1	24.25	1.09004	0.189086	0.292559	1	29.24	1.10857	0.212345	0.592009	1	10.11	1.04233	0.127415	4.59939e-05	0.1534	-86.1	0.743	-0.334606	0.000521956	0.460681	65.7	1.24395	0.371779	0.0379266	0.292124	-37.27	0.888753	-0.0911826	0.326381
FBgn0032285	34471	CG17108	1164	0.976228	1	-13.6	0.979313	0.0416814	0.69581	1	-179.26	0.727324	-0.363412	0.99053	1	5.42	1.00824	0.081673	0.779627	1	-156.78	0.761519	-0.301304	0.674109	1	-251.78	0.617012	-0.584215	0.865155	1	79.28	1.11961	0.226026	0.598517	1	247.43	1.50018	0.632438	0.722439	1	-162.73	0.752468	-0.317484	0.971115	1	-16.53	0.966584	0.0237301	0.21179
FBgn0041709	38294	yellow-g	1344	0.869738	1	7.64	1.06204	0.153213	0.687033	1	-18.82	0.847166	-0.156553	0.365113	1	-42.9497	0.651212	-0.512077	0.568632	1	-32.7402	0.734122	-0.35085	0.410021	1	-49.5552	0.59757	-0.626891	0.0209399	0.880981	122.59	2.52873	1.36666	0.210422	1	-61.19	0.768193	-0.289486	0.009753	0.597677	140.83	2.14366	1.13334	0.00460565	0.129932	-159.65	0.395196	-1.16749	0.958521
FBgn0039697	43515	CG7834	1156	0.499415	1	-34.5	0.874819	-0.112758	0.334761	1	-49.85	0.819122	-0.20237	0.300718	1	-53.68	0.805225	-0.225624	0.0924345	1	-111.82	0.594267	-0.634269	0.282129	1	-70.13	0.745537	-0.329999	0.102301	0.974515	88.89	1.40055	0.5366	0.229804	1	-63.41	0.830554	-0.183516	0.0720944	0.725418	98.62	1.35784	0.493481	0.0124568	0.183366	-148.47	0.603255	-0.614282	0.401989
FBgn0262579	38895	Sarm	9929	0.488422	1	-29.4115	0.739421	-0.341132	0.358435	1	-39.4641	0.650358	-0.513836	0.650589	1	19.06	1.16887	0.285541	0.946474	1	3.44	1.03048	0.111669	0.377308	1	-47.6067	0.578217	-0.670666	0.331326	1	-42.2636	0.679651	-0.454721	0.984647	1	-0.8124	0.991021	0.0579993	0.595447	1	-22.3912	0.80162	-0.231719	0.684478	0.987004	-17.0729	0.811305	-0.215404	0.577279
FBgn0035328	38295	yellow-g2	1431	0.333265	1	49.648	1.56334	0.690048	0.820869	1	11.3953	1.1293	0.237928	0.780625	1	-14.0243	0.840872	-0.166711	0.841576	1	-12.317	0.860244	-0.135675	0.7839	1	-17.219	0.804623	-0.226641	0.085281	0.954315	92.8223	2.25253	1.20322	0.185469	1	-69.57	0.705835	-0.403857	0.0108683	0.600668	148.368	2.68347	1.45074	0.0166819	0.202591	-136.973	0.420834	-1.08671	0.947534
FBgn0036091	39205	CG18628	334	0.617974	1	487.74	1.86033	0.933824	0.737932	1	326.22	1.57543	0.700817	0.945874	1	-66.03	0.883529	-0.099234	0.802217	1	298.76	1.52699	0.657172	0.625086	1	641.23	2.13108	1.12504	0.831546	1	213.76	1.42676	0.562436	0.610864	1	-513.51	0.581887	-0.662262	0.500943	1	661.24	2.16637	1.1482	0.731164	0.997955	-335.02	0.727218	-0.363609	0.250166
FBgn0259214	43787	PMCA	7665	0.45808	1	14.0369	1.15295	0.266579	0.720453	1	6.7099	1.07311	0.167504	0.225842	1	23.3869	1.25483	0.383866	0.0464876	1	49.7869	1.5425	0.671293	0.219427	1	30.8769	1.33645	0.471394	0.155166	1	-28.3547	0.75378	-0.315127	0.972314	1	0.6649	1.00772	0.0809561	0.763686	1	-5.6327	0.938624	-0.0165067	0.513119	0.916032	12.3426	1.14328	0.254938	0.359367
FBgn0038535	42127	alt	4464	0.733198	1	-8.7	0.940622	-0.0135928	0.462937	1	-18.9	0.871007	-0.118715	0.908613	1	-2.92	0.980071	0.0427438	0.184178	1	43.02	1.29361	0.426116	0.828932	1	-6.94	0.952634	0.00379571	0.703251	1	-9.83	0.931546	-0.0268723	0.928136	1	-2.32	0.982952	0.0467739	0.683032	1	-10.43	0.928815	-0.0308916	0.73976	1	-8.47	0.937762	-0.017765	0.957654
FBgn0052423	38605	shep	11502	0.561404	1	12.2658	1.21012	0.333562	0.559198	1	12.3362	1.21133	0.334942	0.161315	1	30.8276	1.5281	0.658186	0.0957273	1	45.8651	1.7857	0.87633	0.611562	1	13.6122	1.23319	0.35973	0.056473	0.916598	-44.2183	0.504293	-0.851279	0.868438	1	-3.5195	0.927439	-0.0329221	0.639242	1	-9.8712	0.8309	-0.18295	0.30191	0.767056	22.2074	1.45785	0.592493	0.549406
FBgn0040733	50206	BomS6	198	0.342756	1	411.56	1.40469	0.540714	0.754081	1	132.84	1.13062	0.239549	0.465089	1	-313.61	0.691623	-0.431242	0.517475	1	-339.21	0.66645	-0.481061	0.929097	1	51.48	1.05062	0.138318	0.530081	1	277.4	1.39439	0.530463	0.281797	1	-484.6	0.669296	-0.475342	0.303496	1	448.39	1.44091	0.576191	0.462399	0.885924	-315.55	0.78466	-0.260739	0.927774
FBgn0085362	5740271	Vml	1960	0.823523	1	46.23	1.10207	0.204232	0.490049	1	-144.42	0.681129	-0.451803	0.79303	1	-54.41	0.879866	-0.104906	0.258484	1	294.75	1.65079	0.766206	0.750585	1	82.01	1.18107	0.299917	0.50039	1	141.69	1.35556	0.491143	0.780572	1	58.1	1.12052	0.227146	0.887989	1	29.18	1.06443	0.156303	0.408852	0.855752	-173.6	0.639901	-0.535538	0.924692
FBgn0266019	32136	rudhira	12060	0.496536	1	11.1818	1.19085	0.311327	0.691705	1	6.4782	1.11057	0.214832	0.708219	1	6.1117	1.10431	0.207035	0.0409814	1	44.7101	1.7631	0.85846	0.547036	1	12.592	1.21492	0.339043	0.171921	1	-23.4538	0.637508	-0.540551	0.701937	1	-6.3425	0.866727	-0.125436	0.503439	1	-10.9996	0.812261	-0.213803	0.294563	0.75895	17.4778	1.36726	0.5031	0.811996
FBgn0051092	43105	LpR2	5510	0.0803746	1	-35.85	0.76748	-0.290745	0.036897	1	-44.08	0.7141	-0.388166	0.342153	1	-18.57	0.879556	-0.105386	0.720251	1	-8.43	0.945324	-0.00676237	0.169118	1	-35.75	0.768128	-0.289601	0.601585	1	10.32	1.0761	0.171336	0.179565	1	27.33	1.23044	0.356638	0.0823942	0.748984	-35.58	0.769231	-0.287658	0.658881	0.978715	-8.5	0.928331	-0.0316061	0.440615
FBgn0003124	40232	polo	2980	0.127621	1	17.92	1.13993	0.250882	0.430734	1	-8.86	0.930814	-0.027949	0.971172	1	0.4	1.00312	0.0746747	0.178305	1	19.12	1.14931	0.262199	0.960606	1	-0.72	0.994378	0.0626435	0.0459954	0.895693	24.88	1.19368	0.314614	0.454096	1	-8.59	0.946952	-0.00440349	0.0104682	0.600668	33.87	1.26449	0.394498	0.00265903	0.117753	-42.73	0.736121	-0.347178	0.764015
FBgn0036837	40073	CG18135	4072	0.838827	1	-3.15	0.976058	0.0371128	0.380505	1	13.79	1.10481	0.207657	0.653641	1	6.97	1.05298	0.141401	0.31204	1	-19.59	0.851106	-0.150231	0.758693	1	6.29	1.04781	0.134625	0.702769	1	-6.08	0.956114	0.00879343	0.450058	1	-12.14	0.916044	-0.0498388	0.406729	1	13.03	1.09903	0.200422	0.960432	1	0.76	1.00526	0.0775929	0.0125993
FBgn0003231	35246	ref(2)P	2395	0.46089	1	-22.36	0.887982	-0.0923685	0.123431	1	-50.06	0.749211	-0.323352	0.168078	1	-43.99	0.77962	-0.269477	0.340239	1	-35.91	0.820099	-0.200748	0.193256	1	-51.39	0.742548	-0.33543	0.162478	1	44.92	1.28865	0.420781	0.52239	1	-19.47	0.911504	-0.0566352	0.499928	1	20.4	1.1022	0.20439	0.0427497	0.303591	-70.46	0.679742	-0.454542	0.333452
FBgn0034259	37006	P32	1154	0.982574	1	-1.27	0.993628	0.0616076	0.4474	1	44.52	1.22337	0.348652	0.958773	1	-2.99	0.984998	0.0496283	0.458127	1	-53.22	0.732979	-0.352955	0.692376	1	-29.09	0.854046	-0.145531	0.385857	1	51.6	1.26284	0.392687	0.227553	1	-72.86	0.772866	-0.28127	0.0533525	0.689601	121.47	1.60945	0.730707	0.199641	0.636925	-76.95	0.760116	-0.3038	0.941674
FBgn0035268	38224	CG8001	2687	0.361001	1	-81.718	0.545	-0.749038	0.239893	1	-106.983	0.404329	-1.13819	0.725676	1	-30.7	0.829065	-0.185959	0.919979	1	-10.73	0.940256	-0.0141264	0.237084	1	-137.602	0.233839	-1.81685	0.859688	1	-15.69	0.894627	-0.0821829	0.370038	1	-81.36	0.620823	-0.575996	0.689589	1	34.97	1.19471	0.31581	0.12995	0.525388	-141.953	0.338432	-1.36427	0.733288
FBgn0039958	3355094	CG12567	2330	0.400009	1	12.24	1.07441	0.169165	0.0957778	1	24.55	1.14924	0.262121	0.846947	1	-2.79	0.98304	0.0468954	0.0149351	1	44.89	1.27289	0.40369	0.334411	1	22.22	1.13508	0.24498	0.00018979	0.369806	-64.1663	0.603201	-0.6144	2.31294e-05	0.1534	-74.8563	0.565799	-0.699469	0.585966	1	7.9	1.04802	0.13491	0.2538	0.711681	16.65	1.09658	0.197334	0.325526
FBgn0030328	32123	Amun	4444	0.781081	1	-6.09	0.95378	0.00544253	0.514873	1	-14.39	0.890786	-0.0880611	0.474585	1	-15.83	0.879857	-0.104919	0.235331	1	32.83	1.24917	0.377585	0.842273	1	-5.52	0.958106	0.0116468	0.518375	1	14.43	1.12447	0.232012	0.891617	1	-3.02	0.977358	0.0389389	0.940925	1	1.62	1.0123	0.0871846	0.469619	0.889264	-16.01	0.879967	-0.104749	0.798867
FBgn0004872	34521	piwi	3073	0.490799	1	137.26	1.34894	0.484337	0.805274	1	-48.67	0.876271	-0.110494	0.664169	1	85.95	1.2185	0.343126	0.515697	1	158.4	1.40268	0.538721	0.632123	1	129.37	1.32888	0.463502	0.89588	1	-26.78	0.944128	-0.00849645	0.493468	1	-141.37	0.761963	-0.300514	0.319553	1	200.54	1.50981	0.641373	0.221232	0.666429	-249.21	0.580384	-0.665697	0.954703
FBgn0036106	39220	CG6409	1544	0.740645	1	29.8	1.1265	0.234503	0.520419	1	58.24	1.24723	0.375434	0.828229	1	-19.51	0.91718	-0.0481443	0.935778	1	-8.87	0.962347	0.0177034	0.421209	1	92.74	1.39368	0.529754	0.650607	1	41.37	1.19147	0.312055	0.65809	1	-40.42	0.864294	-0.12927	0.492478	1	62.28	1.26438	0.394382	0.964147	1	-4.04	0.986436	0.0516312	0.166547
FBgn0038745	42369	CG4538	4139	0.17712	1	-16.7824	0.800085	-0.234322	0.243214	1	-14.2724	0.829984	-0.18445	0.240814	1	-14.3525	0.82903	-0.186016	0.26711	1	-16.5451	0.802911	-0.229532	0.189795	1	-20.9708	0.750191	-0.321583	0.589807	1	6.4779	1.09308	0.192926	0.11498	1	-20.3418	0.789018	-0.253227	0.302828	1	12.4672	1.14851	0.261244	0.0468678	0.316403	-26.7396	0.722661	-0.372093	0.0557125
FBgn0264693	38491	ens	5703	0.544725	1	13.21	1.12448	0.232024	0.699176	1	8.39	1.07906	0.175124	0.405092	1	18.29	1.17235	0.28966	0.112944	1	44.4	1.41839	0.554239	0.788522	1	7.5	1.07067	0.164368	0.210196	1	-28.5112	0.770829	-0.284847	0.994262	1	-0.1585	0.99835	0.0681204	0.643368	1	-10.0627	0.905176	-0.0661612	0.400982	0.849097	18.4527	1.1921	0.312782	0.788184
FBgn0033902	36565	eIF3m	1590	0.637536	1	-14.47	0.935141	-0.0215976	0.358024	1	-28.61	0.871762	-0.117535	0.135039	1	-47.97	0.784984	-0.260179	0.226693	1	-46.72	0.790587	-0.250531	0.563404	1	-22.3	0.900045	-0.0739325	0.0503862	0.903955	65.46	1.37378	0.509726	0.220263	1	-39.01	0.860479	-0.135302	0.0835346	0.748984	56.5	1.25325	0.382113	0.014812	0.193109	-85.11	0.695601	-0.423525	0.783361
FBgn0043456	192507	Ndf	3150	0.323211	1	-15.11	0.915345	-0.0508829	0.246895	1	-17.87	0.899882	-0.0741793	0.728332	1	-5.21	0.970811	0.0297153	0.234679	1	22.5	1.12606	0.233959	0.444754	1	-15.2	0.914841	-0.0516366	0.659093	1	-6.8	0.960757	0.0154364	0.853008	1	2.85	1.01742	0.0941244	0.331162	1	-14.86	0.916746	-0.0487912	0.840918	1	-3.01	0.981605	0.0448904	0.924833
FBgn0250869	7354471	CG42240	2187	0.473134	1	-19.15	0.91929	-0.0449993	0.368845	1	-24.16	0.898175	-0.0767746	0.901539	1	-3.26	0.98626	0.0513866	0.383867	1	28.64	1.12071	0.227379	0.481443	1	-25.1	0.894213	-0.0828152	0.11357	0.995347	-45.38	0.806077	-0.224188	0.362034	1	-25.24	0.881984	-0.101622	0.383427	1	-23.4	0.901378	-0.0719092	0.977226	1	-0.76	0.996446	0.0654985	0.637757
FBgn0019925	41864	Surf4	1641	0.458119	1	15.55	1.06819	0.161169	0.695393	1	8.13	1.03565	0.118563	0.0264687	1	-51.5	0.774153	-0.279017	0.370843	1	23.1	1.1013	0.203267	0.31147	1	30.4	1.13332	0.242835	0.0462651	0.895693	46.78	1.265	0.39506	0.104305	1	-37.13	0.857434	-0.140136	0.136541	0.883888	32.41	1.14213	0.253542	0.25468	0.712355	-24.28	0.906773	-0.0637512	0.193301
FBgn0260799	3355143	p120ctn	2685	0.778501	1	10.55	1.08883	0.187558	0.371715	1	34.04	1.28663	0.418599	0.179416	1	52.32	1.44055	0.575847	0.905328	1	5.45	1.04589	0.132104	0.732078	1	16.4	1.13809	0.248649	0.133931	1	-59.71	0.650982	-0.512551	0.382503	1	-33.73	0.76754	-0.290639	0.486464	1	26.34	1.22179	0.346863	0.837166	1	7.7	1.05307	0.14152	0.766494
FBgn0028969	45250	deltaCOP	2170	0.981481	1	-0.64	0.994984	0.0634813	0.93796	1	-2.15	0.98315	0.0470504	0.465073	1	-20.37	0.840361	-0.167539	0.267477	1	-38.4661	0.698542	-0.417846	0.61427	1	-17.82	0.860345	-0.135515	0.383114	1	24.79	1.23119	0.357479	0.316514	1	-28.61	0.821889	-0.197784	0.244797	1	33.03	1.25886	0.388306	0.21724	0.661911	-35.18	0.780987	-0.267102	0.874699
FBgn0014009	35577	Rab2	1712	0.905844	1	3.98	1.01666	0.0931047	0.511984	1	22.34	1.09353	0.193496	0.0798398	1	-64.32	0.73071	-0.357142	0.871772	1	6.66	1.02788	0.108201	0.510212	1	30.24	1.12661	0.234632	0.562171	1	20.32	1.11643	0.222096	0.0782429	1	-66.14	0.74658	-0.328108	0.515632	1	22.14	1.09269	0.192439	0.995323	1	0.2	1.00077	0.0714419	0.981962
FBgn0004237	48535	Hrb87F	2759	0.762542	1	-6.34	0.963163	0.0188664	0.343652	1	-20.24	0.882401	-0.100978	0.0493493	1	44.93	1.26105	0.390727	0.229153	1	31.86	1.18511	0.304644	0.482335	1	-18.98	0.889722	-0.0896945	0.0299822	0.880981	-51.03	0.764882	-0.295337	0.779694	1	-5.96	0.965343	0.0219669	0.994664	1	-0.14	0.999187	0.0692712	0.346876	0.807835	-20.1	0.883119	-0.0998668	0.983524
FBgn0260008	5740185	UQCR-11	1613	0.113279	1	110.82	1.82131	0.904052	0.0737523	1	127.11	1.94204	0.99425	0.958435	1	3.45	1.02557	0.1051	0.769524	1	23.79	1.17631	0.294328	0.201467	1	113.91	1.84422	0.9216	0.993953	1	0.51	1.00369	0.0754443	0.408631	1	-56.79	0.709781	-0.396344	0.367191	1	60.75	1.45023	0.585187	0.326194	0.791272	66.36	1.33913	0.474177	0.71519
FBgn0029568	31067	CG11381	1603	0.786724	1	18.13	1.07267	0.166939	0.50976	1	-44.55	0.821421	-0.198558	0.123795	1	-108.65	0.564477	-0.70257	0.169923	1	117.36	1.47044	0.604486	0.992257	1	0.81	1.00325	0.0748436	0.122068	1	109.83	1.77993	0.87179	0.416198	1	-55.61	0.818422	-0.203531	0.403415	1	56.79	1.22764	0.353484	0.148508	0.561183	-101.34	0.669105	-0.475726	0.929133
FBgn0260396	8674012	CG42521	457	0.522707	1	137.72	1.22614	0.351784	0.543659	1	130.67	1.21456	0.338637	0.492942	1	-148.05	0.756901	-0.309537	0.63052	1	-126.14	0.792877	-0.246606	0.597351	1	147.45	1.24211	0.369734	0.770571	1	63.34	1.13741	0.247817	0.388968	1	-191.12	0.732856	-0.353181	0.619424	1	106.41	1.17473	0.292459	0.909098	1	24.26	1.03391	0.116245	0.304349
FBgn0001316	38067	klar	11717	0.342377	1	-27.3761	0.760384	-0.303322	0.281892	1	-31.2283	0.726667	-0.364632	0.503037	1	19.09	1.16709	0.283436	0.740261	1	11.48	1.10048	0.202238	0.419625	1	-29.5458	0.741393	-0.337533	0.582169	1	-15.87	0.880981	-0.103176	0.214494	1	36.8707	1.45746	0.592117	0.248328	1	-33.6507	0.705464	-0.404564	0.931536	1	2.4224	1.03005	0.111105	0.61422
FBgn0026252	44747	msk	3979	0.58084	1	-15.18	0.917666	-0.0474196	0.269859	1	-30.99	0.831914	-0.18129	0.722714	1	9.72	1.05272	0.141067	0.573164	1	18.98	1.10295	0.205324	0.712548	1	-12.97	0.929652	-0.0296583	0.819086	1	6.36	1.03277	0.114725	0.248814	1	32.98	1.19693	0.318381	0.539535	1	-16.9	0.908336	-0.0613958	0.607965	0.957719	-14.09	0.915866	-0.0501057	0.990028
FBgn0019644	39143	ATPsynB	918	0.845006	1	-14.33	0.95129	0.00185985	0.678971	1	-30.43	0.896563	-0.0792289	0.477914	1	52.57	1.17869	0.297126	0.229515	1	-111.46	0.621129	-0.575338	0.601542	1	-49.28	0.832489	-0.180349	0.583241	1	41.11	1.11855	0.224725	0.716147	1	-27.14	0.934604	-0.0223845	0.119153	0.835468	120.82	1.41069	0.546647	0.0578978	0.352819	-151.25	0.635551	-0.544664	0.344181
FBgn0263773	44380	fok	2297	0.98079	1	-1.19	0.995584	0.0643084	0.891019	1	-6.77	0.974875	0.0354476	0.67926	1	-20.49	0.923956	-0.0380712	0.137812	1	94.17	1.34949	0.484901	0.552754	1	37.39	1.13876	0.249463	0.463926	1	-37.02	0.851301	-0.149918	0.58678	1	-27.34	0.885741	-0.0958195	0.544318	1	-30.17	0.888031	-0.0922922	0.637068	0.969313	23.4	1.09779	0.198863	0.813153
FBgn0004436	40610	Ubc6	2166	0.849581	1	4.84	1.02386	0.102801	0.992721	1	-0.23	0.998866	0.0688308	0.0332403	1	-60.52	0.701696	-0.41178	0.381658	1	27.82	1.13713	0.247472	0.762052	1	10.29	1.05072	0.138447	0.212953	1	33.76	1.23715	0.364175	0.174979	1	-36.99	0.826428	-0.190293	0.68948	1	10.23	1.05042	0.138059	0.682847	0.986862	-10.46	0.950917	0.00132287	0.667394
FBgn0051813	318957	nur	893	0.109001	1	-93.83	0.521642	-0.806817	0.585215	1	-30.25	0.845781	-0.158782	0.135441	1	-86.68	0.558093	-0.717635	0.0831054	1	-125.596	0.359693	-1.28738	0.971543	1	-2.86	0.985419	0.0502151	0.901521	1	7.2	1.06577	0.158042	0.00591783	0.966762	-187.2	0.383947	-1.20441	0.0705461	0.724295	107.72	1.54917	0.677325	0.0263392	0.24705	-137.97	0.545957	-0.746719	0.994054
FBgn0010488	46020	NAT1	5665	0.610563	1	36.64	1.19408	0.315077	0.938244	1	5.54	1.02934	0.110156	0.586616	1	39.15	1.20737	0.330413	0.139569	1	135.85	1.71958	0.823409	0.723427	1	31.6	1.16738	0.283782	0.681356	1	-29.66	0.869878	-0.120486	0.537921	1	44.69	1.29097	0.423276	0.624529	1	-35.2	0.813549	-0.211649	0.571713	0.942433	40.74	1.26525	0.395339	0.781991
FBgn0086691	34897	UK114	610	0.402552	1	110.48	1.28621	0.418147	0.453982	1	98.52	1.25523	0.3843	0.940938	1	9.63	1.02495	0.104266	0.635735	1	-75.76	0.803736	-0.228139	0.706253	1	63.77	1.1652	0.281197	0.746318	1	-43.02	0.891265	-0.0873275	0.112962	1	-221.57	0.614117	-0.59049	0.165505	0.955722	188.18	1.4875	0.620587	0.494698	0.904909	-89.66	0.84385	-0.161896	0.520521
FBgn0039562	43354	Gp93	2841	0.401485	1	-24.73	0.855676	-0.142934	0.208953	1	-38.25	0.776773	-0.274437	0.143507	1	-45.49	0.73452	-0.350118	0.670682	1	-15.06	0.91211	-0.0557267	0.341671	1	-36.07	0.789495	-0.252406	0.0314398	0.880981	73.95	1.58756	0.711546	0.759746	1	8.95	1.04689	0.133423	0.50382	1	19.51	1.11386	0.218918	0.0743761	0.394479	-57.76	0.69737	-0.420106	0.422591
FBgn0010388	36635	Dro	754	0.469944	1	144.94	1.45417	0.58897	0.724203	1	-69.91	0.780936	-0.267191	0.223733	1	-251.505	0.211906	-1.93288	0.543898	1	-148.39	0.535017	-0.773449	0.383044	1	-234.46	0.265314	-1.66514	0.630905	1	98.0945	2.45055	1.32225	0.22055	1	-259.14	0.390058	-1.18423	0.595378	1	105.73	1.33131	0.466034	0.384692	0.839217	-175.64	0.586593	-0.651556	0.842973
FBgn0261113	42267	Xrp1	4826	0.627194	1	-21.3	0.861274	-0.134043	0.414102	1	-36.15	0.764556	-0.295913	0.638405	1	-20.6	0.865833	-0.126844	0.479057	1	38.22	1.24893	0.377319	0.747051	1	-17.7	0.884721	-0.0973929	0.74838	1	-14.15	0.893561	-0.0838123	0.999101	1	0.05	1.00042	0.0709678	0.431284	1	-34.8	0.773349	-0.280424	0.975294	1	-1.35	0.988631	0.0546827	0.217701
FBgn0030276	32057	Dlic	3811	0.313702	1	18.34	1.12077	0.227457	0.575875	1	10.03	1.06605	0.158399	0.747919	1	5.73	1.03773	0.121323	0.00329978	0.856006	78.15	1.51462	0.645811	0.22717	1	29.89	1.19683	0.31826	0.174733	1	-25.96	0.835269	-0.175813	0.696663	1	-7.22	0.948001	-0.0028862	0.470249	1	-13.01	0.914329	-0.0524027	0.211302	0.654956	23.04	1.16593	0.282065	0.515999
FBgn0000078	36932	Amy-d	1606	0.535658	1	-52.79	0.7953	-0.242464	0.312181	1	-87.9	0.659157	-0.495823	0.41463	1	-70.15	0.727985	-0.362186	0.437156	1	-81.67	0.683315	-0.447496	0.366002	1	-100.3	0.611074	-0.597115	0.510336	1	57.14	1.30436	0.437608	0.780274	1	-23.96	0.910876	-0.0575773	0.896582	1	10.95	1.04246	0.12758	0.259539	0.717831	-98.85	0.632309	-0.551502	0.386538
FBgn0015789	33025	Rab10	2336	0.186592	1	-14.95	0.922839	-0.0397275	0.103957	1	-18.79	0.903019	-0.0694226	0.52067	1	7.05	1.03639	0.119538	0.674459	1	-5.62	0.970994	0.0299737	0.097913	1	-27.26	0.859303	-0.137167	0.0167582	0.880981	-30.78	0.846713	-0.157282	0.251224	1	-13.55	0.926186	-0.0347717	0.358423	1	-10.18	0.947458	-0.00367191	0.435144	0.8702	-8.61	0.953097	0.00446099	0.816832
FBgn0000319	32537	Chc	6008	0.453189	1	-11.0046	0.881447	-0.102455	0.292748	1	-15.7137	0.830715	-0.183252	0.143624	1	22.6059	1.24353	0.371319	0.944649	1	-1.225	0.986803	0.0521418	0.527953	1	-12.4376	0.866009	-0.126566	0.927701	1	-1.35	0.988305	0.0542297	0.503359	1	10.07	1.09682	0.197636	0.446217	1	11.1859	1.12051	0.227133	0.0897673	0.435239	-26.8996	0.741375	-0.337567	0.202669
FBgn0011481	42177	Ssdp	5521	0.582259	1	13.7475	1.15067	0.26384	0.598188	1	13.1675	1.14431	0.256181	0.0813568	1	46.3075	1.50752	0.639252	0.141447	1	46.9175	1.51421	0.645431	0.850016	1	5.9219	1.0649	0.156918	0.0225152	0.880981	-64.06	0.534278	-0.775272	0.551873	1	-15.0402	0.830112	-0.184241	0.913052	1	-2.7123	0.970274	0.0289563	0.526185	0.921943	15.8798	1.17937	0.297921	0.735972
FBgn0052190	39978	NUCB1	2203	0.745923	1	-13.71	0.940118	-0.0143277	0.511108	1	-28.02	0.877615	-0.108402	0.0917874	1	-75.96	0.668225	-0.477493	0.431595	1	41.24	1.18013	0.298807	0.713901	1	19.99	1.08731	0.185628	0.338678	1	41.93	1.27407	0.40498	0.460535	1	-32.09	0.858641	-0.138218	0.963333	1	-1.94	0.991527	0.0586996	0.540297	0.929609	-26.08	0.885115	-0.096784	0.902034
FBgn0003134	42922	Pp1alpha-96A	3210	0.269357	1	-14.1	0.901261	-0.0720876	0.0961498	1	-21.82	0.847199	-0.1565	0.197827	1	-16.57	0.883964	-0.0985618	0.835988	1	3.17	1.0222	0.100573	0.427052	1	-15.07	0.894468	-0.0824265	0.407701	1	-11.14	0.911748	-0.0562686	0.0705828	1	-25.28	0.819905	-0.201071	0.846015	1	-2.43	0.982983	0.0468168	0.135535	0.535251	-19.39	0.861865	-0.133108	0.565072
FBgn0034645	37466	ND-B12	606	0.64774	1	39.68	1.12071	0.22738	0.92765	1	7.85	1.02388	0.102832	0.700174	1	-33.4	0.898397	-0.0764372	0.537725	1	-65.8	0.799836	-0.234744	0.967164	1	-4.93	0.985003	0.0496348	0.374358	1	81.25	1.27512	0.406119	0.229714	1	-111.26	0.771933	-0.282907	0.0852744	0.751842	159.11	1.48401	0.617312	0.0998484	0.461714	-151.26	0.689939	-0.434521	0.869998
FBgn0004057	32974	Zw	2512	0.455357	1	64.2689	3.66587	1.8937	0.634113	1	40.468	2.67861	1.44817	0.0955191	1	156.422	7.48839	2.91426	0.440291	1	81.482	4.37987	2.14727	0.981	1	-2.5746	0.893206	-0.0843558	0.11743	1	-146.178	0.190287	-2.05717	0.69172	1	-34.0887	0.501927	-0.85745	0.602691	1	44.3332	2.83894	1.53054	0.963437	1	-3.8652	0.943525	-0.00937147	0.736535
FBgn0051812	318956	Tsen2	1369	0.0437424	1	-473.24	0.428226	-1.06423	0.0583534	1	-437.48	0.471432	-0.939449	0.546435	1	-126.23	0.847488	-0.156036	0.161189	1	-377	0.544504	-0.75024	0.153213	1	-410.45	0.50409	-0.851808	0.435242	1	-168.64	0.75958	-0.304754	0.727234	1	74.42	1.16235	0.277811	0.100389	0.790595	-369.29	0.55382	-0.72781	0.742657	1	-68.19	0.851237	-0.150022	0.891451
FBgn0052230	317928	ND-MLRQ	538	0.953198	1	-7.34	0.982167	0.045676	0.886586	1	-17.85	0.956632	0.00953579	0.509462	1	83.34	1.20248	0.324791	0.31619	1	-157.02	0.618504	-0.580992	0.660832	1	-71.65	0.825919	-0.191131	0.510831	1	-84.79	0.828683	-0.186586	0.144874	1	-194.53	0.678287	-0.45742	0.141223	0.8956	193.08	1.46911	0.603224	0.110967	0.486273	-210.93	0.651165	-0.512174	0.633635
FBgn0261608	44783	RpL37A	777	0.754801	1	-15.68	0.967959	0.0256792	0.0716737	1	-97.36	0.80105	-0.232684	0.0936686	1	89.68	1.18326	0.302472	0.0472763	1	-133.55	0.727098	-0.363831	0.0604033	1	-140.98	0.711915	-0.392297	0.238274	1	-63.67	0.890044	-0.0891998	0.273908	1	-58.84	0.897531	-0.0777556	0.110463	0.818392	84.85	1.17339	0.29088	0.00324104	0.121466	-182.21	0.682683	-0.44874	0.79066
FBgn0000233	31912	btd	2934	0.300998	1	-352	0.398856	-1.15568	0.203546	1	-440.5	0.247716	-1.74799	0.794832	1	85.71	1.14638	0.25867	0.686944	1	-163.17	0.721339	-0.374563	0.227647	1	-523.552	0.105881	-2.68149	0.299229	1	-357.01	0.468149	-0.94856	0.733734	1	-113.63	0.734435	-0.350274	0.634077	1	-157.67	0.730732	-0.357101	0.400472	0.849097	-282.83	0.338997	-1.36217	0.966635
FBgn0028920	34799	CG8997	1347	0.611126	1	-50.4	0.852056	-0.148711	0.111557	1	-168.24	0.50615	-0.846455	0.0549202	1	-209.91	0.383832	-1.20479	0.239439	1	-147.4	0.567323	-0.695902	0.155023	1	-190.81	0.439898	-1.02945	0.407277	1	84.82	1.64867	0.764405	0.672641	1	-42.7	0.834676	-0.17678	0.411284	1	-82.39	0.758153	-0.3073	0.39266	0.843897	-85.85	0.667609	-0.478731	0.242845
FBgn0034654	37475	eIF3k	853	0.565915	1	-27.06	0.907326	-0.0629184	0.6235	1	-23.09	0.920922	-0.0425728	0.790986	1	-12.42	0.957464	0.0107287	0.0776997	1	-108.39	0.628789	-0.558966	0.83597	1	-12.79	0.956197	0.00891298	0.583274	1	26.5	1.09479	0.195081	0.00950743	1	-143.08	0.681443	-0.451183	0.00507965	0.573397	157.16	1.53824	0.667427	0.00203576	0.105778	-180.25	0.598686	-0.624407	0.761621
FBgn0014869	43447	Pglym78	1136	0.598066	1	-33.61	0.877857	-0.108025	0.323383	1	-64.36	0.766108	-0.293168	0.676151	1	-26.55	0.903514	-0.0686737	0.186112	1	-108.18	0.606861	-0.60634	0.391231	1	-70.21	0.744849	-0.331248	0.1646	1	94.27	1.37917	0.515181	0.614546	1	-32.48	0.913472	-0.0536853	0.1392	0.889607	100.2	1.36414	0.499923	0.0265922	0.247821	-164.56	0.561606	-0.709326	0.210192
FBgn0002031	49168	l(2)37Cc	2119	0.754773	1	-7.5	0.946981	-0.00436139	0.467095	1	-17.63	0.875371	-0.111896	0.648561	1	10.97	1.07755	0.173189	0.16884	1	-42.0993	0.702394	-0.410439	0.155846	1	-44.5283	0.685223	-0.443745	0.454937	1	18.31	1.12012	0.226657	0.41592	1	-19.97	0.895286	-0.0811772	0.0577872	0.702895	49.25	1.34815	0.483524	0.0146607	0.192366	-66.88	0.64931	-0.515995	0.855952
FBgn0022238	44703	lolal	2402	0.968392	1	-0.77	0.996193	0.065149	0.928207	1	-1.74	0.991397	0.0585204	0.589772	1	-10.49	0.948136	-0.0026916	0.00472875	0.918664	80.39	1.39746	0.533522	0.0852925	1	49.56	1.24503	0.372987	0.115121	0.995347	-33.61	0.824738	-0.193077	0.0617158	1	-40.63	0.795613	-0.24193	0.85767	1	-3.47	0.982844	0.0466222	0.928816	1	1.73	1.0087	0.0822974	0.391033
FBgn0011766	42550	E2f1	6451	0.947899	1	1.27	1.01253	0.0875014	0.863358	1	3.36	1.03315	0.115228	0.879425	1	2.96	1.0292	0.109962	0.0436075	1	52.91	1.52195	0.652555	0.610455	1	12.85	1.12676	0.234824	0.154399	1	-29.5212	0.71704	-0.382626	0.657487	1	-8.853	0.894181	-0.0828645	0.373444	1	-17.7082	0.825311	-0.192132	0.292795	0.756784	21.0682	1.25183	0.380536	0.802517
FBgn0003137	43872	Ppn	9544	0.583009	1	-7.1856	0.873409	-0.114959	0.30182	1	-13.7431	0.757883	-0.307782	0.966664	1	-0.5434	0.990427	0.0571754	0.942412	1	1.1506	1.02027	0.0979755	0.520203	1	-10.4747	0.815463	-0.208455	0.714985	1	-4.7868	0.914854	-0.0516173	0.906895	1	-1.5292	0.971126	0.0301609	0.770457	1	-3.801	0.933036	-0.0246832	0.450161	0.876044	-9.9421	0.812276	-0.213779	0.0578914
FBgn0031883	33989	Caper	3222	0.339902	1	-12.1099	0.888655	-0.0913333	0.533317	1	-7.78	0.928466	-0.0314059	0.797557	1	3.17	1.02915	0.109891	0.435075	1	-12.0162	0.889516	-0.0900098	0.314658	1	-16.8315	0.845242	-0.159651	0.217189	1	-16.2984	0.854388	-0.144987	0.105117	1	-22.0984	0.812296	-0.213745	0.474419	1	8.97	1.08248	0.179479	0.197608	0.634903	-16.75	0.857725	-0.139672	0.706431
FBgn0014133	32119	bif	8842	0.833903	1	-2.6242	0.960017	0.0143792	0.40763	1	-10.5113	0.839846	-0.168372	0.981604	1	-0.2882	0.995609	0.0643433	0.501713	1	10.3898	1.1583	0.272982	0.415629	1	-12.877	0.803801	-0.228027	0.656001	1	-5.6322	0.913807	-0.0531833	0.914441	1	1.353	1.02318	0.101898	0.563603	1	-7.2734	0.88918	-0.0905266	0.795938	1	-3.2379	0.944518	-0.00793112	0.901115
FBgn0034282	37043	Mapmodulin	2520	0.657255	1	11.4	1.05806	0.148035	0.58868	1	13.93	1.07094	0.164715	0.202632	1	33.79	1.17209	0.289351	0.00713689	0.998745	99.44	1.50644	0.638252	0.312179	1	35.11	1.17881	0.297266	0.0557901	0.916515	-54.24	0.764317	-0.296337	0.429187	1	-21.11	0.892848	-0.0849028	0.979426	1	0.66	1.00336	0.0750004	0.606257	0.956899	13.27	1.06736	0.16009	0.500055
FBgn0016694	45588	Pdp1	12138	0.620172	1	6.0149	1.13153	0.240662	0.498388	1	8.259	1.18061	0.299373	0.257547	1	14.0917	1.30816	0.441653	0.0901978	1	26.8665	1.58752	0.711513	0.636167	1	7.7952	1.17047	0.287433	0.08437	0.950868	-22.9939	0.615617	-0.587236	0.807798	1	-3.0438	0.923657	-0.0385141	0.629198	1	-5.8584	0.871888	-0.117337	0.256731	0.714501	14.1174	1.35408	0.489629	0.413564
FBgn0014863	40849	Mlp84B	3136	0.682531	1	18.45	1.11404	0.219145	0.559459	1	26.43	1.16337	0.27902	0.45807	1	33.77	1.20874	0.331981	0.507648	1	36.83	1.22765	0.353498	0.770939	1	17.3	1.10694	0.210308	0.505167	1	-31.03	0.841319	-0.165986	0.977538	1	-1.3	0.99216	0.059577	0.928302	1	4.04	1.02497	0.104299	0.620295	0.962337	22.39	1.13503	0.244919	0.696758
FBgn0085436	5740252	Not1	10916	0.593614	1	19.8612	1.24198	0.369581	0.873222	1	5.9055	1.07195	0.166007	0.219966	1	46.9012	1.57142	0.697255	0.102166	1	78.5612	1.95714	1.00514	0.79503	1	11.9786	1.14594	0.258145	0.158106	1	-54.8245	0.574938	-0.678215	0.792381	1	9.8094	1.15245	0.265974	0.633338	1	-17.7327	0.783955	-0.261958	0.526414	0.921943	23.6382	1.36736	0.503207	0.604654
FBgn0014464	3885650	Cp7Fa	1033	0.170194	1	67.78	1.39254	0.528612	0.815593	1	11.04	1.06394	0.155668	0.465377	1	-34.95	0.797591	-0.23856	0.352302	1	54.97	1.31835	0.45244	0.839584	1	-12.6	0.927028	-0.0335275	0.0264569	0.880981	119.63	1.86865	0.940089	0.165549	1	-70.01	0.786138	-0.258188	0.00632888	0.597677	154.69	1.89587	0.960416	0.00972888	0.168292	-143.65	0.561186	-0.710316	0.945382
FBgn0267336	41217	Glut4EF	15711	0.85759	1	1.996	1.05846	0.148552	0.95497	1	-0.6277	0.981617	0.044907	0.495362	1	7.662	1.2244	0.349813	0.239789	1	16.5385	1.48436	0.617636	0.788487	1	3.7652	1.11027	0.214461	0.229519	1	-13.9488	0.666353	-0.481257	0.859306	1	-1.9925	0.933251	-0.0243678	0.700233	1	-4.2943	0.874234	-0.11367	0.742123	1	3.6666	1.12283	0.229995	0.824447
FBgn0032586	34984	Tpr2	3043	0.308089	1	-9.02	0.936349	-0.0198301	0.0547554	1	-18.02	0.872839	-0.115849	0.257968	1	10.08	1.07113	0.164955	0.766403	1	-3.15	0.977772	0.0395196	0.86313	1	2.21	1.0156	0.0916595	0.378192	1	-8.2	0.945978	-0.00581423	0.391757	1	-7.96	0.947476	-0.00364585	0.268747	1	9.84	1.06944	0.162774	0.00640909	0.148641	-27.86	0.816166	-0.207284	0.513253
FBgn0011361	38154	ND-ACP	842	0.774896	1	-18.87	0.953118	0.00449134	0.48532	1	-46.5	0.884472	-0.0977766	0.263641	1	-75.91	0.811404	-0.215239	0.341057	1	-78.51	0.804944	-0.226098	0.880234	1	-13.2	0.967205	0.0246104	0.495128	1	46.69	1.14296	0.254548	0.0881919	1	-123.19	0.751868	-0.318563	0.172911	0.97458	93.97	1.23347	0.360045	0.0522437	0.333553	-140.47	0.717062	-0.382584	0.772606
FBgn0002787	37894	Rpn8	1532	0.714474	1	-8.77	0.944434	-0.00805264	0.529194	1	-15.18	0.903821	-0.0682102	0.268148	1	-27.21	0.827599	-0.188366	0.31288	1	-30.23	0.808465	-0.220169	0.324786	1	-31.4	0.801052	-0.232681	0.0994482	0.968763	42.68	1.32675	0.461266	0.0506821	1	-51.83	0.769777	-0.286696	0.0143754	0.614933	67.3	1.42641	0.562092	0.00440676	0.128638	-82.48	0.633634	-0.548704	0.94589
FBgn0051755	34331	SoYb	4909	0.235984	1	-68.5363	0.508559	-0.840217	0.203402	1	-74.0691	0.468886	-0.946509	0.695914	1	-21.72	0.844256	-0.16124	0.926924	1	6.21	1.04453	0.13031	0.216165	1	-91.56	0.343468	-1.34568	0.227938	1	-70.782	0.398828	-1.15577	0.174558	1	-80.652	0.367981	-1.25849	0.830556	1	-11.85	0.915029	-0.0513552	0.278422	0.739755	-62.2191	0.512428	-0.83026	0.997996
FBgn0052473	41636	CG32473	4559	0.666948	1	-6.7	0.938896	-0.0161086	0.258475	1	-18.0688	0.835214	-0.175902	0.202481	1	-20.5592	0.812502	-0.213401	0.818805	1	-4.35	0.960328	0.0148242	0.676824	1	-8.09	0.92622	-0.0347221	0.415867	1	12.8892	1.14467	0.256618	0.777049	1	-4.42	0.958459	0.0121519	0.83413	1	-3.25	0.97036	0.0290786	0.34909	0.80999	-14.8188	0.860726	-0.134912	0.501184
FBgn0040660	50133	CG13551	637	0.335938	1	64.52	1.17552	0.293396	0.908567	1	7.54	1.02051	0.0983009	0.802005	1	-16.49	0.95514	0.0073968	0.502826	1	-54.44	0.8519	-0.14896	0.930223	1	-7.59	0.979352	0.0417364	0.247925	1	80.02	1.22791	0.353789	0.0600859	1	-136.35	0.759723	-0.3045	0.00939851	0.597677	199.88	1.54376	0.672433	0.011646	0.178355	-192.34	0.661057	-0.491963	0.997805
FBgn0000047	41885	Act88F	1595	0.0725408	1	-136.694	0.296224	-1.53022	0.0957387	1	-125.09	0.35597	-1.30055	0.0964639	1	-124.772	0.357609	-1.29474	0.138928	1	-133.711	0.311584	-1.4676	0.239084	1	-112.793	0.419284	-1.09147	0.118285	1	118.812	2.71055	1.46495	0.974577	1	2.28	1.01226	0.0871352	0.905233	1	-8.24	0.957576	0.0108888	0.116253	0.498289	-116.85	0.371741	-1.24557	0.24687
FBgn0267330	34427	KdelR	1746	0.319832	1	29.97	1.19105	0.311561	0.369801	1	26.9	1.17148	0.28863	0.848302	1	5.64	1.03595	0.118962	0.734731	1	12.25	1.07809	0.173882	0.668584	1	16.89	1.10767	0.211223	0.810699	1	7.28	1.0448	0.130664	0.384409	1	-26.81	0.863632	-0.130315	0.194308	1	39.73	1.25327	0.382133	0.664732	0.980765	-12.83	0.934741	-0.0221844	0.349059
FBgn0023129	39085	aay	1529	0.424081	1	-28.86	0.881337	-0.102625	0.0888613	1	-65.34	0.731343	-0.355972	0.0287255	1	-88.61	0.635665	-0.544425	0.517673	1	-28.44	0.883064	-0.099952	0.227237	1	-57.06	0.765388	-0.294441	0.204655	1	47.73	1.30873	0.442261	0.0903341	1	-65.81	0.754569	-0.313713	0.488109	1	24.93	1.1025	0.204772	0.0264743	0.247411	-90.27	0.663348	-0.487323	0.542996
FBgn0032136	34283	Apoltp	13330	0.812761	1	2.1926	1.05045	0.13809	0.65041	1	-4.2088	0.903164	-0.0692042	0.838902	1	1.8813	1.04329	0.12867	0.656964	1	5.0505	1.1162	0.221818	0.960543	1	0.5685	1.01308	0.0882503	0.781661	1	-2.5806	0.943089	-0.0100054	0.707651	1	3.4966	1.08905	0.187827	0.651407	1	-4.1959	0.90346	-0.0687551	0.99888	1	-0.0129	0.999671	0.0699379	0.502532
FBgn0040070	34281	Trx-2	1357	0.477052	1	28.05	1.18804	0.308058	0.877059	1	6.04	1.04049	0.124977	0.958065	1	2.05	1.01374	0.0891492	0.397823	1	-41.05	0.724811	-0.368084	0.753099	1	-15.72	0.894617	-0.0821988	0.585746	1	21.73	1.1437	0.255438	0.10746	1	-67.31	0.719845	-0.37736	0.0346794	0.636727	91.09	1.61065	0.731744	0.04613	0.313732	-85.05	0.646008	-0.522823	0.820788
FBgn0027094	34156	AlaRS	3289	0.882871	1	-2.3647	0.975163	0.035853	0.504936	1	-10.8	0.886564	-0.0945503	0.715787	1	5.862	1.06157	0.152599	0.214833	1	-25.2037	0.735277	-0.348726	0.321907	1	-20.9442	0.780016	-0.268788	0.0911059	0.962217	29.3	1.2899	0.422123	0.952152	1	-0.98	0.992539	0.0601014	0.04018	0.653038	36.142	1.37961	0.515623	0.01133	0.176566	-46.942	0.642619	-0.529866	0.92678
FBgn0037137	40433	Nopp140	3232	0.829211	1	-2.9	0.981175	0.0442891	0.031983	1	-32.18	0.791107	-0.249639	0.950411	1	0.84	1.00545	0.077862	0.693647	1	-6.49	0.957871	0.0113107	0.291956	1	-19.08	0.876144	-0.110691	0.0890759	0.962217	24.94	1.16102	0.27622	0.105115	1	23.64	1.15135	0.264661	0.873214	1	2.14	1.01389	0.0893512	0.0239098	0.23709	-34.32	0.780268	-0.268352	0.784942
FBgn0000370	47767	crc	3423	0.975822	1	-0.49	0.995494	0.0641846	0.736181	1	5.45	1.05012	0.13766	0.118334	1	-26.6779	0.754663	-0.313543	0.220361	1	25.08	1.23064	0.356867	0.567665	1	12.76	1.11734	0.22323	0.628852	1	8.1455	1.09926	0.200705	0.306788	1	-17.5124	0.837427	-0.1723	0.949301	1	-1.02	0.99062	0.0574431	0.689224	0.988944	6.47	1.06006	0.150642	0.256963
FBgn0000406	35008	Cyt-b5-r	1557	0.368753	1	-51.4	0.843317	-0.162757	0.129959	1	-90.02	0.725591	-0.366633	0.109957	1	-95.68	0.708337	-0.399089	0.0907567	1	-125.01	0.61893	-0.580073	0.298724	1	-79.12	0.758817	-0.306114	0.434582	1	45.68	1.19658	0.317979	0.685299	1	-23.45	0.922222	-0.040642	0.637435	1	-26.55	0.919067	-0.0453314	0.272071	0.732954	-63.47	0.789486	-0.252422	0.682067
FBgn0000592	39392	Est-6	1837	0.997258	1	0.38	1.00208	0.0732402	0.778503	1	-30.92	0.831001	-0.182784	0.808794	1	-26.59	0.854668	-0.14454	0.703584	1	-51.31	0.719556	-0.377901	0.949834	1	-9.4	0.948623	-0.00198847	0.963785	1	5.16	1.033	0.115031	0.835238	1	-23.66	0.872239	-0.116787	0.983788	1	2.23	1.01219	0.0870398	0.76306	1	-33.15	0.820995	-0.199264	0.00240667
FBgn0083123	8673975	Uhg5	808	0.172936	1	109.99	1.42965	0.565254	0.0789958	1	145.83	1.56965	0.695681	0.831492	1	16.48	1.06438	0.156235	0.770098	1	27.75	1.1084	0.212132	0.431698	1	81.75	1.31934	0.453476	0.616767	1	-40.06	0.85298	-0.147234	0.0989181	1	-138.9	0.625929	-0.565056	0.154638	0.927034	115.32	1.45047	0.585413	0.694411	0.990618	30.51	1.08217	0.179086	0.866476
FBgn0001624	32083	dlg1	11505	0.373237	1	30.3665	1.3193	0.453438	0.701389	1	-12.8929	0.864433	-0.129051	0.399504	1	28.6865	1.30163	0.434705	0.270692	1	46.4465	1.48838	0.62141	0.714318	1	15.9465	1.16768	0.284129	0.623695	1	-16.87	0.863721	-0.130175	0.570791	1	19.5128	1.22324	0.348505	0.818582	1	-7.6963	0.919074	-0.0453205	0.876844	1	-5.1966	0.940547	-0.0137023	0.782547
FBgn0016983	38824	smid	3386	0.0874721	1	-15.1389	0.849604	-0.152639	0.188595	1	-11.3383	0.88736	-0.0933242	0.462083	1	-6.1786	0.938619	-0.0165133	0.119087	1	-16.7227	0.833869	-0.178095	0.148502	1	-16.657	0.834522	-0.17703	0.293646	1	9.1986	1.09736	0.198317	0.105723	1	-14.6	0.876564	-0.110037	0.0511766	0.689333	17.62	1.17504	0.292834	0.00397994	0.125477	-28.9583	0.755172	-0.312632	0.953961
FBgn0051363	41392	Jupiter	2522	0.460277	1	-23.75	0.870389	-0.119685	0.163268	1	-46.51	0.74618	-0.328834	0.291101	1	-34.46	0.811941	-0.21434	0.694694	1	15.3	1.0835	0.180781	0.463688	1	-30.45	0.833824	-0.178168	0.522014	1	20.91	1.14054	0.25162	0.669916	1	-13.85	0.92454	-0.0372073	0.992384	1	0.3	1.00164	0.0726371	0.1608	0.580425	-46.81	0.74496	-0.331045	0.322611
FBgn0083048	5740792	snoRNA:Psi18S-1377d	136	0.955119	1	-20.01	0.991934	0.0592638	0.238414	1	-423.08	0.829455	-0.185318	0.0274196	1	810.23	1.32661	0.461115	0.0510975	1	-871.39	0.648741	-0.517171	0.69207	1	-222.88	0.910157	-0.0586584	0.032338	0.880981	-847.61	0.742445	-0.335617	0.278506	1	-419.45	0.853484	-0.146429	0.286214	1	382.07	1.15401	0.267851	0.0283415	0.256555	-805.15	0.718757	-0.3794	0.777113
FBgn0027588	49953	GCS2alpha	3637	0.789624	1	-4.08	0.966309	0.0233389	0.339227	1	-15.04	0.875805	-0.11122	0.38321	1	-13.65	0.887283	-0.093443	0.880551	1	2.82	1.02329	0.102035	0.607376	1	-9.95	0.917836	-0.0471647	0.20914	1	20.34	1.1893	0.309522	0.571794	1	-8.81	0.935505	-0.0210647	0.325427	1	15.5	1.12799	0.236331	0.0722653	0.391408	-30.54	0.776428	-0.27504	0.644752
FBgn0262737	40436	mub	12718	0.939227	1	1.3702	1.02707	0.107115	0.977765	1	-0.5008	0.990105	0.0567297	0.158116	1	27.0135	1.53372	0.66332	0.272523	1	25.0791	1.4955	0.628078	0.879514	1	-3.41	0.932626	-0.0252851	0.0692172	0.940296	-36.4367	0.530617	-0.784341	0.883483	1	-2.6553	0.939439	-0.0153166	0.707656	1	-6.7679	0.866282	-0.126136	0.728238	0.997525	6.2671	1.14294	0.254517	0.94738
FBgn0003074	35886	Pgi	2460	0.474409	1	-33.96	0.789604	-0.252219	0.367425	1	-43.3	0.731739	-0.355241	0.613673	1	-23.73	0.852983	-0.147229	0.444636	1	-44.58	0.723809	-0.369951	0.459146	1	-44.05	0.727092	-0.363842	0.205104	1	63.15	1.45867	0.593279	0.795137	1	12.21	1.06473	0.156699	0.563977	1	27.21	1.16858	0.285197	0.160857	0.580425	-70.51	0.62618	-0.564522	0.0651698
FBgn0283658	34021	muc	2451	0.40407	1	-44.11	0.740423	-0.339304	0.369664	1	-47.59	0.719944	-0.377176	0.486342	1	-36.56	0.784853	-0.260407	0.470177	1	-46.51	0.726299	-0.365316	0.639392	1	-30.49	0.820573	-0.199963	0.403163	1	44.51	1.33373	0.468566	0.985521	1	0.95	1.00537	0.077748	0.892466	1	7	1.04119	0.125907	0.307168	0.77124	-54.59	0.69146	-0.431559	0.114067
FBgn0011638	35305	La	1549	0.79409	1	-8.18	0.952585	0.00372485	0.820535	1	7.12	1.04127	0.126009	0.686747	1	12.68	1.0735	0.167998	0.235887	1	-46.89	0.728205	-0.361777	0.382837	1	-35.19	0.796024	-0.24123	0.367224	1	29.09	1.15707	0.271513	0.471995	1	-23.07	0.902806	-0.0697458	0.0563111	0.698727	64.84	1.37584	0.511813	0.0844913	0.423217	-57.72	0.756825	-0.309672	0.941307
FBgn0032202	34371	REPTOR-BP	634	0.452946	1	-300.25	0.613946	-0.590863	0.586546	1	-215.8	0.722529	-0.372338	0.526562	1	252.09	1.32413	0.45852	0.472886	1	-351.18	0.548461	-0.740671	0.533354	1	-305.98	0.606578	-0.606962	0.360505	1	-369.92	0.640795	-0.53367	0.967472	1	16.09	1.02499	0.104325	0.734337	1	-133.92	0.827809	-0.188021	0.835267	1	-81.88	0.872822	-0.115876	0.904686
FBgn0036580	39776	PDCD-5	650	0.936148	1	5.8	1.01759	0.0943637	0.573963	1	40.98	1.12431	0.231818	0.111161	1	-122.06	0.629728	-0.556969	0.803616	1	-22.08	0.93302	-0.0247075	0.739522	1	33.33	1.10111	0.203022	0.726177	1	26.47	1.12751	0.23574	0.0104627	1	-219.78	0.515732	-0.821808	0.10566	0.808415	124.19	1.37673	0.512715	0.263542	0.723893	-83.21	0.816653	-0.206473	0.711559
FBgn0034345	37117	CG5174	2420	0.3118	1	15.53	1.11013	0.214291	0.534433	1	9.39	1.06659	0.159101	0.210863	1	-19.46	0.861996	-0.132901	0.249424	1	21.81	1.15467	0.268638	0.581783	1	11.49	1.08148	0.178216	0.69881	1	-6.05	0.950226	0.000326365	0.0186126	1	-41.27	0.736748	-0.346026	0.304916	1	15.76	1.11177	0.216318	0.672159	0.984102	-6.37	0.959367	0.0134511	0.325906
FBgn0030551	32374	CG11674	1172	0.422912	1	-41.12	0.786633	-0.257332	0.551555	1	-30.36	0.842466	-0.164131	0.507998	1	-33.82	0.824512	-0.19345	0.125085	1	-100.079	0.480703	-0.914023	0.25181	1	-74.61	0.612858	-0.593228	0.205513	1	66.83	1.42058	0.556384	0.211159	1	-65.95	0.773896	-0.279466	0.069021	0.723166	98.96	1.51349	0.644771	0.0228199	0.232192	-129.32	0.556637	-0.721094	0.950944
FBgn0016691	41845	ATPsynO	802	0.428266	1	-69.24	0.802188	-0.230756	0.235627	1	-106.05	0.697026	-0.42077	0.578653	1	-48.09	0.862612	-0.131927	0.148091	1	-161.66	0.538154	-0.765734	0.312557	1	-113.95	0.674456	-0.465029	0.268795	1	99.73	1.3303	0.464979	0.436608	1	-68.98	0.853437	-0.146505	0.182207	1	120.62	1.3446	0.47985	0.0236177	0.234778	-226.67	0.518389	-0.815048	0.2365
FBgn0037007	40278	CG5059	2332	0.86414	1	2.89	1.02143	0.0995328	0.905489	1	2	1.01483	0.0906204	0.328308	1	-16.96	0.874259	-0.113632	0.796067	1	-5.36	0.960261	0.014728	0.277488	1	25.82	1.19143	0.312002	0.377618	1	-15.75	0.866435	-0.125896	0.0257662	1	-44.1	0.698503	-0.41792	0.505335	1	11.39	1.08445	0.181987	0.581735	0.946989	-9.39	0.935804	-0.0206278	0.616123
FBgn0052521	33098	CG32521	4555	0.941017	1	0.578	1.0068	0.0797028	0.503158	1	-5.2864	0.937804	-0.0177026	0.221453	1	-9.9018	0.883503	-0.0992728	0.387293	1	-8.4207	0.900929	-0.0725907	0.923682	1	-1.0843	0.987243	0.0527539	0.763969	1	2.4781	1.033	0.115033	0.316607	1	-8.418	0.902106	-0.0708062	0.898749	1	0.9943	1.0117	0.0863736	0.428338	0.866996	-6.2807	0.926961	-0.0336274	0.96364
FBgn0033021	35492	CG10417	2538	0.906426	1	2.74	1.02032	0.0980366	0.553893	1	13.9	1.10306	0.20547	0.196157	1	31.25	1.2317	0.358064	0.795423	1	7.41	1.05494	0.14397	0.854516	1	5.62	1.04167	0.126536	0.10057	0.970102	-41.42	0.750662	-0.320734	0.405606	1	-20.13	0.861009	-0.134462	0.670049	1	9.96	1.07385	0.168448	0.86608	1	3.94	1.0272	0.107292	0.665416
FBgn0016697	36951	Prosalpha5	945	0.490917	1	49.91	1.24933	0.377763	0.592749	1	38.6	1.19283	0.313625	0.643052	1	33.39	1.1668	0.283092	0.588639	1	-47.8	0.761215	-0.301844	0.823545	1	-19.96	0.90029	-0.0735606	0.620474	1	35.93	1.15383	0.267631	0.24933	1	-85.53	0.759091	-0.305627	0.0477532	0.677487	154.85	1.77355	0.866753	0.123798	0.513649	-116.25	0.672563	-0.468805	0.962373
FBgn0010434	37205	cora	6043	0.110726	1	-36.003	0.702258	-0.410701	0.170534	1	-30.478	0.747949	-0.325631	0.853471	1	-3.95	0.967334	0.0247931	0.750819	1	-8.32	0.931194	-0.0273894	0.330689	1	-27.5652	0.772038	-0.282724	0.838651	1	4.45	1.03804	0.121737	0.207144	1	28.4313	1.30575	0.439091	0.206281	1	-27.9313	0.76901	-0.288047	0.905008	1	-2.5467	0.972613	0.03226	0.482576
FBgn0025683	33171	CG3164	3148	0.66285	1	-7.95	0.931613	-0.0267739	0.252922	1	-21.6543	0.813726	-0.211354	0.361265	1	-17.0101	0.853677	-0.146122	0.343283	1	-21.6732	0.813564	-0.211625	0.507391	1	-15.39	0.867613	-0.124042	0.388271	1	16.1801	1.16304	0.278627	0.542254	1	-11.29	0.910899	-0.0575434	0.567558	1	10.46	1.08998	0.189007	0.105507	0.475056	-32.1143	0.746553	-0.328158	0.554372
FBgn0030329	32124	prtp	2073	0.38474	1	-15.79	0.885737	-0.095825	0.274704	1	-20.04	0.854982	-0.144039	0.109984	1	-30.23	0.781243	-0.266657	0.1806	1	-30.48	0.779434	-0.269801	0.0900845	1	-41.6808	0.69838	-0.418156	0.227633	1	22.74	1.21063	0.334149	0.060676	1	-36.88	0.779926	-0.268945	0.119016	0.835468	29.39	1.21268	0.336487	0.0154848	0.195788	-49.43	0.705036	-0.405382	0.892664
FBgn0005278	48552	Sam-S	3559	0.894855	1	-8.66	0.949742	-0.000372632	0.181793	1	91.11	1.52876	0.658789	0.110538	1	110.82	1.64314	0.759704	0.867518	1	-13.39	0.922291	-0.0405396	0.269014	1	94.66	1.54936	0.677494	0.743343	1	-21.83	0.922898	-0.0396401	0.113401	1	111.11	1.7398	0.839795	0.736271	1	-22.12	0.871627	-0.117746	0.103797	0.47103	113.23	1.75391	0.851129	0.730821
FBgn0023175	36018	Prosalpha7	976	0.479042	1	33.25	1.13894	0.24967	0.935172	1	3.78	1.01579	0.0919296	0.872559	1	7.45	1.03113	0.11254	0.391267	1	-49.58	0.79283	-0.246687	0.917033	1	-6.23	0.973968	0.0341705	0.829593	1	10.19	1.04129	0.126039	0.131896	1	-74.68	0.774816	-0.277856	0.0656175	0.71525	92.32	1.38576	0.521814	0.0758397	0.399119	-88.54	0.733024	-0.352872	0.753856
FBgn0000721	44817	for	6929	0.853634	1	2.3516	1.03193	0.113604	0.747473	1	-4.1104	0.944193	-0.00840231	0.660927	1	5.6106	1.07618	0.171432	0.32166	1	15.7969	1.21448	0.338539	0.889527	1	-2.1941	0.970211	0.028867	0.396	1	-11.0289	0.860859	-0.1347	0.897919	1	-1.642	0.976502	0.037736	0.767305	1	-3.7763	0.948729	-0.00183485	0.979071	1	-0.3341	0.995219	0.0638049	0.502099
FBgn0283478	34294	und	1748	0.49487	1	-12.46	0.932054	-0.0261262	0.16297	1	-26.4	0.856037	-0.142359	0.824334	1	-4.01	0.978133	0.0400267	0.10333	1	-38.41	0.790544	-0.250604	0.424064	1	-18.87	0.897099	-0.078413	0.0272891	0.880981	45.37	1.25294	0.381772	0.824189	1	-4.1	0.982084	0.0455598	0.0259243	0.614933	45.46	1.2479	0.37618	0.00187837	0.101592	-71.86	0.685981	-0.442259	0.276079
FBgn0004926	39433	eIF2beta	1128	0.821201	1	6.86	1.02713	0.107198	0.85267	1	5.64	1.02231	0.10072	0.29552	1	32.48	1.12847	0.236916	0.870292	1	-6.06	0.97603	0.0370734	0.704026	1	-15.19	0.939918	-0.0146195	0.999343	1	-0.02	0.99993	0.070293	0.224967	1	-38.84	0.880168	-0.104437	0.0334725	0.631659	71.3	1.28202	0.413614	0.047191	0.317695	-65.66	0.797421	-0.23885	0.811646
FBgn0036661	39875	CG9705	1570	0.130262	1	21.27	1.10866	0.212463	0.698036	1	5.19	1.02651	0.106368	0.621682	1	-6.62	0.96618	0.0231554	0.0398906	1	37.05	1.18928	0.309504	0.506035	1	12.78	1.06529	0.15742	0.623615	1	6.92	1.03659	0.119808	0.0117558	1	-40.12	0.830115	-0.184236	0.00974024	0.597677	40.42	1.2065	0.329409	0.0200585	0.221911	-35.23	0.850821	-0.150687	0.636118
FBgn0001098	42832	Gdh	2343	0.812295	1	-13.37	0.937254	-0.0185074	0.501234	1	-38.42	0.819692	-0.201423	0.546034	1	-34.38	0.838652	-0.170309	0.982795	1	-1.48	0.993054	0.0608142	0.685749	1	-28.57	0.865919	-0.126708	0.29021	1	62.26	1.34841	0.483782	0.690519	1	22.66	1.1038	0.206396	0.925948	1	5.22	1.0245	0.103663	0.446941	0.874188	-43.64	0.800092	-0.23431	0.29507
FBgn0020906	33708	Jon25Bi	866	0.996923	1	-0.39	0.998334	0.0680988	0.543051	1	-61.25	0.738393	-0.343013	0.902473	1	12.21	1.05215	0.140321	0.567315	1	-70.47	0.699013	-0.416937	0.542257	1	-78.87	0.663136	-0.487751	0.780653	1	28.29	1.11484	0.220133	0.514304	1	-66.87	0.804187	-0.227375	0.296516	1	107.37	1.45859	0.593202	0.115714	0.497312	-168.62	0.506237	-0.846228	0.891073
FBgn0025839	31190	ND-B14.5A	807	0.961024	1	-3.45	0.984663	0.0491613	0.74758	1	-22.74	0.898911	-0.0756555	0.87389	1	11.19	1.04974	0.137168	0.199201	1	-114.9	0.48922	-0.891055	0.519007	1	-59.14	0.737097	-0.345386	0.942083	1	5.22	1.02211	0.100447	0.195337	1	-96.24	0.714929	-0.386602	0.128704	0.861416	112.65	1.50078	0.632992	0.0735259	0.394202	-135.39	0.598963	-0.623791	0.843628
FBgn0039682	43494	Obp99c	669	0.748077	1	-35.21	0.921434	-0.0418117	0.246283	1	-131.56	0.706444	-0.402695	0.743966	1	-35.81	0.920096	-0.0438013	0.117012	1	-224.78	0.498438	-0.866599	0.256622	1	-173.95	0.611857	-0.595408	0.270105	1	128.78	1.31231	0.446052	0.870304	1	18.53	1.03546	0.118303	0.501345	1	74.44	1.1661	0.282264	0.0832479	0.41955	-206	0.605817	-0.608635	0.53785
FBgn0036428	39588	Gbs-70E	2846	0.735963	1	11.94	1.06547	0.157649	0.786238	1	9.59	1.05258	0.140887	0.112776	1	59.91	1.32849	0.463089	0.753828	1	13.59	1.07451	0.169303	0.812916	1	10.72	1.05878	0.148971	0.0517659	0.909726	-76.81	0.682983	-0.448148	0.845631	1	-6.99	0.959471	0.0135998	0.779245	1	-9.91	0.945663	-0.00627072	0.58354	0.947271	19.5	1.11306	0.217929	0.53266
FBgn0031148	33081	Cbs	2202	0.326827	1	-22.1806	0.810455	-0.216829	0.430508	1	-17.7004	0.84874	-0.154024	0.601275	1	-11.64	0.90053	-0.0731962	0.0788245	1	-51.0493	0.563756	-0.704263	0.109849	1	-47.0789	0.597685	-0.626636	0.511492	1	14.85	1.14092	0.252075	0.100642	1	-38.95	0.755308	-0.312387	0.0758969	0.73849	42.16	1.36028	0.495982	0.0173312	0.205132	-59.8604	0.623945	-0.569297	0.782555
FBgn0014037	40171	Su(Tpl)	6626	0.742775	1	8.4266	1.09297	0.192792	0.925644	1	2.3908	1.02638	0.106185	0.200264	1	34.0754	1.37596	0.511938	0.112137	1	52.8654	1.58328	0.707773	0.864039	1	5.5274	1.06099	0.15184	0.0825477	0.948372	-48.0606	0.614621	-0.589396	0.947954	1	1.6892	1.02253	0.101024	0.543984	1	-15.6744	0.827059	-0.189254	0.48552	0.898846	18.0652	1.241	0.368486	0.977616
FBgn0027525	36146	LTV1	2099	0.250675	1	-26.5	0.857312	-0.140329	0.233817	1	-27.52	0.85182	-0.149089	0.0351132	1	-52.13	0.719309	-0.378366	0.133751	1	-43.24	0.767176	-0.291281	0.95073	1	-1.75	0.990577	0.057384	0.0382672	0.880981	51.5	1.38551	0.521561	0.480917	1	-16.17	0.919656	-0.0444548	0.492727	1	15.54	1.08367	0.181006	0.0734639	0.394202	-43.06	0.786048	-0.258342	0.505128
FBgn0034051	36750	Mlf	2796	0.422048	1	-9.7305	0.899623	-0.0745739	0.689868	1	-4.7832	0.950658	0.000948521	0.626974	1	5.8309	1.06015	0.150755	0.453324	1	-11.11	0.885392	-0.0963571	0.338371	1	-15.6399	0.838663	-0.170292	0.990475	1	0.15	1.00146	0.0723934	0.119352	1	-20.2	0.835932	-0.174731	0.0457483	0.673984	26.1809	1.27008	0.400621	0.0219042	0.229618	-30.9641	0.748505	-0.324627	0.448302
FBgn0019960	42587	Mitofilin	3000	0.438033	1	-12.59	0.892595	-0.0852899	0.289124	1	-17.4355	0.851258	-0.149987	0.203631	1	-21.1796	0.819318	-0.202045	0.17552	1	-27.7999	0.76284	-0.298957	0.353035	1	-19.2892	0.835444	-0.175526	0.0794335	0.948372	30.6696	1.31934	0.453481	0.678181	1	-6.75	0.949423	-0.000832606	0.321528	1	16.24	1.13854	0.249194	0.0555893	0.344375	-33.6755	0.747673	-0.32613	0.0887474
FBgn0020386	38017	Pdk1	6593	0.77063	1	3.5242	1.05417	0.142962	0.775193	1	-3.4519	0.946942	-0.00441875	0.0995129	1	21.3188	1.32769	0.462246	0.299869	1	15.7427	1.24198	0.36958	0.731137	1	5.3408	1.08209	0.178991	0.107994	0.978558	-20.9875	0.757026	-0.309313	0.851377	1	2.3007	1.03647	0.119645	0.870388	1	-1.9694	0.969729	0.0281857	0.90222	1	-1.4825	0.976502	0.0377359	0.300341
FBgn0010226	36927	GstS1	2275	0.400502	1	-38.37	0.743035	-0.334543	0.240381	1	-54.5785	0.634486	-0.546906	0.237548	1	-54.934	0.632106	-0.551933	0.418094	1	-45.2	0.697294	-0.420251	0.574076	1	-34.91	0.766207	-0.292993	0.505087	1	31.324	1.33187	0.466623	0.565891	1	-26.9	0.823734	-0.194734	0.941272	1	3.29	1.02203	0.10035	0.21514	0.660046	-57.8685	0.620808	-0.576028	0.329002
FBgn0043841	34652	vir-1	2118	0.754997	1	7.73	1.05788	0.147803	0.47258	1	-18.04	0.86492	-0.128283	0.578314	1	-13.87	0.896144	-0.0798687	0.2624	1	-35.3053	0.73564	-0.34806	0.890672	1	-4.36	0.967353	0.0248204	0.297647	1	27	1.2256	0.351178	0.311984	1	-26.16	0.848646	-0.154175	0.138362	0.888484	39.29	1.2942	0.426745	0.0425246	0.30282	-57.33	0.668306	-0.47733	0.996037
FBgn0020370	36444	TppII	4813	0.561202	1	-3.4732	0.953729	0.00537004	0.298134	1	-6.3149	0.915871	-0.0500971	0.3541	1	-5.5985	0.925415	-0.0359114	0.323085	1	-7.3293	0.902357	-0.0704253	0.65823	1	-3.8592	0.948587	-0.00204029	0.000398984	0.44424	27.9421	1.40225	0.538293	0.679297	1	2.6022	1.02745	0.107619	0.00496594	0.573397	19.7414	1.263	0.392867	0.000659178	0.0815497	-26.0563	0.725156	-0.367442	0.507794
FBgn0262975	42743	cnc	9178	0.682413	1	6.082	1.10013	0.201792	0.928405	1	1.3303	1.0219	0.100171	0.0994144	1	26.1082	1.42981	0.565414	0.21928	1	23.122	1.38065	0.516672	0.683878	1	7.5923	1.12499	0.232648	0.0908996	0.962217	-27.0521	0.688525	-0.437282	0.882556	1	2.2075	1.03833	0.122116	0.831599	1	-3.1514	0.948119	-0.00271571	0.762592	1	4.4817	1.07782	0.173535	0.61814
FBgn0036262	39391	CG6910	1609	0.631966	1	-49.35	0.780667	-0.267658	0.488682	1	-71.87	0.680578	-0.45289	0.497713	1	-70.35	0.687333	-0.439611	0.583021	1	-69.42	0.691467	-0.431546	0.624173	1	-63.42	0.718133	-0.380571	0.662989	1	45.26	1.29266	0.425095	0.769179	1	-30.38	0.868079	-0.123309	0.958776	1	5.29	1.02351	0.102337	0.458214	0.882079	-77.16	0.664944	-0.484097	0.52359
FBgn0030812	32690	wcy	5734	0.970886	1	-0.5022	0.994049	0.0621901	0.717924	1	-4.9847	0.940937	-0.013135	0.462064	1	10.2408	1.12134	0.228162	0.0367745	1	38.8439	1.46026	0.594794	0.813238	1	-4.1469	0.950864	0.00124572	0.103315	0.975351	-24.045	0.745924	-0.329298	0.761846	1	-4.2382	0.943362	-0.00960801	0.491441	1	-9.566	0.886654	-0.0944126	0.73977	1	4.5813	1.06122	0.152148	0.873777
FBgn0037580	40996	DppIII	2613	0.378887	1	-18.4391	0.84052	-0.16728	0.399655	1	-17.6208	0.847597	-0.15586	0.749754	1	6.57	1.05682	0.146426	0.199335	1	-33.6573	0.708897	-0.398024	0.275472	1	-31.023	0.731681	-0.355347	0.149944	1	32.05	1.2623	0.392094	0.720613	1	-7.63	0.952863	0.00412512	0.0424694	0.656642	46.25	1.40002	0.53607	0.00906184	0.164634	-63.8708	0.605419	-0.60951	0.183571
FBgn0030038	31776	CG1440	2606	0.399978	1	-8.11	0.945683	-0.00624091	0.240402	1	-11.49	0.923046	-0.0394201	0.012942	1	-27.4	0.816489	-0.206746	0.15994	1	17.09	1.11446	0.219661	0.198403	1	-17.78	0.880919	-0.103273	0.180238	1	13.8	1.1132	0.218097	0.021882	1	-25.36	0.842553	-0.16399	0.230223	1	11.76	1.07876	0.174742	0.0288242	0.258854	-23.25	0.855653	-0.14297	0.928907
FBgn0001125	33373	Got2	1734	0.382264	1	-22.34	0.873385	-0.114996	0.192373	1	-34.22	0.806053	-0.224228	0.508469	1	-16.76	0.90501	-0.066412	0.074374	1	-59.83	0.660905	-0.492272	0.210687	1	-41.77	0.763262	-0.298207	0.0583574	0.920296	52.96	1.33166	0.466406	0.362742	1	-23.69	0.899759	-0.0743669	0.0349949	0.637266	59.89	1.33944	0.474499	0.00344916	0.12364	-94.11	0.601786	-0.617531	0.0530545
FBgn0028687	35701	Rpt1	1515	0.350538	1	19.43	1.1333	0.242817	0.882895	1	3.01	1.02065	0.0984875	0.713119	1	7.53	1.05166	0.139679	0.309345	1	26.01	1.17844	0.296832	0.913847	1	-3.04	0.979144	0.0414446	0.157073	1	31.25	1.20386	0.326379	0.215735	1	-27.09	0.871994	-0.117171	0.00660072	0.597677	65.87	1.45191	0.586796	0.0086969	0.161369	-62.86	0.702972	-0.409332	0.855646
FBgn0004687	31474	Mlc-c	1399	0.630632	1	6.33	1.02844	0.108941	0.974899	1	0.41	1.00184	0.0729178	0.0099814	1	38.33	1.17219	0.289471	0.984754	1	0.3	1.00135	0.0722399	0.88871	1	2.72	1.01222	0.0870815	0.302817	1	-14.57	0.944161	-0.0084482	0.358549	1	-12.94	0.950096	0.000139088	0.0128237	0.600668	36.7	1.16487	0.280802	0.0136593	0.18928	-36.29	0.860046	-0.135988	0.287814
FBgn0259243	40305	Pka-R1	5167	0.434846	1	-4.2065	0.94087	-0.0132323	0.437976	1	-4.1773	0.94128	-0.0126348	0.481851	1	3.7804	1.05314	0.141616	0.332713	1	-6.4296	0.90962	-0.0594644	0.340957	1	-7.605	0.893098	-0.0845205	0.21734	1	-7.1416	0.904677	-0.0669148	0.0594757	1	-11.2691	0.857439	-0.140127	0.152933	0.921728	7.9079	1.11116	0.215567	0.0366791	0.288372	-12.0852	0.847115	-0.156635	0.70731
FBgn0267912	8674098	CanA-14F	8258	0.454621	1	10.8316	1.1879	0.307897	0.541971	1	8.7879	1.15245	0.265975	0.0950502	1	25.7704	1.44705	0.582125	0.0838871	1	32.8743	1.57029	0.69625	0.578619	1	10.3379	1.17934	0.29788	0.0260465	0.880981	-36.9181	0.557419	-0.719236	0.726584	1	-5.1012	0.901137	-0.0722752	0.673123	1	-6.0465	0.895108	-0.0814486	0.312106	0.776652	14.8344	1.2875	0.419535	0.474587
FBgn0010173	40972	RpA-70	2135	0.0223047	1	20.42	1.1392	0.249986	0.362785	1	7.89	1.05378	0.142457	0.064068	1	16.34	1.11138	0.215845	0.00470403	0.918664	31.52	1.21486	0.338978	0.921045	1	1.35	1.0092	0.0829784	0.0453236	0.893377	-19.15	0.882544	-0.100756	0.00161691	0.736962	-31.42	0.820775	-0.199629	0.00189131	0.573397	28.61	1.19502	0.316173	0.0205064	0.223176	-20.72	0.881809	-0.101893	0.348584
FBgn0032198	34363	eEF1delta	928	0.0589349	1	72.04	1.22732	0.35312	0.413184	1	28.64	1.09037	0.189505	0.936459	1	2.74	1.00865	0.0822202	0.187261	1	58.33	1.18406	0.303411	0.177334	1	65.25	1.20589	0.328715	0.238598	1	43.34	1.13559	0.2456	0.420499	1	-29.08	0.92583	-0.0352989	0.0505584	0.686502	75.16	1.23717	0.364197	0.196773	0.634192	-46.52	0.881348	-0.102608	0.546845
FBgn0031913	34022	CG5958	1174	0.50384	1	-28.34	0.892104	-0.086042	0.22121	1	-53.1	0.797838	-0.23814	0.0773729	1	-79.58	0.697023	-0.420776	0.0692196	1	-100.69	0.616653	-0.584993	0.266705	1	-60.73	0.768789	-0.288437	0.123338	1	68.99	1.37683	0.512813	0.186969	1	-58.27	0.812238	-0.213842	0.269053	1	47.68	1.18153	0.300449	0.0309532	0.266761	-100.78	0.675259	-0.463431	0.953227
FBgn0262732	39842	mbf1	1788	0.265223	1	-14.81	0.915555	-0.05057	0.588241	1	-7.03	0.959916	0.0142347	0.706835	1	-4.87	0.972232	0.0317223	0.838401	1	-3.22	0.98164	0.0449394	0.520644	1	-12.39	0.929353	-0.0300985	0.985828	1	0.25	1.00147	0.0724025	0.00181948	0.736962	-52.34	0.765397	-0.294426	0.00305845	0.573397	47.72	1.27209	0.402826	0.00118642	0.091554	-54.75	0.754594	-0.313666	0.620462
FBgn0264492	48448	CkIIalpha	2256	0.260569	1	13.71	1.08798	0.186476	0.0480477	1	25.65	1.1646	0.280484	0.0495189	1	25.45	1.16332	0.278959	0.0116649	1	42.55	1.27305	0.403872	0.0166007	1	46.76	1.30007	0.433035	0.0261366	0.880981	-31.13	0.828277	-0.187253	0.07118	1	-24.44	0.860015	-0.136038	0.132729	0.873132	18.76	1.12039	0.226986	0.563524	0.938356	6.89	1.03946	0.123618	0.17479
FBgn0023537	30995	CG17896	2231	0.35633	1	-21.5976	0.813637	-0.211503	0.285793	1	-25.1566	0.782927	-0.263738	0.308068	1	-23.9681	0.793182	-0.246083	0.114389	1	-47.0056	0.594395	-0.633984	0.156123	1	-42.8602	0.630165	-0.556044	0.05757	0.918103	47.7381	1.51933	0.650152	0.707487	1	-8.74	0.941105	-0.01289	0.174496	0.978433	32.51	1.28052	0.411995	0.0253382	0.243644	-57.6666	0.611411	-0.596381	0.637618
FBgn0027492	43312	wdb	7655	0.600555	1	9.3044	1.12877	0.237287	0.651604	1	8.0115	1.11088	0.215218	0.402198	1	15.0255	1.20795	0.331079	0.0502902	1	46.116	1.63825	0.755527	0.684575	1	9.1869	1.12715	0.235295	0.267204	1	-20.403	0.766234	-0.292946	0.931648	1	1.5381	1.02354	0.102377	0.696384	1	-6.9156	0.904288	-0.0675039	0.405194	0.853032	14.9271	1.22846	0.354405	0.91999
FBgn0050042	36345	Cpr49Ab	852	0.127959	1	230.63	2.06808	1.08276	0.646979	1	65.81	1.30477	0.438053	0.341582	1	139.05	1.64396	0.760399	0.964421	1	7.81	1.03617	0.119249	0.149815	1	273.36	2.26597	1.21161	0.703794	1	-55.26	0.844329	-0.161122	0.878976	1	22.07	1.07949	0.17567	0.667379	1	61.72	1.28583	0.41774	0.977161	1	4.09	1.01473	0.0904887	0.337519
FBgn0010215	40517	alpha-Cat	3487	0.868017	1	-3.45	0.967308	0.0247564	0.851465	1	3.89	1.03686	0.120168	0.0737459	1	39.82	1.37733	0.513322	0.639151	1	11.97	1.11343	0.218381	0.855587	1	-4.84	0.954136	0.00595506	0.0380247	0.880981	-47.8561	0.670753	-0.472424	0.490895	1	-14.6761	0.869162	-0.121609	0.749696	1	6.64	1.06292	0.154351	0.894745	1	-2.75	0.975484	0.0363045	0.771433
FBgn0030976	32888	CG7378	3832	0.112941	1	-33.6454	0.7139	-0.388545	0.310827	1	-20.7403	0.823637	-0.194894	0.142623	1	-30.8402	0.737753	-0.344184	0.482048	1	-17.39	0.852126	-0.148599	0.336897	1	-26.79	0.772194	-0.282449	0.706552	1	7.8412	1.09038	0.189512	0.702089	1	-7.969	0.922307	-0.0405166	0.457432	1	-15.03	0.872194	-0.116858	0.775394	1	-5.7103	0.944328	-0.00820659	0.121728
FBgn0014879	41844	Set	1169	0.114021	1	25.53	1.08358	0.180885	0.673394	1	-6.59	0.978426	0.040438	0.00439575	1	-50.16	0.835789	-0.174966	0.0772146	1	35.3	1.11556	0.221027	0.220558	1	29.77	1.09746	0.198443	0.056799	0.916598	33.32	1.13051	0.239414	0.00713364	0.98129	-49.34	0.854006	-0.145595	0.0488215	0.68048	32.5	1.1064	0.209637	0.0205476	0.223322	-39.09	0.884335	-0.0979875	0.393352
FBgn0044510	3355089	mRpS5	1682	0.969953	1	-1.58	0.98616	0.0512465	0.317547	1	42.62	1.37334	0.509276	0.68835	1	-16.7944	0.852887	-0.147382	0.679516	1	-21.1891	0.814391	-0.210244	0.762868	1	-16.7085	0.85364	-0.146181	0.833534	1	9.0144	1.09258	0.192299	0.329344	1	-42.63	0.713912	-0.388522	0.410463	1	34.85	1.30527	0.438584	0.85226	1	7.77	1.05214	0.140313	0.781728
FBgn0036419	39577	CG13482	540	0.27022	1	-183.08	0.725571	-0.36667	0.0532997	1	-346.09	0.481226	-0.912604	0.119145	1	-268.25	0.597904	-0.626147	0.595306	1	-105.13	0.842415	-0.164214	0.186295	1	-281.12	0.578613	-0.669756	0.635947	1	77.35	1.19392	0.314891	0.469167	1	-119.25	0.799741	-0.234904	0.656704	1	-71.65	0.8926	-0.085283	0.111921	0.48869	-274.44	0.539128	-0.763347	0.630334
FBgn0027493	42466	AdSS	1951	0.105958	1	-41.08	0.787536	-0.255778	0.0906693	1	-43.32	0.77595	-0.275873	0.22777	1	-29.6	0.84691	-0.156965	0.0631897	1	-59.32	0.693199	-0.42818	0.0628883	1	-63.2	0.673132	-0.46767	0.0227098	0.880981	63.48	1.38766	0.523727	0.776615	1	6.9	1.03132	0.112789	0.268192	1	26.98	1.13954	0.250403	0.0132421	0.186795	-70.3	0.680933	-0.452189	0.0859664
FBgn0030336	32135	CG1578	4720	0.159069	1	-8.6806	0.868421	-0.122773	0.303675	1	-6.207	0.905915	-0.0650457	0.90928	1	0.6715	1.01018	0.0843072	0.205079	1	-9.4841	0.856241	-0.142033	0.0662843	1	-15.2019	0.769571	-0.287058	0.512643	1	4.0036	1.06007	0.150657	0.337358	1	-5.9256	0.922615	-0.0400592	0.0918641	0.769411	10.6007	1.16068	0.275822	0.0134596	0.188338	-16.8077	0.780501	-0.267946	0.611081
FBgn0036663	39878	CG9674	8414	0.737957	1	-4.5215	0.924085	-0.0378797	0.537852	1	-8.3777	0.859341	-0.137107	0.842929	1	-2.6734	0.955114	0.00735982	0.967662	1	0.6693	1.01124	0.0857473	0.728974	1	-5.9159	0.900674	-0.0729775	0.75422	1	4.2775	1.07519	0.170172	0.746383	1	4.4193	1.07788	0.173613	0.834731	1	-2.8152	0.952734	0.00393851	0.681038	0.986849	-5.5625	0.901974	-0.0710058	0.0842256
FBgn0086670	3771962	snoRNA:Psi28S-2622	140	0.794304	1	-94.37	0.917968	-0.0469692	0.349353	1	-344.79	0.700287	-0.414486	0.669812	1	154.71	1.13448	0.244258	0.10975	1	-749.35	0.348618	-1.32692	0.365553	1	-485.13	0.578295	-0.670487	0.167666	1	-547.26	0.580679	-0.665022	0.0967876	1	-669.33	0.531012	-0.78336	0.449467	1	276.78	1.24059	0.368036	0.104792	0.473615	-621.57	0.564477	-0.70257	0.932561
FBgn0023477	37804	Taldo	1116	0.684056	1	22.39	1.10686	0.210218	0.922056	1	5.36	1.02558	0.105118	0.926764	1	-5.04	0.975945	0.0369534	0.384977	1	-59.29	0.71702	-0.382664	0.728302	1	-24.36	0.883734	-0.0989161	0.163732	1	80.64	1.39437	0.530437	0.618014	1	-27.89	0.910897	-0.0575457	0.0779313	0.740276	103.49	1.49394	0.626615	0.0925821	0.442554	-98.13	0.686496	-0.441251	0.788686
FBgn0037533	40941	CD98hc	2371	0.596417	1	-6.34	0.952209	0.0031829	0.102653	1	-20.61	0.84464	-0.16062	0.863983	1	2.04	1.01538	0.0913649	0.130113	1	-23.21	0.825041	-0.192577	0.0290345	1	-36.9132	0.721746	-0.373802	0.193884	1	16.39	1.12168	0.228576	0.776427	1	-3.47	0.977549	0.0392074	0.0851275	0.751397	21.9	1.16508	0.281056	0.00342904	0.12364	-42.51	0.724961	-0.367804	0.881111
FBgn0025366	34419	Ip259	1142	0.57766	1	17.17	1.07151	0.165449	0.932826	1	-2.59	0.989212	0.0554905	0.12117	1	50.37	1.2098	0.333191	0.366694	1	-34.53	0.856179	-0.142132	0.450673	1	30.29	1.12616	0.234086	0.524512	1	-20.07	0.930903	-0.027818	0.112726	1	-52.49	0.837432	-0.172292	0.0188107	0.614933	82.79	1.34483	0.480088	0.0161576	0.199666	-85.38	0.735567	-0.348193	0.86175
FBgn0038196	41708	CG9922	1006	0.317589	1	52.85	1.26823	0.398606	0.168143	1	74.37	1.37746	0.513445	0.788005	1	13.93	1.0707	0.1644	0.951907	1	-3.82	0.980612	0.0435014	0.419329	1	56.62	1.28737	0.419396	0.522304	1	-34.43	0.836794	-0.17333	0.0614954	1	-107.08	0.622439	-0.572524	0.113589	0.826651	86.58	1.43943	0.574756	0.81371	1	-12.21	0.956948	0.00998907	0.543306
FBgn0016926	33288	Pino	2497	0.805325	1	-6.23	0.964374	0.020589	0.666479	1	-10.93	0.937496	-0.0181526	0.759931	1	7.74	1.04426	0.129957	0.551686	1	18.56	1.10614	0.209311	0.614464	1	-16.54	0.905415	-0.0657999	0.980232	1	-0.64	0.996495	0.0655658	0.914775	1	2.76	1.0154	0.0913964	0.863725	1	4.34	1.02482	0.104093	0.548672	0.933256	-15.27	0.914793	-0.0517091	0.265768
FBgn0267033	32353	mamo	29476	0.788633	1	-3.8283	0.879795	-0.105015	0.722759	1	-5.0751	0.840647	-0.167075	0.239139	1	17.5524	1.55113	0.679089	0.74643	1	5.6611	1.17775	0.296021	0.716858	1	-6.4594	0.797181	-0.239258	0.27206	1	-16.3592	0.668845	-0.476246	0.496264	1	9.8952	1.42751	0.563168	0.546104	1	-8.702	0.726765	-0.364449	0.799456	1	3.6269	1.1567	0.271062	0.971724
FBgn0024183	34885	vig	3372	0.266878	1	-12.84	0.905373	-0.0658647	0.36916	1	-10.32	0.923944	-0.0380889	0.287212	1	-12.29	0.909426	-0.0597567	0.686185	1	-5.63	0.958508	0.012223	0.963665	1	-0.79	0.994178	0.0623675	0.942775	1	0.87	1.00705	0.080044	0.782644	1	-3.36	0.973674	0.0337562	0.480521	1	-8.06	0.9406	-0.0136256	0.842637	1	-2.26	0.982293	0.0458519	0.811849
FBgn0020443	34658	eRF3	4409	0.552406	1	17.49	1.1254	0.233156	0.998088	1	0.07	1.0005	0.0710788	0.384554	1	25.83	1.1852	0.304746	0.0892162	1	64.91	1.4654	0.599703	0.31586	1	37.47	1.26866	0.399073	0.341991	1	-28.54	0.827344	-0.188785	0.764802	1	8.83	1.06902	0.162239	0.693873	1	-11.54	0.917258	-0.0480271	0.692122	0.989948	11.61	1.09075	0.189986	0.848259
FBgn0033787	36430	CG13321	2043	0.423598	1	-36.92	0.857688	-0.139732	0.0584169	1	-94.94	0.634044	-0.547839	0.101296	1	-80.1	0.691246	-0.431975	0.526429	1	-35.56	0.86293	-0.131423	0.230117	1	-71.73	0.723509	-0.37051	0.46018	1	34.45	1.1921	0.312786	0.627151	1	-22.47	0.904889	-0.0665952	0.611687	1	-23.18	0.91065	-0.0579168	0.136754	0.537228	-71.76	0.696254	-0.422261	0.93662
FBgn0028341	31907	Ptpmeg2	7118	0.728846	1	-3.4956	0.921298	-0.042014	0.80391	1	-2.5001	0.943711	-0.00910126	0.145137	1	15.4364	1.34754	0.482893	0.72745	1	-4.3043	0.903091	-0.0693148	0.325847	1	-12.6442	0.715321	-0.385862	0.161509	1	-14.8704	0.751548	-0.31914	0.601285	1	-5.3318	0.894028	-0.0830978	0.560712	1	5.8978	1.13279	0.24219	0.4113	0.856432	-8.3979	0.833089	-0.17937	0.747436
FBgn0029996	31728	UbcE2H	3083	0.784757	1	11.4	1.07347	0.167965	0.952752	1	2.47	1.01592	0.0920979	0.0682082	1	81.87	1.52765	0.657776	0.172468	1	72.58	1.46778	0.601958	0.851158	1	9.8	1.06316	0.154662	0.047258	0.89946	-90.76	0.617095	-0.584036	0.860743	1	7.38	1.05314	0.14161	0.697312	1	-16.27	0.895141	-0.0813993	0.65449	0.977186	18.74	1.13493	0.244798	0.986606
FBgn0011754	32120	PhKgamma	3300	0.0849436	1	-25.1985	0.79846	-0.237081	0.0702424	1	-26.692	0.786515	-0.257536	0.358331	1	-12.74	0.898104	-0.0768821	0.444625	1	-12.9	0.896825	-0.0788307	0.074482	1	-33.4623	0.732366	-0.354085	0.890265	1	1.92	1.0171	0.0936935	0.652017	1	-6.28	0.947879	-0.00306249	0.738792	1	-4.54	0.963689	0.0196147	0.12407	0.514102	-22.152	0.816151	-0.20731	0.0419327
FBgn0002781	49228	mod(mdg4)	16924	0.694956	1	-1.8039	0.93042	-0.0285276	0.298623	1	-4.884	0.811616	-0.214884	0.814448	1	-1.0772	0.95845	0.0121403	0.927401	1	0.5117	1.01974	0.0972564	0.26288	1	-6.5694	0.746607	-0.328061	0.571148	1	2.6319	1.10592	0.209039	0.85891	1	0.8208	1.03079	0.112084	0.872897	1	0.7339	1.02831	0.108769	0.235405	0.686163	-5.6179	0.789273	-0.252788	0.746801
FBgn0051481	40826	pb	3728	0.318556	1	-169.51	0.571533	-0.686096	0.182976	1	-231.63	0.414514	-1.10621	0.486039	1	116.62	1.29478	0.427368	0.37356	1	-184.1	0.534654	-0.774344	0.44442	1	-163.14	0.587635	-0.649198	0.969855	1	-6.32	0.987662	0.0533366	0.159313	1	248.89	1.96833	1.01316	0.4104	1	-138.59	0.649689	-0.515214	0.576438	0.944377	-93.04	0.638019	-0.53948	0.692168
FBgn0040775	2768730	CG12158	279	0.921469	1	-26.2	0.96964	0.02806	0.967394	1	10.86	1.01258	0.0875773	0.301499	1	-283.02	0.672043	-0.469843	0.691706	1	-129.62	0.8498	-0.152324	0.790077	1	96.96	1.11235	0.217051	0.79227	1	-72.53	0.87494	-0.112569	0.0444725	1	-612.33	0.45316	-0.990912	0.346051	1	256.78	1.29755	0.430339	0.36587	0.825097	-245.92	0.780382	-0.268154	0.718117
FBgn0004401	45961	Pep	2792	0.826306	1	-6.11	0.967438	0.0249404	0.42703	1	-22.42	0.880516	-0.103897	0.508691	1	-18.57	0.901034	-0.0724313	0.452734	1	25.92	1.13814	0.248701	0.987376	1	-0.56	0.997016	0.0662829	0.142742	1	43.2	1.25552	0.38462	0.264635	1	32.26	1.17921	0.297734	0.784427	1	-7.63	0.959337	0.013408	0.597418	0.952505	-14.79	0.917838	-0.0471627	0.778785
FBgn0035720	38756	CG10077	5541	0.956922	1	-1.3944	0.985384	0.0501664	0.909066	1	-2.9492	0.969087	0.0272778	0.249672	1	30.7656	1.32248	0.456781	0.508155	1	21.1556	1.22175	0.346811	0.877428	1	-5.0282	0.947296	-0.00390643	0.357375	1	-24.53	0.80558	-0.225026	0.617607	1	13.1085	1.14807	0.260707	0.790413	1	-6.8729	0.92796	-0.0321521	0.879253	1	3.9237	1.04432	0.130034	0.431076
FBgn0040985	50459	CG6115	743	0.644783	1	-33.75	0.925814	-0.0353213	0.769077	1	21.43	1.04711	0.133702	0.0758073	1	-140.36	0.691476	-0.431528	0.980682	1	-2.16	0.995252	0.063851	0.69898	1	39.43	1.08667	0.184814	0.580405	1	42.26	1.13434	0.244081	0.214202	1	-97.58	0.785265	-0.259695	0.994238	1	-0.52	0.998857	0.068818	0.763601	1	21.95	1.0483	0.135277	0.860239
FBgn0023212	42435	EloB	1207	0.567518	1	-20.54	0.928787	-0.0309333	0.33848	1	-34.85	0.879173	-0.10598	0.0559486	1	-74.18	0.742815	-0.334945	0.246179	1	-52.22	0.818951	-0.202653	0.739286	1	-15.92	0.944805	-0.00751487	0.324921	1	36.91	1.17228	0.289569	0.104748	1	-62.95	0.799592	-0.235157	0.476446	1	25.68	1.08903	0.18781	0.109501	0.483953	-60.53	0.807297	-0.222133	0.639878
FBgn0004889	47877	tws	5059	0.891811	1	-1.7867	0.980049	0.0427133	0.44413	1	-10.1804	0.886323	-0.0949218	0.824046	1	2.9229	1.03264	0.114551	0.106256	1	27.5545	1.30768	0.441144	0.855253	1	-3.0762	0.96565	0.0224038	0.936475	1	-1.0645	0.988489	0.0544862	0.899756	1	-1.6827	0.981925	0.0453384	0.787746	1	3.5411	1.03954	0.12372	0.307306	0.771258	-13.7215	0.85261	-0.147825	0.941287
FBgn0016053	5740599	pgc	1212	0.451341	1	73.31	1.53877	0.667907	0.356577	1	90.29	1.66356	0.776993	0.0790502	1	180.76	2.32843	1.25001	0.880766	1	-17.67	0.87014	-0.120074	0.939881	1	9.01	1.06622	0.158616	0.153105	1	-144.26	0.544677	-0.749822	0.541711	1	-59.45	0.743772	-0.333203	0.328351	1	95.95	1.70515	0.811596	0.953054	1	-5.66	0.975606	0.036476	0.977978
FBgn0034432	37217	CG7461	2274	0.616648	1	-9.19	0.930814	-0.0279488	0.330543	1	-18.16	0.863284	-0.130865	0.594639	1	-9.78	0.926372	-0.0344971	0.159687	1	-32.9189	0.752173	-0.318015	0.248801	1	-27.75	0.791086	-0.249674	0.0833583	0.948372	34.33	1.27899	0.410333	0.7908	1	-4.93	0.969626	0.0280401	0.126189	0.857598	29.48	1.22194	0.347028	0.0213685	0.226439	-47.64	0.706488	-0.402612	0.624757
FBgn0011455	46260	ND-SGDH	888	0.542154	1	-32.59	0.901072	-0.0723742	0.487483	1	-37.23	0.886987	-0.0938997	0.250544	1	-63	0.808761	-0.219672	0.169399	1	-93.71	0.715539	-0.385452	0.94335	1	5.03	1.01527	0.0912175	0.287058	1	59.59	1.22366	0.348981	0.145021	1	-83.55	0.796006	-0.241261	0.151875	0.921499	80.14	1.24327	0.371022	0.0465006	0.31529	-117.37	0.713431	-0.38943	0.172576
FBgn0033570	36159	ND-B14	612	0.901424	1	10.93	1.02421	0.103271	0.996331	1	-0.41	0.999092	0.0691412	0.0872713	1	-162.79	0.639478	-0.536423	0.504862	1	-72.9	0.838553	-0.170471	0.48128	1	82.4	1.18249	0.301572	0.268769	1	102.84	1.35616	0.491756	0.126847	1	-145.73	0.728784	-0.360706	0.342159	1	85.78	1.18997	0.310308	0.339982	0.803422	-86.19	0.839593	-0.168783	0.985611
FBgn0013726	35801	pnut	3027	0.881103	1	1.55	1.01386	0.0893121	0.709416	1	-3.89	0.965209	0.0217765	0.270691	1	11.77	1.10527	0.208227	0.583804	1	7.02	1.06279	0.154175	0.187625	1	-18.8829	0.831116	-0.182596	0.363052	1	-9.93	0.919647	-0.0444682	0.373703	1	-9.7	0.921362	-0.0419191	0.279491	1	11.54	1.10321	0.205656	0.156109	0.571949	-15.43	0.874909	-0.112617	0.909966
FBgn0041191	117332	Rheb	1225	0.843746	1	-5.99	0.971224	0.0302994	0.971696	1	1.08	1.00519	0.0775005	0.453347	1	-23.1	0.889028	-0.0907604	0.452316	1	-28.36	0.863759	-0.130115	0.640143	1	-18.99	0.908772	-0.0607402	0.788716	1	-8.39	0.954663	0.00671216	0.034191	1	-73.47	0.706284	-0.402999	0.186303	1	41.98	1.20167	0.323856	0.196915	0.634192	-40.9	0.836492	-0.173821	0.887439
FBgn0037722	41165	CG8319	1295	0.188147	1	353.19	1.7104	0.815904	0.560485	1	-150.91	0.696462	-0.421859	0.922375	1	-25.06	0.949595	-0.000584834	0.000971309	0.468197	1385.56	3.78689	1.93994	0.843761	1	-69.46	0.860289	-0.135603	0.385801	1	-235.13	0.501959	-0.857366	0.297548	1	-284.46	0.454472	-0.987153	0.924803	1	24.27	1.04882	0.13595	0.500415	0.907503	-175.18	0.664046	-0.485912	0.879935
FBgn0036728	39950	UQCR-Q	975	0.969925	1	-1.54	0.995637	0.0643821	0.266881	1	-46.54	0.868147	-0.123202	0.202843	1	-53.76	0.847692	-0.155707	0.51608	1	-32.85	0.906933	-0.0635108	0.934973	1	5.02	1.01422	0.0897994	0.184713	1	59.44	1.19866	0.320377	0.902941	1	-5.32	0.985383	0.0501651	0.788811	1	11	1.03116	0.112586	0.174666	0.600111	-57.54	0.84191	-0.16503	0.634778
FBgn0052368	317997	CG32368	410	0.252849	1	251.23	1.3215	0.455755	0.191251	1	290.59	1.37187	0.507789	0.591772	1	-114.34	0.853679	-0.146118	0.247013	1	311.81	1.39902	0.535082	0.285155	1	311.31	1.39839	0.534445	0.276574	1	-244.61	0.633318	-0.549371	0.0827348	1	-409.4	0.507862	-0.842021	0.811714	1	50.45	1.06456	0.156476	0.272908	0.73397	240.14	1.28867	0.420802	0.490199
FBgn0010387	38784	Acbp2	432	0.829531	1	52.61	1.07788	0.173613	0.725949	1	-85.89	0.872855	-0.115824	0.477021	1	-176.64	0.738516	-0.342787	0.829914	1	-64.29	0.90483	-0.0666838	0.853502	1	-57.47	0.914926	-0.0515097	0.602443	1	129.92	1.26042	0.390027	0.662022	1	-108.73	0.852577	-0.147877	0.799828	1	62.01	1.09179	0.191303	0.549483	0.933334	-147.9	0.799469	-0.235368	0.365389
FBgn0010225	46008	Gel	3376	0.37757	1	-12.4842	0.880282	-0.10426	0.154672	1	-20.7081	0.801418	-0.23206	0.208549	1	-18.1151	0.826284	-0.19053	0.0400503	1	-38.4803	0.630991	-0.554293	0.0725475	1	-34.6247	0.667964	-0.478016	0.331182	1	14.1151	1.16381	0.279549	0.621207	1	-7.08	0.934054	-0.0231911	0.824904	1	3.08	1.02954	0.110411	0.106631	0.477085	-23.7881	0.778427	-0.271554	0.212441
FBgn0027619	36037	eIF3j	1363	0.214398	1	22.49	1.09734	0.198296	0.641861	1	8.21	1.03553	0.118406	0.880775	1	-2.64	0.988573	0.0546032	0.42295	1	17.46	1.07557	0.170657	0.0638747	1	49.61	1.21472	0.338823	0.976197	1	-0.55	0.997592	0.0670769	0.0525833	1	-38.36	0.855903	-0.142571	0.0619493	0.714778	35.17	1.15222	0.265707	0.141529	0.547026	-26.96	0.898727	-0.0759357	0.211164
FBgn0035959	39043	CG4911	4775	0.771375	1	5.9724	1.06229	0.153535	0.489915	1	14.3124	1.14928	0.262166	0.113563	1	34.3224	1.35798	0.493628	0.0536625	1	52.7124	1.54979	0.677881	0.615515	1	13.4724	1.14052	0.251588	0.0193909	0.880981	-54.9226	0.578167	-0.670779	0.719592	1	-7.5449	0.908903	-0.0605439	0.528064	1	-13.0553	0.863834	-0.129996	0.1984	0.635173	27.3677	1.33044	0.465127	0.547944
FBgn0037671	41104	ATP6AP2	1468	0.849089	1	-6.55	0.96966	0.0280888	0.270518	1	-39.49	0.817083	-0.205758	0.336325	1	-34.11	0.842003	-0.16488	0.295322	1	-45.74	0.788133	-0.254749	0.51854	1	-28.15	0.86961	-0.120907	0.223323	1	44.31	1.24376	0.371566	0.449579	1	-26.69	0.894414	-0.0825085	0.300812	1	36.89	1.17087	0.287914	0.0518467	0.33245	-76.38	0.69784	-0.419198	0.464453
FBgn0036833	40069	CG3819	1422	0.259793	1	72.1	1.35267	0.488176	0.959453	1	-3.15	0.984592	0.049062	0.869152	1	10.21	1.04994	0.137427	0.525924	1	-48.6	0.762277	-0.299956	0.182421	1	110.34	1.53972	0.668771	0.983645	1	1.29	1.00601	0.0786232	0.864872	1	10.74	1.05234	0.140568	0.990129	1	0.76	1.00372	0.0754881	0.9496	1	-3.91	0.980945	0.043968	0.678208
FBgn0263352	38963	Unr	8968	0.581065	1	32.9115	1.48529	0.618509	0.569696	1	33.9115	1.50003	0.632299	0.0352529	1	137.851	3.03265	1.62417	0.213635	1	93.3615	2.37664	1.27896	0.666962	1	31.7225	1.46776	0.60194	0.0271693	0.880981	-146.486	0.287761	-1.56593	0.98617	1	1.0314	1.01774	0.0945552	0.870448	1	-9.6661	0.857471	-0.140076	0.467088	0.888539	43.5776	1.74937	0.847491	0.843247
FBgn0011704	36280	RnrS	1593	0.745945	1	-8.7	0.953716	0.00535115	0.871304	1	-4.34	0.976911	0.0383114	0.208148	1	34.92	1.18577	0.305415	0.39658	1	-28.25	0.84971	-0.152468	0.173663	1	-50.05	0.733734	-0.351564	0.859675	1	4.88	1.02189	0.100163	0.411484	1	-22.97	0.908391	-0.0613135	0.0343491	0.635907	62.77	1.33394	0.468778	0.0254299	0.243789	-67.11	0.732352	-0.35411	0.858324
FBgn0030999	32912	Mur18B	1615	0.370886	1	-88.59	0.753348	-0.315903	0.160002	1	-142.81	0.602389	-0.616196	0.192989	1	-131.49	0.633906	-0.54813	0.751746	1	-37.77	0.894841	-0.0818567	0.264732	1	-144.05	0.598936	-0.623851	0.678889	1	41.28	1.18131	0.300191	0.880859	1	-14.89	0.947543	-0.00354947	0.44465	1	-75.32	0.790294	-0.251033	0.492271	0.903416	-67.49	0.762234	-0.300033	0.189996
FBgn0003371	31248	sgg	12445	0.979665	1	0.1938	1.00476	0.0769095	0.719229	1	-2.7408	0.932737	-0.025123	0.923359	1	-0.7315	0.982048	0.04551	0.262363	1	10.7278	1.26328	0.39317	0.695291	1	-3.9084	0.904082	-0.0678145	0.540666	1	-4.7976	0.880108	-0.10453	0.91646	1	-0.8167	0.977336	0.038908	0.538723	1	-4.7124	0.884351	-0.0979636	0.795677	1	1.9716	1.05471	0.143672	0.87341
FBgn0267398	7354404	Yeti	1576	0.228183	1	61.1	1.34779	0.483149	0.0612882	1	99.33	1.5654	0.691894	0.0388885	1	111.54	1.6349	0.752667	0.184061	1	83.06	1.47279	0.606718	0.20796	1	82.44	1.46926	0.603371	0.0211395	0.880981	-128.95	0.551041	-0.734465	0.325344	1	-50.28	0.758907	-0.305955	0.507422	1	32.87	1.1871	0.306964	0.192363	0.629198	66.46	1.31868	0.452782	0.59493
FBgn0022338	42273	dnk	1393	0.71744	1	-9.07	0.950047	6.75366e-05	0.590612	1	-13.53	0.925483	-0.0358109	0.412099	1	-20.81	0.885389	-0.0963623	0.21878	1	-38.92	0.785647	-0.259034	0.0845484	1	-58.9	0.675607	-0.462739	0.38056	1	22.73	1.14139	0.252647	0.2635	1	-29.26	0.862468	-0.132155	0.227067	1	31.18	1.17172	0.288919	0.0928681	0.443106	-44.71	0.789847	-0.251801	0.876039
FBgn0029676	31335	HIP-R	2138	0.664202	1	10.3	1.07635	0.171659	0.382089	1	21.01	1.15574	0.269925	0.21216	1	30.54	1.22639	0.352069	0.177513	1	40.68	1.30156	0.434622	0.274606	1	35.73	1.26486	0.394912	0.0654769	0.935445	-48.3	0.708051	-0.399633	0.104509	1	-41.91	0.736498	-0.346485	0.317624	1	24.15	1.17902	0.29751	0.894263	1	-3.14	0.980258	0.0430054	0.377987
FBgn0027580	36020	PCB	4739	0.415014	1	-12.6392	0.874112	-0.113861	0.0473553	1	-33.5522	0.665815	-0.482342	0.633275	1	-7.3165	0.927126	-0.0333828	0.351266	1	-17.7956	0.822753	-0.196355	0.135403	1	-31.9075	0.682196	-0.449698	0.67196	1	6.6937	1.07191	0.165958	0.593149	1	8.4658	1.09271	0.192464	0.5546	1	-9.0886	0.909476	-0.0596812	0.130534	0.526115	-24.4636	0.732086	-0.354601	0.203185
FBgn0259174	39958	Nedd4	5259	0.399976	1	-5.5296	0.922193	-0.0406853	0.333608	1	-6.3868	0.910131	-0.0586962	0.30114	1	6.8523	1.09642	0.197134	0.436834	1	6.241	1.08782	0.186269	0.110534	1	-14.4653	0.796459	-0.240488	0.283245	1	-7.3361	0.905851	-0.0651416	0.629661	1	-3.2332	0.9562	0.00891731	0.671708	1	2.7494	1.03869	0.122589	0.175932	0.602599	-9.1362	0.876233	-0.110553	0.465099
FBgn0000239	45830	bur	3116	0.237894	1	-11.3587	0.885186	-0.0966753	0.300665	1	-9.8901	0.90003	-0.0739545	0.186956	1	-12.7987	0.87063	-0.119307	0.244417	1	-13.7083	0.861436	-0.133787	0.146456	1	-19.9273	0.798574	-0.236888	0.0146535	0.880981	26.8677	1.31194	0.445658	0.413748	1	-8.12	0.932959	-0.0247968	0.0319932	0.629216	22.189	1.22429	0.349691	0.00435161	0.127808	-32.0791	0.735146	-0.348967	0.461853
FBgn0263748	14462401	CG43673	881	0.797853	1	19.03	1.06907	0.1623	0.449746	1	56.79	1.20612	0.328974	0.45526	1	-56.07	0.796494	-0.240428	0.485069	1	-64.11	0.767313	-0.29104	0.627069	1	46.67	1.16939	0.286158	0.932882	1	6.36	1.02898	0.10967	0.172324	1	-107.14	0.67821	-0.457574	0.44475	1	57.43	1.20844	0.331639	0.993076	1	-0.64	0.998078	0.0677458	0.955463
FBgn0038922	42586	Idh3b	2059	0.334503	1	-29.99	0.828726	-0.186514	0.342021	1	-29.5	0.831525	-0.181927	0.72491	1	-10.63	0.939292	-0.0155319	0.429724	1	-29.73	0.830211	-0.184078	0.434431	1	-30.38	0.826499	-0.190175	0.755344	1	9.52	1.05788	0.147805	0.852395	1	-5.67	0.96844	0.0263615	0.87971	1	4.56	1.02604	0.105735	0.277466	0.738571	-34.06	0.81042	-0.216888	0.0495107
FBgn0261609	32617	eIF2alpha	1519	0.826252	1	-6.8	0.958632	0.0124005	0.70675	1	-11.68	0.928945	-0.0307001	0.3831	1	-27.45	0.833009	-0.1795	0.198271	1	-50.57	0.692359	-0.429811	0.576747	1	-22.04	0.86592	-0.126706	0.0185346	0.880981	83.06	1.60659	0.728214	0.590173	1	-16.98	0.928345	-0.0315843	0.0339004	0.63362	72.59	1.4416	0.576859	0.0166915	0.202591	-84.27	0.644385	-0.526192	0.78965
FBgn0035173	38104	CG13907	4723	0.793484	1	2.9352	1.0325	0.114373	0.62435	1	5.5109	1.06103	0.151895	0.533604	1	7.0281	1.07783	0.173549	0.01315	1	39.069	1.43265	0.568181	0.731413	1	5.0911	1.05638	0.145846	0.0513526	0.908095	-24.1747	0.751619	-0.319011	0.471472	1	-8.3649	0.897387	-0.0779735	0.438776	1	-8.7817	0.902751	-0.0698292	0.216917	0.661904	14.2926	1.17533	0.293168	0.818701
FBgn0028694	33738	Rpn11	1208	0.769923	1	7.97	1.047	0.133565	0.989109	1	-0.38	0.997759	0.067307	0.648455	1	-12.48	0.926402	-0.0344527	0.756053	1	-10.39	0.938727	-0.0163553	0.545066	1	-21.72	0.871911	-0.1173	0.37495	1	25.14	1.16004	0.27505	0.0426509	1	-61.44	0.747856	-0.3258	0.0167836	0.614933	74.1	1.43699	0.572393	0.0163567	0.200921	-74.48	0.694341	-0.425965	0.957022
FBgn0033733	36356	CG8834	1832	0.991195	1	0.28	1.00163	0.0726323	0.189271	1	-34.73	0.797363	-0.238948	0.207812	1	-33.19	0.806348	-0.223731	0.388709	1	-27.11	0.841823	-0.165171	0.455434	1	-25.61	0.850575	-0.151082	0.689355	1	10.4	1.07525	0.17025	0.368962	1	-23.77	0.862099	-0.132738	0.96883	1	0.98	1.00572	0.0782245	0.178254	0.607363	-35.71	0.792829	-0.246687	0.762935
FBgn0051233	42557	CG31233	3059	0.757381	1	11.04	1.07389	0.168502	0.674185	1	-15.05	0.89927	-0.0751089	0.555015	1	-21.23	0.857908	-0.139382	0.627257	1	21.33	1.14276	0.254306	0.551174	1	26.85	1.17971	0.298314	0.781474	1	9.98	1.07786	0.173587	0.960386	1	1.79	1.01313	0.0883127	0.715282	1	-13.04	0.912723	-0.0548068	0.95502	1	-2.01	0.985261	0.0499941	0.836507
FBgn0038469	42054	CG4009	2214	0.074882	1	34.01	1.28895	0.421107	0.669543	1	-7.52	0.936109	-0.0201813	0.0736493	1	-34.177	0.709626	-0.396638	0.33819	1	21.08	1.1791	0.297602	0.903585	1	2.98	1.02532	0.104764	0.000536047	0.492358	84.567	2.0125	1.04439	0.407477	1	-15.42	0.915972	-0.0499469	0.00323347	0.573397	65.81	1.55913	0.686284	0.00159778	0.0981516	-73.33	0.600403	-0.620594	0.846306
FBgn0030603	2768877	CG5541	2514	0.799966	1	4.1568	1.04424	0.129923	0.999473	1	0.0108	1.00011	0.0705472	0.731067	1	5.6452	1.06007	0.150656	0.585968	1	-11.0006	0.882936	-0.10015	0.515382	1	-13.9434	0.85162	-0.149409	0.857494	1	-3.0055	0.969829	0.0283275	0.186616	1	-22.8995	0.808388	-0.220297	0.137921	0.888484	25.5392	1.27178	0.40248	0.138073	0.539554	-25.5284	0.786391	-0.25775	0.939789
FBgn0035878	38944	CG7182	1962	0.591165	1	-9.98	0.916254	-0.0495255	0.242153	1	-22.2493	0.813298	-0.21207	0.674208	1	7.79	1.06537	0.157521	0.133399	1	-35.6572	0.700787	-0.413524	0.158146	1	-34.7754	0.708187	-0.399375	0.733206	1	6.43	1.05065	0.13835	0.200652	1	-24.87	0.842854	-0.163505	0.0515709	0.689333	39.09	1.32802	0.462596	0.00535073	0.137528	-61.3393	0.612414	-0.594194	0.853261
FBgn0011695	49821	EbpIII	1160	0.742303	1	36.96	1.16054	0.275645	0.771003	1	-32.69	0.858012	-0.139217	0.902217	1	-13.77	0.94019	-0.0142224	0.73377	1	-46.83	0.796595	-0.240257	0.967826	1	5.84	1.02537	0.104828	0.533572	1	71.78	1.33161	0.466349	0.849324	1	-21.7	0.929986	-0.0291663	0.483079	1	79.71	1.34622	0.481525	0.329084	0.794805	-112.4	0.637349	-0.540885	0.765572
FBgn0005411	32602	U2af50	1646	0.519294	1	-15.03	0.89085	-0.0879639	0.503408	1	-15.62	0.886565	-0.094549	0.868159	1	-3.84	0.972113	0.0315551	0.12779	1	-45.364	0.670559	-0.472811	0.170007	1	-42.028	0.694786	-0.425103	0.658515	1	10.42	1.07784	0.173566	0.054364	1	-48.8	0.747255	-0.326887	0.0308337	0.626431	55.38	1.40218	0.538219	0.00860876	0.160203	-71	0.632277	-0.551571	0.966565
FBgn0002413	43673	dco	4783	0.557429	1	7.3686	1.08701	0.18525	0.680154	1	-5.1562	0.939112	-0.0157946	0.266983	1	14.2473	1.16824	0.284802	0.346678	1	14.6679	1.17321	0.290672	0.717672	1	-5.7294	0.932343	-0.0257013	0.182506	1	-17.5222	0.822883	-0.196139	0.761104	1	-3.8436	0.954915	0.00707302	0.963585	1	0.5687	1.00672	0.0795872	0.647462	0.97457	-5.7249	0.932847	-0.0249611	0.963696
FBgn0038611	42212	CG14309	3341	0.732212	1	5.44	1.05261	0.140918	0.276572	1	-17.716	0.828682	-0.186587	0.227936	1	-19.7508	0.809005	-0.219262	0.320975	1	19.71	1.1906	0.311039	0.550455	1	13.26	1.12823	0.236618	0.00911813	0.877327	49.3808	1.59026	0.713926	0.896882	1	-2.14	0.984169	0.0484723	0.0637765	0.71525	31.77	1.30722	0.440658	0.00799631	0.156265	-49.486	0.633925	-0.54809	0.906727
FBgn0083001	5740419	snoRNA:Psi28S-1192a	140	0.689906	1	218.53	1.14626	0.258537	0.753425	1	-171.81	0.885005	-0.0969534	0.0194084	1	1452.91	1.97245	1.0161	0.274396	1	-750.94	0.497386	-0.869369	0.825479	1	166.07	1.11115	0.215558	0.0453732	0.893377	-1232.75	0.58169	-0.66271	0.480887	1	-404.21	0.809195	-0.218943	0.266169	1	624.37	1.4179	0.553752	0.163148	0.583486	-796.18	0.624167	-0.568822	0.970398
FBgn0033179	35674	p47	1432	0.947727	1	-1.66	0.987604	0.0532554	0.565972	1	-14.65	0.890598	-0.0883496	0.482449	1	-17.99	0.865656	-0.127122	0.140995	1	-47.9373	0.642019	-0.531117	0.270422	1	-37.1093	0.722879	-0.371686	0.247621	1	30.76	1.26536	0.395453	0.0348215	1	-59.91	0.710005	-0.395919	0.0127957	0.600668	72.68	1.54275	0.671522	0.00431859	0.127808	-87.33	0.577279	-0.672822	0.745208
FBgn0032961	35426	CG1416	1644	0.966723	1	-1.09	0.991649	0.0588689	0.842186	1	-5.24	0.959853	0.0141452	0.622298	1	-13.03	0.900169	-0.0737446	0.260637	1	-37.2635	0.7145	-0.387412	0.489464	1	-23.27	0.821713	-0.198075	0.154757	1	39.55	1.33662	0.471577	0.191995	1	-36.02	0.813426	-0.211856	0.031973	0.629216	62.54	1.47916	0.61274	0.02201	0.230112	-67.78	0.648917	-0.516806	0.966943
FBgn0038964	42633	Nop56	1746	0.601212	1	-9.51	0.940659	-0.0135397	0.821938	1	-4.07	0.974604	0.0350661	0.48344	1	-12.81	0.920067	-0.0438431	0.278843	1	-24.61	0.846437	-0.157726	0.648623	1	-10.67	0.933421	-0.0241194	0.196594	1	24.61	1.1669	0.283215	0.268379	1	-20.9	0.891687	-0.0866799	0.0897394	0.764365	32.7	1.20404	0.326587	0.0601255	0.359646	-36.77	0.809442	-0.218527	0.853576
FBgn0026879	50364	CG13364	387	0.444351	1	86.12	1.13587	0.245946	0.395457	1	95.97	1.15141	0.264729	0.49665	1	-76.33	0.879575	-0.105356	0.779487	1	-38.18	0.939764	-0.0148436	0.454067	1	114.05	1.17993	0.298582	0.329849	1	114.31	1.20504	0.32773	0.168252	1	-164.67	0.803142	-0.229143	0.0877024	0.758921	202.65	1.31972	0.453879	0.346596	0.807835	-106.68	0.872467	-0.116431	0.912195
FBgn0012034	40348	AcCoAS	3605	0.777038	1	-5.1123	0.947673	-0.00336113	0.281527	1	-19.9889	0.795403	-0.242288	0.860462	1	3.171	1.03246	0.114309	0.307772	1	-23.1141	0.763415	-0.297936	0.463302	1	-17.0364	0.825624	-0.191617	0.733387	1	-6.2433	0.938105	-0.017263	0.836952	1	-3.7644	0.96174	0.0168392	0.969357	1	0.6921	1.00708	0.08009	0.266153	0.727145	-20.681	0.789808	-0.251868	0.387815
FBgn0031897	34003	CG13784	5455	0.326173	1	8.166	1.09572	0.196249	0.527761	1	5.2088	1.06105	0.151929	0.366864	1	7.4886	1.08778	0.186217	0.0119298	1	27.7351	1.32509	0.459527	0.328284	1	12.4852	1.14634	0.258631	0.00534314	0.727255	-27.0707	0.708301	-0.399158	0.461748	1	-6.5226	0.909729	-0.0593017	0.123943	0.851112	-13.0595	0.846926	-0.156939	0.0366847	0.288372	18.2683	1.25283	0.381648	0.305744
FBgn0029172	44006	Fad2	1312	0.723818	1	12.76	1.04239	0.127487	0.611758	1	-18.38	0.938941	-0.0160437	0.289541	1	-39.1	0.870108	-0.120124	0.215603	1	-56.52	0.812238	-0.213841	0.741147	1	-16.4	0.945519	-0.00647987	0.305755	1	39.14	1.14943	0.262355	0.75782	1	-11.57	0.962991	0.0186219	0.747589	1	11.61	1.03857	0.122433	0.411874	0.85687	-29.99	0.904072	-0.0678301	0.906953
FBgn0042135	59173	Gdap2	5449	0.396558	1	10.5713	1.12285	0.23002	0.913903	1	1.3274	1.01543	0.0914304	0.828644	1	2.6594	1.03091	0.11224	0.181205	1	20.9106	1.24301	0.37073	0.341909	1	15.6906	1.18234	0.301405	0.329051	1	-12.5497	0.858529	-0.138395	0.6287	1	-6.1297	0.92551	-0.0357716	0.759788	1	-3.7606	0.956297	0.00905645	0.679618	0.986849	5.088	1.06183	0.152938	0.521631
FBgn0039909	43798	ND-49	1593	0.299763	1	-38.05	0.792756	-0.246813	0.28656	1	-39.18	0.786601	-0.257388	0.393966	1	-30.91	0.831645	-0.18173	0.188413	1	-60.45	0.670752	-0.472426	0.719873	1	-16.47	0.910294	-0.0584518	0.28264	1	40.11	1.26269	0.392525	0.529145	1	-22.95	0.893627	-0.0837116	0.376044	1	32.15	1.17511	0.29291	0.0715042	0.389587	-71.33	0.669386	-0.475162	0.212014
FBgn0033081	35563	geminin	1061	0.553916	1	-18.03	0.918457	-0.0462403	0.665256	1	-13.13	0.940618	-0.0135996	0.599751	1	-15.96	0.927819	-0.0323611	0.181211	1	-51.48	0.767175	-0.291284	0.162274	1	-56.6	0.744019	-0.332755	0.86	1	5.45	1.02657	0.106437	0.0177236	1	-82.15	0.719385	-0.378222	0.0323914	0.629216	71.64	1.324	0.458384	0.0142978	0.190647	-84.77	0.710436	-0.395102	0.988102
FBgn0029870	31581	Marf	3617	0.758189	1	-5.24	0.952364	0.00340598	0.621898	1	-8.43	0.923364	-0.0389492	0.748888	1	-5.45	0.950455	0.000655621	0.400247	1	17.77	1.16155	0.276849	0.747036	1	-6.86	0.937636	-0.0179481	0.963128	1	-0.79	0.992444	0.0599696	0.833875	1	-3.59	0.966558	0.0236925	0.876109	1	-2.65	0.975909	0.0369029	0.734652	0.999019	-5.78	0.946157	-0.00555434	0.146508
FBgn0250789	38231	alpha-Spec	8347	0.811513	1	-4.3053	0.936345	-0.0198364	0.492654	1	-12.5108	0.815023	-0.209189	0.847995	1	3.4589	1.05114	0.138999	0.675678	1	9.277	1.13716	0.247519	0.819199	1	-5.2219	0.922792	-0.0397964	0.99982	1	-0.0042	0.999941	0.0703082	0.696176	1	7.1493	1.11181	0.216378	0.837794	1	-3.6946	0.945374	-0.00668946	0.626807	0.964845	-8.8162	0.862117	-0.132709	0.267795
FBgn0265185	19836034	CG44250	1100	0.299553	1	-54.77	0.846771	-0.157188	0.0679089	1	-102.69	0.712707	-0.390799	0.0165617	1	-144.59	0.595485	-0.631546	0.289285	1	-68.61	0.808052	-0.220864	0.456356	1	-49.91	0.860368	-0.135478	0.296207	1	56.06	1.26338	0.393282	0.144675	1	-80.4	0.769832	-0.2866	0.874108	1	-8.13	0.977255	0.0387942	0.088734	0.432858	-94.56	0.729295	-0.359759	0.984621
FBgn0011327	39102	Uch-L5	1394	0.714393	1	12.35	1.08295	0.180081	0.790077	1	8.98	1.06031	0.150966	0.478835	1	24.1	1.16186	0.277228	0.601512	1	-21.65	0.854591	-0.144663	0.895388	1	-5.73	0.961515	0.016518	0.807421	1	8.37	1.04838	0.135383	0.210203	1	-44.39	0.803367	-0.228763	0.0379861	0.645504	76.86	1.51622	0.647287	0.0618591	0.364284	-67.88	0.699313	-0.416359	0.744872
FBgn0002938	34012	ninaC	5425	0.227718	1	-20.8314	0.713796	-0.388741	0.418782	1	-13.5157	0.814307	-0.210385	0.216037	1	-21.4309	0.705559	-0.404383	0.219508	1	-26.0256	0.642432	-0.530255	0.43806	1	-16.1333	0.778343	-0.271699	0.476879	1	11.8916	1.23156	0.357901	0.758593	1	-5.0567	0.925966	-0.035097	0.783758	1	-4.4826	0.938413	-0.0168138	0.583635	0.947283	-9.0331	0.867749	-0.123829	0.160367
FBgn0027611	34437	LManII	3633	0.393855	1	-15.5753	0.842472	-0.16412	0.197268	1	-24.2559	0.754677	-0.313518	0.300623	1	-19.1128	0.806694	-0.223147	0.497665	1	-15.0469	0.847817	-0.155507	0.868888	1	-3.7247	0.962329	0.0176777	0.437182	1	14.2775	1.179	0.29749	0.552143	1	-10.8418	0.896627	-0.0791326	0.737384	1	6.0065	1.06075	0.151533	0.116794	0.499338	-30.2624	0.711457	-0.393166	0.132698
FBgn0011586	43951	e(r)	1687	0.377397	1	-10.69	0.935838	-0.0205772	0.740843	1	-3.99	0.976052	0.0371036	0.0838097	1	-21.25	0.872457	-0.116447	0.249851	1	17.13	1.10281	0.205161	0.685491	1	7.72	1.04634	0.13269	0.888861	1	-1.82	0.987479	0.0530826	0.00075648	0.561524	-47.35	0.751951	-0.318413	0.0495019	0.682343	24.28	1.14573	0.257891	0.0233913	0.234334	-28.27	0.851904	-0.148954	0.584081
FBgn0264357	42515	SNF4Agamma	11990	0.653472	1	-3.4781	0.906621	-0.0639804	0.534698	1	-4.8313	0.870291	-0.119838	0.584265	1	4.249	1.11408	0.219185	0.916776	1	0.9869	1.0265	0.106343	0.4753	1	-6.8945	0.814899	-0.209397	0.466139	1	-5.7127	0.862332	-0.132369	0.917152	1	0.8054	1.02303	0.101685	0.768978	1	-2.2691	0.93908	-0.0158409	0.740301	1	-2.5622	0.926748	-0.033941	0.22123
FBgn0035425	38400	CG17746	1851	0.808087	1	-2.51	0.984001	0.0482369	0.280023	1	-11.43	0.927142	-0.0333602	0.262607	1	-11.88	0.924273	-0.0376015	0.133695	1	-19.92	0.873024	-0.11556	0.0345846	1	-34.25	0.78168	-0.265899	0.414271	1	-9.08	0.937379	-0.0183237	0.00306548	0.785868	-38.49	0.779313	-0.270011	0.10858	0.817156	17.53	1.11174	0.216289	0.0143813	0.191276	-28.96	0.833954	-0.177956	0.999996
FBgn0266521	33863	stai	3792	0.0659531	1	12.8841	1.1634	0.27905	0.110059	1	11.0601	1.14026	0.251281	0.107988	1	11.1299	1.14115	0.252354	0.00430555	0.918664	26.3477	1.33414	0.46899	0.492185	1	7.1449	1.09061	0.189807	0.636644	1	-3.3957	0.962263	0.0175835	0.0588151	1	-14.1635	0.859419	-0.136982	0.0037771	0.573397	21.8977	1.27771	0.408935	0.116761	0.499338	-10.8376	0.892431	-0.0855415	0.76422
FBgn0042693	42169	wrd	7793	0.806854	1	1.0435	1.02275	0.101314	0.865183	1	-0.7241	0.984214	0.0485342	0.563614	1	-2.4795	0.945943	-0.00586432	0.0689327	1	10.2272	1.22297	0.348195	0.446102	1	4.4729	1.09752	0.198514	0.98789	1	-0.0671	0.998454	0.0682629	0.0850452	1	-8.0717	0.842944	-0.163359	0.210583	1	5.5251	1.12045	0.227069	0.160527	0.579772	-6.2492	0.878405	-0.107173	0.910982
FBgn0029891	31607	Pink1	3239	0.532408	1	-6.7105	0.924133	-0.0378088	0.301909	1	-11.2904	0.872355	-0.116607	0.915321	1	1.1319	1.0128	0.0878659	0.175805	1	-18.4988	0.790859	-0.250064	0.0873893	1	-25.4741	0.711999	-0.39214	0.630063	1	5.2965	1.05912	0.14942	0.520094	1	-7.1003	0.930376	-0.0285936	0.221156	1	13.5287	1.15295	0.266578	0.0374119	0.291152	-24.8191	0.756628	-0.310025	0.0291025
FBgn0086676	45380	spin	3656	0.975549	1	-0.63	0.995258	0.0638588	0.958796	1	1.07	1.00805	0.0814135	0.951555	1	-1.25	0.990591	0.057403	0.22879	1	31.41	1.23643	0.363375	0.659986	1	12.09	1.091	0.190305	0.846697	1	-4.11	0.968769	0.026827	0.922615	1	-2.07	0.984023	0.0482681	0.873092	1	-3.29	0.975235	0.035955	0.832667	1	4.36	1.03365	0.115902	0.74342
FBgn0038746	42370	Surf6	1150	0.973485	1	0.69	1.00349	0.0751705	0.527602	1	13.03	1.06582	0.158106	0.358694	1	-18.98	0.904122	-0.0677543	0.486382	1	17.59	1.08886	0.187586	0.750634	1	10.34	1.05223	0.140429	0.616312	1	-11.14	0.937758	-0.0177699	0.00717117	0.98129	-62.71	0.727998	-0.362161	0.119016	0.835468	32.59	1.16463	0.280516	0.344427	0.807548	-19.56	0.915159	-0.0511609	0.706167
FBgn0001120	39615	gnu	923	0.627862	1	32.97	1.18098	0.299813	0.612155	1	34.5	1.18938	0.309623	0.0714372	1	131.08	1.71955	0.823381	0.667294	1	-35.78	0.80359	-0.228385	0.93581	1	-6.81	0.962617	0.0180891	0.178588	1	-95.29	0.695802	-0.423135	0.351783	1	-64.66	0.771212	-0.284173	0.155608	0.927501	100.45	1.55141	0.679341	0.339508	0.803287	-65.95	0.766648	-0.292214	0.927447
FBgn0001297	3772082	kay	7789	0.688573	1	7.1955	1.13152	0.240649	0.697943	1	6.9661	1.12733	0.23552	0.330275	1	17.7813	1.32502	0.459451	0.17504	1	30.9391	1.56553	0.692003	0.619758	1	11.2626	1.20587	0.328682	0.161494	1	-26.3892	0.63596	-0.543803	0.856485	1	-3.274	0.933691	-0.0237233	0.766038	1	-5.3339	0.902503	-0.0702038	0.496113	0.905183	12.3	1.24912	0.37753	0.733616
FBgn0051992	43808	gw	7420	0.806611	1	5.1075	1.06659	0.159098	0.808536	1	-5.0555	0.934089	-0.0231388	0.0684998	1	41.9877	1.54741	0.675736	0.327627	1	25.6977	1.33503	0.469919	0.899031	1	-3.2897	0.957111	0.0102224	0.0759817	0.948372	-40.8122	0.656145	-0.501964	0.605405	1	10.9061	1.16285	0.278397	0.642481	1	-9.7306	0.873138	-0.115382	0.82265	1	4.6751	1.06981	0.16325	0.67895
FBgn0039406	43169	RpL34a	621	0.304715	1	65.77	1.19341	0.314299	0.813324	1	-14.81	0.956449	0.00927387	0.264303	1	71.84	1.21126	0.334862	0.317872	1	-78.3	0.769747	-0.28675	0.961937	1	-3.8	0.988826	0.0549533	0.273758	1	71.21	1.17288	0.290285	0.519755	1	-41.21	0.921403	-0.0418582	0.0110583	0.600668	184.26	1.54185	0.6707	0.00707461	0.153281	-199.07	0.620327	-0.577062	0.98734
FBgn0051694	33489	CG31694	2639	0.239498	1	-16.3897	0.859195	-0.137338	0.121052	1	-22.2611	0.808753	-0.219684	0.194325	1	18.24	1.1567	0.271068	0.436123	1	-12.99	0.888402	-0.0917219	0.320143	1	-17.3076	0.851309	-0.149906	0.570707	1	-7.75	0.942439	-0.0109495	0.624384	1	-6.68	0.949989	-1.62017e-05	0.219482	1	17.17	1.14751	0.260036	0.0140145	0.190629	-39.4311	0.704791	-0.405851	0.363759
FBgn0038826	42460	Syp	11225	0.666186	1	12.9526	1.29755	0.430341	0.701045	1	11.5121	1.26446	0.39447	0.108116	1	52.394	2.20361	1.17224	0.438131	1	28.9147	1.66424	0.777568	0.807049	1	9.6086	1.22073	0.34566	0.06492	0.933971	-62.6609	0.346769	-1.33363	0.856398	1	-5.5255	0.857551	-0.13995	0.873849	1	-4.7414	0.891079	-0.0876124	0.589597	0.950091	16.2535	1.41902	0.554855	0.71269
FBgn0010435	37999	emp	3522	0.261598	1	-87.7129	0.520747	-0.809077	0.313591	1	-78.17	0.572888	-0.682955	0.590029	1	40.93	1.22364	0.348954	0.561339	1	-54.11	0.704349	-0.406695	0.255791	1	-112.778	0.383792	-1.20492	0.276589	1	-85.89	0.616477	-0.585373	0.861942	1	-13.31	0.91207	-0.0557866	0.675879	1	-31.65	0.827068	-0.189239	0.54124	0.929784	-46.52	0.692674	-0.4292	0.948889
FBgn0031505	33528	ND-B14.5B	762	0.98094	1	-1.82	0.992107	0.0595027	0.860452	1	-13.41	0.94184	-0.011821	0.856877	1	13.77	1.05972	0.150198	0.224782	1	-117.12	0.492041	-0.883525	0.60071	1	-51.47	0.776771	-0.274441	0.275464	1	86.67	1.35471	0.490273	0.841583	1	-15.51	0.955241	0.00754096	0.146724	0.909865	115.95	1.50288	0.63495	0.109058	0.482794	-129.36	0.626688	-0.563437	0.874897
FBgn0051716	34416	Cnot4	4475	0.578458	1	-5.8777	0.938881	-0.0161314	0.504341	1	-7.0845	0.926332	-0.0345563	0.324525	1	-10.5772	0.890013	-0.0892471	0.229324	1	15.9721	1.16609	0.282245	0.727362	1	-5.0041	0.947965	-0.00293893	0.987594	1	-0.1694	0.998021	0.0676674	0.453081	1	-8.2656	0.911774	-0.0562298	0.81354	1	-2.481	0.974201	0.0344994	0.662601	0.980052	-4.6035	0.950863	0.0012444	0.814128
FBgn0037024	40299	tzn	1283	0.951273	1	-1.65	0.987888	0.0536509	0.635592	1	-12.82	0.905894	-0.0650768	0.458097	1	-20.21	0.851648	-0.149364	0.198783	1	-43.9206	0.6776	-0.458783	0.556651	1	-20.6	0.848785	-0.153952	0.202281	1	36.17	1.31176	0.445469	0.0544326	1	-56.96	0.72766	-0.362789	0.0171707	0.614933	72.92	1.53527	0.66473	0.00698727	0.153189	-85.74	0.590055	-0.643732	0.784071
FBgn0000250	34969	cact	3324	0.301387	1	-12.9957	0.868405	-0.122798	0.120307	1	-20.1498	0.795962	-0.241336	0.248169	1	-14.61	0.852058	-0.148708	0.735441	1	-5.0927	0.948431	-0.00226549	0.233883	1	-18.7176	0.810464	-0.216813	0.230434	1	15.2801	1.18159	0.300525	0.514799	1	-8.115	0.92454	-0.0372071	0.479155	1	8.7851	1.08896	0.187715	0.0337369	0.27612	-28.9349	0.730938	-0.35672	0.332247
FBgn0035763	38808	mrva	2570	0.582581	1	-4.55	0.957898	0.0113492	0.458299	1	-6.18	0.942815	-0.0104034	0.596116	1	-4.39	0.959378	0.0134668	0.108975	1	-17.1373	0.841424	-0.165816	0.243219	1	-13.0795	0.878972	-0.106293	0.857828	1	1.52	1.01466	0.0903934	0.0174392	1	-22.69	0.822582	-0.196638	0.0308728	0.626431	19.82	1.1834	0.30264	0.00767788	0.155837	-26	0.7967	-0.240077	0.94485
FBgn0032715	35140	CG17597	1758	0.390734	1	-22.19	0.819784	-0.201271	0.137181	1	-39.7269	0.677358	-0.459262	0.183686	1	-35.1813	0.714275	-0.387836	0.187354	1	-42.7028	0.653189	-0.508015	0.0945014	1	-57.5537	0.532578	-0.779477	0.415717	1	21.3613	1.24288	0.370592	0.151085	1	-38.8	0.738033	-0.343673	0.336157	1	24.98	1.20288	0.325242	0.0236057	0.234778	-64.7069	0.563116	-0.705768	0.655287
FBgn0030478	32292	CG1640	3058	0.26526	1	-15.5534	0.847665	-0.155751	0.0517529	1	-28.9338	0.716613	-0.383429	0.414019	1	-11.2461	0.889852	-0.0894943	0.0836629	1	-30.8891	0.697462	-0.419927	0.135848	1	-27.1005	0.734569	-0.350028	0.106129	0.976551	23.6261	1.26004	0.389616	0.994651	1	0.1	1.00087	0.0715901	0.373606	1	12.28	1.12027	0.226847	0.0100471	0.170233	-41.2138	0.639677	-0.536008	0.203258
FBgn0028689	36638	Rpn6	1945	0.309951	1	16.13	1.10277	0.205098	0.654883	1	6.95	1.04428	0.12998	0.582197	1	-8.59	0.945273	-0.00683625	0.525868	1	12.15	1.07741	0.17301	0.859037	1	3.89	1.02478	0.104046	0.0175852	0.880981	43.49	1.29312	0.425587	0.488807	1	-11.33	0.944239	-0.00833485	0.0114421	0.600668	46.23	1.29453	0.427106	0.0256484	0.244778	-39.28	0.806683	-0.223166	0.515443
FBgn0014141	42066	cher	9428	0.905754	1	0.9521	1.02144	0.0995532	0.865146	1	1.3661	1.03076	0.112053	0.7802	1	2.2473	1.05061	0.138303	0.713055	1	3.6319	1.08179	0.178608	0.915787	1	1.0673	1.02404	0.103042	0.894508	1	-1.0761	0.976933	0.0383425	0.764878	1	2.4308	1.05634	0.145795	0.875564	1	-1.2596	0.971633	0.0308777	0.744546	1	2.6257	1.06086	0.151674	0.983791
FBgn0058191	3354930	CG40191	3281	0.542034	1	10.1319	1.11425	0.219403	0.405475	1	13.9198	1.15697	0.271385	0.0286147	1	40.1498	1.45275	0.587603	0.56077	1	11.8298	1.1334	0.242936	0.858722	1	3.7537	1.04233	0.127407	0.0281718	0.880981	-40.6378	0.684563	-0.445043	0.389646	1	-14.6178	0.857817	-0.139526	0.39856	1	14.1298	1.15933	0.274213	0.989721	1	-0.21	0.997957	0.0675801	0.690098
FBgn0030738	32593	CG9915	3003	0.0717631	1	-20.6327	0.826587	-0.190031	0.216725	1	-13.56	0.886031	-0.0953714	0.000506029	1	-50.6338	0.574434	-0.679378	0.0894334	1	-23.6199	0.80148	-0.231955	0.116011	1	-23.5656	0.801936	-0.231182	0.0376915	0.880981	25.0313	1.36624	0.502069	0.100908	1	-19.0625	0.830465	-0.183662	0.539833	1	-6.54	0.945033	-0.00718404	0.511343	0.915449	-7.02	0.937567	-0.0180499	0.964598
FBgn0001222	37068	Hsf	2910	0.272609	1	-13.1613	0.840488	-0.167332	0.305874	1	-12.2418	0.851632	-0.149389	0.711905	1	4.3283	1.05246	0.140724	0.203869	1	-18.839	0.771676	-0.283359	0.117508	1	-24.6446	0.701313	-0.412514	0.774359	1	3.419	1.03937	0.123497	0.170047	1	-16.9729	0.841715	-0.165345	0.0517843	0.689333	24.7202	1.2996	0.432535	0.00725437	0.153685	-36.962	0.655302	-0.503688	0.883594
FBgn0086265	33830	psd	1543	0.689172	1	-22.23	0.87902	-0.106218	0.313285	1	-57.1	0.689252	-0.435862	0.452792	1	-42.09	0.770939	-0.284653	0.448271	1	52.08	1.28343	0.415141	0.992462	1	0.65	1.00354	0.0752416	0.19811	1	74.25	1.52414	0.654566	0.574777	1	-31.44	0.872893	-0.115765	0.263831	1	63.6	1.34612	0.481425	0.0462359	0.314315	-120.7	0.512027	-0.831287	0.923218
FBgn0015622	44643	Cnx99A	2795	0.776089	1	3.47	1.02426	0.103346	0.346322	1	-11.72	0.918053	-0.0468414	0.72075	1	4.37	1.03056	0.111773	0.410413	1	12.48	1.08726	0.185563	0.732413	1	-5.81	0.959376	0.0134641	0.916852	1	-1.33	0.990976	0.0579373	0.681174	1	5.24	1.03721	0.120631	0.857121	1	-2.2	0.984618	0.0490975	0.440777	0.871719	-9.52	0.932396	-0.0256235	0.74429
FBgn0030521	32341	CtsB1	1594	0.924885	1	3.23	1.01605	0.0922736	0.46853	1	-25.22	0.874689	-0.112959	0.644947	1	-15.87	0.921147	-0.0422387	0.299705	1	-44.96	0.776607	-0.274726	0.902788	1	-5.63	0.972026	0.0314322	0.127832	1	57.26	1.30886	0.442399	0.509472	1	-23.52	0.911635	-0.0564381	0.0846756	0.751087	64.91	1.32252	0.456825	0.0253482	0.243644	-90.13	0.661382	-0.491304	0.173844
FBgn0262007	39179	CG42825	1752	0.252099	1	-74.42	0.807362	-0.222024	0.0124446	1	-183.72	0.524436	-0.799783	0.0554978	1	-131.84	0.658729	-0.496695	0.410262	1	-64.54	0.832936	-0.179619	0.065768	1	-160.37	0.584878	-0.655449	0.904006	1	-7.76	0.969506	0.0278709	0.337184	1	-62.97	0.796668	-0.240132	0.239122	1	-76.63	0.801641	-0.231682	0.109857	0.484564	-107.09	0.654203	-0.505938	0.955434
FBgn0030740	32596	CG9917	1801	0.0177171	1	48.44	1.36157	0.497304	0.143929	1	27.46	1.20497	0.327654	0.0628805	1	36.06	1.26916	0.399625	0.0843077	1	40.53	1.30253	0.435661	0.281184	1	27.49	1.2052	0.327912	0.157469	1	-27.52	0.838146	-0.171131	0.107301	1	-31.73	0.817895	-0.204408	0.0411484	0.653038	40.27	1.30059	0.433589	0.479333	0.895554	-12.81	0.926481	-0.0343365	0.287455
FBgn0030853	32740	ND-24	1064	0.204207	1	-56.25	0.772157	-0.282515	0.246692	1	-50.91	0.793786	-0.24505	0.100607	1	-75.21	0.695358	-0.423994	0.0605095	1	-108.06	0.562297	-0.707695	0.755299	1	-17.6	0.92871	-0.0310462	0.168126	1	62.95	1.36669	0.502526	0.227761	1	-54.43	0.811693	-0.214753	0.331496	1	42.17	1.17081	0.287841	0.0499584	0.325565	-93.08	0.67798	-0.45803	0.11925
FBgn0262124	5740320	uex	4520	0.720381	1	8.9894	1.14278	0.254328	0.323089	1	25.2786	1.4015	0.537548	0.0406786	1	56.2701	1.89375	0.958839	0.669807	1	13.1308	1.20856	0.331772	0.700546	1	12.1031	1.19224	0.312938	0.0482378	0.901436	-54.2305	0.545161	-0.748649	0.763099	1	-7.6265	0.894989	-0.08163	0.700439	1	9.6661	1.15353	0.26727	0.536406	0.926535	15.6125	1.21497	0.339105	0.811464
FBgn0028686	32047	Rpt3	1553	0.536735	1	-13.01	0.92036	-0.0434081	0.241891	1	-25.23	0.845556	-0.159145	0.135201	1	-32.87	0.798788	-0.236524	0.246073	1	-30.61	0.812622	-0.213199	0.279693	1	-29.28	0.820764	-0.199646	0.00720345	0.807823	67.07	1.51399	0.645227	0.174242	1	-29.92	0.868472	-0.122692	0.00917363	0.597677	64.12	1.39251	0.528579	0.00105074	0.0887535	-89.35	0.607218	-0.605556	0.479946
FBgn0024556	44438	mEFTu1	1776	0.623711	1	-9.65	0.942883	-0.0103051	0.118317	1	-32.29	0.808878	-0.219474	0.124288	1	-31.72	0.812252	-0.213818	0.103569	1	-41.42	0.754839	-0.313228	0.98318	1	0.53	1.00314	0.0746932	0.00339061	0.716171	70.41	1.51308	0.644392	0.983488	1	-0.41	0.998029	0.0676791	0.0644516	0.71525	39.1	1.23143	0.357754	0.00303361	0.120786	-71.39	0.656861	-0.500501	0.631386
FBgn0037248	40562	srl	4642	0.650299	1	10.54	1.08757	0.185956	0.812729	1	-5.49	0.954387	0.00631503	0.915169	1	2.47	1.02052	0.0983141	0.0958816	1	50.22	1.41725	0.553113	0.92403	1	2.8	1.02326	0.102004	0.639146	1	-11.04	0.91012	-0.0587138	0.630159	1	11.34	1.11289	0.217717	0.397027	1	-19.91	0.83458	-0.176936	0.536556	0.926535	14.42	1.14355	0.255264	0.870674
FBgn0003275	48312	RpII18	541	0.824539	1	20.07	1.08482	0.182463	0.644516	1	41.91	1.17712	0.295276	0.972563	1	3.11	1.01314	0.0883363	0.370432	1	-100.91	0.573536	-0.681456	0.894594	1	-15.48	0.934579	-0.0224216	0.919193	1	9.35	1.039	0.123007	0.0716071	1	-177.41	0.584023	-0.657393	0.0532091	0.689333	189.87	1.80243	0.889416	0.120596	0.50838	-147.96	0.653075	-0.508249	0.822271
FBgn0040918	50392	schlank	2487	0.146488	1	-13.8988	0.877349	-0.108816	0.47578	1	-6.59	0.941846	-0.0118118	0.343582	1	-8.82	0.922167	-0.0407235	0.527974	1	-7.12	0.937169	-0.0186309	0.0383486	1	-28.1362	0.75171	-0.318847	0.977285	1	0.27	1.00258	0.073935	0.0799362	1	-17.75	0.855126	-0.14381	0.323865	1	9.2	1.08119	0.177836	0.103261	0.469417	-15.79	0.871123	-0.118534	0.75392
FBgn0015795	42841	Rab7	1700	0.469455	1	-9.51	0.942423	-0.010973	0.160325	1	-19.18	0.883877	-0.0986952	0.998366	1	0.03	1.00018	0.0706389	0.387433	1	-13.99	0.915299	-0.0509516	0.692942	1	6.8	1.04117	0.125875	0.953132	1	0.78	1.00472	0.0768622	0.0546952	1	-27.95	0.855876	-0.142615	0.0462077	0.674006	28.76	1.17412	0.291749	0.00354498	0.124458	-47.94	0.752797	-0.316892	0.209489
FBgn0003071	36060	Pfk	4377	0.398486	1	-19.1679	0.757779	-0.307968	0.310119	1	-23.2473	0.706228	-0.403106	0.801656	1	5.6009	1.07078	0.1645	0.405516	1	-23.1142	0.70791	-0.399901	0.330457	1	-27.8755	0.647743	-0.519233	0.823344	1	5.0225	1.05927	0.149615	0.815892	1	5.2388	1.06198	0.153136	0.809139	1	5.3846	1.06804	0.160977	0.217602	0.662237	-28.6319	0.661235	-0.491602	0.0670693
FBgn0017418	32796	ari-1	4815	0.130975	1	-16.3945	0.806874	-0.222846	0.27959	1	-11.374	0.866015	-0.126557	0.250269	1	-12.146	0.856921	-0.140952	0.7244	1	4.4126	1.05198	0.140098	0.308565	1	-14.5565	0.828525	-0.186845	0.298988	1	-11.2736	0.845024	-0.160002	0.246198	1	-12.6684	0.829126	-0.185858	0.305173	1	-10.7512	0.873351	-0.115048	0.951239	1	-0.6228	0.9916	0.0588007	0.19067
FBgn0038043	41526	CG17202	777	0.929606	1	-3.02	0.987537	0.0531623	0.434542	1	-27.08	0.888242	-0.0919675	0.0838808	1	-63.15	0.739383	-0.341202	0.66659	1	-18.12	0.92522	-0.0362007	0.703648	1	-18.4	0.924064	-0.0379112	0.241925	1	43.01	1.24006	0.367443	0.00505166	0.955324	-117.03	0.654982	-0.504341	0.0135601	0.614933	96.89	1.39986	0.535913	0.00305297	0.120786	-123.97	0.634522	-0.54683	0.969817
FBgn0086134	41531	Prosalpha2	920	0.627282	1	23.41	1.08467	0.182271	0.906634	1	-5.63	0.979638	0.0421366	0.385322	1	-42.34	0.846866	-0.157036	0.497098	1	-40.3	0.854244	-0.145216	0.7967	1	-15.62	0.943506	-0.00939928	0.355891	1	45.59	1.1947	0.315803	0.112672	1	-81.14	0.775161	-0.277253	0.0978345	0.780873	84.39	1.30522	0.438526	0.0796699	0.409461	-90.02	0.750554	-0.320929	0.876577
FBgn0015924	33219	crq	2848	0.812269	1	-2.7864	0.968404	0.0263107	0.570651	1	-6.6917	0.924122	-0.0378263	0.921899	1	1.1492	1.01303	0.0881837	0.247848	1	-17.074	0.806395	-0.223652	0.271841	1	-16.9606	0.80768	-0.221488	0.435944	1	9.4137	1.10537	0.208356	0.29599	1	-12.7574	0.885594	-0.0960453	0.0649552	0.71525	23.3203	1.26443	0.394441	0.0226102	0.231721	-30.012	0.730858	-0.356867	0.921434
FBgn0262160	34701	CG9932	8998	0.463156	1	13.5641	1.26883	0.399264	0.502701	1	12.3676	1.24512	0.373086	0.319759	1	18.5773	1.36819	0.504055	0.105106	1	38.4285	1.76164	0.857293	0.732052	1	8.0482	1.15951	0.274425	0.217722	1	-23.6273	0.657737	-0.498716	0.879906	1	2.8091	1.06595	0.158269	0.668376	1	-7.8591	0.844236	-0.161272	0.280522	0.741593	20.2267	1.47485	0.608666	0.729936
FBgn0039965	3355158	Coa7	2769	0.860986	1	-2.3894	0.958722	0.0125289	0.996406	1	0.0614	1.00106	0.071846	0.261751	1	-15.7354	0.728165	-0.361852	0.539729	1	-10.3259	0.821616	-0.198235	0.528411	1	-11.785	0.796409	-0.240572	0.62084	1	7.0277	1.16673	0.283008	0.0580167	1	-28.7673	0.63093	-0.554421	0.159235	0.937016	20.0596	1.34654	0.481854	0.160411	0.579487	-19.9982	0.743433	-0.333819	0.87397
FBgn0030007	31740	alpha-PheRS	1699	0.69294	1	-9.37	0.918881	-0.0456079	0.600114	1	-12.47	0.892044	-0.0861337	0.252587	1	-27.8252	0.75911	-0.305592	0.163918	1	-42.0424	0.636028	-0.543661	0.12083	1	-48.7945	0.577573	-0.672144	0.281079	1	26.4552	1.30171	0.434783	0.0942062	1	-42.51	0.728631	-0.360989	0.100854	0.791199	41.14	1.35616	0.49176	0.03908	0.294384	-53.61	0.657772	-0.498643	0.943567
FBgn0265935	35596	coro	3345	0.29265	1	-10.7362	0.894099	-0.0829893	0.186356	1	-13.7703	0.864171	-0.129463	0.588693	1	-5.3713	0.947018	-0.00430833	0.675051	1	-5.081	0.949882	-0.000170777	0.429651	1	-10.6312	0.895135	-0.0814075	0.218008	1	13.0513	1.13594	0.246029	0.735992	1	-3.43	0.969508	0.0278737	0.277477	1	11.11	1.10959	0.213612	0.0307767	0.266674	-24.8803	0.778822	-0.270866	0.221083
FBgn0003256	3354888	rl	7591	0.472289	1	8.5776	1.26017	0.389754	0.249517	1	13.9936	1.42444	0.560172	0.0443598	1	26.0065	1.78881	0.878774	0.541869	1	8.8869	1.26955	0.400048	0.490734	1	10.3781	1.31478	0.44867	0.0464361	0.895693	-25.8976	0.560877	-0.711047	0.52698	1	-7.6155	0.812858	-0.212806	0.516565	1	7.7244	1.23429	0.360973	0.597424	0.952505	6.2692	1.15406	0.267906	0.765244
FBgn0039761	43603	CG18404	607	0.349452	1	144.51	1.30547	0.438789	0.415177	1	125.23	1.26471	0.394747	0.373036	1	-137.32	0.709732	-0.396438	0.889834	1	25.69	1.0543	0.143137	0.414203	1	170.06	1.35947	0.495157	0.798315	1	40.14	1.11955	0.225953	0.314453	1	-161.09	0.700013	-0.415012	0.674107	1	63.91	1.13509	0.245001	0.686458	0.988015	61.32	1.11419	0.219329	0.218507
FBgn0264750	14462750	CG44008	944	0.12958	1	92.96	1.3115	0.445194	0.885465	1	8.28	1.02775	0.108016	0.435325	1	-45.6	0.8472	-0.156498	0.63721	1	33.4	1.11192	0.21651	0.64919	1	34.3	1.11493	0.220249	0.851039	1	11.04	1.04367	0.129172	0.191463	1	-80.17	0.766975	-0.291637	0.435267	1	45.61	1.15283	0.266437	0.520855	0.919212	-37.33	0.891495	-0.0869744	0.696094
FBgn0010246	38153	Myo61F	3955	0.609988	1	-6.1272	0.936819	-0.0191429	0.0840278	1	-22.1849	0.771238	-0.284127	0.23192	1	-14.7711	0.847686	-0.155717	0.630996	1	-7.0614	0.927186	-0.0332953	0.282989	1	-16.778	0.826992	-0.189364	0.416956	1	9.989	1.12151	0.228369	0.628445	1	-5.8985	0.939869	-0.0146901	0.925501	1	1.1164	1.01151	0.0861205	0.0714268	0.389437	-23.3013	0.762461	-0.29963	0.431579
FBgn0039213	42934	atl	3349	0.282835	1	-44.15	0.763967	-0.296958	0.276569	1	-44.76	0.760706	-0.30275	0.630734	1	19.29	1.10313	0.205552	0.647809	1	-22.45	0.879979	-0.104731	0.358405	1	-47.49	0.746111	-0.328959	0.905115	1	-4.82	0.97664	0.0379311	0.176812	1	57.11	1.39547	0.53154	0.298651	1	-42.64	0.77204	-0.28272	0.957657	1	-2.12	0.98532	0.0500762	0.581854
FBgn0036337	39479	AdenoK	1905	0.45631	1	-13.17	0.906143	-0.0647015	0.390745	1	-15.23	0.891462	-0.0870247	0.679244	1	-7.25	0.948332	-0.00240787	0.0903145	1	-38.59	0.724986	-0.367758	0.25658	1	-26.33	0.812357	-0.213642	0.896664	1	-2.32	0.982566	0.0462334	0.0910584	1	-31.94	0.803676	-0.22824	0.215458	1	22.37	1.15942	0.274317	0.0483124	0.320856	-37.6	0.768886	-0.288266	0.742698
FBgn0031544	33573	CG17593	1832	0.805474	1	-4.3	0.96195	0.0171384	0.913199	1	-1.9	0.983187	0.0471019	0.46599	1	-12.86	0.886205	-0.095104	0.399451	1	-18.2713	0.838321	-0.170846	0.27431	1	-25.9423	0.770442	-0.285526	0.577507	1	10.07	1.10055	0.202323	0.0959829	1	-31.6	0.777182	-0.273723	0.117563	0.83365	28.81	1.25493	0.383976	0.0975259	0.456463	-30.71	0.783458	-0.262819	0.691906
FBgn0030688	32525	CG8952	902	0.440481	1	53.05	1.18254	0.301635	0.946411	1	4.56	1.01569	0.0917886	0.158251	1	-100.28	0.654945	-0.504418	0.601483	1	-43.65	0.849804	-0.152318	0.72006	1	32.02	1.11018	0.214346	0.970277	1	2.59	1.01361	0.0889655	0.107426	1	-118.28	0.619935	-0.577907	0.761972	1	20.59	1.07085	0.164591	0.813424	1	-16.03	0.948491	-0.00217813	0.602292
FBgn0038100	41591	Paip2	2039	0.700138	1	-6.87	0.957175	0.0103143	0.57123	1	-10.13	0.936853	-0.0190925	0.437172	1	13.99	1.08721	0.185497	0.0561622	1	45.32	1.28251	0.414145	0.472452	1	18.27	1.11389	0.218953	0.0767885	0.948372	-35.15	0.798463	-0.237076	0.174871	1	-26.25	0.841399	-0.165856	0.774598	1	5.09	1.03173	0.113339	0.399091	0.848361	-15.22	0.908042	-0.0618395	0.90909
FBgn0035438	38413	PHGPx	1359	0.530517	1	-21.1	0.889875	-0.0894596	0.699874	1	-12.87	0.932829	-0.0249879	0.743972	1	-10.9	0.943111	-0.00997363	0.33461	1	-40.38	0.789248	-0.25283	0.656551	1	-19.18	0.899896	-0.0741591	0.980368	1	-0.83	0.995407	0.0640644	0.167037	1	-49.28	0.784944	-0.260248	0.275364	1	37.55	1.19598	0.317282	0.15329	0.568519	-50.42	0.779969	-0.26887	0.399685
FBgn0053109	326258	CG33109	1025	0.315316	1	66.42	1.22987	0.356003	0.46257	1	47.73	1.16519	0.281182	0.45258	1	-48.85	0.830934	-0.182895	0.881772	1	-11.61	0.959819	0.0140962	0.137074	1	129.8	1.44923	0.58422	0.505414	1	43.65	1.18181	0.300776	0.685566	1	-26.27	0.915261	-0.0510093	0.74164	1	21.07	1.07292	0.167257	0.677407	0.986677	26.66	1.086	0.183959	0.518758
FBgn0039970	49893	CG17508	1733	0.405645	1	26.71	1.24453	0.372428	0.308676	1	32.94	1.30157	0.434631	0.246474	1	37.76	1.34569	0.480981	0.813841	1	-9.14	0.916323	-0.0494221	0.527597	1	26.15	1.2394	0.366703	0.288986	1	-35.05	0.761548	-0.301251	0.262651	1	-37.13	0.750922	-0.320266	0.222931	1	39.84	1.36473	0.500532	0.827706	1	-6.9	0.953713	0.00534684	0.710245
FBgn0037468	40844	CG1943	1349	0.301979	1	31.8	1.13528	0.245234	0.616549	1	-15.13	0.935633	-0.0208769	0.403714	1	25.51	1.10853	0.21229	0.0477097	1	80.01	1.34038	0.47548	0.656629	1	-16.93	0.927976	-0.0321293	0.843278	1	6.01	1.02306	0.101737	0.724927	1	-10.72	0.961342	0.0162702	0.178006	0.990277	42.24	1.1797	0.298305	0.0763436	0.400553	-57.37	0.793112	-0.246204	0.81603
FBgn0015282	42828	Rpt2	1625	0.957616	1	-1.19	0.991078	0.0580783	0.256535	1	-26.17	0.803794	-0.228041	0.4087	1	-18.79	0.859124	-0.137451	0.163325	1	-39.9838	0.700226	-0.414602	0.278406	1	-30.98	0.767731	-0.290301	0.0945541	0.962217	40.13	1.35021	0.485638	0.174652	1	-31.87	0.829198	-0.18574	0.0328219	0.629216	53.21	1.39894	0.534993	0.00380305	0.124962	-79.38	0.574575	-0.679053	0.89225
FBgn0030321	32112	CG1703	3059	0.972597	1	-0.35	0.996558	0.0656525	0.712595	1	-3.7708	0.962919	0.0185183	0.156467	1	-15.1129	0.851383	-0.149788	0.625004	1	6.14	1.06038	0.151053	0.738026	1	-4.5651	0.955108	0.00735007	0.0893953	0.962217	18.9029	1.21834	0.342937	0.802418	1	2.63	1.02557	0.105103	0.909791	1	1.16	1.01141	0.0859783	0.630955	0.966471	-4.9308	0.952058	0.0029665	0.746598
FBgn0010341	32981	Cdc42	2078	0.566145	1	-6.36	0.964511	0.0207844	0.720898	1	-3.95	0.977959	0.0397825	0.128436	1	17.06	1.0952	0.195594	0.00768857	0.998745	37.85	1.2112	0.334802	0.138675	1	26.26	1.14653	0.258859	0.0559152	0.916515	-23.38	0.880878	-0.103335	0.537529	1	-7.37	0.959115	0.01309	0.923901	1	1.05	1.00586	0.0784173	0.650928	0.975735	-5	0.972262	0.0317654	0.339135
FBgn0032704	35128	Jwa	1134	0.831338	1	-6.39	0.972207	0.0316867	0.532983	1	-18.83	0.918098	-0.0467744	0.400554	1	-25.56	0.888826	-0.0910702	0.209904	1	-47.6	0.792962	-0.24646	0.728403	1	-13.88	0.939629	-0.015041	0.722807	1	10.96	1.05363	0.142261	0.0376708	1	-69.89	0.754944	-0.31304	0.0840432	0.750016	55.29	1.24049	0.367914	0.0267478	0.248774	-74.12	0.740112	-0.339871	0.889917
FBgn0036862	40102	Gbs-76A	5392	0.18974	1	-28.9223	0.514659	-0.824548	0.329335	1	-20.8267	0.65051	-0.513522	0.57083	1	-11.7896	0.80216	-0.230803	0.286993	1	-28.0558	0.5292	-0.787868	0.359789	1	-24.3497	0.591391	-0.640724	0.940841	1	1.5355	1.03212	0.113863	0.7259	1	-7.287	0.87131	-0.118241	0.885167	1	-2.9671	0.95021	0.000302226	0.398205	0.848129	-17.8596	0.684596	-0.444976	0.0269234
FBgn0283472	38654	S6k	4885	0.96667	1	-0.4008	0.995103	0.0636456	0.427494	1	-7.719	0.905695	-0.0653782	0.466872	1	7.0622	1.08628	0.18432	0.411993	1	9.7839	1.11953	0.225932	0.665908	1	-5.4674	0.933203	-0.0244385	0.127328	1	-15.7229	0.823166	-0.195672	0.688554	1	-3.956	0.948721	-0.00184647	0.625661	1	-4.7047	0.942521	-0.01083	0.753888	1	-3.0143	0.960928	0.0156797	0.858718
FBgn0031992	34111	Acbp1	525	0.654722	1	40.22	1.15876	0.273527	0.307735	1	93.44	1.36883	0.504704	0.94257	1	-6.45	0.97454	0.0349765	0.781138	1	-30.51	0.879569	-0.105366	0.663907	1	52.81	1.20846	0.331654	0.686468	1	-37.51	0.84807	-0.1551	0.074427	1	-175.94	0.543393	-0.752941	0.158363	0.934914	131.98	1.52096	0.651646	0.668033	0.982522	-38.54	0.899979	-0.0740321	0.773122
FBgn0016977	44205	spen	23035	0.320298	1	23.5518	1.91246	0.972661	0.50032	1	15.7834	1.61149	0.732477	0.418001	1	19.0512	1.73809	0.838421	0.0701019	1	55.3769	3.14544	1.67602	0.809695	1	6.906	1.26756	0.397864	0.296858	1	-24.8482	0.446127	-1.01122	0.990497	1	0.277	1.01403	0.0895446	0.793633	1	-6.074	0.764678	-0.295699	0.354931	0.815186	21.8574	2.10741	1.1093	0.870706
FBgn0262536	12798122	CG43090	624	0.843538	1	15.73	1.05788	0.147799	0.264157	1	91.42	1.33638	0.471318	0.267652	1	-90.72	0.666201	-0.481564	0.608703	1	-50.22	0.815218	-0.208864	0.705163	1	39.88	1.14674	0.259105	0.295043	1	87.51	1.48332	0.616659	0.0942072	1	-144.82	0.649677	-0.515239	0.0948731	0.773009	141.61	1.52105	0.651726	0.532083	0.923631	-50.19	0.878589	-0.106888	0.951991
FBgn0264490	44936	Eip93F	12686	0.462885	1	9.3012	1.34068	0.475787	0.385174	1	11.0783	1.40577	0.54178	0.152639	1	19.0221	1.69673	0.804654	0.167427	1	22.3845	1.81988	0.902947	0.562244	1	9.4105	1.34468	0.479935	0.0675651	0.938765	-25.6176	0.446993	-1.0087	0.637696	1	-6.0113	0.775009	-0.277519	0.962596	1	-0.5842	0.978602	0.0406854	0.361799	0.821997	11.6625	1.43651	0.571924	0.390695
FBgn0027084	31904	LysRS	2266	0.323477	1	-13.87	0.895518	-0.0808233	0.185686	1	-18.93	0.857401	-0.140188	0.026065	1	-34.264	0.741891	-0.336627	0.113951	1	-28.16	0.787872	-0.255198	0.313513	1	-18.25	0.862524	-0.132066	0.00283412	0.691722	50.734	1.51514	0.646291	0.737876	1	-4.7	0.969465	0.0278118	0.142517	0.900874	21.17	1.15947	0.274378	0.0117691	0.179439	-40.1	0.739475	-0.341034	0.948633
FBgn0033194	35693	Vps13	10480	0.0939343	1	-40.5149	0.489453	-0.89043	0.153901	1	-33.6419	0.576063	-0.67562	0.956794	1	1.1994	1.01511	0.0910081	0.319513	1	-27.8313	0.649285	-0.516047	0.193469	1	-39.9789	0.496208	-0.872479	0.722742	1	-8.1081	0.899347	-0.074992	0.676616	1	9.544	1.15173	0.265107	0.464734	1	-16.4527	0.792672	-0.246957	0.445654	0.873969	-17.1892	0.726736	-0.364504	0.692061
FBgn0014865	36708	Mtk	268	0.70202	1	106.34	1.20247	0.324773	0.468867	1	-203.68	0.612201	-0.59466	0.210755	1	-363.64	0.307643	-1.48341	0.442419	1	-265.08	0.495297	-0.874885	0.265457	1	-401.67	0.235235	-1.80978	0.832678	1	59.12	1.36589	0.501706	0.0945531	1	-508.43	0.30269	-1.50353	0.468394	1	203.91	1.38824	0.524302	0.165488	0.58663	-407.59	0.440991	-1.02623	0.875883
FBgn0015031	46040	cype	522	0.844795	1	20.55	1.05033	0.137939	0.549397	1	-63.56	0.844326	-0.161127	0.30238	1	-112.31	0.724926	-0.36787	0.407757	1	-108.92	0.733229	-0.352494	0.730572	1	-46.84	0.885278	-0.0965334	0.135081	1	171.75	1.58028	0.705116	0.539748	1	-66.21	0.875997	-0.11092	0.252788	1	125.65	1.30775	0.441215	0.101631	0.466222	-189.21	0.645634	-0.523599	0.584251
FBgn0038331	41876	Ccm3	1589	0.415416	1	28.33	1.20682	0.329776	0.0907121	1	62.02	1.45277	0.587621	0.438648	1	26.9	1.19638	0.317743	0.507674	1	28.08	1.20499	0.32768	0.45574	1	36.06	1.26325	0.393142	0.194843	1	-48.02	0.706981	-0.401672	0.186571	1	-48.99	0.702821	-0.409622	0.422825	1	27.87	1.20346	0.325916	0.329586	0.794805	34.15	1.20716	0.330166	0.184517
FBgn0017558	35970	Pdk	3164	0.886298	1	-2.26	0.980687	0.0436064	0.449298	1	-12.08	0.89677	-0.0789144	0.455166	1	-11.92	0.898137	-0.0768325	0.359518	1	18.03	1.15408	0.267927	0.635229	1	9.89	1.08452	0.182076	0.882609	1	-2.39	0.97726	0.038801	0.331097	1	-16.02	0.865072	-0.128043	0.913664	1	1.71	1.01461	0.0903289	0.389543	0.841702	-13.79	0.883854	-0.0987309	0.913493
FBgn0040529	50002	COX7A	697	0.82435	1	13.59	1.04085	0.125448	0.665114	1	-26.62	0.91999	-0.0439577	0.369466	1	-56.2	0.831084	-0.182648	0.806665	1	-18.37	0.944787	-0.0075408	0.944272	1	-5.54	0.983349	0.0473274	0.414529	1	51.79	1.1873	0.307194	0.275937	1	-70.13	0.823984	-0.194321	0.297882	1	65.72	1.19753	0.319074	0.154998	0.57054	-92.34	0.76824	-0.289403	0.605385
FBgn0029979	31707	mahe	8365	0.57268	1	12.0622	1.17834	0.296713	0.705633	1	8.0459	1.11896	0.225226	0.170529	1	30.3343	1.4485	0.583519	0.0697017	1	50.765	1.75057	0.848456	0.688115	1	10.9092	1.1613	0.27655	0.0567774	0.916598	-44.3044	0.547773	-0.742331	0.95199	1	-1.2977	0.976389	0.0375782	0.553701	1	-12.6724	0.812635	-0.213177	0.338914	0.802642	20.7183	1.37695	0.512938	0.709567
FBgn0262872	45683	milt	7667	0.993453	1	-0.1088	0.998236	0.0679641	0.548605	1	-8.0322	0.869801	-0.120606	0.16565	1	19.3678	1.31394	0.447785	0.606079	1	8.4358	1.13674	0.247005	0.625732	1	-8.0775	0.869067	-0.121759	0.102687	0.974515	-23.3495	0.711946	-0.392239	0.787585	1	3.5979	1.06649	0.15897	0.570957	1	-7.5796	0.877137	-0.109145	0.97278	1	-0.4526	0.991636	0.0588511	0.514827
FBgn0026777	43785	Rad23	2027	0.800262	1	-5.14	0.962184	0.0174711	0.506744	1	-13.59	0.900015	-0.0739782	0.0611957	1	41.02	1.3018	0.434877	0.959276	1	-1.27	0.990656	0.0574936	0.757849	1	-7.88	0.942025	-0.011552	0.0807494	0.948372	-38.14	0.784447	-0.261108	0.266392	1	-23.36	0.855945	-0.142505	0.211188	1	26.24	1.19305	0.31389	0.0680362	0.379362	-39.83	0.754378	-0.314054	0.845714
FBgn0028491	31341	CG2930	4990	0.588499	1	-7.7242	0.914847	-0.0516277	0.143066	1	-21.8071	0.759595	-0.304728	0.179455	1	-19.8333	0.781354	-0.266465	0.673378	1	-7.3516	0.918955	-0.0454988	0.6236	1	-8.8574	0.902355	-0.0704293	0.878786	1	-2.1908	0.96909	0.0272813	0.448665	1	-11.0118	0.86183	-0.133163	0.443539	1	-11.0123	0.878599	-0.106873	0.452364	0.877196	-10.7948	0.864553	-0.128862	0.864138
FBgn0031670	33725	SelT	1130	0.829304	1	9.2	1.05315	0.141635	0.634446	1	20.37	1.11769	0.223659	0.912194	1	-4.7	0.972845	0.0325874	0.591399	1	-28.2	0.83707	-0.172881	0.941096	1	4.01	1.02317	0.101877	0.951006	1	2.65	1.01574	0.0918531	0.136661	1	-67.35	0.717468	-0.381822	0.143861	0.902548	65.3	1.37728	0.513271	0.303094	0.768278	-44.93	0.811519	-0.215045	0.890404
FBgn0036272	39403	Sms	2092	0.758903	1	6.66	1.03666	0.119903	0.405522	1	18.29	1.10068	0.20249	0.334593	1	21.33	1.11742	0.22332	0.12118	1	43.37	1.23874	0.365964	0.642504	1	14.17	1.078	0.173771	0.178712	1	-31.54	0.844623	-0.160648	0.947974	1	1.48	1.00871	0.0823039	0.591727	1	-11.69	0.935649	-0.0208541	0.183169	0.615751	29.98	1.17638	0.294411	0.661665
FBgn0014857	33736	His3.3A	1002	0.42109	1	33.38	1.13765	0.248109	0.797997	1	10.48	1.04322	0.128579	0.789331	1	10.94	1.04511	0.13108	0.574147	1	-28.35	0.883093	-0.0999076	0.859886	1	-9.31	0.961608	0.0166507	0.814671	1	9.77	1.03855	0.122407	0.345479	1	-40.01	0.86805	-0.123356	0.155684	0.927501	60.72	1.25039	0.378946	0.233855	0.685084	-50.24	0.834312	-0.177373	0.828292
FBgn0030245	32019	CG1637	5007	0.152856	1	-9.5979	0.835372	-0.175645	0.0498098	1	-14.0773	0.758539	-0.306612	0.0646692	1	-13.0449	0.776247	-0.275355	0.103957	1	-13.6662	0.76559	-0.294084	0.202291	1	-10.8596	0.81373	-0.211347	0.0212336	0.880981	17.5235	1.38721	0.523273	0.300257	1	-6.8289	0.901895	-0.071126	0.100151	0.789826	11.3075	1.19395	0.314931	0.0033497	0.12364	-25.3848	0.635317	-0.545156	0.195161
FBgn0028479	34276	Mtpalpha	2886	0.415994	1	-9.9042	0.902036	-0.0709126	0.0990415	1	-21.164	0.790663	-0.250401	0.44629	1	9.26	1.09159	0.191048	0.0661622	1	-29.3657	0.709538	-0.396806	0.217093	1	-20.3595	0.79862	-0.236809	0.240261	1	14.97	1.13565	0.245675	0.682541	1	-5.07	0.96112	0.0159537	0.030138	0.624737	29.3	1.28981	0.422031	0.001353	0.0950392	-50.464	0.613006	-0.592906	0.512888
FBgn0283657	318206	Tlk	11568	0.585621	1	7.0604	1.16116	0.276392	0.968421	1	-0.5093	0.988375	0.054327	0.255232	1	15.0765	1.34414	0.479375	0.117884	1	26.0711	1.5951	0.718179	0.901287	1	-1.9957	0.954446	0.00639964	0.135447	1	-20.3404	0.654579	-0.505167	0.798209	1	3.3185	1.0942	0.194344	0.508865	1	-8.5824	0.804096	-0.227529	0.533868	0.924762	8.0731	1.22917	0.355213	0.849624
FBgn0003514	31554	sqh	1578	0.447723	1	-18.48	0.893111	-0.0845002	0.4236	1	-19.51	0.887154	-0.0936424	0.216979	1	-30.88	0.821389	-0.198611	0.804142	1	-7.29	0.957834	0.0112587	0.777768	1	-8.66	0.94991	-0.000129347	0.389439	1	21.35	1.15034	0.263445	0.106037	1	-42.15	0.7949	-0.243147	0.194251	1	32.62	1.18867	0.308798	0.0512026	0.330006	-52.13	0.746338	-0.328547	0.869461
FBgn0025678	34976	CaBP1	1781	0.510424	1	-13.183	0.882714	-0.100494	0.448592	1	-15.2241	0.864554	-0.128859	0.655042	1	-8.9	0.920819	-0.0427265	0.237811	1	-29.5708	0.736915	-0.345721	0.211809	1	-32.3903	0.71183	-0.392459	0.170184	1	28.66	1.27691	0.408069	0.175944	1	-28.26	0.823837	-0.194563	0.0294322	0.61922	48.02	1.42722	0.562889	0.00690123	0.15292	-63.2441	0.605759	-0.608762	0.936765
FBgn0035620	38633	Alp9	1881	0.253291	1	26.95	1.23437	0.361059	0.458996	1	17.17	1.14932	0.262213	0.184384	1	-31.6504	0.724755	-0.368188	0.138536	1	-43.7037	0.619935	-0.577907	0.394497	1	26.41	1.22967	0.355774	0.803911	1	5.8667	1.0704	0.164008	0.0465779	1	-51.0437	0.636052	-0.54361	0.282684	1	25.26	1.21967	0.344455	0.724444	0.997399	-8.09	0.942317	-0.0111266	0.789771
FBgn0028692	43449	Rpn2	3412	0.815129	1	-3.53	0.968227	0.026059	0.288109	1	-16.4806	0.85166	-0.149345	0.753431	1	-4.74	0.957336	0.0105446	0.536157	1	11.53	1.10378	0.206369	0.800873	1	-4.91	0.955806	0.00835146	0.115391	0.995347	25.67	1.24135	0.36888	0.708946	1	5.75	1.04553	0.131634	0.325847	1	15.18	1.13663	0.246875	0.0564719	0.346861	-31.6606	0.749283	-0.323223	0.298671
FBgn0004404	47219	RpS14b	597	0.981687	1	1.76	1.00657	0.0793878	0.703307	1	-29.39	0.890295	-0.0888148	0.060985	1	157.23	1.5869	0.710965	0.318318	1	-96.31	0.6405	-0.534286	0.480833	1	-68.73	0.743449	-0.333791	0.520224	1	-50.36	0.881542	-0.102307	0.159277	1	-114.42	0.766103	-0.293177	0.0136512	0.614933	221.29	1.82602	0.907673	0.00685538	0.15292	-250.68	0.487561	-0.895499	0.718136
FBgn0284220	35225	Top2	5242	0.613766	1	11.9206	1.12745	0.235669	0.908359	1	-2.7046	0.971083	0.0301	0.0826913	1	43.5706	1.46585	0.600126	0.194794	1	38.7006	1.41378	0.549699	0.710161	1	10.9406	1.11697	0.222774	0.0825878	0.948372	-43.8227	0.68036	-0.453321	0.743259	1	7.7694	1.09086	0.190124	0.733369	1	-8.0215	0.914236	-0.0525425	0.821113	1	5.3169	1.06218	0.153391	0.880796
FBgn0037010	40281	CG4825	2049	0.0771917	1	-26.18	0.836262	-0.174194	0.0799166	1	-25.91	0.837951	-0.171448	0.0929182	1	-24.71	0.845456	-0.159305	0.0233485	1	-43.2	0.729814	-0.358798	0.119318	1	-30.13	0.811558	-0.21498	0.30482	1	14.93	1.11045	0.214679	0.19001	1	-19.34	0.885866	-0.0956261	0.492433	1	9.56	1.05979	0.150288	0.0227616	0.232052	-35.47	0.790676	-0.250379	0.762406
FBgn0086443	35194	AsnRS	2375	0.786129	1	-4.7423	0.952037	0.00293639	0.537159	1	-10.8581	0.890184	-0.0889856	0.297798	1	-18.6053	0.81183	-0.214525	0.221935	1	-26.9743	0.727188	-0.363665	0.444184	1	-16.9926	0.828141	-0.187476	0.0317599	0.880981	41.8003	1.52075	0.651452	0.677675	1	-7.35	0.943208	-0.00983198	0.0993683	0.78787	30.545	1.30893	0.442466	0.0323325	0.270738	-41.4031	0.680087	-0.453859	0.96374
FBgn0030929	32835	CG15043	903	0.983769	1	-1.07	0.996682	0.0658239	0.0530118	1	-115.12	0.643072	-0.528923	0.125228	1	-87.12	0.729886	-0.358666	0.306612	1	-68.23	0.788454	-0.254197	0.243166	1	-81.8	0.74638	-0.328471	0.819696	1	12.23	1.05195	0.140061	0.084258	1	-101.09	0.71012	-0.395702	0.621902	1	26.2	1.08123	0.177896	0.0234537	0.234778	-141.32	0.594758	-0.63317	0.709421
FBgn0038400	41959	CG5903	2392	0.959723	1	0.6905	1.00775	0.0810022	0.611213	1	-6.9927	0.92149	-0.0417294	0.305587	1	-14.3638	0.838731	-0.170181	0.153027	1	-25.1359	0.717788	-0.381221	0.406247	1	-15.415	0.826929	-0.189469	0.1795	1	19.6756	1.26338	0.393287	0.164133	1	-20.4509	0.821903	-0.197761	0.0802436	0.746462	25.7627	1.28925	0.421425	0.0323186	0.270738	-32.7554	0.714749	-0.386942	0.467666
FBgn0010333	38146	Rac1	1805	0.611797	1	5.29	1.03633	0.119469	0.251711	1	12.04	1.0827	0.179763	0.587806	1	-5.66	0.961124	0.0159595	0.151881	1	18.53	1.12728	0.235452	0.13339	1	25.09	1.17233	0.289638	0.624262	1	-5.52	0.960552	0.0151431	0.00213103	0.778867	-36.84	0.784876	-0.260366	0.0176814	0.614933	25.66	1.17625	0.294251	0.196	0.633475	-13.62	0.920467	-0.0432487	0.239554
FBgn0038395	41949	CG10407	1125	0.758134	1	22.86	1.14109	0.252287	0.833716	1	-15.56	0.903962	-0.0679956	0.430606	1	-59.39	0.63344	-0.549113	0.921461	1	8.94	1.05518	0.144279	0.748668	1	30.24	1.18664	0.30643	0.609481	1	38.59	1.37601	0.511985	0.24838	1	-89.77	0.611368	-0.596474	0.362885	1	68.97	1.42569	0.561388	0.270171	0.731626	-84.53	0.634053	-0.547819	0.481007
FBgn0028408	35955	Drep2	6902	0.539855	1	4.6333	1.11205	0.216678	0.621486	1	3.7204	1.08998	0.189004	0.0658681	1	14.9233	1.36092	0.496631	0.203523	1	12.1157	1.29301	0.425475	0.980373	1	0.2337	1.00565	0.0781343	0.0806584	0.948372	-14.1842	0.747934	-0.325658	0.618237	1	-3.8016	0.917157	-0.048178	0.547848	1	4.5407	1.10982	0.213895	0.912844	1	-0.8203	0.982124	0.0456168	0.858643
FBgn0261396	35176	Rpn3	1831	0.982093	1	-0.44	0.995765	0.0645589	0.919402	1	-2.01	0.980654	0.0435608	0.615309	1	10.03	1.09654	0.197281	0.392328	1	-21.1275	0.796655	-0.240153	0.801541	1	-6.2908	0.939453	-0.0152964	0.215553	1	25.65	1.22514	0.350654	0.274268	1	-22.49	0.861233	-0.134108	0.0112523	0.600668	58.17	1.55987	0.68694	0.0092867	0.16561	-60.18	0.628679	-0.559199	0.763562
FBgn0035473	38459	mge	1488	0.242575	1	-23.42	0.884431	-0.0978395	0.0214332	1	-51.1	0.747841	-0.325827	0.00821444	1	-61.51	0.696472	-0.42184	0.129052	1	-38.16	0.811695	-0.214751	0.0458406	1	-57.59	0.715815	-0.384931	0.0312206	0.880981	48.16	1.34122	0.476352	0.348802	1	-19.27	0.907609	-0.0624914	0.760208	1	5.92	1.02921	0.10998	0.0124052	0.183276	-57.02	0.726615	-0.364729	0.709562
FBgn0021768	39879	nudC	1622	0.848245	1	4.23	1.03519	0.117946	0.467177	1	16.25	1.13518	0.245106	0.565851	1	-12.77	0.893769	-0.0834939	0.600436	1	-14.25	0.881457	-0.102438	0.970588	1	1.08	1.00898	0.0826812	0.773494	1	6.54	1.06087	0.151692	0.0619111	1	-45.61	0.714205	-0.387968	0.0950557	0.773009	39.38	1.32759	0.46215	0.306557	0.770619	-23.13	0.855066	-0.143905	0.745506
FBgn0046114	248194	Gclm	1505	0.269028	1	-17.83	0.878839	-0.106499	0.317461	1	-16.04	0.891003	-0.0877288	0.362052	1	-14.57	0.900992	-0.0724947	0.00658585	0.998745	-62.097	0.578031	-0.671093	0.321654	1	-21.64	0.852949	-0.147283	0.436879	1	12.82	1.09669	0.197474	0.0304145	1	-38.76	0.789542	-0.252325	0.0335133	0.631659	37.01	1.25149	0.38017	0.00498194	0.133412	-53.05	0.711951	-0.39223	0.347599
FBgn0037363	40700	Atg17	6303	0.42598	1	9.7495	1.15231	0.265805	0.700724	1	4.6573	1.07276	0.167045	0.608248	1	6.2267	1.09727	0.19821	0.00757686	0.998745	46.4678	1.72592	0.828567	0.481567	1	11.112	1.17359	0.291122	0.0790305	0.948372	-23.0534	0.671786	-0.470357	0.60115	1	-6.478	0.879285	-0.105807	0.398908	1	-10.3487	0.838332	-0.170829	0.228777	0.676309	15.006	1.27963	0.411026	0.895381
FBgn0001565	33118	Hlc	2116	0.0941841	1	-20.62	0.859355	-0.137085	0.126849	1	-18.61	0.873065	-0.115496	0.016853	1	-31.47	0.785349	-0.259549	0.0533349	1	-29.77	0.796944	-0.239661	0.225307	1	-18.78	0.871905	-0.11731	0.0553656	0.916515	24.45	1.21235	0.336112	0.0708805	1	-22.85	0.859333	-0.13712	0.188303	1	15.83	1.10797	0.211602	0.0103888	0.171947	-34.44	0.787983	-0.255007	0.532149
FBgn0022069	44391	Nnp-1	2882	0.0923463	1	-17.5574	0.821362	-0.198656	0.433576	1	-7.7755	0.920888	-0.042623	0.0483457	1	-21.0989	0.785329	-0.259583	0.0988376	1	-21.0348	0.785981	-0.258457	0.315706	1	-13.9553	0.858012	-0.139217	0.0220019	0.880981	25.954	1.33625	0.47119	0.352315	1	-9.68	0.9142	-0.0525962	0.155702	0.927501	14.5351	1.14789	0.260492	0.0384748	0.293364	-22.3106	0.802246	-0.230658	0.779414
FBgn0033979	36662	Cyp6a19	1913	0.970403	1	0.73	1.00672	0.0795992	0.846263	1	-3.8	0.964996	0.0214745	0.928468	1	-1.76	0.983788	0.04794	0.463176	1	-17.7979	0.836055	-0.174532	0.335107	1	-24.6001	0.773396	-0.280341	0.137257	1	30.95	1.28979	0.422011	0.360225	1	-18.52	0.881487	-0.102392	0.0285726	0.617389	47.71	1.43948	0.574809	0.0198454	0.220982	-51.51	0.670378	-0.473174	0.900049
FBgn0002526	38723	LanA	11690	0.712557	1	-8.9449	0.844053	-0.161567	0.505711	1	-16.3104	0.715642	-0.385258	0.140873	1	38.0764	1.66383	0.777224	0.551619	1	17.8209	1.31069	0.444341	0.60192	1	-15.9809	0.721387	-0.374474	0.0928211	0.962217	-44.6273	0.532381	-0.779966	0.903242	1	2.9686	1.06205	0.153226	0.695151	1	-9.5195	0.834036	-0.177824	0.77933	1	-6.7909	0.858047	-0.139161	0.780774
FBgn0038925	42590	Cchl	1356	0.994376	1	-0.21	0.998771	0.0686995	0.985959	1	-0.52	0.996956	0.0662014	0.461234	1	21.94	1.12842	0.23685	0.235004	1	-44.16	0.741528	-0.337288	0.738011	1	-12.83	0.924905	-0.0366666	0.741862	1	-9.92	0.948545	-0.00210058	0.274283	1	-33.67	0.844509	-0.160832	0.139057	0.889607	45.69	1.26743	0.397724	0.135025	0.534916	-46.21	0.786598	-0.257393	0.807981
FBgn0265101	40982	Sgt1	1085	0.856295	1	8.41	1.06741	0.160165	0.667937	1	20	1.16032	0.275389	0.698821	1	18.02	1.14445	0.256345	0.430681	1	-45.4398	0.635753	-0.544239	0.66113	1	-26.0705	0.791018	-0.249791	0.961115	1	2.3	1.01611	0.0923561	0.235141	1	-57.62	0.715724	-0.385105	0.112531	0.824311	77.94	1.62477	0.743963	0.227031	0.673559	-57.94	0.714145	-0.388082	0.970888
FBgn0027296	31212	temp	2163	0.0203401	1	-332.55	0.260688	-1.68646	0.0644876	1	-250.54	0.443009	-1.02031	0.376551	1	-111.44	0.752251	-0.317875	0.071332	1	-297.91	0.337698	-1.36699	0.0827555	1	-311.71	0.307019	-1.48593	0.492531	1	-88.91	0.73724	-0.345124	0.98412	1	2.55	1.01033	0.0845101	0.123215	0.84798	-202.9	0.548921	-0.739563	0.700608	0.992386	-47.64	0.807055	-0.22254	0.778778
FBgn0003525	43466	stg	3064	0.715524	1	26.54	1.16386	0.279599	0.966382	1	3.06	1.01889	0.0961166	0.0345796	1	169.46	2.04624	1.06781	0.477077	1	63.92	1.39464	0.530711	0.777382	1	-25.31	0.843736	-0.162079	0.0295559	0.880981	-175.74	0.469752	-0.944104	0.774642	1	20.86	1.15471	0.26869	0.709304	1	-27.14	0.832438	-0.180433	0.678495	0.986849	30.2	1.22399	0.349349	0.928124
FBgn0035909	44679	ergic53	2463	0.286937	1	-12.4	0.901626	-0.0715329	0.19724	1	-15.25	0.879016	-0.106224	0.615753	1	-5.7	0.95478	0.00687944	0.320233	1	-14.12	0.887981	-0.0923695	0.55587	1	-9.28	0.926378	-0.0344877	0.184415	1	16.25	1.13502	0.244915	0.553981	1	-6.99	0.95132	0.00190271	0.143506	0.902381	17.54	1.13915	0.249932	0.0147473	0.193109	-32.79	0.771641	-0.283419	0.828815
FBgn0250823	49701	gish	7030	0.831275	1	2.8868	1.04651	0.132913	0.786821	1	-3.6665	0.940933	-0.0131399	0.249232	1	16.1148	1.25961	0.389133	0.182958	1	23.0679	1.37162	0.507535	0.98114	1	0.4215	1.00679	0.0796891	0.0839168	0.948582	-25.6648	0.671759	-0.470411	0.895234	1	-1.8281	0.966366	0.0234195	0.571318	1	-7.7219	0.875602	-0.111536	0.764936	1	4.0554	1.07461	0.169429	0.409341
FBgn0259209	37853	Mlp60A	2839	0.480721	1	9.1419	1.13047	0.239364	0.856574	1	2.3153	1.03304	0.115091	0.603308	1	6.6977	1.09559	0.196089	0.597018	1	-8.3477	0.880863	-0.10336	0.34213	1	16.7364	1.23886	0.366095	0.614233	1	-6.7094	0.912599	-0.0549934	0.0964203	1	-23.4458	0.749248	-0.323285	0.089597	0.764025	23.4341	1.33445	0.469311	0.121241	0.509296	-21.1188	0.774135	-0.279047	0.450414
FBgn0014028	35590	SdhB	1219	0.142515	1	-84.45	0.696201	-0.422363	0.1067	1	-94.53	0.65994	-0.494232	0.0972056	1	-97.75	0.648356	-0.517965	0.111236	1	-114.01	0.589863	-0.644166	0.197328	1	-93.3	0.664364	-0.485268	0.0686904	0.940296	110.53	1.61327	0.734024	0.858164	1	9.68	1.03444	0.116948	0.953414	1	3.1	1.01115	0.0856312	0.0975268	0.456463	-97.63	0.652661	-0.509099	0.0148024
FBgn0003062	37662	Fib	1318	0.724981	1	-9.23	0.946564	-0.00496563	0.429783	1	-20.93	0.878828	-0.106516	0.345642	1	25.14	1.14555	0.257669	0.0771825	1	-60.64	0.648932	-0.516776	0.264408	1	-38.33	0.778093	-0.272135	0.48218	1	18.89	1.09547	0.195936	0.852655	1	-4.94	0.977718	0.0394439	0.0800586	0.74556	48.97	1.28351	0.415224	0.01831	0.211107	-69.9	0.684709	-0.444755	0.907492
FBgn0010431	38958	mtrm	1092	0.461079	1	16.79	1.08503	0.18273	0.644456	1	10.44	1.05287	0.141265	0.853081	1	4.17	1.02112	0.0991177	0.992795	1	-0.25	0.998734	0.0686487	0.550909	1	17.53	1.08878	0.187486	0.106902	0.977039	39.06	1.19372	0.314663	0.0482579	1	-49.15	0.830424	-0.18373	0.00126422	0.505299	92.38	1.46784	0.602021	0.00296341	0.120786	-81.94	0.717292	-0.382152	0.847586
FBgn0001220	36583	Hsc70-5	2922	0.209356	1	-16.8079	0.855154	-0.143764	0.0900926	1	-23.4302	0.798085	-0.237719	0.779935	1	3.61	1.03111	0.112513	0.224644	1	-19.8628	0.828828	-0.186347	0.112858	1	-30.5358	0.736851	-0.345837	0.0429382	0.893377	29.86	1.24956	0.378025	0.222441	1	17.05	1.12872	0.237219	0.219355	1	16.42	1.1415	0.252782	0.0091285	0.164834	-39.8502	0.699153	-0.416668	0.0455381
FBgn0020513	32228	Paics	2550	0.00887162	1	-25.1179	0.786012	-0.258404	0.00924574	1	-24.9542	0.787407	-0.256	0.10447	1	-14.63	0.875362	-0.11191	0.00434864	0.918664	-34.1877	0.708743	-0.398316	0.0453894	1	-27.846	0.76277	-0.29908	0.169002	1	13.12	1.12769	0.235958	0.220371	1	-11.64	0.908713	-0.060829	0.251746	1	10.13	1.0863	0.184345	0.000678855	0.0821228	-35.0842	0.724851	-0.368008	0.0292059
FBgn0025582	39877	eIF3e	1520	0.929226	1	-1.8	0.988569	0.0545964	0.68963	1	-8.11	0.948495	-0.0021731	0.194326	1	27.38	1.17389	0.291469	0.152105	1	-37.35	0.762797	-0.299033	0.418399	1	-22.41	0.857678	-0.139747	0.209824	1	27.16	1.14694	0.259348	0.710769	1	-7.78	0.964601	0.0209124	0.00957562	0.597677	62.32	1.39578	0.531851	0.00469229	0.131081	-70.43	0.679543	-0.454935	0.687725
FBgn0260934	2768852	par-1	12693	0.691851	1	5.3927	1.13078	0.239736	0.946378	1	0.9119	1.02211	0.100459	0.360534	1	12.6332	1.30636	0.439744	0.215265	1	21.3078	1.51673	0.647755	0.907302	1	1.9607	1.04755	0.134284	0.278168	1	-15.1674	0.71844	-0.379995	0.79148	1	3.6083	1.10282	0.205167	0.652005	1	-6.1425	0.85104	-0.150336	0.605027	0.95641	7.0544	1.20102	0.323102	0.660887
FBgn0035772	38820	Sh3beta	3187	0.701043	1	2.6886	1.03213	0.113869	0.719356	1	-2.5154	0.969943	0.0284887	0.401131	1	-5.9532	0.928864	-0.0308193	0.187425	1	11.716	1.14	0.250957	0.310466	1	10.2882	1.12294	0.230123	0.977411	1	-0.208	0.997324	0.0667081	0.0600774	1	-14.778	0.8399	-0.168285	0.231814	1	8.6168	1.10296	0.205347	0.129829	0.525388	-11.1322	0.879397	-0.105633	0.214526
FBgn0031836	33924	CG11050	2405	0.675258	1	-6.38	0.948444	-0.00224594	0.255075	1	-18.13	0.853495	-0.146412	0.843777	1	2.99	1.02416	0.103211	0.427465	1	-15.07	0.878222	-0.107458	0.431091	1	-15.48	0.874909	-0.112617	0.945304	1	-1.05	0.991715	0.0589611	0.447711	1	-11.87	0.91371	-0.0533284	0.376139	1	13.81	1.1116	0.216108	0.0659647	0.375277	-31.94	0.76781	-0.290162	0.167334
FBgn0024315	36865	Picot	3282	0.0496494	1	23.2325	1.26702	0.397274	0.069695	1	21.1425	1.243	0.370718	0.213585	1	13.8425	1.1591	0.273928	0.626473	1	6.4114	1.07369	0.168241	0.0912911	1	25.4825	1.29288	0.425327	0.456778	1	-8.308	0.91762	-0.0474872	0.354167	1	-10.418	0.898815	-0.0758012	0.15677	0.929529	15.9525	1.18335	0.302578	0.629019	0.965205	5.19	1.05041	0.138038	0.355008
FBgn0004654	31185	Pgd	1895	0.673405	1	-9.4597	0.907746	-0.0622846	0.385631	1	-19.7158	0.807726	-0.221412	0.637275	1	10.59	1.10328	0.205739	0.112861	1	-45.8755	0.552609	-0.730707	0.274837	1	-31.6098	0.691732	-0.43103	0.333068	1	22.33	1.19738	0.318905	0.786238	1	-6.15	0.956571	0.00944874	0.0996783	0.788686	39.07	1.38102	0.517046	0.0198735	0.220982	-58.7858	0.584875	-0.655455	0.393533
FBgn0001308	36810	Khc	3718	0.782159	1	-3.22	0.969281	0.0275514	0.288373	1	-12.6401	0.879411	-0.105611	0.760178	1	3.55	1.03387	0.116189	0.268132	1	16.17	1.15426	0.268152	0.261318	1	-17.1616	0.836276	-0.174173	0.914408	1	-1.27	0.988281	0.0541968	0.706684	1	4.46	1.04345	0.128891	0.851256	1	-2.18	0.979202	0.0415268	0.375909	0.833322	-10.4601	0.898089	-0.0769049	0.828762
FBgn0032005	34126	Snx6	1821	0.930608	1	-1.24	0.991052	0.0580423	0.858212	1	-2.55	0.981599	0.0448824	0.124855	1	-23.22	0.832443	-0.180424	0.331971	1	-17.34	0.874874	-0.112672	0.512417	1	-12.62	0.908933	-0.0604974	0.20086	1	19.49	1.16895	0.285638	0.0325027	1	-34.9	0.794404	-0.243995	0.0480284	0.678861	31.17	1.22492	0.350412	0.0350056	0.28229	-33.72	0.801355	-0.232167	0.964889
FBgn0039114	42810	Lsd-1	1960	0.975734	1	0.76	1.00578	0.0783103	0.2674	1	-28.75	0.781319	-0.266526	0.463647	1	-18.7	0.857762	-0.139614	0.183972	1	-42.7095	0.675139	-0.463671	0.733803	1	-11.11	0.915494	-0.0506608	0.8688	1	4.25	1.03769	0.121264	0.162127	1	-37.43	0.757656	-0.308187	0.370564	1	22.98	1.17479	0.292538	0.0588365	0.355482	-51.73	0.66507	-0.483844	0.534665
FBgn0033000	3355132	CG14464	1289	0.367407	1	40.7987	1.4683	0.602455	0.280207	1	49.2587	1.5654	0.691895	0.423489	1	36.0887	1.41424	0.550147	0.797637	1	-13.9818	0.839513	-0.168912	0.704498	1	21.9087	1.25147	0.380146	0.510764	1	-30.0968	0.755728	-0.311636	0.166778	1	-65.2168	0.588096	-0.648155	0.128147	0.860503	71.2087	1.81735	0.900993	0.623365	0.963207	-21.95	0.861366	-0.133898	0.945409
FBgn0039350	43093	jigr1	4549	0.128016	1	-6.11	0.89104	-0.0876718	0.183024	1	-5.277	0.905895	-0.0650758	0.0362742	1	-8.8356	0.842434	-0.164182	0.467105	1	-3.4286	0.938858	-0.0161652	0.072167	1	-10.2701	0.816853	-0.206141	0.119555	1	6.546	1.13857	0.249225	0.0204264	1	-10.3494	0.838632	-0.170342	0.0524717	0.689333	8.0598	1.14373	0.255477	0.00411263	0.125809	-13.3368	0.792053	-0.248017	0.674253
FBgn0001139	43162	gro	4455	0.874824	1	-1.4121	0.980276	0.0430308	0.81168	1	2.1373	1.02985	0.110836	0.191026	1	12.2348	1.17089	0.287938	0.252644	1	12.9748	1.18123	0.300101	0.528787	1	-7.3634	0.897149	-0.0783367	0.0895896	0.962217	-16.6016	0.801956	-0.23115	0.42128	1	-7.4573	0.900148	-0.0737761	0.730857	1	3.0905	1.04317	0.128515	0.915279	1	-0.9532	0.987237	0.0527453	0.971077
FBgn0016693	41569	Past1	2896	0.202134	1	-11.71	0.898236	-0.0766821	0.398741	1	-7.59	0.93404	-0.0232109	0.113645	1	-14.82	0.871209	-0.1184	0.935967	1	-0.87	0.992439	0.0599635	0.262844	1	-13.78	0.880247	-0.104315	0.18043	1	12.74	1.12708	0.235215	0.625726	1	-4.49	0.961781	0.0168967	0.784981	1	2.41	1.02094	0.0988827	0.271254	0.732682	-10	0.914879	-0.0515799	0.401613
FBgn0041789	35215	Pax	4199	0.415712	1	-10.4037	0.874249	-0.113646	0.214769	1	-16.2379	0.803731	-0.228147	0.38031	1	-11.247	0.864056	-0.129645	0.494846	1	-10.6308	0.871504	-0.117937	0.401755	1	-13.5832	0.835818	-0.174917	0.448874	1	9.7735	1.13672	0.246979	0.668573	1	-5.4709	0.93692	-0.0189944	0.750914	1	3.9974	1.04832	0.135295	0.129938	0.525388	-20.2353	0.766687	-0.292146	0.302695
FBgn0011703	34392	RnrL	2577	0.837686	1	1.95	1.01794	0.0948319	0.565212	1	-5.48	0.949581	-0.00060407	0.491958	1	6.58	1.06054	0.15126	0.693864	1	-4.57	0.957954	0.0114295	0.65418	1	-6.04	0.944429	-0.00805957	0.0173814	0.880981	26.39	1.22894	0.354949	0.808146	1	-2.41	0.983272	0.0472201	0.00256079	0.573397	35.38	1.32551	0.45997	0.000904411	0.0850826	-40.86	0.716388	-0.383853	0.771101
FBgn0030593	32419	CG9512	2221	0.648861	1	-20.45	0.869712	-0.120746	0.270687	1	-51.07	0.67463	-0.464683	0.435621	1	-35.45	0.774146	-0.279028	0.387999	1	-48.29	0.692342	-0.429844	0.478912	1	-42.58	0.728721	-0.360822	0.956976	1	-2.47	0.979672	0.0421855	0.945922	1	3.11	1.02683	0.106786	0.369939	1	-41.03	0.738596	-0.342642	0.822137	1	-10.04	0.913396	-0.0537991	0.152073
FBgn0036341	39485	Syx13	1700	0.084071	1	-24.87	0.804742	-0.226439	0.557276	1	-7.95	0.937583	-0.0180255	0.104544	1	-23.18	0.818011	-0.204216	0.12381	1	-26.75	0.789982	-0.25157	0.144248	1	-28.0295	0.779936	-0.268927	0.656177	1	-6.2573	0.939943	-0.0145821	0.000518045	0.526223	-62.5373	0.610287	-0.598836	0.0277684	0.617389	33.1	1.25987	0.389427	0.0092314	0.165592	-41.05	0.744189	-0.332446	0.669022
FBgn0032727	35153	CG10623	1725	0.716525	1	-7.5729	0.927746	-0.0324678	0.317215	1	-21.2706	0.797056	-0.239471	0.32746	1	-20.8058	0.80149	-0.231938	0.187716	1	-34.8816	0.667192	-0.479569	0.479257	1	-18.9001	0.819673	-0.201455	0.131888	1	33.3358	1.39683	0.5329	0.187277	1	-28.85	0.802654	-0.229968	0.06537	0.71525	41.38	1.39481	0.530879	0.00976786	0.168617	-62.6506	0.571444	-0.686304	0.757429
FBgn0284257	37119	Ttd14	2871	0.830961	1	4.42	1.03654	0.119743	0.849306	1	-3.93	0.96751	0.0250429	0.922791	1	-2	0.983466	0.0474904	0.583787	1	13.96	1.11541	0.220838	0.77391	1	7.43	1.06143	0.152411	0.809779	1	5.02	1.0422	0.127236	0.806702	1	-5.1	0.96049	0.0150545	0.695495	1	8.12	1.06713	0.159797	0.562953	0.938356	-12.05	0.906647	-0.0639414	0.191189
FBgn0039869	43737	CG1890	704	0.652797	1	-17.79	0.913921	-0.0530136	0.604756	1	-20.49	0.900856	-0.0727006	0.237664	1	-47.97	0.767891	-0.29002	0.21397	1	-62.04	0.699811	-0.415401	0.488347	1	-39.33	0.809697	-0.2181	0.20393	1	54.27	1.34197	0.477124	0.0190226	1	-108.21	0.663086	-0.487852	0.0121089	0.600668	114.51	1.55407	0.681739	0.00460947	0.129932	-135	0.579675	-0.667321	0.979872
FBgn0250906	33461	Pgk	2112	0.656443	1	-10.8007	0.883206	-0.0997327	0.659103	1	-10.7106	0.88418	-0.0982273	0.809576	1	5.8329	1.06307	0.15455	0.23184	1	-36.5463	0.604804	-0.610865	0.237347	1	-36.5773	0.604469	-0.611604	0.419289	1	19.9107	1.20253	0.324847	0.633791	1	-11.64	0.910365	-0.0583453	0.140711	0.893807	37.3836	1.40425	0.540275	0.0653821	0.373528	-48.0942	0.629646	-0.557145	0.237093
FBgn0008635	32820	betaCOP	3203	0.561937	1	-5.0284	0.942601	-0.0107144	0.234312	1	-10.5874	0.879145	-0.106024	0.162211	1	-12.6095	0.856063	-0.142317	0.185622	1	-14.5524	0.833884	-0.17807	0.0855255	1	-20.4753	0.766275	-0.292873	0.01241	0.880981	25.4154	1.3389	0.473939	0.854116	1	-1.62	0.984122	0.0484068	0.114676	0.829472	14.4259	1.16467	0.280566	0.0128862	0.185141	-25.0133	0.754844	-0.31322	0.512493
FBgn0020369	33105	Rpt6	1404	0.877636	1	4.8	1.0409	0.125523	0.937087	1	2.46	1.02096	0.0989085	0.910371	1	3.51	1.02991	0.110912	0.406727	1	-32.1814	0.725766	-0.366307	0.653141	1	-17.6376	0.849701	-0.152483	0.250805	1	37.15	1.30738	0.440825	0.424266	1	-25.47	0.861184	-0.134186	0.0513257	0.689333	66.13	1.56353	0.690219	0.0592449	0.356778	-63.67	0.652987	-0.508431	0.880516
FBgn0267363	5740846	JYalpha	3125	0.423982	1	-78.11	0.704722	-0.405984	0.362694	1	-89.36	0.662193	-0.489659	0.572905	1	54.62	1.20648	0.329387	0.856518	1	-21.31	0.919442	-0.0447735	0.61721	1	-60.69	0.770574	-0.285294	0.955056	1	-5.47	0.982861	0.0466457	0.358473	1	90.93	1.40822	0.544204	0.665275	1	-41.78	0.84206	-0.164788	0.622708	0.963159	-47.58	0.786397	-0.25774	0.828755
FBgn0266000	31424	CG44774	9199	0.938067	1	0.4978	1.01352	0.0888529	0.67432	1	-2.7063	0.926475	-0.0343447	0.448064	1	4.9453	1.13435	0.2441	0.367324	1	7.2497	1.19696	0.318415	0.845409	1	-1.6887	0.954121	0.00593368	0.127945	1	-10.7033	0.743654	-0.333418	0.398026	1	-5.6873	0.84519	-0.159734	0.991192	1	-0.0707	0.998079	0.0677478	0.682277	0.986849	-2.6356	0.928258	-0.0317128	0.543861
FBgn0025549	31664	unc-119	2344	0.64327	1	-9.1073	0.906076	-0.0648029	0.745599	1	6.3655	1.06565	0.157882	0.240786	1	23.6655	1.24406	0.371908	0.947142	1	-1.5894	0.983608	0.0476897	0.273122	1	-28.4727	0.70636	-0.402856	0.0470036	0.895712	-43.0671	0.642982	-0.529111	0.09165	1	-35.7371	0.68458	-0.445009	0.410783	1	16.3355	1.16847	0.285069	0.612326	0.958673	-9.97	0.912004	-0.0558859	0.950199
FBgn0032453	34683	CG6180	1020	0.601093	1	24.15	1.1481	0.260743	0.739653	1	15.29	1.09376	0.193789	0.564274	1	26.67	1.16355	0.279233	0.437034	1	-44.3	0.728338	-0.361532	0.580571	1	-32.06	0.803397	-0.228711	0.356663	1	43.48	1.22916	0.355192	0.285334	1	-50.72	0.821371	-0.198641	0.0197832	0.614933	120.87	1.74122	0.840939	0.0369262	0.289054	-105.58	0.628161	-0.560301	0.977669
FBgn0047135	251645	CG32276	865	0.305045	1	37.41	1.13888	0.249603	0.924991	1	3.35	1.01244	0.0873765	0.787094	1	9.62	1.03571	0.118643	0.831067	1	9.3	1.03453	0.117063	0.820277	1	-10.62	0.960575	0.0151759	0.895903	1	4.76	1.01706	0.0936434	0.270219	1	-41.27	0.873023	-0.115561	0.138316	0.888484	55.65	1.20659	0.329518	0.161124	0.580826	-52.3	0.839087	-0.169604	0.376011
FBgn0001114	34193	Glt	3373	0.286672	1	-36.4	0.764218	-0.296513	0.0855856	1	-61.2244	0.603418	-0.613923	0.0801588	1	-62.4681	0.595361	-0.631821	0.761107	1	-12.42	0.919549	-0.044614	0.217168	1	-54.03	0.650019	-0.514533	0.517745	1	22.0681	1.2401	0.367484	0.938741	1	-2.6	0.977698	0.039416	0.269336	1	-37.8	0.75515	-0.312671	0.486617	0.899583	-23.4244	0.79907	-0.236044	0.812512
FBgn0016122	34189	Acer	3198	0.75555	1	-3.7295	0.947242	-0.00398477	0.238244	1	-14.5376	0.794348	-0.24409	0.0976459	1	-21.0473	0.702261	-0.410695	0.0900997	1	-26.4541	0.625775	-0.565385	0.19495	1	-21.0504	0.702217	-0.410779	0.0135177	0.880981	34.3591	1.69212	0.800846	0.390822	1	-10.6922	0.887087	-0.0937446	0.0630707	0.71525	24.004	1.33957	0.474634	0.00652507	0.149142	-38.5416	0.59299	-0.637133	0.234771
FBgn0266449	33859	Kr-h2	1771	0.111771	1	-30.08	0.799933	-0.234578	0.154757	1	-26.45	0.824077	-0.194167	0.134116	1	-28.06	0.813369	-0.211951	0.125364	1	-35.29	0.765281	-0.294631	0.0950848	1	-41.23	0.725773	-0.366293	0.330767	1	17.84	1.14588	0.258076	0.124688	1	-29.39	0.826628	-0.189963	0.287822	1	19.17	1.1275	0.23573	0.0265753	0.247821	-45.62	0.730887	-0.356814	0.728625
FBgn0030089	31842	AP-1gamma	5497	0.742213	1	1.9812	1.03166	0.113242	0.629579	1	2.913	1.04655	0.132965	0.722843	1	-2.1369	0.965856	0.0226954	0.0254378	1	18.39	1.29384	0.426365	0.732099	1	-2.8439	0.954559	0.00656214	0.460844	1	-4.6605	0.9229	-0.0396367	0.579823	1	-3.4832	0.941232	-0.0127057	0.583712	1	-3.3142	0.947044	-0.00427059	0.310874	0.775658	6.2272	1.10506	0.207974	0.474809
FBgn0025638	31014	Roc1a	1229	0.797551	1	5.51	1.03829	0.122064	0.64242	1	-10	0.930507	-0.0283997	0.490387	1	-14.95	0.896108	-0.0799226	0.649944	1	-11.97	0.916817	-0.0486849	0.833501	1	6.06	1.04211	0.127122	0.467659	1	16.24	1.12594	0.233815	0.0277407	1	-54.33	0.727696	-0.362721	0.0231405	0.614933	55.62	1.38652	0.522576	0.0100346	0.170206	-65.62	0.671111	-0.471707	0.995516
FBgn0025724	45757	beta'COP	3066	0.956859	1	0.6958	1.01108	0.0855277	0.662334	1	-5.6396	0.910229	-0.05855	0.708739	1	4.8188	1.07671	0.172111	0.264947	1	-18.0417	0.712812	-0.390601	0.529551	1	-10.3572	0.835134	-0.176032	0.267206	1	14.8364	1.21934	0.34408	0.712547	1	-4.8168	0.944821	-0.0074913	0.0759182	0.73849	24.472	1.38955	0.525614	0.0341407	0.27834	-30.1116	0.655055	-0.504192	0.952186
FBgn0038658	42264	CG14292	648	0.781977	1	23.86	1.05823	0.14826	0.358636	1	-80.9	0.802558	-0.230131	0.84582	1	-16.75	0.95912	0.0130983	0.47855	1	-75.75	0.815127	-0.209017	0.749712	1	-37.83	0.907673	-0.0623947	0.553672	1	53.29	1.1356	0.245619	0.830546	1	-19.11	0.958938	0.012837	0.522533	1	55.65	1.13582	0.245882	0.136611	0.537228	-136.55	0.70659	-0.402416	0.972459
FBgn0004856	31840	Bx42	2403	0.509161	1	-8.0291	0.903787	-0.0682617	0.480339	1	-8.5956	0.896998	-0.0785665	0.722008	1	-4.298	0.948497	-0.00217049	0.174113	1	-20.888	0.749697	-0.322474	0.336257	1	-15.2239	0.817571	-0.204947	0.537821	1	7.6261	1.09635	0.197043	0.234238	1	-15.041	0.852279	-0.148355	0.145737	0.907973	18.3691	1.22012	0.344963	0.0414736	0.299715	-26.9647	0.735173	-0.348918	0.821952
FBgn0034245	36991	UQCR-6.4	561	0.048206	1	170.05	1.49414	0.626808	0.046523	1	171.6	1.49865	0.63101	0.841205	1	-15.72	0.95432	0.00621843	0.456356	1	72.47	1.21059	0.334098	0.0215419	1	278.17	1.80833	0.894005	0.858891	1	-14.71	0.955208	0.00749467	0.0964149	1	-145.14	0.683681	-0.446776	0.162386	0.944857	114.71	1.33333	0.468149	0.473513	0.892445	56.89	1.12399	0.231416	0.353982
FBgn0260456	37948	CG4806	2070	0.245139	1	-17.2451	0.838861	-0.16997	0.829341	1	-3.1	0.971033	0.0300301	0.0317803	1	-34.4522	0.678077	-0.457837	0.210478	1	-22.8724	0.786279	-0.257943	0.918275	1	-1.98	0.981499	0.0447421	0.0913605	0.962217	26.5559	1.36595	0.501766	0.0844154	1	-27.2163	0.784579	-0.26088	0.196124	1	19.32	1.18053	0.299276	0.138418	0.539682	-22.42	0.822542	-0.196703	0.96109
FBgn0029715	31388	CG11444	1282	0.412324	1	27.95	1.21875	0.343411	0.538798	1	20.82	1.16295	0.278519	0.274435	1	37.69	1.29498	0.427588	0.721597	1	-14.7	0.88495	-0.0970396	0.884497	1	6.24	1.04884	0.135978	0.769932	1	-9.99	0.939623	-0.0150493	0.301289	1	-36.03	0.811854	-0.214485	0.076728	0.738638	63.73	1.49879	0.631139	0.216683	0.661904	-42.91	0.775927	-0.275914	0.931291
FBgn0026533	47906	Dek	4138	0.9664	1	0.6669	1.00711	0.0801246	0.959779	1	0.7985	1.00851	0.0820379	0.284723	1	17.3738	1.18521	0.304756	0.0582731	1	39.7938	1.42421	0.559945	0.479088	1	14.4238	1.15376	0.26755	0.181933	1	-22.2572	0.799809	-0.234789	0.882884	1	-2.3677	0.974064	0.034306	0.873826	1	-2.5157	0.973182	0.0330627	0.834354	1	3.3142	1.0363	0.119428	0.932009
FBgn0085446	31591	CG34417	20162	0.519974	1	9.8122	1.36939	0.505275	0.721027	1	5.4121	1.20375	0.326245	0.751783	1	4.791	1.18036	0.299085	0.108947	1	31.3982	2.18203	1.15835	0.628545	1	9.1496	1.34445	0.479695	0.575168	1	-8.5803	0.726341	-0.365237	0.959889	1	0.765	1.03476	0.117375	0.763628	1	-4.5543	0.828547	-0.186808	0.513556	0.916149	9.9664	1.45284	0.587691	0.903882
FBgn0032482	34716	Pect	2210	0.683022	1	6.05	1.04941	0.136732	0.559549	1	8.69	1.07097	0.164752	0.642281	1	-6.89	0.943728	-0.00907775	0.24766	1	21.7	1.17723	0.295405	0.342049	1	19.34	1.15795	0.272567	0.503286	1	10.3	1.08914	0.187944	0.572231	1	-8.66	0.935618	-0.0208992	0.421558	1	12.07	1.09858	0.19985	0.818591	1	-3.38	0.974872	0.0354434	0.52687
FBgn0027567	39161	CG8108	3160	0.851447	1	-5.63	0.960832	0.0155433	0.735904	1	-10.15	0.929386	-0.0300499	0.795046	1	-7.81	0.945666	-0.00626654	0.255984	1	42.93	1.29866	0.431531	0.925352	1	-3.55	0.975303	0.0360498	0.739229	1	-10.11	0.925623	-0.0356036	0.938888	1	2.33	1.01887	0.0960836	0.504024	1	-20.25	0.859121	-0.137456	0.737049	0.999532	10.1	1.08179	0.178604	0.988908
FBgn0260635	39753	Diap1	3143	0.90701	1	-1.0964	0.98722	0.0527215	0.241774	1	-11.3377	0.867841	-0.123684	0.5261	1	6.0037	1.06998	0.163476	0.263696	1	-13.2211	0.845887	-0.158611	0.37551	1	-10.973	0.872092	-0.117017	0.655787	1	4.2905	1.04674	0.133224	0.802085	1	2.4058	1.02568	0.105252	0.407919	1	7.8884	1.09195	0.191502	0.0594754	0.357678	-19.2261	0.794761	-0.243385	0.720201
FBgn0038829	42463	CG17271	1916	0.339086	1	-17.97	0.865725	-0.127013	0.237492	1	-22.55	0.831503	-0.181963	0.149423	1	-28.11	0.789957	-0.251612	0.679075	1	-9.31	0.930434	-0.0285074	0.170456	1	-33.69	0.748263	-0.325064	0.389461	1	16.32	1.15437	0.268279	0.13495	1	-29.63	0.804642	-0.226608	0.342548	1	17.84	1.1333	0.24282	0.0504178	0.327054	-40.39	0.733698	-0.35163	0.852339
FBgn0040959	50433	Peritrophin-15a	361	0.661422	1	65.74	1.11511	0.22047	0.45458	1	-113.25	0.801695	-0.231591	0.343656	1	-144.61	0.746782	-0.327742	0.609076	1	-94.17	0.835105	-0.17608	0.858161	1	38.38	1.0672	0.159894	0.970666	1	5.78	1.01355	0.0888917	0.202864	1	-206.89	0.676304	-0.461354	0.650359	1	68.06	1.11918	0.225492	0.240652	0.693793	-181.31	0.716326	-0.383969	0.498856
FBgn0038149	41650	GILT1	1122	0.601452	1	14.9	1.08227	0.179224	0.710484	1	-10.56	0.94169	-0.0120394	0.633775	1	-13.58	0.925014	-0.0365054	0.572271	1	-19.76	0.890889	-0.0879035	0.682103	1	-14.8	0.918277	-0.046508	0.0930226	0.962217	51.62	1.30814	0.441635	0.143359	1	-44.22	0.832093	-0.180997	0.0133934	0.614048	82.26	1.45422	0.58902	0.00691401	0.15292	-92.82	0.647555	-0.519622	0.769192
FBgn0032817	35262	CG10631	12133	0.255797	1	-38.5036	0.590673	-0.64234	0.400743	1	-27.9647	0.702711	-0.409833	0.484657	1	23.1044	1.24562	0.373643	0.671934	1	-16.9874	0.819409	-0.201893	0.444256	1	-32.4953	0.654546	-0.505233	0.14769	1	-50.9018	0.565573	-0.699998	0.914887	1	-3.5407	0.94928	-0.00103896	0.463775	1	-24.2567	0.74213	-0.336191	0.909409	1	-3.708	0.946884	-0.00450309	0.757259
FBgn0019957	42591	ND-42	1618	0.477777	1	-22.9	0.814214	-0.21054	0.405808	1	-26.9326	0.781498	-0.266216	0.566615	1	-18.41	0.850641	-0.150976	0.143557	1	-60.0053	0.513181	-0.828329	0.330588	1	-40.1952	0.673899	-0.46614	0.0550112	0.915006	67.23	1.6412	0.758049	0.97669	1	-0.94	0.994567	0.0629052	0.137945	0.888484	49.76	1.4037	0.539729	0.0309688	0.266761	-76.6926	0.556741	-0.720846	0.147029
FBgn0030734	32588	CG9911	1745	0.45443	1	-12.6	0.901777	-0.071304	0.311178	1	-17.28	0.865295	-0.127692	0.0818808	1	-31.3265	0.755796	-0.311514	0.171901	1	-29.1918	0.772437	-0.282023	0.339752	1	-21.33	0.833723	-0.178334	0.0758562	0.948372	32.6365	1.33662	0.471573	0.0838248	1	-31.67	0.803609	-0.228353	0.0691585	0.723166	32.98	1.25709	0.386363	0.0112035	0.175889	-50.26	0.688329	-0.437663	0.81148
FBgn0027779	34997	VhaSFD	2829	0.865348	1	-2.98	0.97136	0.0304914	0.363773	1	-16.4288	0.842107	-0.164712	0.886861	1	-2.5	0.975973	0.0369929	0.627541	1	-10.5052	0.899037	-0.0754638	0.906179	1	-2.64	0.974628	0.0350996	0.266961	1	20.61	1.20295	0.325334	0.972352	1	0.62	1.0051	0.0773814	0.335321	1	17.49	1.16809	0.284623	0.0853671	0.425961	-33.9188	0.720925	-0.375338	0.301251
FBgn0028690	40717	Rpn5	1897	0.917555	1	1.36	1.00803	0.0813809	0.301599	1	-14	0.917336	-0.0479112	0.998085	1	0.03	1.00018	0.0706327	0.301783	1	17.15	1.10126	0.203218	0.275044	1	20.23	1.11945	0.22583	0.131127	1	21.79	1.12864	0.237121	0.729524	1	-4.73	0.975856	0.0368286	0.0667876	0.718657	26.55	1.15677	0.271147	0.0108485	0.173372	-40.55	0.793017	-0.246366	0.9402
FBgn0000045	40444	Act79B	1619	0.839397	1	-38.92	0.863678	-0.130243	0.644006	1	-89.12	0.687846	-0.438609	0.904661	1	-22.99	0.919475	-0.044725	0.98833	1	-3.44	0.987951	0.0537383	0.809874	1	-59.16	0.792785	-0.246764	0.921337	1	19.25	1.07333	0.167783	0.888152	1	27.42	1.10781	0.211397	0.87106	1	-31.16	0.890858	-0.0879509	0.763064	1	-57.96	0.772116	-0.282586	0.280323
FBgn0031008	32921	CG8010	1633	0.332701	1	-21.9309	0.802904	-0.229545	0.577046	1	-12.4549	0.888066	-0.0922387	0.917095	1	-2.31	0.97924	0.041579	0.0908913	1	-48.9192	0.560356	-0.712277	0.303314	1	-29.7559	0.732579	-0.353691	0.390423	1	19.64	1.18025	0.298951	0.261119	1	-25.98	0.831932	-0.181261	0.0694759	0.723166	43.31	1.38923	0.525301	0.0247151	0.240937	-55.7649	0.639249	-0.536903	0.930809
FBgn0039936	43842	Gyf	5274	0.739715	1	-6.575	0.924992	-0.0365377	0.645086	1	-9.1395	0.895736	-0.0804906	0.145889	1	30.3327	1.34604	0.481338	0.258742	1	28.2227	1.32197	0.456245	0.85065	1	-4.7188	0.946168	-0.00553956	0.251059	1	-23.6949	0.799179	-0.23586	0.50633	1	13.4267	1.16603	0.282181	0.731618	1	-6.7889	0.922552	-0.040153	0.90522	1	-2.3506	0.970933	0.0298882	0.657925
FBgn0034145	36860	CG5065	5493	0.256684	1	15.8014	1.25566	0.384782	0.270354	1	15.3313	1.24806	0.376354	0.778999	1	3.8079	1.06161	0.152652	0.0607887	1	33.6218	1.54399	0.672645	0.179456	1	24.3723	1.39434	0.530408	0.726452	1	-4.8523	0.926047	-0.0349771	0.74174	1	-4.5695	0.930056	-0.0290641	0.794982	1	3.5251	1.05704	0.146701	0.391029	0.842482	11.8062	1.18071	0.299496	0.280266
FBgn0015286	31332	Rala	2751	0.224255	1	16.75	1.15109	0.264346	0.610465	1	6.83	1.06161	0.15265	0.0411498	1	29.9	1.26971	0.40022	0.104028	1	28.16	1.25401	0.382959	0.67457	1	7.86	1.0709	0.164658	0.0208507	0.880981	-35.71	0.746306	-0.328606	0.481067	1	-9.92	0.913717	-0.0533191	0.758711	1	4.11	1.03707	0.12045	0.838121	1	2.72	1.02366	0.102535	0.402178
FBgn0033934	36603	CG17385	1853	0.818709	1	4.69	1.04159	0.126425	0.436606	1	16.12	1.14293	0.254513	0.720146	1	-7.35	0.934829	-0.022055	0.731388	1	-8.62	0.923568	-0.0386463	0.733937	1	-8.99	0.920287	-0.0435161	0.69769	1	8.12	1.07702	0.17251	0.194907	1	-27.97	0.80236	-0.230465	0.177467	0.989044	28.74	1.25483	0.383865	0.540433	0.929609	-12.62	0.910825	-0.0576539	0.912545
FBgn0250746	40639	Prosbeta7	1215	0.773322	1	5.59	1.03541	0.118245	0.424335	1	-15.75	0.900222	-0.0736639	0.485866	1	-13.68	0.913335	-0.0538898	0.249068	1	-28.44	0.819829	-0.201196	0.54373	1	-15.92	0.899145	-0.0753	0.0783701	0.948372	38.2	1.26496	0.395024	0.0392573	1	-46.23	0.797769	-0.238257	0.00483674	0.573397	70.75	1.44821	0.58324	0.00145103	0.0966609	-86.5	0.62161	-0.574305	0.654497
FBgn0027785	42282	NP15.6	648	0.815168	1	-14.92	0.953254	0.00468655	0.403559	1	-54.27	0.829965	-0.184482	0.377313	1	-57.49	0.819877	-0.201117	0.228891	1	-97.77	0.693674	-0.427257	0.968049	1	-3.45	0.989191	0.0554604	0.603792	1	34.38	1.13138	0.240475	0.111662	1	-111.42	0.726563	-0.364825	0.186827	1	88.31	1.27669	0.407827	0.0456897	0.312253	-142.58	0.650093	-0.514381	0.572079
FBgn0010470	37449	Fkbp14	1800	0.732227	1	7.17	1.05671	0.146279	0.80491	1	-5.17	0.959108	0.0130803	0.251571	1	-24.85	0.803449	-0.228624	0.47382	1	-18.59	0.852962	-0.147263	0.679063	1	11.37	1.08993	0.188947	0.189244	1	29.32	1.28864	0.420767	0.600861	1	-11.26	0.920793	-0.0427637	0.458292	1	15.73	1.12442	0.231944	0.329882	0.795145	-20.9	0.852983	-0.14723	0.22358
FBgn0029094	40141	asf1	1505	0.671298	1	10.0955	1.10344	0.205947	0.877317	1	3.6655	1.03756	0.121093	0.927972	1	-2.1434	0.978038	0.0398932	0.54935	1	-17.5192	0.82049	-0.200101	0.652871	1	-13.6113	0.860532	-0.135218	0.379863	1	21.4389	1.22461	0.350051	0.0782496	1	-45.15	0.721365	-0.374514	0.016827	0.614933	64.4455	1.66034	0.774283	0.0225175	0.231532	-60.78	0.624907	-0.567238	0.992146
FBgn0033241	35754	CG2915	1750	0.774201	1	-5.65	0.949599	-0.000579253	0.899658	1	2.48	1.02212	0.100471	0.208891	1	-25.6065	0.771574	-0.283537	0.432644	1	-19.1567	0.829111	-0.185883	0.518813	1	-16.2794	0.854778	-0.144364	0.0699832	0.940296	38.7965	1.44855	0.583565	0.306436	1	-20.85	0.857329	-0.140303	0.103288	0.803282	34.04	1.30366	0.436863	0.127938	0.521083	-31.56	0.784043	-0.261807	0.923515
FBgn0261987	42131	Pxt	2716	0.44906	1	14.83	1.1191	0.225395	0.910036	1	-2.18	0.982493	0.0461317	0.57711	1	10.86	1.08721	0.185505	0.227147	1	29.63	1.23795	0.365081	0.927896	1	-2.31	0.981449	0.0446722	0.147764	1	30.09	1.22226	0.347397	0.731293	1	6.83	1.04305	0.128364	0.0990308	0.786795	34.12	1.27401	0.404916	0.0816437	0.415516	-36.3	0.77118	-0.28423	0.843025
FBgn0086254	39304	Akr1B	1521	0.84059	1	4.6	1.03623	0.119328	0.426662	1	-18.41	0.855005	-0.144002	0.433071	1	18.16	1.14303	0.254625	0.513659	1	-18.45	0.85469	-0.144504	0.437658	1	-22.9	0.819642	-0.201506	0.935745	1	1.87	1.01288	0.0879855	0.326234	1	-23.22	0.863588	-0.130384	0.0772509	0.739673	43.25	1.34063	0.47574	0.017434	0.205545	-61.66	0.637763	-0.540017	0.839595
FBgn0041188	41883	Atx2	5915	0.862356	1	-5.4212	0.947868	-0.00307902	0.591546	1	-16.8742	0.837732	-0.171803	0.835194	1	-6.5072	0.937425	-0.0182573	0.189615	1	52.14	1.50139	0.633565	0.951881	1	2.36	1.02269	0.101239	0.742982	1	-10.3468	0.89386	-0.0833548	0.846982	1	6.08	1.07501	0.169938	0.468144	1	-22.934	0.77946	-0.269756	0.846371	1	6.0598	1.07476	0.169618	0.596934
FBgn0261260	8674055	mgl	17674	0.214287	1	9.643	1.45894	0.593539	0.414552	1	6.2124	1.29567	0.428324	0.319613	1	7.633	1.36328	0.499048	0.0670258	1	18.1523	1.86393	0.936538	0.547966	1	5.7445	1.2734	0.40425	0.376813	1	-6.8216	0.761851	-0.300712	0.877097	1	1.1748	1.0569	0.146521	0.961379	1	-0.3634	0.982705	0.0464276	0.388613	0.840763	6.5758	1.31847	0.452567	0.761052
FBgn0016070	39034	smg	5963	0.624954	1	26.18	1.21934	0.344075	0.844145	1	-10.49	0.912115	-0.0557193	0.161017	1	78	1.65349	0.768489	0.285693	1	71.44	1.59853	0.721176	0.740633	1	-21.9165	0.816383	-0.206923	0.15914	1	-78.67	0.601388	-0.61841	0.56845	1	30.7378	1.34948	0.484894	0.558552	1	-31.4078	0.736865	-0.345812	0.69556	0.991017	20.9178	1.23783	0.364944	0.974179
FBgn0036996	40267	mag	1477	0.480755	1	-30.57	0.809485	-0.218455	0.171531	1	-61.7193	0.61536	-0.587792	0.113695	1	-72.7655	0.546519	-0.745359	0.148493	1	-80.3996	0.498943	-0.865272	0.487345	1	-38.29	0.761374	-0.301562	0.196485	1	58.6055	1.66829	0.780975	0.893452	1	-5.81	0.961804	0.0169298	0.845203	1	-8.35	0.947962	-0.00294306	0.231074	0.679619	-53.3693	0.64914	-0.516347	0.120817
FBgn0267347	2768920	squ	1372	0.0445081	1	36.78	1.26679	0.397028	0.11599	1	27.74	1.20122	0.323334	0.805142	1	-4.12	0.970115	0.0287312	0.13339	1	32.27	1.23408	0.360733	0.223718	1	31.45	1.22813	0.354035	0.0932176	0.962217	-31.59	0.763795	-0.297262	0.00281301	0.784283	-63.38	0.617109	-0.584006	0.116829	0.833032	27.67	1.20071	0.322748	0.996609	1	0.07	1.00042	0.0709703	0.192577
FBgn0260484	318211	HIP	2050	0.488166	1	7.89	1.07217	0.166296	0.14192	1	17.12	1.1566	0.270953	0.408252	1	9.44	1.08635	0.18441	0.00414816	0.918664	44.83	1.41008	0.546048	0.321273	1	17.65	1.16145	0.276738	0.012101	0.880981	-33.0551	0.721665	-0.373954	0.00332375	0.822391	-39.8651	0.682527	-0.449046	0.162102	0.943674	16.25	1.14865	0.261406	0.938529	1	0.87	1.00693	0.0798777	0.122383
FBgn0053094	42467	Synd	2356	0.954586	1	-0.47	0.995659	0.064413	0.23443	1	-10.0906	0.90681	-0.0636954	0.502064	1	-5.58	0.948467	-0.00221344	0.4068	1	-8.4925	0.921569	-0.0416115	0.87245	1	1.93	1.01782	0.0946741	0.136972	1	13.44	1.13087	0.239846	0.265669	1	-9.89	0.921527	-0.0416746	0.0474163	0.67602	17.75	1.16393	0.279681	0.00454446	0.129932	-27.8406	0.779095	-0.27039	0.697624
FBgn0027335	32850	Rip11	3889	0.821273	1	-3.73	0.964027	0.0200966	0.407038	1	-13.8846	0.866095	-0.126431	0.793286	1	-4.3286	0.958254	0.0118597	0.0523762	1	42.63	1.41113	0.547084	0.43182	1	-16.3615	0.842208	-0.164549	0.399832	1	-14.1909	0.857179	-0.140541	0.817047	1	-3.8456	0.956799	0.00977544	0.381708	1	-14.6739	0.858483	-0.138469	0.961847	1	0.7893	1.00887	0.0825213	0.604438
FBgn0085195	5740596	CG34166	613	0.369742	1	125.97	1.32093	0.45516	0.989064	1	-1.89	0.995185	0.0637581	0.645151	1	-63.79	0.837482	-0.17221	0.59463	1	-90.43	0.769611	-0.286989	0.938981	1	-15.27	0.961097	0.0159207	0.71626	1	-52.95	0.838921	-0.169873	0.0981136	1	-253.68	0.520861	-0.808788	0.331094	1	136.94	1.34888	0.484275	0.32475	0.789666	-138.83	0.737784	-0.344127	0.286785
FBgn0038181	41688	CG9297	4318	0.606816	1	50.32	1.30999	0.443592	0.674008	1	41.05	1.25288	0.381704	0.449957	1	74.39	1.45826	0.592889	0.187978	1	163.15	2.00505	1.03917	0.620943	1	65.52	1.40362	0.539652	0.312504	1	-103.76	0.561676	-0.70916	0.912665	1	11.04	1.09055	0.189731	0.678727	1	-40.41	0.751063	-0.320013	0.409296	0.855837	81.46	1.66814	0.78085	0.684355
FBgn0026259	44261	eIF5B	4410	0.786669	1	5.1855	1.0525	0.140783	0.941707	1	-1.3988	0.985837	0.050797	0.642068	1	-8.9322	0.909561	-0.0595541	0.181562	1	32.5455	1.32953	0.464173	0.605513	1	12.5855	1.12743	0.235641	0.876403	1	-3.014	0.966449	0.0235373	0.888166	1	2.7249	1.0324	0.114238	0.448735	1	-14.6711	0.851454	-0.149675	0.492193	0.903416	13.2723	1.15783	0.272415	0.988036
FBgn0003655	31580	swa	2022	0.290558	1	-10.35	0.907333	-0.0629076	0.401381	1	-8.14	0.92712	-0.0333928	0.999541	1	0.01	1.00009	0.0705123	0.383506	1	-10.37	0.907154	-0.0631774	0.0507072	1	-26.6609	0.761296	-0.301701	0.256801	1	11.48	1.10278	0.205111	0.175373	1	-13.88	0.89873	-0.0759298	0.0197435	0.614933	25.37	1.22715	0.352924	0.00413229	0.125809	-33.51	0.755509	-0.312028	0.779151
FBgn0028534	34800	CG7916	923	0.731908	1	-36.93	0.880756	-0.103526	0.175869	1	-153.75	0.503552	-0.85321	0.0855671	1	-202.28	0.346852	-1.33333	0.247048	1	-158.61	0.487859	-0.894699	0.180577	1	-193.91	0.373878	-1.23828	0.409595	1	91.92	1.85571	0.930326	0.71436	1	-40.19	0.832213	-0.180801	0.518859	1	-70.17	0.773426	-0.280289	0.444606	0.873742	-83.58	0.651067	-0.512376	0.196878
FBgn0031977	34095	baf	1022	0.175299	1	48.56	1.27804	0.409301	0.230738	1	42.55	1.24363	0.371425	0.238571	1	41.8	1.23934	0.366628	0.76206	1	-12.77	0.926882	-0.0337433	0.348987	1	44.17	1.25291	0.381733	0.321745	1	-35.94	0.833957	-0.177952	0.124199	1	-57.33	0.758956	-0.305868	0.085652	0.753042	63.19	1.36181	0.497545	0.551559	0.934249	-20.64	0.913219	-0.0540643	0.746305
FBgn0259143	32196	CG42258	4159	0.893287	1	-0.8656	0.986391	0.0515681	0.938942	1	0.4941	1.00777	0.0810238	0.161596	1	9.4464	1.14852	0.261253	0.351285	1	7.5111	1.11809	0.224153	0.992756	1	0.0869	1.00137	0.0722654	0.0231354	0.880981	-17.2001	0.764545	-0.295934	0.235075	1	-8.352	0.869911	-0.120433	0.926096	1	0.5983	1.00941	0.0832565	0.987102	1	-0.1042	0.998377	0.0681576	0.346053
FBgn0037549	40959	CG7878	2375	0.90396	1	1.7	1.01392	0.0893938	0.53287	1	8.87	1.07265	0.166902	0.243523	1	-17	0.86077	-0.134842	0.272938	1	19.49	1.15962	0.274558	0.231873	1	23.38	1.19148	0.312064	0.662108	1	6.4	1.06089	0.151722	0.40502	1	-12.33	0.900428	-0.0733507	0.9022	1	1.73	1.01417	0.0897269	0.614592	0.960095	7.14	1.05766	0.147515	0.648307
FBgn0030151	31914	CG1354	1852	0.319434	1	-15.77	0.87719	-0.109063	0.189163	1	-21.14	0.835371	-0.175646	0.167822	1	-22.29	0.826415	-0.190313	0.069891	1	-37.0163	0.711734	-0.392642	0.167385	1	-28.4818	0.778196	-0.271955	0.0111676	0.880981	45.84	1.43196	0.56751	0.425026	1	-12.75	0.922591	-0.0400945	0.0341587	0.635401	36.3	1.28269	0.414339	0.0026374	0.117128	-57.44	0.651266	-0.511967	0.791427
FBgn0262656	31310	Myc	9170	0.381296	1	23.4587	1.42911	0.564733	0.382629	1	23.3909	1.42787	0.563523	0.0568806	1	54.3822	1.99478	1.03194	0.0523388	1	68.0822	2.24538	1.19873	0.30805	1	34.27	1.62688	0.745777	0.040077	0.886397	-59.6838	0.452693	-0.99225	0.777751	1	7.5055	1.1793	0.297834	0.628696	1	-12.8071	0.765729	-0.293839	0.186145	0.620706	36.198	1.86473	0.937137	0.763695
FBgn0036927	40188	Gabat	2330	0.581028	1	-7.94	0.927923	-0.0322072	0.124626	1	-23.5649	0.786085	-0.258279	0.584836	1	-7.86	0.928649	-0.0311362	0.221873	1	-22.3362	0.797239	-0.23916	0.838578	1	-3.61	0.967229	0.0246452	0.292753	1	15.58	1.1523	0.265794	0.244477	1	-17.37	0.871571	-0.117833	0.104923	0.807789	25.09	1.22776	0.353616	0.0070841	0.153281	-48.6549	0.64026	-0.534789	0.661554
FBgn0042138	59176	CG18815	1801	0.717353	1	6.91	1.05157	0.139563	0.871707	1	3.08	1.02299	0.101632	0.482028	1	13.53	1.10098	0.20286	0.634309	1	-11.14	0.916859	-0.0486219	0.22032	1	31.96	1.23853	0.365721	0.347642	1	18.76	1.12717	0.235322	0.943105	1	-1.4	0.991651	0.0588717	0.096993	0.778541	33.69	1.25144	0.380105	0.127541	0.520991	-30.61	0.81745	-0.205148	0.688615
FBgn0053519	3346201	Unc-89	13261	0.7424	1	-6.067	0.792635	-0.24702	0.69073	1	-7.3531	0.748677	-0.324315	0.832044	1	-3.9087	0.866404	-0.125944	0.956661	1	1.2254	1.04188	0.126818	0.763115	1	-6.9256	0.763289	-0.29816	0.968649	1	0.7281	1.02872	0.109325	0.892929	1	2.4945	1.10578	0.208864	0.758426	1	-5.6751	0.80603	-0.224267	0.927393	1	-1.678	0.928846	-0.0308469	0.0841662
FBgn0085358	50358	Diedel3	2719	0.545536	1	9.4571	1.17845	0.296837	0.993076	1	-0.1344	0.997464	0.0669006	0.891226	1	-2.1188	0.96002	0.0143838	0.569532	1	-10.8852	0.794605	-0.243651	0.530656	1	13.5624	1.25591	0.385057	0.816859	1	3.7331	1.07337	0.167838	0.19291	1	-21.8503	0.714229	-0.387922	0.152919	0.921728	23.4646	1.44276	0.577981	0.15083	0.56383	-23.599	0.691359	-0.431756	0.808345
FBgn0022382	36041	Pka-R2	4855	0.190939	1	18.6289	1.2433	0.371054	0.378803	1	12.2807	1.16039	0.27547	0.157279	1	20.2757	1.2648	0.394849	0.00789858	1	52.4015	1.68437	0.794415	0.317246	1	19.299	1.25205	0.380784	0.047717	0.901436	-30.5357	0.684693	-0.444787	0.717948	1	-5.1799	0.927542	-0.0327693	0.711998	1	-5.0801	0.933653	-0.0237788	0.220767	0.66621	17.3608	1.24285	0.370552	0.362705
FBgn0033087	35569	Hsepi	3054	0.49317	1	100.272	5.18709	2.38877	0.724923	1	50.7871	3.12073	1.66482	0.0757109	1	290.262	13.1206	3.71925	0.582762	1	97.7921	5.08354	2.35995	0.998542	1	-0.327	0.986345	0.0515049	0.0899476	0.962217	-274.514	0.126335	-2.50361	0.9345	1	-11.8742	0.769746	-0.286752	0.847709	1	27.622	2.15342	1.13974	0.871995	1	23.1651	1.4492	0.584191	0.892213
FBgn0267791	43862	HnRNP-K	2571	0.494863	1	6.3855	1.07672	0.17213	0.711836	1	3.4309	1.04122	0.125944	0.641423	1	-4.333	0.94794	-0.00297528	0.955444	1	0.6338	1.00761	0.0808145	0.977139	1	-0.3635	0.995633	0.064376	0.385451	1	8.4674	1.10732	0.21079	0.288688	1	-10.4254	0.89339	-0.0840732	0.134485	0.877135	14.5598	1.17493	0.292703	0.243397	0.697953	-11.1289	0.886196	-0.0951169	0.980836
[truncated: 14,538 more rows]
[truncated: 44 more columns]
