# Supplementary material for: Functional Diversification, Redundancy, and Epistasis among Paralogs of the Drosophila melanogaster Obp50a–d Gene Cluster
Source: Mol Biol Evol. 2021 Feb 9;38(5):2030–44. doi: 10.1093/molbev/msab004 (PMC8097280; doi:10.1093/molbev/msab004)
Supplement: msab004_Supplementary_Data [file msab004_supplementary_data.zip › Supp data file 12 - Male transcriptional niche tissue expression.xlsx]

## Sheet: Male Transc Niche Tiss Expr
Supp data file 12 - Male transcriptional niche tissue expression
For definitions of transcriptional niches, see Supplementary table S4
Entrez_ID	FlyBase_ID	Gene_symbol	FDR	log2(Fold Change)	Transcriptional Niche	imaginal disc, larvae L3 wandering	central nervous system, larvae L3	central nervous system, pupae P8	head, virgin 1-day female	head, virgin 4-day female	head, virgin 20-day female	head, mated 1-day female	head, mated 4-day female	head, mated 20-day female	head, mated 1-day male	head, mated 4-day male	head, mated 20-day male	salivary gland, larvae L3 wandering	salivary gland, white prepupae	digestive system, larvae L3 wandering	digestive system, 1-day adult	digestive system, 4-day adult	digestive system, 20-day adult	fat body, larvae L3 wandering	fat body, white prepupae	fat body, pupae P8	carcass, larvae L3 wandering	carcass, 1-day adult	carcass, 4-day adult	carcass, 20-day adult	ovary, virgin 4-day female	ovary, mated 4-day female	testis, mated 4-day male	accessory gland, mated 4-day male
8673987	FBgn0261061	Sfp96F	0.00429679	2.35817	Obp50a	0	0	0	0	0	0	0	0	0	0	0	0	0	0	0	4	3	0	0	0	0	0	0	0	0	0	0	3	228
2768691	FBgn0250832	Dup99B	8.00974e-05	1.87029	Obp50a	0	0	0	0	0	0	0	0	0	0	0	0	0	0	0	55	45	14	1	0	0	0	11	20	12	0	0	229	4524
4379879	FBgn0083936	Acp54A1	7.85752e-05	2.09216	Obp50a	0	0	0	0	0	0	0	0	0	0	0	0	0	0	1	19	24	3	0	0	0	0	3	9	5	0	0	113	2817
40236	FBgn0036970	Spn77Bc	0.0335187	1.62171	Obp50a	0	0	0	0	0	0	0	0	0	0	0	1	0	1	0	43	45	8	0	0	2	0	15	17	15	0	0	172	4987
40235	FBgn0036969	Spn77Bb	0.0430103	1.42552	Obp50a	0	0	0	0	0	0	0	0	0	0	0	0	0	0	0	13	16	3	0	0	0	0	5	8	4	0	0	26	973
43595	FBgn0000094	Anp	0.0491478	1.85455	Obp50a	0	0	0	0	0	0	0	0	0	0	0	0	0	0	0	14	12	1	0	0	1	0	4	3	4	0	0	88	2097
36850	FBgn0034137	CG4945	0.0468127	0.725483	Obp50a	1	0	2	5	4	4	4	3	2	4	4	5	0	0	2	0	1	1	0	0	4	8	22	21	15	0	0	1	2
39573	FBgn0036415	CG7768	0.0334684	1.60639	Obp50a	308	1	2	0	0	0	0	0	0	0	0	1	3	7	5	9	6	3	5	56	19	1	0	2	3	0	0	413	80
41579	FBgn0038088	CG10126	0.0231404	1.30818	Obp50a	49	26	8	14	26	21	18	20	21	19	32	48	209	67	18	28	22	32	1	12	20	85	18	22	32	2	2	134	234
34455	FBgn0032269	w-cup	0.0194579	1.29417	Obp50a	335	0	5	0	0	0	0	0	0	0	0	1	2	14	4	21	19	3	3	95	136	2	5	8	4	0	0	622	352
38340	FBgn0020509	Acp62F	0.00616276	1.79403	Obp50a	0	0	0	0	0	0	0	0	0	0	0	0	0	0	0	43	12	2	0	0	0	0	3	3	3	0	0	84	931
40124	FBgn0036882	CG9279	0.0329452	1.26982	Obp50a	39	7	21	8	8	6	7	7	5	15	15	15	0	1	1	1	1	0	1	10	10	2	2	2	2	0	0	42	20
59227	FBgn0042189	CG17376	0.000848548	1.33891	Obp50a	715	0	9	0	0	0	1	0	0	1	0	1	6	19	10	22	16	7	4	106	406	2	4	6	19	0	0	2476	377
36076	FBgn0005619	Hdc	0.0109864	0.626085	Obp50a	0	1	3	49	47	22	48	30	20	81	51	41	0	5	0	0	0	0	0	2	2	1	2	3	2	0	0	0	0
10178901	FBgn0261531	CG42659	0.0283919	1.91926	Obp50a	91	0	1	0	0	0	0	0	0	0	0	0	0	7	0	3	5	1	1	31	39	0	1	1	2	0	0	470	86
43567	FBgn0041102	ocn	8.27115e-06	1.4464	Obp50a	242	0	5	0	0	0	0	0	0	1	0	1	3	6	4	11	10	2	2	70	121	1	2	4	3	0	0	726	199
318960	FBgn0051816	CG31816	0.0246705	1.59972	Obp50a	10	0	0	0	0	0	0	0	0	0	0	0	0	0	1	1	0	0	0	3	14	0	0	0	0	0	0	73	7
39598	FBgn0036437	CG5048	0.00974753	1.24888	Obp50a	199	0	3	0	0	0	0	0	0	1	0	1	5	14	3	6	4	1	2	70	53	1	1	2	2	0	0	2011	180
10178962	FBgn0262107	asRNA:CR42860	0.0079325	2.35079	Obp50a	0	0	1	1	2	1	1	2	1	1	3	2	0	0	0	1	1	0	0	0	0	0	10	9	3	0	0	0	1
37268	FBgn0034472	CG8517	0.00701554	1.21678	Obp50a	80	0	1	0	0	0	0	0	0	0	0	0	2	5	1	4	3	1	0	16	24	0	0	1	2	0	0	316	47
317999	FBgn0052371	CG32371	0.0291695	1.28465	Obp50a	102	0	2	0	0	0	0	0	0	0	0	1	1	4	1	5	3	1	0	28	35	0	1	1	1	0	0	241	89
246666	FBgn0043530	Obp51a	7.85752e-05	1.87229	Obp50a	0	0	0	0	0	0	0	0	0	0	0	0	0	0	0	2	1	0	0	0	0	0	0	0	0	0	0	2	120
19835069	FBgn0265648	CR44455	0.0493756	1.24692	Obp50a	97	0	1	0	0	0	0	0	0	1	0	0	2	12	1	1	2	0	1	27	40	0	1	1	1	0	0	339	54
326178	FBgn0051948	CG31948	0.0334684	1.21384	Obp50a	153	0	2	0	0	0	0	0	0	0	0	0	1	7	2	5	4	1	0	39	58	1	1	1	1	0	0	310	65
261620	FBgn0051709	CG31709	0.00542855	1.30718	Obp50a	202	0	3	0	0	0	0	0	0	1	0	0	2	9	2	6	5	2	2	67	68	1	1	2	2	0	0	377	101
39418	FBgn0036285	toe	0.0119306	0.618201	Obp50a	8	2	1	2	2	3	1	2	2	4	4	5	3	18	0	1	1	0	0	1	3	5	2	2	3	0	0	6	148
41908	FBgn0038361	Uros2	0.0206406	1.2647	Obp50a	12	0	0	0	0	0	0	0	0	0	0	0	0	0	0	0	0	0	0	3	4	0	0	0	0	0	0	94	10
8673983	FBgn0259967	Sfp53D	0.00542855	1.92895	Obp50a	0	0	0	0	0	0	0	0	0	0	0	0	0	0	0	3	2	0	0	0	0	0	1	1	1	0	0	19	383
5740441	FBgn0085190	CG34161	0.0460863	1.50147	Obp50a	35	0	1	0	0	0	0	0	0	0	0	0	0	2	1	1	1	0	0	11	27	1	0	0	0	0	0	91	31
36787	FBgn0034082	CG10734	0.0267765	1.27522	Obp50a	150	0	3	0	0	0	0	0	0	0	0	0	2	8	2	5	4	1	1	44	44	1	1	1	1	0	0	227	73
2768659	FBgn0053293	CG33293	0.0469387	1.13589	Obp50a	139	1	3	1	2	1	0	1	2	1	1	2	3	2	3	4	3	3	2	31	19	1	1	2	2	0	0	347	85
34986	FBgn0032588	CG5968	0.0380926	1.25396	Obp50a	158	0	1	0	0	0	0	0	0	0	0	0	1	10	2	6	4	0	2	41	51	0	1	2	1	0	0	526	97
8674082	FBgn0260428	CG42523	0.00974753	1.48085	Obp50a	60	0	1	0	0	0	1	0	0	1	0	0	0	3	1	2	2	0	0	17	35	0	0	0	1	0	0	95	37
36327	FBgn0033705	CG13168	0.00875843	1.4018	Obp50a	102	0	3	1	1	0	2	1	0	2	2	1	1	4	2	3	3	0	2	32	34	1	0	1	1	0	0	250	62
318554	FBgn0051008	CG31008	0.0220845	1.44476	Obp50a	12	0	0	0	0	0	0	0	0	0	0	0	0	0	0	0	0	1	0	2	1	0	0	0	0	0	0	94	7
39599	FBgn0036438	goddard	0.0114346	1.38897	Obp50a	132	0	2	0	0	0	0	0	0	0	0	0	2	8	2	2	3	1	1	39	60	0	0	1	1	0	0	926	117
34578	FBgn0028412	Mst33A	0.0406296	1.29724	Obp50a	198	0	2	0	0	0	0	0	0	0	0	0	1	8	3	4	3	1	2	38	38	1	1	1	2	0	0	182	73
14462673	FBgn0264081	CG43750	0.0374862	1.30323	Obp50a	45	0	1	0	0	0	0	0	0	0	0	0	0	2	0	2	1	0	1	10	37	0	0	0	0	0	0	156	25
44964	FBgn0015008	Actn3	0.0491478	1.20502	Obp50a	31	0	0	0	0	0	0	0	0	0	0	0	0	2	0	1	0	0	0	7	2	0	0	0	1	0	0	25	12
12797990	FBgn0262487	CG43077	0.0291695	1.74748	Obp50a	64	0	0	0	0	0	0	0	0	0	0	0	0	2	1	1	1	0	0	12	2	0	0	0	0	0	0	52	13
10178841	FBgn0262106	CR42859	0.0334684	1.80294	Obp50a	4	0	0	0	0	0	0	0	0	0	0	0	0	0	0	0	0	0	0	1	0	0	0	0	0	0	0	8	2
14462495	FBgn0264706	CR43975	8.00974e-05	1.77352	Obp50a	23	0	2	0	3	1	3	1	1	0	0	0	0	4	0	0	1	0	0	7	1	0	0	0	0	1	0	164	16
35101	FBgn0032680	Ntf-2r	0.0460863	1.3041	Obp50a	69	1	1	1	0	0	1	0	0	0	0	0	0	3	1	1	1	0	1	17	8	1	0	1	1	0	1	101	29
14462591	FBgn0264377	CG43829	0.00573607	2.17143	Obp50a	0	0	0	0	0	0	0	0	0	0	0	0	0	0	0	0	1	0	0	0	0	0	0	0	0	0	0	3	117
34678	FBgn0032448	CG5781	0.00542855	1.37265	Obp50a	31	0	1	0	0	0	0	0	0	0	0	0	0	2	0	1	1	0	0	9	37	0	0	1	1	0	0	790	39
317969	FBgn0259701	CG42355	0.010608	1.52082	Obp50a	42	0	1	0	0	0	0	0	0	0	0	0	1	2	2	1	2	0	0	15	27	0	0	0	1	0	0	102	28
251324	FBgn0061435	CG30270	0.0447816	1.34628	Obp50a	31	0	1	0	0	0	0	0	0	2	0	0	1	2	1	0	0	0	1	9	11	0	0	1	0	0	0	125	16
14462780	FBgn0264347	CR43803	0.0194579	1.36409	Obp50a	180	0	1	0	0	0	0	0	0	0	0	0	1	5	1	2	1	0	2	22	4	0	0	0	1	0	0	95	30
50470	FBgn0040996	CG12617	0.0487844	1.37407	Obp50a	18	0	0	0	0	0	0	0	0	0	0	0	0	1	0	0	0	0	0	3	3	0	0	0	0	0	0	85	8
35661	FBgn0033167	CG1701	0.0303588	1.65495	Obp50a	0	0	0	0	0	0	0	0	0	0	0	0	0	0	0	1	0	0	0	0	0	0	0	0	0	0	0	5	125
39602	FBgn0036441	CG13476	0.0291695	1.27244	Obp50a	56	0	1	0	0	0	0	0	0	0	0	0	1	5	1	2	1	0	0	16	1	0	0	1	1	0	0	238	29
10178963	FBgn0261832	CG42764	0.00429679	1.57432	Obp50a	20	0	0	1	0	0	0	1	1	1	2	2	0	0	0	0	1	0	0	4	4	0	0	1	0	0	0	16	7
32659	FBgn0052568	CG32568	0.00429679	1.28657	Obp50a	62	0	0	0	0	0	0	0	0	0	0	0	0	2	0	1	0	0	1	9	5	0	0	0	0	0	0	35	14
14462849	FBgn0264726	CR43994	0.00875843	1.20457	Obp50a	0	0	0	0	0	0	0	0	0	0	0	0	0	0	0	5	4	1	0	0	0	0	1	1	2	0	0	26	598
43369	FBgn0039576	UQCR-14L	0.0493756	1.39881	Obp50a	27	0	1	0	0	0	0	0	0	0	0	0	0	7	1	0	0	0	0	9	55	0	0	0	0	0	0	239	19
26067104	FBgn0262967	CR43278	0.0190836	1.58054	Obp50a	53	0	1	0	0	0	0	0	0	0	0	0	0	1	0	0	1	0	1	8	13	0	0	0	0	0	0	48	10
10178913	FBgn0262036	CG42847	8.27115e-06	1.60328	Obp50a	22	0	1	0	0	0	0	0	0	0	0	0	0	3	0	1	0	0	13	21	4	0	0	0	0	0	0	31	7
318715	FBgn0051406	CG31406	0.0488238	1.25209	Obp50a	71	0	0	0	0	0	0	0	0	0	0	0	0	4	1	1	1	0	1	20	6	0	0	1	0	0	0	82	25
37307	FBgn0034505	CG16739	0.0298809	1.34151	Obp50a	99	1	3	0	1	0	0	1	1	2	2	3	2	6	2	4	5	1	1	31	122	1	2	3	2	0	0	477	103
12797860	FBgn0262845	CG43209	0.00429679	1.56295	Obp50a	31	0	1	0	0	0	0	0	0	0	0	0	0	0	1	0	0	0	0	7	20	0	0	0	0	0	0	153	24
318783	FBgn0051526	CR31526	0.0303588	1.52235	Obp50a	1	0	0	0	0	0	0	0	0	0	0	0	0	0	0	0	0	0	0	0	0	0	0	0	0	0	0	8	1
318663	FBgn0051287	CG31287	0.0291695	1.30996	Obp50a	41	0	1	0	0	0	0	0	0	0	0	0	0	1	0	1	1	0	0	8	10	0	0	1	1	0	0	60	15
2768925	FBgn0250834	CG33308	0.0211638	1.25999	Obp50a	20	0	1	0	0	0	0	0	0	0	0	0	0	1	0	1	1	0	0	6	11	0	0	0	0	0	0	100	14
41810	FBgn0038280	CG14861	0.00542855	1.28106	Obp50a	40	0	0	0	0	0	0	0	0	0	0	0	1	3	1	2	0	0	0	11	10	0	0	0	0	0	0	53	22
318662	FBgn0051286	CG31286	0.0438497	1.41757	Obp50a	21	0	0	0	0	0	0	0	0	0	0	0	0	1	0	0	1	0	0	5	5	0	0	0	0	0	0	45	11
10178923	FBgn0261807	CG42753	0.0344988	1.4501	Obp50a	7	0	0	0	0	0	0	0	0	0	0	0	0	0	0	0	0	1	0	2	1	0	0	0	0	0	0	29	9
38591	FBgn0035584	CG17030	0.0333854	1.18241	Obp50a	28	0	1	0	0	0	0	0	0	0	0	0	0	1	1	1	1	1	0	9	23	0	0	0	1	0	0	141	28
246672	FBgn0043539	Obp22a	0.00375351	1.43032	Obp50a	0	0	0	0	0	0	0	0	0	0	0	0	0	0	0	1	1	0	0	0	0	0	0	0	0	0	0	3	102
36834	FBgn0034122	CG15711	0.00974753	1.37392	Obp50a	3	0	0	0	0	0	0	0	0	0	0	0	0	0	0	0	0	0	0	0	2	1	1	2	2	0	0	20	2
34629	FBgn0003145	prd	0.0333854	0.680091	Obp50a	2	0	0	0	0	0	0	0	0	0	0	0	0	0	0	0	1	0	0	0	0	0	0	0	1	0	0	6	138
19836114	FBgn0262546	CR43100	0.0344988	1.60137	Obp50a	7	0	0	0	0	0	0	0	0	0	0	0	0	0	0	0	0	0	0	1	0	0	0	0	0	0	0	1	1
42629	FBgn0038960	CG13855	0.0496211	0.819343	Obp50a	12	0	0	0	0	0	0	0	0	0	0	0	0	1	0	0	0	0	0	4	6	0	0	0	0	0	0	43	6
19834869	FBgn0266068	CR44821	0.000848548	1.71296	Obp50a	0	0	0	0	0	0	0	0	0	0	0	0	0	0	0	1	0	0	0	0	0	0	0	0	0	0	0	1	40
41985	FBgn0259917	CG42446	0.0231404	1.43253	Obp50a	20	0	0	0	0	0	0	0	0	0	0	0	0	0	0	1	1	0	0	3	4	0	0	1	0	0	0	65	8
10178828	FBgn0261614	CG42703	0.01056	1.47051	Obp50a	18	0	1	0	0	0	0	0	0	0	0	0	0	0	0	1	0	0	0	8	0	0	0	0	0	0	0	63	4
19835452	FBgn0265370	CR44311	0.000138356	1.98567	Obp50a	0	0	0	0	0	0	0	0	0	0	0	0	0	0	0	0	0	0	0	0	0	0	0	0	0	0	0	2	31
33286	FBgn0031301	CG14339	0.0166091	0.66784	Obp50a	4	0	0	0	0	0	0	0	0	0	0	0	0	0	0	0	0	0	0	1	3	0	0	0	0	0	0	17	3
50147	FBgn0040674	CG9445	0.0291695	1.34333	Obp50a	4	0	0	0	0	0	0	0	0	0	0	0	0	0	0	0	0	0	0	1	0	0	0	0	0	0	0	28	3
246609	FBgn0050429	CG30429	0.0291695	1.37055	Obp50a	67	0	1	0	0	0	1	0	0	0	0	0	1	3	1	2	1	1	0	23	36	0	0	0	1	0	0	102	44
14462748	FBgn0264565	CR43937	0.0374862	2.46491	Obp50a	0	0	0	0	0	0	0	0	0	0	0	0	0	0	0	1	0	0	0	0	0	0	0	0	0	0	0	0	17
12798106	FBgn0262980	CG43288	0.00542855	2.19995	Obp50a	3	0	0	0	0	0	0	0	0	0	0	0	0	0	0	0	0	0	0	1	0	0	0	0	0	0	0	9	1
14462466	FBgn0264430	CR43848	0.0333854	1.67334	Obp50a	1	0	0	0	0	0	0	0	0	0	0	0	0	0	0	0	0	0	0	0	0	0	0	0	0	0	0	24	4
33538	FBgn0031513	CG3347	0.0332551	1.31989	Obp50a	15	0	0	0	0	0	0	0	0	0	0	0	0	0	0	0	0	0	0	2	1	0	0	0	0	0	0	4	2
14462909	FBgn0264480	CR43888	0.00542855	2.72636	Obp50a	0	0	0	0	0	0	0	0	0	0	0	0	0	0	0	1	0	0	0	0	0	0	0	0	0	0	0	2	26
19835013	FBgn0265062	CR44173	0.0231404	1.47551	Obp50a	0	0	0	0	0	0	0	0	0	0	0	0	0	0	0	0	0	0	0	0	0	0	0	0	0	0	0	4	89
19834929	FBgn0266977	CG45428	0.00542855	1.31787	Obp50a	5	0	1	0	0	0	0	0	0	0	0	0	0	0	0	0	1	0	0	3	10	0	0	0	0	0	0	25	2
19834833	FBgn0267044	CG45488	0.00875843	1.57301	Obp50a	0	0	0	0	0	0	0	0	0	0	0	0	0	0	0	0	0	0	0	0	0	0	0	0	0	0	0	0	0
34605	FBgn0032385	CG16964	0.000621814	1.44958	Obp50a	8	0	0	0	0	0	0	0	0	0	0	0	0	1	0	0	0	0	0	3	8	0	0	0	0	0	0	23	5
5740212	FBgn0085303	CG34274	0.00542855	1.61142	Obp50a	37	0	1	0	0	0	0	0	0	0	0	0	0	1	0	2	1	0	0	6	13	0	0	0	1	0	0	76	20
10178909	FBgn0262017	CG42830	0.0209635	1.46007	Obp50a	27	0	0	0	0	0	0	0	0	0	0	0	0	1	0	0	0	0	0	4	2	0	0	0	0	0	0	43	6
12797974	FBgn0262682	asRNA:CR43152	0.0291695	1.36594	Obp50a	93	0	0	0	0	0	0	0	0	0	0	1	0	2	2	1	0	0	0	14	1	0	0	1	0	0	0	127	19
14462354	FBgn0264819	asRNA:CR44027	0.0120407	1.5603	Obp50a	14	0	0	0	1	0	0	0	0	0	0	0	0	0	0	0	0	0	0	4	2	0	0	0	0	0	0	85	10
43370	FBgn0039577	CG12516	0.0291695	1.38086	Obp50a	28	0	0	0	0	0	0	0	0	0	0	0	1	2	1	1	0	0	0	9	18	0	0	0	0	0	0	56	12
14462617	FBgn0263743	CG43668	0.0058452	1.97472	Obp50a	0	0	0	0	0	0	0	0	0	0	0	0	0	0	0	0	0	0	0	0	0	0	0	0	0	0	0	0	0
19836050	FBgn0265834	CG44623	0.0291695	2.11844	Obp50a	2	0	0	0	0	0	0	0	0	0	0	0	0	0	0	0	0	0	0	0	0	0	0	0	0	0	0	3	1
34946	FBgn0000182	BicC	0.0438497	1.89636	Obp50a	21	0	1	0	1	0	3	0	0	0	0	1	0	0	0	5	16	11	0	4	3	0	9	23	15	618	393	67	16
19834733	FBgn0265681	CR44488	0.0449269	2.48672	Obp50a	1	0	0	0	0	0	0	0	0	0	0	0	0	0	0	0	0	0	0	0	0	0	0	0	0	0	0	1	1
19835379	FBgn0266832	CR45294	0.0402878	1.57172	Obp50a	1	0	0	0	0	0	0	0	0	0	0	0	0	0	0	0	0	0	0	0	5	0	0	0	0	0	0	17	3
5740688	FBgn0085211	RpS28-like	0.00429679	1.87874	Obp50a	14	0	0	0	0	0	0	0	0	0	0	0	0	0	0	1	0	0	0	2	14	0	0	0	0	0	0	117	10
5740757	FBgn0085345	CG34316	0.0374862	0.600225	Obp50a	8	0	0	0	0	0	0	0	0	0	0	0	1	0	13	22	15	7	0	0	0	0	0	0	0	1	0	3	3
14462509	FBgn0263664	CR43655	0.0435546	0.358138	Obp50a	0	0	0	0	0	0	0	0	0	0	0	0	0	0	0	0	0	0	0	0	0	0	0	0	0	0	0	4	1
19834719	FBgn0265822	CR44611	0.0374862	1.60601	Obp50a	1	0	0	0	0	0	0	0	0	0	0	0	0	0	0	0	0	0	0	0	0	0	0	0	0	0	0	11	1
26067362	FBgn0267710	CR46043	0.00429679	1.41247	Obp50a	45	0	1	0	0	0	0	0	0	0	0	0	1	2	0	1	1	0	2	15	22	0	0	0	0	0	0	110	31
41695	FBgn0038186	CG14362	0.0374862	1.36563	Obp50a	41	0	0	0	0	0	0	0	0	0	0	0	0	1	0	0	0	0	0	8	11	0	0	0	0	0	0	51	10
19835129	FBgn0266383	CR45025	0.00542855	1.76862	Obp50a	2	0	0	0	0	0	0	0	0	0	0	0	0	0	0	0	0	0	0	0	0	0	0	0	0	0	0	3	0
3772611	FBgn0053710	CG33710	0.0206406	1.73967	Obp50a	2	0	0	0	0	0	0	0	0	0	0	0	0	0	0	0	0	0	0	0	0	0	0	0	0	0	0	2	0
12797866	FBgn0262566	CG43106	0.000550792	1.74023	Obp50a	42	0	0	0	0	0	0	0	0	0	0	0	0	2	1	3	1	0	0	14	10	0	0	1	0	0	0	71	18
14462674	FBgn0264988	CG44139	0.00542855	1.68532	Obp50a	0	0	0	0	0	0	0	0	0	0	0	0	0	0	0	0	1	0	0	0	0	0	0	0	0	0	0	7	81
19836004	FBgn0265785	CG44574	0.0291695	1.85149	Obp50a	0	0	0	0	0	0	0	0	0	0	0	0	0	0	0	2	1	0	0	0	0	0	0	1	0	0	0	35	479
26067304	FBgn0267639	CR45977	0.0298694	1.82291	Obp50a	0	0	0	0	0	0	0	0	0	0	0	0	0	0	0	0	0	0	0	1	0	0	0	0	0	0	0	7	1
10178954	FBgn0261932	CG42798	0.00429679	1.99548	Obp50a	33	4	1	0	0	0	0	0	0	0	0	0	708	575	6	0	0	0	1	2	0	34	0	0	0	0	0	1	21
14462559	FBgn0265095	CR44200	0.0374862	1.9585	Obp50a	0	0	0	0	0	0	0	0	0	0	0	0	0	0	0	0	1	0	0	0	0	0	0	0	0	0	0	16	263
14462703	FBgn0263866	CR43713	0.0374862	1.8525	Obp50a	0	0	0	0	0	0	0	0	0	0	0	0	0	0	0	1	0	0	0	0	0	0	0	0	0	0	0	5	58
19835870	FBgn0266415	CR45055	0.0354389	1.89608	Obp50a	1	0	0	0	0	0	0	0	0	0	0	0	1	0	0	0	0	0	0	1	0	0	0	0	0	0	0	16	2
246666	FBgn0043530	Obp51a	0.0486678	1.6236	Obp50b	0	0	0	0	0	0	0	0	0	0	0	0	0	0	0	2	1	0	0	0	0	0	0	0	0	0	0	2	120
36834	FBgn0034122	CG15711	0.0486678	1.40232	Obp50b	3	0	0	0	0	0	0	0	0	0	0	0	0	0	0	0	0	0	0	0	2	1	1	2	2	0	0	20	2
19835440	FBgn0265879	CR44668	0.00187023	3.44229	Obp50b	1	0	0	0	0	0	0	0	0	0	0	0	0	0	0	0	0	0	0	0	3	0	0	0	0	0	0	4	0
33971	FBgn0031871	Fgop2	0.028465	0.778398	Obp50c	77	23	17	8	8	8	7	6	5	11	11	15	8	29	22	8	9	10	4	19	33	16	5	6	8	49	39	171	47
33822	FBgn0031751	CG9016	0.0209855	0.501994	Obp50c	949	20	34	3	2	2	3	2	3	6	6	9	9	49	16	53	39	19	9	256	829	8	11	23	20	0	1	9987	1437
33038	FBgn0031110	Obp19b	0.019745	0.637861	Obp50c	0	0	0	7	10	10	3	5	5	25	20	48	0	0	0	1	0	1	0	0	0	0	45	64	47	0	0	0	1
42773	FBgn0039084	CG10175	0.0143819	0.645653	Obp50c	1	1	5	2	3	2	1	2	2	4	4	5	1	18	2	0	1	1	0	0	10	1	1	1	1	0	0	5	11
33951	FBgn0031858	CG17378	0.019745	1.40453	Obp50c	20	2	3	7	5	6	4	5	5	9	10	9	0	0	0	0	0	0	0	4	3	1	1	1	1	0	0	66	9
40304	FBgn0086915	Mst77F	0.00845859	1.20927	Obp50c	384	0	4	0	0	0	0	0	0	0	1	0	2	21	4	10	6	2	1	63	248	2	2	2	4	0	0	653	126
45962	FBgn0004414	msopa	0.0389546	0.500256	Obp50c	1	0	0	0	0	0	0	0	0	0	0	0	0	0	0	82	43	13	0	0	2	0	23	14	33	0	0	454	15245
59227	FBgn0042189	CG17376	0.00900411	1.28115	Obp50c	715	0	9	0	0	0	1	0	0	1	0	1	6	19	10	22	16	7	4	106	406	2	4	6	19	0	0	2476	377
43567	FBgn0041102	ocn	0.00716202	1.28817	Obp50c	242	0	5	0	0	0	0	0	0	1	0	1	3	6	4	11	10	2	2	70	121	1	2	4	3	0	0	726	199
32065	FBgn0030283	CG15198	0.0482686	0.604632	Obp50c	175	0	2	0	0	0	0	0	0	2	0	1	2	11	2	8	5	3	3	53	151	0	2	3	4	0	0	1256	244
43191	FBgn0042710	Hex-t2	0.0398012	0.779115	Obp50c	25	0	1	0	0	0	0	0	0	0	0	0	0	1	0	1	1	0	0	5	16	0	0	0	0	0	0	153	20
40838	FBgn0019828	dj	0.0385337	1.27023	Obp50c	134	0	4	0	0	0	0	0	0	0	0	0	3	7	2	6	7	1	1	38	77	1	2	3	2	0	0	254	102
38608	FBgn0035598	CG4669	0.00900411	1.21075	Obp50c	50	0	1	0	0	0	0	0	0	0	0	0	1	3	1	2	1	0	0	13	23	0	0	0	1	0	0	150	28
43343	FBgn0267366	mil	0.0272379	0.671005	Obp50c	352	1	5	1	1	0	1	2	1	1	1	2	1	23	5	5	5	2	3	80	41	2	1	2	4	0	0	500	134
35810	FBgn0033285	CG18449	0.00900411	1.40604	Obp50c	299	0	8	0	0	0	0	0	0	2	0	1	2	18	6	13	13	3	4	84	264	2	2	5	4	0	0	2196	327
319026	FBgn0264086	CG43755	0.0364636	1.20643	Obp50c	121	0	5	0	0	0	0	0	0	1	0	1	1	9	2	5	8	2	2	51	101	1	2	3	3	0	0	557	171
40376	FBgn0037086	CG7202	0.00900411	0.81139	Obp50c	89	0	1	0	0	0	0	0	0	0	0	0	0	8	0	1	1	1	1	20	60	0	0	1	1	0	0	366	63
261620	FBgn0051709	CG31709	0.0482686	1.2273	Obp50c	202	0	3	0	0	0	0	0	0	1	0	0	2	9	2	6	5	2	2	67	68	1	1	2	2	0	0	377	101
38653	FBgn0035638	Tektin-C	0.00900411	0.756129	Obp50c	89	0	3	0	1	0	0	1	0	1	1	2	1	4	1	2	2	1	1	19	19	1	1	1	1	0	0	315	62
36787	FBgn0034082	CG10734	0.00118027	1.39939	Obp50c	150	0	3	0	0	0	0	0	0	0	0	0	2	8	2	5	4	1	1	44	44	1	1	1	1	0	0	227	73
2768659	FBgn0053293	CG33293	0.00242307	1.20056	Obp50c	139	1	3	1	2	1	0	1	2	1	1	2	3	2	3	4	3	3	2	31	19	1	1	2	2	0	0	347	85
35048	FBgn0032637	CG5050	0.00242307	1.36946	Obp50c	91	0	1	0	0	0	1	1	1	1	1	1	2	5	3	2	2	1	2	27	65	1	1	1	1	0	0	242	52
41481	FBgn0038000	Rsbp15	0.00807291	1.22114	Obp50c	38	0	0	0	0	0	0	0	0	0	0	0	0	3	1	1	0	1	0	8	19	0	0	0	1	0	0	234	25
39951	FBgn0036729	CG13733	0.0423912	0.807648	Obp50c	28	0	0	0	0	0	0	0	0	0	0	0	0	1	0	0	1	0	1	7	19	0	0	0	0	0	0	78	17
39344	FBgn0036218	Sprn	0.00354118	1.30578	Obp50c	55	0	1	0	0	0	0	0	0	0	0	0	0	3	1	1	0	0	0	13	5	0	0	0	0	0	0	84	19
34867	FBgn0013301	ProtB	0.0264293	2.04938	Obp50c	55	0	1	0	0	0	0	0	0	0	0	0	0	4	1	2	2	0	0	15	105	0	0	1	1	0	0	184	31
37692	FBgn0034844	CG9861	0.0104221	1.27192	Obp50c	45	0	1	0	0	0	0	0	0	1	0	0	0	1	1	1	1	0	0	12	19	0	0	0	1	0	0	241	37
44964	FBgn0015008	Actn3	0.0209446	1.25125	Obp50c	31	0	0	0	0	0	0	0	0	0	0	0	0	2	0	1	0	0	0	7	2	0	0	0	1	0	0	25	12
36519	FBgn0033864	CG18368	0.0292774	1.3509	Obp50c	13	0	0	0	0	0	0	0	0	0	0	0	0	1	0	0	1	0	0	3	2	0	0	0	0	0	0	14	8
40394	FBgn0037101	CG7634	0.0404818	1.22823	Obp50c	34	0	1	0	0	0	0	0	0	0	0	0	0	1	1	2	2	1	0	11	29	0	0	0	0	0	0	99	27
35065	FBgn0032650	CG7094	0.0365077	0.754185	Obp50c	31	0	0	0	0	0	0	0	0	0	0	0	0	1	0	1	1	0	0	7	4	0	0	1	0	0	0	75	16
41475	FBgn0037994	eIF3d2	0.0364636	0.858214	Obp50c	20	0	0	0	0	0	0	0	0	0	0	0	0	1	0	1	0	0	0	5	7	0	0	0	0	0	0	80	12
31219	FBgn0040391	CG2854	0.0104221	1.29403	Obp50c	10	1	0	0	0	0	0	0	0	0	0	0	0	0	0	0	0	0	0	2	3	0	0	0	0	0	0	84	9
40632	FBgn0037307	Tim17a2	0.019745	1.30833	Obp50c	19	0	0	0	0	0	0	0	0	0	0	0	1	0	1	1	1	2	0	5	5	0	0	0	1	0	0	129	10
34866	FBgn0013300	ProtA	0.0298352	1.44185	Obp50c	83	0	0	0	0	0	0	0	0	0	0	0	1	3	1	2	0	0	1	20	75	0	0	0	1	0	0	264	48
40887	FBgn0004174	Mst84Dc	0.0235481	2.06492	Obp50c	356	0	7	0	0	0	0	0	0	0	0	1	9	12	2	18	13	6	4	53	133	2	2	4	7	0	0	1567	234
319019	FBgn0051907	Mst27D	0.0179021	1.28355	Obp50c	62	0	0	0	0	0	0	0	0	0	0	0	0	4	1	1	0	0	1	17	2	0	0	1	1	0	0	87	21
39953	FBgn0036731	CG6333	0.0293522	1.3476	Obp50c	5	0	0	0	0	1	0	0	0	1	0	0	0	0	0	0	0	0	0	1	6	0	0	0	0	0	0	29	4
33057	FBgn0031127	CG1835	0.019745	1.44313	Obp50c	21	0	0	0	0	0	0	0	0	0	0	0	0	1	1	0	1	0	1	3	7	0	0	0	0	0	0	36	8
39489	FBgn0036345	CG17300	0.0293522	1.44945	Obp50c	30	0	0	0	0	0	0	0	0	0	0	0	0	1	0	0	0	0	0	6	17	0	0	0	1	0	0	134	12
40651	FBgn0037325	CG12147	0.0482686	1.24568	Obp50c	28	0	0	0	0	0	0	0	0	0	0	0	0	1	0	1	1	0	0	7	10	0	0	0	1	0	0	102	18
14462849	FBgn0264726	CR43994	0.0109646	0.796465	Obp50c	0	0	0	0	0	0	0	0	0	0	0	0	0	0	0	5	4	1	0	0	0	0	1	1	2	0	0	26	598
318939	FBgn0051784	CG31784	0.0179021	1.35579	Obp50c	20	0	0	0	0	0	0	0	0	0	0	0	1	0	0	0	0	0	0	6	7	0	0	0	0	0	0	28	10
318627	FBgn0051206	CG31206	0.0482686	1.26379	Obp50c	76	0	2	0	0	0	0	0	0	0	0	0	1	6	1	3	3	0	0	20	29	0	1	1	1	0	0	253	59
36230	FBgn0033629	Tsp47F	0.0104221	0.33627	Obp50c	0	0	7	0	1	0	0	0	0	0	1	2	0	0	0	0	0	0	0	0	8	1	1	1	0	0	0	0	0
40192	FBgn0036931	CG14183	0.0104221	1.3232	Obp50c	80	1	2	0	1	0	0	0	0	1	0	1	1	4	2	2	2	1	1	19	25	1	1	1	1	0	0	63	38
42650	FBgn0038978	tHMG1	0.00845859	1.36729	Obp50c	181	0	2	0	0	0	0	0	0	0	0	0	4	9	3	7	4	1	3	49	57	2	0	1	2	0	0	767	82
50437	FBgn0040963	CG18662	0.00845859	1.31399	Obp50c	51	0	1	0	0	0	0	0	1	0	1	0	0	3	0	2	1	0	0	11	20	0	0	1	0	0	0	127	23
37615	FBgn0034776	CG13527	0.0107452	1.39259	Obp50c	5	0	0	0	0	0	0	0	0	0	0	0	0	0	0	0	1	0	0	2	0	0	0	0	0	0	0	48	6
31272	FBgn0040356	CG12498	0.0054958	0.732203	Obp50c	18	0	0	0	0	0	0	0	0	0	0	0	0	1	0	0	0	0	0	4	1	0	0	0	0	0	0	46	11
41810	FBgn0038280	CG14861	0.0441437	1.22246	Obp50c	40	0	0	0	0	0	0	0	0	0	0	0	1	3	1	2	0	0	0	11	10	0	0	0	0	0	0	53	22
8673957	FBgn0261349	Mst36Fb	0.0353754	1.44583	Obp50c	30	0	0	1	0	0	0	0	0	1	1	0	1	0	1	2	2	1	0	8	18	0	0	0	1	0	0	78	17
318662	FBgn0051286	CG31286	0.0054958	1.55281	Obp50c	21	0	0	0	0	0	0	0	0	0	0	0	0	1	0	0	1	0	0	5	5	0	0	0	0	0	0	45	11
246431	FBgn0050065	CG30065	0.0151151	1.27284	Obp50c	62	0	1	0	0	0	0	0	0	1	0	0	1	5	1	2	0	0	1	15	42	0	0	0	0	0	0	206	25
39373	FBgn0036246	CG17154	0.0412029	1.27129	Obp50c	19	0	0	0	0	0	0	0	0	0	0	0	0	2	1	1	1	0	0	5	12	0	0	1	0	0	0	150	16
32861	FBgn0030951	CG6873	0.0054958	0.751273	Obp50c	16	0	0	0	0	0	0	0	0	0	0	0	0	1	1	1	0	0	0	4	7	0	0	0	0	0	0	232	16
41076	FBgn0037650	CG11977	0.0209855	0.638599	Obp50c	0	0	0	0	0	0	0	0	0	0	0	0	0	0	0	1	0	1	0	0	0	0	0	0	1	0	0	9	210
39186	FBgn0036075	CG8065	0.0313405	1.15522	Obp50c	62	0	1	0	0	0	0	0	0	0	0	0	0	7	1	1	1	0	1	15	33	0	0	0	1	0	0	128	34
41725	FBgn0038210	CG3199	0.0411506	1.36673	Obp50c	20	0	0	0	0	0	0	0	0	0	0	0	0	1	0	1	1	1	0	7	33	0	0	0	0	0	0	420	23
36834	FBgn0034122	CG15711	9.30855e-06	1.64037	Obp50c	3	0	0	0	0	0	0	0	0	0	0	0	0	0	0	0	0	0	0	0	2	1	1	2	2	0	0	20	2
37983	FBgn0035078	Tpc2	0.0206571	1.33086	Obp50c	22	0	0	0	0	0	0	1	0	0	0	0	0	1	0	0	0	0	0	3	3	0	0	0	0	0	0	34	7
33475	FBgn0031462	CG2964	0.0425397	1.45859	Obp50c	36	0	0	0	0	0	0	0	0	0	0	0	0	1	0	1	1	0	1	6	23	0	0	0	1	0	0	301	30
43176	FBgn0039413	CG14556	0.0253889	1.20923	Obp50c	14	0	0	0	0	0	0	0	0	0	0	0	1	2	0	1	0	0	0	4	7	0	0	0	0	0	0	22	5
2768932	FBgn0053322	CG33322	0.0298352	1.19552	Obp50c	60	0	1	0	0	0	0	0	0	0	0	0	1	3	1	1	1	0	1	18	17	0	0	0	1	0	0	118	39
33956	FBgn0031861	CG17375	2.03156e-05	1.44091	Obp50c	26	0	0	0	0	0	0	0	0	0	0	0	0	0	0	0	0	0	0	4	4	0	0	0	0	0	0	106	9
8674011	FBgn0260776	CG42570	0.00354118	1.3362	Obp50c	23	0	0	0	0	0	0	0	0	0	0	0	0	1	0	0	0	0	0	6	3	0	0	0	0	0	0	24	10
39490	FBgn0036346	CG11251	0.0288703	0.703353	Obp50c	9	0	0	0	0	0	0	0	0	0	0	0	0	0	0	0	0	0	0	2	4	0	0	0	0	0	0	76	4
40423	FBgn0037129	CG14565	0.0389546	3.73631	Obp50c	0	0	1	0	0	0	0	0	0	0	0	0	0	0	0	0	0	0	0	0	6	1	0	0	0	0	0	0	0
10178825	FBgn0261502	CG42650	0.0264293	1.81301	Obp50c	11	0	0	0	0	0	0	0	0	0	0	0	0	2	0	0	1	0	0	4	1	0	0	0	0	0	0	75	10
12797948	FBgn0262968	CR43279	0.0230735	1.48577	Obp50c	7	0	0	0	0	0	0	0	0	0	0	0	0	1	0	0	0	0	0	1	5	0	0	0	0	0	0	5	1
31308	FBgn0029656	CG10793	0.00242307	1.56672	Obp50c	11	0	0	0	0	0	0	0	0	0	0	0	0	0	0	0	0	0	0	3	5	0	0	0	0	0	0	14	2
34902	FBgn0041103	nht	0.00242307	0.643786	Obp50c	22	0	0	0	0	0	0	0	0	0	0	0	0	1	0	0	0	0	0	1	0	0	0	0	0	0	0	26	3
317880	FBgn0052141	saturn	0.0293522	1.35457	Obp50c	202	0	3	0	0	0	0	0	0	1	0	0	1	10	2	6	4	1	1	45	55	1	1	2	2	0	0	204	83
41496	FBgn0038014	CG10041	0.00242307	0.638549	Obp50c	0	0	0	0	0	0	0	0	0	0	0	0	0	0	0	0	0	0	0	0	0	0	0	0	0	0	0	2	54
8674090	FBgn0260996	CG42597	0.0116871	1.53859	Obp50c	5	0	0	0	0	0	0	0	0	0	0	0	0	0	0	0	0	0	0	0	0	0	0	0	0	0	0	3	1
33068	FBgn0261624	I-3	0.0239962	1.33268	Obp50c	14	0	0	0	0	0	0	0	0	0	0	0	0	1	0	1	1	0	0	2	12	0	0	0	0	0	0	28	7
33320	FBgn0031332	CG5556	0.0209855	1.28661	Obp50c	12	0	0	0	0	0	0	0	0	0	0	0	0	1	0	0	0	0	0	3	5	0	0	0	0	0	0	81	8
31059	FBgn0040368	eIF4E7	0.0267813	1.32828	Obp50c	64	0	1	0	0	0	0	0	0	0	0	0	1	4	1	2	1	0	1	19	31	0	0	1	1	0	0	107	51
318845	FBgn0051609	CG31609	0.0222037	1.77983	Obp50c	29	0	0	0	0	0	0	0	0	0	0	0	1	0	0	0	1	0	0	8	22	0	0	0	0	0	0	105	12
34230	FBgn0032090	CG9582	0.0385337	1.31	Obp50c	4	0	0	0	0	0	0	0	0	0	0	0	0	0	0	0	0	0	0	2	4	0	0	0	0	0	0	28	2
5740493	FBgn0085287	CG34258	0.00900411	1.60243	Obp50c	18	0	0	0	0	0	0	0	0	0	0	0	0	1	0	0	0	0	0	4	7	0	0	0	0	0	0	19	5
318658	FBgn0051281	Tpl94D	0.0293522	1.72742	Obp50c	70	0	2	0	0	0	0	0	0	0	0	0	1	4	1	2	2	0	0	23	29	0	0	0	1	0	0	134	43
34349	FBgn0032188	CG13137	0.0396769	1.66224	Obp50c	6	0	0	0	0	0	0	0	0	0	0	0	0	0	0	0	0	0	0	1	0	0	0	0	0	0	0	4	1
5740757	FBgn0085345	CG34316	0.00242307	0.439707	Obp50c	8	0	0	0	0	0	0	0	0	0	0	0	1	0	13	22	15	7	0	0	0	0	0	0	0	1	0	3	3
317922	FBgn0052219	CG32219	0.0235481	1.44384	Obp50c	19	0	0	0	0	0	0	0	0	0	0	0	0	0	0	0	0	0	1	4	1	0	0	0	0	0	0	52	4
19836228	FBgn0266962	CG45413	0.0054958	1.75177	Obp50c	15	0	0	0	0	0	0	0	0	0	0	0	0	0	0	0	0	0	0	2	0	0	0	0	0	0	0	13	3
43114	FBgn0039370	CG4956	0.0364636	1.66161	Obp50c	9	0	0	0	0	0	0	0	0	0	0	0	0	0	0	0	0	0	0	1	0	0	0	0	0	0	0	5	1
19835870	FBgn0266415	CR45055	0.0198132	1.98996	Obp50c	1	0	0	0	0	0	0	0	0	0	0	0	1	0	0	0	0	0	0	1	0	0	0	0	0	0	0	16	2
2768691	FBgn0250832	Dup99B	0.0125645	1.77643	Obp50d	0	0	0	0	0	0	0	0	0	0	0	0	0	0	0	55	45	14	1	0	0	0	11	20	12	0	0	229	4524
43567	FBgn0041102	ocn	0.00855142	1.36699	Obp50d	242	0	5	0	0	0	0	0	0	1	0	1	3	6	4	11	10	2	2	70	121	1	2	4	3	0	0	726	199
32065	FBgn0030283	CG15198	0.012217	1.61369	Obp50d	175	0	2	0	0	0	0	0	0	2	0	1	2	11	2	8	5	3	3	53	151	0	2	3	4	0	0	1256	244
5740215	FBgn0040759	CG13177	1.72458e-31	9.84625	Obp50d	6	0	0	0	0	0	0	0	0	0	0	0	2	0	34	7	5	4	0	0	0	19	2	1	2	0	0	0	0
14462757	FBgn0265087	CG44198	0.0125645	1.62096	Obp50d	0	0	0	0	0	0	0	0	0	0	0	0	0	0	0	0	0	0	0	0	0	0	0	0	0	0	0	2	22
37374	FBgn0034566	CG9313	0.0467282	0.838155	Obp50d	57	0	1	0	0	0	0	0	0	0	0	1	0	2	0	1	1	1	1	11	8	0	1	1	1	0	0	199	33
41908	FBgn0038361	Uros2	0.0154102	1.35587	Obp50d	12	0	0	0	0	0	0	0	0	0	0	0	0	0	0	0	0	0	0	3	4	0	0	0	0	0	0	94	10
35101	FBgn0032680	Ntf-2r	0.0108054	1.49161	Obp50d	69	1	1	1	0	0	1	0	0	0	0	0	0	3	1	1	1	0	1	17	8	1	0	1	1	0	1	101	29
34678	FBgn0032448	CG5781	0.00455863	1.50221	Obp50d	31	0	1	0	0	0	0	0	0	0	0	0	0	2	0	1	1	0	0	9	37	0	0	1	1	0	0	790	39
10178963	FBgn0261832	CG42764	0.0108054	1.68671	Obp50d	20	0	0	1	0	0	0	1	1	1	2	2	0	0	0	0	1	0	0	4	4	0	0	1	0	0	0	16	7
10178913	FBgn0262036	CG42847	0.0128772	1.45878	Obp50d	22	0	1	0	0	0	0	0	0	0	0	0	0	3	0	1	0	0	13	21	4	0	0	0	0	0	0	31	7
12798369	FBgn0262361	CG43059	0.00455863	1.89884	Obp50d	123	0	2	0	0	0	0	0	0	1	0	0	1	3	2	4	2	0	0	29	96	0	1	1	2	0	0	245	66
38591	FBgn0035584	CG17030	0.012217	1.27358	Obp50d	28	0	1	0	0	0	0	0	0	0	0	0	0	1	1	1	1	1	0	9	23	0	0	0	1	0	0	141	28
12798476	FBgn0262839	CG43203	0.00160503	1.64176	Obp50d	7	0	0	0	0	0	0	0	0	0	0	0	0	1	0	1	0	0	0	1	12	0	0	0	0	0	0	20	6
12798283	FBgn0263385	CR43437	0.0125645	1.58466	Obp50d	17	1	2	0	0	1	0	1	1	1	2	2	0	3	0	1	1	0	0	10	47	0	0	0	1	0	0	186	34
33410	FBgn0031409	CG4271	0.00365691	1.6212	Obp50d	0	0	0	0	0	0	0	0	0	0	0	0	0	0	0	1	1	0	0	0	0	0	0	0	0	0	0	9	172
19834929	FBgn0266977	CG45428	0.012217	1.38439	Obp50d	5	0	1	0	0	0	0	0	0	0	0	0	0	0	0	0	1	0	0	3	10	0	0	0	0	0	0	25	2
36642	FBgn0033963	CG12857	0.020732	0.70507	Obp50d	43	0	0	0	0	0	0	0	0	0	0	0	0	1	1	0	0	0	0	7	2	0	0	0	0	0	0	40	10
14462617	FBgn0263743	CG43668	0.00365691	2.39034	Obp50d	0	0	0	0	0	0	0	0	0	0	0	0	0	0	0	0	0	0	0	0	0	0	0	0	0	0	0	0	0
12797866	FBgn0262566	CG43106	0.010362	1.77111	Obp50d	42	0	0	0	0	0	0	0	0	0	0	0	0	2	1	3	1	0	0	14	10	0	0	1	0	0	0	71	18
10178954	FBgn0261932	CG42798	0.0432449	2.03262	Obp50d	33	4	1	0	0	0	0	0	0	0	0	0	708	575	6	0	0	0	1	2	0	34	0	0	0	0	0	1	21
8673987	FBgn0261061	Sfp96F	2.41419e-05	3.23392	Obp50a-d	0	0	0	0	0	0	0	0	0	0	0	0	0	0	0	4	3	0	0	0	0	0	0	0	0	0	0	3	228
2768691	FBgn0250832	Dup99B	0.00010819	1.99202	Obp50a-d	0	0	0	0	0	0	0	0	0	0	0	0	0	0	0	55	45	14	1	0	0	0	11	20	12	0	0	229	4524
4379879	FBgn0083936	Acp54A1	6.72202e-05	2.27504	Obp50a-d	0	0	0	0	0	0	0	0	0	0	0	0	0	0	1	19	24	3	0	0	0	0	3	9	5	0	0	113	2817
43595	FBgn0000094	Anp	0.0112185	2.23269	Obp50a-d	0	0	0	0	0	0	0	0	0	0	0	0	0	0	0	14	12	1	0	0	1	0	4	3	4	0	0	88	2097
41291	FBgn0266451	fau	0.00672262	2.71159	Obp50a-d	0	0	0	2	5	1	1	2	1	2	2	2	0	0	0	1	0	0	0	0	12	4	10	4	2	0	0	0	0
39573	FBgn0036415	CG7768	0.0451218	1.66508	Obp50a-d	308	1	2	0	0	0	0	0	0	0	0	1	3	7	5	9	6	3	5	56	19	1	0	2	3	0	0	413	80
5740593	FBgn0085468	ND-MWFE	0.0332557	1.66209	Obp50a-d	41	9	9	13	10	12	16	12	11	21	21	27	3	4	10	18	16	12	6	19	63	7	35	19	12	9	9	81	38
41579	FBgn0038088	CG10126	0.00147227	1.46184	Obp50a-d	49	26	8	14	26	21	18	20	21	19	32	48	209	67	18	28	22	32	1	12	20	85	18	22	32	2	2	134	234
12798278	FBgn0263024	CG43319	0.00366603	1.81855	Obp50a-d	0	0	0	0	0	0	0	0	0	0	0	0	0	0	0	52	79	6	0	0	1	0	10	12	4	0	0	233	5472
38340	FBgn0020509	Acp62F	0.00624916	1.87399	Obp50a-d	0	0	0	0	0	0	0	0	0	0	0	0	0	0	0	43	12	2	0	0	0	0	3	3	3	0	0	84	931
36091	FBgn0283625	CG46298	0.0201195	1.36602	Obp50a-d	NA	NA	NA	NA	NA	NA	NA	NA	NA	NA	NA	NA	NA	NA	NA	NA	NA	NA	NA	NA	NA	NA	NA	NA	NA	NA	NA	NA	NA
40124	FBgn0036882	CG9279	0.0305926	1.30871	Obp50a-d	39	7	21	8	8	6	7	7	5	15	15	15	0	1	1	1	1	0	1	10	10	2	2	2	2	0	0	42	20
59227	FBgn0042189	CG17376	6.72202e-05	1.46391	Obp50a-d	715	0	9	0	0	0	1	0	0	1	0	1	6	19	10	22	16	7	4	106	406	2	4	6	19	0	0	2476	377
10178901	FBgn0261531	CG42659	0.0281542	1.99609	Obp50a-d	91	0	1	0	0	0	0	0	0	0	0	0	0	7	0	3	5	1	1	31	39	0	1	1	2	0	0	470	86
43567	FBgn0041102	ocn	4.20533e-06	1.54036	Obp50a-d	242	0	5	0	0	0	0	0	0	1	0	1	3	6	4	11	10	2	2	70	121	1	2	4	3	0	0	726	199
318960	FBgn0051816	CG31816	0.00672262	1.78069	Obp50a-d	10	0	0	0	0	0	0	0	0	0	0	0	0	0	1	1	0	0	0	3	14	0	0	0	0	0	0	73	7
39598	FBgn0036437	CG5048	0.00191043	1.33306	Obp50a-d	199	0	3	0	0	0	0	0	0	1	0	1	5	14	3	6	4	1	2	70	53	1	1	2	2	0	0	2011	180
37268	FBgn0034472	CG8517	0.0069051	1.24699	Obp50a-d	80	0	1	0	0	0	0	0	0	0	0	0	2	5	1	4	3	1	0	16	24	0	0	1	2	0	0	316	47
7354474	FBgn0259739	CG42393	0.0264871	1.87115	Obp50a-d	67	0	1	0	0	0	0	0	0	0	0	0	1	0	0	2	1	0	0	8	18	0	0	0	0	0	0	57	16
246666	FBgn0043530	Obp51a	3.30988e-07	2.36138	Obp50a-d	0	0	0	0	0	0	0	0	0	0	0	0	0	0	0	2	1	0	0	0	0	0	0	0	0	0	0	2	120
8674008	FBgn0259966	Sfp51E	0.0356787	1.87653	Obp50a-d	0	0	0	0	0	0	0	0	0	0	0	0	0	0	0	2	5	0	0	0	0	0	1	1	1	0	0	45	905
8673981	FBgn0261055	Sfp26Ad	0.0173028	1.64073	Obp50a-d	3	0	0	0	0	0	0	0	0	0	0	0	0	0	0	17	14	5	0	2	1	0	3	4	6	0	0	196	3465
19835069	FBgn0265648	CR44455	0.00472616	1.41079	Obp50a-d	97	0	1	0	0	0	0	0	0	1	0	0	2	12	1	1	2	0	1	27	40	0	1	1	1	0	0	339	54
40017	FBgn0036787	CG4306	0.0402256	1.85333	Obp50a-d	8	2	1	2	2	8	5	5	4	3	8	16	7	6	6	1	1	1	146	66	38	5	1	2	2	0	0	22	5
326178	FBgn0051948	CG31948	0.0294443	1.24753	Obp50a-d	153	0	2	0	0	0	0	0	0	0	0	0	1	7	2	5	4	1	0	39	58	1	1	1	1	0	0	310	65
35602	FBgn0033115	Spn42De	0.0293041	1.4841	Obp50a-d	2	0	0	0	0	1	0	0	1	0	0	1	1	0	2	2	1	1	0	1	7	3	0	0	1	0	0	2	28
261620	FBgn0051709	CG31709	0.00202716	1.38608	Obp50a-d	202	0	3	0	0	0	0	0	0	1	0	0	2	9	2	6	5	2	2	67	68	1	1	2	2	0	0	377	101
14462851	FBgn0263647	CG43638	0.0448262	1.48055	Obp50a-d	114	0	2	0	1	0	0	0	0	0	0	0	1	11	1	6	4	0	1	42	77	1	0	2	1	0	0	1064	114
246610	FBgn0050430	CG30430	0.0251832	2.45502	Obp50a-d	101	0	2	0	0	0	0	0	0	1	0	0	2	3	1	5	2	2	0	19	46	0	1	2	3	0	0	1337	71
37374	FBgn0034566	CG9313	0.0105957	0.840497	Obp50a-d	57	0	1	0	0	0	0	0	0	0	0	1	0	2	0	1	1	1	1	11	8	0	1	1	1	0	0	199	33
39305	FBgn0036183	CG6083	0.0260205	1.24384	Obp50a-d	29	0	0	3	3	3	3	3	2	6	5	7	0	0	0	1	0	0	1	6	6	1	3	3	4	0	0	66	10
326329	FBgn0053199	CG33199	0.0217701	2.59147	Obp50a-d	0	1	12	7	5	8	5	5	5	12	12	6	0	0	0	1	1	0	0	0	1	0	3	2	1	0	0	0	0
251937	FBgn0047351	CG31468	0.00141951	1.49714	Obp50a-d	100	0	2	0	0	0	0	0	0	0	0	0	1	3	2	5	5	1	0	22	83	0	1	2	2	0	0	618	65
41908	FBgn0038361	Uros2	0.00366603	1.36046	Obp50a-d	12	0	0	0	0	0	0	0	0	0	0	0	0	0	0	0	0	0	0	3	4	0	0	0	0	0	0	94	10
42729	FBgn0039050	CG17110	0.0121516	2.35701	Obp50a-d	7	2	1	1	1	2	1	1	1	1	1	1	4	2	46	126	74	76	10	9	11	4	5	4	5	7	4	20	12
8673983	FBgn0259967	Sfp53D	0.0264871	1.89251	Obp50a-d	0	0	0	0	0	0	0	0	0	0	0	0	0	0	0	3	2	0	0	0	0	0	1	1	1	0	0	19	383
35689	FBgn0033190	Gpo2	0.0367038	0.73256	Obp50a-d	8	0	0	0	0	0	0	0	0	0	0	0	0	1	0	0	0	0	0	2	5	0	0	0	0	0	0	83	8
36787	FBgn0034082	CG10734	0.00537671	1.36956	Obp50a-d	150	0	3	0	0	0	0	0	0	0	0	0	2	8	2	5	4	1	1	44	44	1	1	1	1	0	0	227	73
2768659	FBgn0053293	CG33293	2.91372e-05	1.29645	Obp50a-d	139	1	3	1	2	1	0	1	2	1	1	2	3	2	3	4	3	3	2	31	19	1	1	2	2	0	0	347	85
35284	FBgn0264443	CG43861	0.0406038	0.639795	Obp50a-d	3	3	4	2	2	2	2	2	2	3	3	2	5	105	1	1	1	1	0	1	1	4	1	1	1	0	0	0	1
34986	FBgn0032588	CG5968	0.0135526	1.33456	Obp50a-d	158	0	1	0	0	0	0	0	0	0	0	0	1	10	2	6	4	0	2	41	51	0	1	2	1	0	0	526	97
31837	FBgn0030085	CG6999	0.0160357	1.63055	Obp50a-d	8	2	2	1	2	1	1	1	0	4	5	4	0	0	1	0	0	0	0	1	0	1	1	1	1	0	0	22	2
8674082	FBgn0260428	CG42523	0.00176731	1.64674	Obp50a-d	60	0	1	0	0	0	1	0	0	1	0	0	0	3	1	2	2	0	0	17	35	0	0	0	1	0	0	95	37
40900	FBgn0017456	Ubc84D	0.000540247	1.43799	Obp50a-d	22	0	0	1	0	1	0	0	1	0	1	1	0	1	0	1	0	1	0	8	6	0	0	0	0	0	0	290	20
318554	FBgn0051008	CG31008	0.000807211	1.69423	Obp50a-d	12	0	0	0	0	0	0	0	0	0	0	0	0	0	0	0	0	1	0	2	1	0	0	0	0	0	0	94	7
14462537	FBgn0264911	CG44102	0.0475962	1.71236	Obp50a-d	1	0	0	0	0	0	0	0	0	0	0	0	0	0	0	1	1	0	0	0	0	0	0	1	0	0	0	6	183
39599	FBgn0036438	goddard	0.00315709	1.50807	Obp50a-d	132	0	2	0	0	0	0	0	0	0	0	0	2	8	2	2	3	1	1	39	60	0	0	1	1	0	0	926	117
34578	FBgn0028412	Mst33A	0.0371786	1.34485	Obp50a-d	198	0	2	0	0	0	0	0	0	0	0	0	1	8	3	4	3	1	2	38	38	1	1	1	2	0	0	182	73
14462673	FBgn0264081	CG43750	0.0234453	1.37014	Obp50a-d	45	0	1	0	0	0	0	0	0	0	0	0	0	2	0	2	1	0	1	10	37	0	0	0	0	0	0	156	25
318875	FBgn0051659	CG31659	0.0271044	1.82419	Obp50a-d	0	0	0	0	1	0	0	0	0	0	0	0	0	0	0	4	4	1	0	0	0	0	1	2	1	0	0	37	715
44964	FBgn0015008	Actn3	0.0392352	1.23956	Obp50a-d	31	0	0	0	0	0	0	0	0	0	0	0	0	2	0	1	0	0	0	7	2	0	0	0	1	0	0	25	12
14462495	FBgn0264706	CR43975	5.84482e-06	2.05645	Obp50a-d	23	0	2	0	3	1	3	1	1	0	0	0	0	4	0	0	1	0	0	7	1	0	0	0	0	1	0	164	16
31986	FBgn0030215	CG15296	0.0177503	1.65212	Obp50a-d	29	0	0	0	0	0	0	0	0	0	0	0	0	2	0	1	0	0	0	8	9	0	0	0	0	0	0	142	14
5740575	FBgn0250825	CG34241	0.0215103	1.6512	Obp50a-d	29	0	0	0	0	0	0	0	0	0	0	0	0	0	0	0	1	0	0	6	14	0	0	0	1	0	0	225	16
14462445	FBgn0263750	CG43675	0.0356787	1.70152	Obp50a-d	103	38	22	21	23	12	19	19	14	28	26	24	26	72	99	19	29	22	12	51	40	69	34	28	27	103	86	383	91
14462591	FBgn0264377	CG43829	0.00202716	2.47905	Obp50a-d	0	0	0	0	0	0	0	0	0	0	0	0	0	0	0	0	1	0	0	0	0	0	0	0	0	0	0	3	117
33365	FBgn0031372	CG7295	0.0099728	1.33808	Obp50a-d	66	0	1	0	0	0	0	0	0	0	0	0	1	5	2	1	2	1	1	20	26	0	0	1	1	0	0	260	41
34678	FBgn0032448	CG5781	2.91372e-05	1.62361	Obp50a-d	31	0	1	0	0	0	0	0	0	0	0	0	0	2	0	1	1	0	0	9	37	0	0	1	1	0	0	790	39
37405	FBgn0034592	CG9406	0.0296703	1.33846	Obp50a-d	13	0	0	0	0	0	0	0	0	0	0	0	0	0	0	0	0	0	0	2	8	0	0	0	0	0	0	74	10
37274	FBgn0034478	CG10822	0.00125909	1.58563	Obp50a-d	32	0	0	0	0	0	0	0	0	0	0	0	1	0	0	1	0	0	1	8	1	0	0	0	1	0	0	243	22
317969	FBgn0259701	CG42355	0.0038452	1.6613	Obp50a-d	42	0	1	0	0	0	0	0	0	0	0	0	1	2	2	1	2	0	0	15	27	0	0	0	1	0	0	102	28
37831	FBgn0034957	Rsph4a	0.0112185	0.673999	Obp50a-d	39	0	1	0	0	0	0	0	0	0	0	0	0	2	1	1	1	0	0	12	13	0	1	1	1	0	0	441	37
40917	FBgn0037514	CG10919	0.00151597	1.63164	Obp50a-d	22	0	0	0	0	0	0	0	0	0	0	0	0	0	0	0	0	0	0	4	2	0	0	0	0	0	0	34	9
251324	FBgn0061435	CG30270	0.00239169	1.54654	Obp50a-d	31	0	1	0	0	0	0	0	0	2	0	0	1	2	1	0	0	0	1	9	11	0	0	1	0	0	0	125	16
14462780	FBgn0264347	CR43803	0.0102798	1.44107	Obp50a-d	180	0	1	0	0	0	0	0	0	0	0	0	1	5	1	2	1	0	2	22	4	0	0	0	1	0	0	95	30
12798099	FBgn0053218	CR33218	0.041285	1.63111	Obp50a-d	41	1	1	0	0	0	0	0	0	0	0	0	0	5	1	2	1	0	1	6	12	0	0	0	0	0	0	43	14
37903	FBgn0035008	CG3494	0.0234453	0.735227	Obp50a-d	106	0	1	0	0	0	0	0	0	1	0	0	2	7	1	3	2	1	1	29	62	0	1	1	2	0	0	973	85
319019	FBgn0051907	Mst27D	0.0379005	1.28587	Obp50a-d	62	0	0	0	0	0	0	0	0	0	0	0	0	4	1	1	0	0	1	17	2	0	0	1	1	0	0	87	21
35661	FBgn0033167	CG1701	0.00466233	1.91833	Obp50a-d	0	0	0	0	0	0	0	0	0	0	0	0	0	0	0	1	0	0	0	0	0	0	0	0	0	0	0	5	125
40025	FBgn0036795	CG18233	0.0427998	1.55242	Obp50a-d	1	0	0	0	0	0	0	0	0	0	0	0	0	0	0	1	1	1	0	0	0	0	0	0	1	0	0	7	199
39602	FBgn0036441	CG13476	0.00907588	1.35007	Obp50a-d	56	0	1	0	0	0	0	0	0	0	0	0	1	5	1	2	1	0	0	16	1	0	0	1	1	0	0	238	29
50463	FBgn0040989	CG5693	0.0422565	1.49896	Obp50a-d	11	0	0	0	0	0	0	0	0	0	0	0	0	0	0	0	0	0	0	2	9	0	0	0	0	0	0	76	7
40313	FBgn0037035	CG10589	0.00505144	0.750737	Obp50a-d	52	0	1	0	0	0	0	0	0	1	0	0	0	7	1	1	1	1	0	10	8	0	0	0	1	0	0	98	22
318950	FBgn0051803	Rsph9	0.0168375	1.45141	Obp50a-d	28	0	0	0	0	0	0	0	0	0	0	0	0	1	0	1	0	0	1	6	5	0	0	0	0	0	0	114	10
43369	FBgn0039576	UQCR-14L	0.00239169	1.73544	Obp50a-d	27	0	1	0	0	0	0	0	0	0	0	0	0	7	1	0	0	0	0	9	55	0	0	0	0	0	0	239	19
19835750	FBgn0265342	CG44296	0.031595	1.5934	Obp50a-d	18	0	1	0	0	0	0	0	0	0	0	0	0	0	0	1	0	0	0	6	0	0	0	0	0	0	0	112	6
41620	FBgn0038123	CG8508	0.00522131	1.52348	Obp50a-d	5	0	0	0	0	0	0	0	0	0	0	0	0	0	0	0	0	0	0	1	0	0	0	0	0	0	0	5	1
10178913	FBgn0262036	CG42847	0.000870541	1.51656	Obp50a-d	22	0	1	0	0	0	0	0	0	0	0	0	0	3	0	1	0	0	13	21	4	0	0	0	0	0	0	31	7
12798309	FBgn0263082	CG43350	0.0130441	1.86083	Obp50a-d	0	0	0	0	0	0	0	0	0	0	0	0	0	0	0	5	4	0	0	0	0	0	2	1	1	0	0	52	874
37307	FBgn0034505	CG16739	0.0258686	1.39692	Obp50a-d	99	1	3	0	1	0	0	1	1	2	2	3	2	6	2	4	5	1	1	31	122	1	2	3	2	0	0	477	103
12797860	FBgn0262845	CG43209	0.000660428	1.7529	Obp50a-d	31	0	1	0	0	0	0	0	0	0	0	0	0	0	1	0	0	0	0	7	20	0	0	0	0	0	0	153	24
50437	FBgn0040963	CG18662	0.0038452	1.37355	Obp50a-d	51	0	1	0	0	0	0	0	1	0	1	0	0	3	0	2	1	0	0	11	20	0	0	1	0	0	0	127	23
35243	FBgn0051697	CG31697	0.0492094	1.51157	Obp50a-d	28	2	1	1	0	0	0	0	0	0	0	1	0	2	1	2	2	1	1	10	63	0	0	0	1	0	0	832	33
318663	FBgn0051287	CG31287	0.00239169	1.45669	Obp50a-d	41	0	1	0	0	0	0	0	0	0	0	0	0	1	0	1	1	0	0	8	10	0	0	1	1	0	0	60	15
2768925	FBgn0250834	CG33308	0.000212356	1.44123	Obp50a-d	20	0	1	0	0	0	0	0	0	0	0	0	0	1	0	1	1	0	0	6	11	0	0	0	0	0	0	100	14
47873	FBgn0004581	bgcn	0.0313509	0.703064	Obp50a-d	12	0	0	0	0	0	0	0	0	0	0	0	0	0	0	0	0	0	0	2	0	0	0	0	0	0	0	14	4
38592	FBgn0035585	ATPsynCF6L	0.000202843	1.66171	Obp50a-d	57	0	2	0	0	0	0	0	0	1	0	0	1	2	0	2	1	0	1	17	14	1	0	0	0	0	0	98	22
50380	FBgn0040906	CG15579	0.00872718	1.62331	Obp50a-d	10	3	3	0	1	1	0	0	1	2	1	3	0	0	1	0	0	0	1	3	6	1	0	0	1	0	0	54	9
41810	FBgn0038280	CG14861	0.00270422	1.34169	Obp50a-d	40	0	0	0	0	0	0	0	0	0	0	0	1	3	1	2	0	0	0	11	10	0	0	0	0	0	0	53	22
14462582	FBgn0264510	CR43909	0.0212967	1.3776	Obp50a-d	7	0	0	0	0	0	1	0	0	0	0	0	1	2	0	1	0	0	0	3	2	0	0	0	0	0	0	37	7
2768973	FBgn0036465	Rpn12R	0.0058102	1.54112	Obp50a-d	47	0	1	0	0	0	0	0	0	0	0	0	0	2	1	0	1	0	0	8	11	0	0	0	0	0	0	121	19
246431	FBgn0050065	CG30065	0.00648958	1.33214	Obp50a-d	62	0	1	0	0	0	0	0	0	1	0	0	1	5	1	2	0	0	1	15	42	0	0	0	0	0	0	206	25
12797937	FBgn0262351	CG43049	0.0406038	1.54672	Obp50a-d	4	0	0	0	0	0	0	0	0	0	0	0	0	0	0	0	0	0	0	0	0	0	0	0	0	0	0	13	1
37582	FBgn0034745	CG4329	0.00505144	0.718185	Obp50a-d	21	0	1	0	0	0	0	0	0	0	0	0	0	1	0	1	1	0	0	6	6	0	0	0	0	0	0	59	15
10178923	FBgn0261807	CG42753	0.0181825	1.55758	Obp50a-d	7	0	0	0	0	0	0	0	0	0	0	0	0	0	0	0	0	1	0	2	1	0	0	0	0	0	0	29	9
32861	FBgn0030951	CG6873	0.000660428	0.670065	Obp50a-d	16	0	0	0	0	0	0	0	0	0	0	0	0	1	1	1	0	0	0	4	7	0	0	0	0	0	0	232	16
39579	FBgn0036421	CG13481	0.0264871	1.32429	Obp50a-d	18	0	0	0	0	0	0	0	0	0	0	0	0	1	0	1	0	0	0	5	0	0	0	0	0	0	0	34	6
42719	FBgn0039041	CG13838	0.00863387	1.65794	Obp50a-d	13	0	0	0	0	0	0	0	0	0	0	0	0	0	0	0	1	0	0	2	9	0	0	0	0	0	0	293	17
12798369	FBgn0262361	CG43059	0.0274677	1.63265	Obp50a-d	123	0	2	0	0	0	0	0	0	1	0	0	1	3	2	4	2	0	0	29	96	0	1	1	2	0	0	245	66
12798254	FBgn0262581	CG43121	0.00553697	1.98625	Obp50a-d	173	0	6	0	1	0	0	0	0	2	1	1	1	20	2	8	6	1	3	60	30	1	1	2	1	0	0	894	121
12797883	FBgn0263403	CG43449	0.0296703	1.62032	Obp50a-d	5	0	0	0	0	0	0	0	0	0	0	0	0	0	0	0	0	0	0	1	0	0	0	0	0	0	0	12	3
38591	FBgn0035584	CG17030	0.0112185	1.23596	Obp50a-d	28	0	1	0	0	0	0	0	0	0	0	0	0	1	1	1	1	1	0	9	23	0	0	0	1	0	0	141	28
39186	FBgn0036075	CG8065	0.00489712	1.2148	Obp50a-d	62	0	1	0	0	0	0	0	0	0	0	0	0	7	1	1	1	0	1	15	33	0	0	0	1	0	0	128	34
246672	FBgn0043539	Obp22a	0.000546488	1.55882	Obp50a-d	0	0	0	0	0	0	0	0	0	0	0	0	0	0	0	1	1	0	0	0	0	0	0	0	0	0	0	3	102
31676	FBgn0029952	CG12689	0.0174616	1.39877	Obp50a-d	98	0	1	0	0	0	0	0	0	0	0	1	2	5	2	2	2	0	0	23	43	0	0	0	1	0	0	201	33
36834	FBgn0034122	CG15711	0.000730829	1.54358	Obp50a-d	3	0	0	0	0	0	0	0	0	0	0	0	0	0	0	0	0	0	0	0	2	1	1	2	2	0	0	20	2
19835236	FBgn0266647	CG45154	0.0038452	1.81481	Obp50a-d	7	0	0	0	0	0	0	0	0	0	0	0	0	0	0	0	0	0	0	1	0	0	0	0	0	0	0	30	2
50167	FBgn0040694	CG14974	0.0105357	1.54121	Obp50a-d	26	0	0	0	0	0	0	0	0	0	0	0	1	0	0	1	1	0	0	7	14	0	0	1	0	0	0	570	23
41539	FBgn0038054	CG5509	0.0181825	1.49542	Obp50a-d	15	0	0	1	0	0	0	0	0	0	0	0	0	0	0	0	1	0	1	6	0	0	0	0	0	0	0	31	5
43117	FBgn0039373	CG5024	6.72202e-05	1.4323	Obp50a-d	59	0	1	0	0	0	0	0	0	0	0	0	1	8	1	3	2	1	0	15	51	0	0	1	0	0	0	235	56
43176	FBgn0039413	CG14556	0.000732405	1.33142	Obp50a-d	14	0	0	0	0	0	0	0	0	0	0	0	1	2	0	1	0	0	0	4	7	0	0	0	0	0	0	22	5
34629	FBgn0003145	prd	0.0392352	0.656618	Obp50a-d	2	0	0	0	0	0	0	0	0	0	0	0	0	0	0	0	1	0	0	0	0	0	0	0	1	0	0	6	138
8674043	FBgn0259972	Sfp77F	0.0165673	2.06773	Obp50a-d	0	0	0	0	0	0	0	0	0	0	0	0	0	0	0	1	0	0	0	0	0	0	0	0	0	0	0	7	82
19836114	FBgn0262546	CR43100	0.0406571	1.64705	Obp50a-d	7	0	0	0	0	0	0	0	0	0	0	0	0	0	0	0	0	0	0	1	0	0	0	0	0	0	0	1	1
36372	FBgn0033748	vis	0.0287921	0.651341	Obp50a-d	20	0	0	0	0	0	0	0	0	0	0	0	0	1	0	0	0	0	0	2	0	0	0	0	0	0	0	16	3
12798476	FBgn0262839	CG43203	0.0264871	1.40567	Obp50a-d	7	0	0	0	0	0	0	0	0	0	0	0	0	1	0	1	0	0	0	1	12	0	0	0	0	0	0	20	6
19834869	FBgn0266068	CR44821	9.07836e-05	1.95385	Obp50a-d	0	0	0	0	0	0	0	0	0	0	0	0	0	0	0	1	0	0	0	0	0	0	0	0	0	0	0	1	40
39327	FBgn0036204	Tim13	0.0234453	1.82174	Obp50a-d	26	0	0	0	0	0	0	0	0	0	0	0	0	2	0	0	1	0	1	7	29	0	0	0	1	0	0	150	16
10178828	FBgn0261614	CG42703	0.00150071	1.64901	Obp50a-d	18	0	1	0	0	0	0	0	0	0	0	0	0	0	0	1	0	0	0	8	0	0	0	0	0	0	0	63	4
12798327	FBgn0262882	CG43237	0.0266834	1.64159	Obp50a-d	8	0	0	0	0	0	0	0	0	0	0	0	0	0	0	0	0	0	0	0	0	0	0	0	0	0	0	21	1
12797933	FBgn0262998	CR43306	0.00671158	1.5753	Obp50a-d	21	0	0	0	0	0	0	0	0	0	0	0	1	1	0	1	0	0	0	3	4	0	0	0	0	0	0	29	10
19835452	FBgn0265370	CR44311	1.33649e-05	2.33482	Obp50a-d	0	0	0	0	0	0	0	0	0	0	0	0	0	0	0	0	0	0	0	0	0	0	0	0	0	0	0	2	31
19835834	FBgn0266097	CR44834	0.0129707	1.58317	Obp50a-d	8	0	0	0	0	0	0	0	0	0	0	0	0	1	0	0	0	0	0	2	0	0	0	0	0	0	0	6	1
2768903	FBgn0053252	CG33252	0.0264871	1.35597	Obp50a-d	16	0	0	0	0	0	0	0	0	0	0	0	0	0	0	0	0	0	0	2	1	0	0	0	0	0	0	9	3
326144	FBgn0051477	ATPsynepsilonL	0.00961909	1.89484	Obp50a-d	41	1	0	1	0	0	0	0	0	0	0	0	1	2	0	0	0	0	1	3	1	1	0	1	1	0	0	37	5
43115	FBgn0039371	CG4960	0.00980982	1.76262	Obp50a-d	8	0	0	0	0	0	0	0	0	0	0	0	0	1	0	0	0	0	0	2	0	0	0	0	0	0	0	25	9
5740854	FBgn0085438	CG34409	0.017584	2.00107	Obp50a-d	0	0	1	0	0	1	0	0	1	1	1	1	0	0	0	0	0	0	0	0	0	0	0	0	1	0	0	1	0
8674081	FBgn0250824	CG33655	0.0340405	1.36195	Obp50a-d	6	0	0	0	0	0	0	0	0	0	0	0	0	0	0	0	0	0	0	1	6	0	0	0	0	0	0	19	4
8674054	FBgn0259949	Sfp23F	0.00685186	2.38265	Obp50a-d	0	0	0	0	0	0	0	0	0	0	0	0	3	21	0	1	1	0	0	0	0	0	0	1	0	0	0	17	161
246609	FBgn0050429	CG30429	0.0077604	1.48612	Obp50a-d	67	0	1	0	0	0	1	0	0	0	0	0	1	3	1	2	1	1	0	23	36	0	0	0	1	0	0	102	44
19835527	FBgn0265812	CR44601	0.00475792	1.88002	Obp50a-d	18	0	1	0	0	0	0	0	0	0	0	0	0	1	0	1	0	0	0	8	10	0	0	0	0	0	0	92	18
26067346	FBgn0267691	CR46027	0.0280495	2.18137	Obp50a-d	0	0	0	0	0	0	0	0	0	0	0	0	0	0	0	1	1	1	0	0	0	0	0	0	0	0	0	0	0
34712	FBgn0032478	Rsph1	0.0350959	1.86286	Obp50a-d	47	0	1	1	1	1	1	1	1	0	1	1	1	2	1	1	1	1	1	12	6	1	1	1	1	0	0	129	26
42579	FBgn0038915	CG17819	0.0498952	1.36839	Obp50a-d	30	0	0	0	0	0	0	0	0	0	0	0	1	1	1	0	0	0	0	8	14	0	0	0	0	0	0	59	11
36630	FBgn0033955	CG12866	0.0230117	0.565696	Obp50a-d	10	0	0	0	0	0	0	0	0	0	0	0	0	0	0	0	0	0	0	2	0	0	0	0	0	0	0	10	3
14462748	FBgn0264565	CR43937	0.0151263	2.91459	Obp50a-d	0	0	0	0	0	0	0	0	0	0	0	0	0	0	0	1	0	0	0	0	0	0	0	0	0	0	0	0	17
19834809	FBgn0266617	asRNA:CR45124	0.0373934	2.984	Obp50a-d	0	0	0	0	0	0	0	0	0	0	0	1	0	0	0	0	0	0	0	0	0	0	0	0	0	0	0	0	0
38768	FBgn0035730	CG17744	0.0258686	1.61729	Obp50a-d	53	0	0	0	0	0	0	0	0	0	0	0	0	5	0	1	0	0	0	11	8	0	0	0	0	0	0	103	15
33410	FBgn0031409	CG4271	9.07836e-05	1.69737	Obp50a-d	0	0	0	0	0	0	0	0	0	0	0	0	0	0	0	1	1	0	0	0	0	0	0	0	0	0	0	9	172
246646	FBgn0050487	CG30487	0.041285	1.3955	Obp50a-d	51	0	0	0	0	0	0	0	0	0	0	0	1	1	0	2	2	0	0	13	11	0	0	0	0	0	0	69	18
33068	FBgn0261624	I-3	0.0181825	1.38561	Obp50a-d	14	0	0	0	0	0	0	0	0	0	0	0	0	1	0	1	1	0	0	2	12	0	0	0	0	0	0	28	7
12798570	FBgn0262814	CG43185	0.00672262	1.60942	Obp50a-d	0	0	0	0	0	0	0	0	0	0	0	0	0	2	0	3	3	1	0	0	0	0	1	1	1	0	0	21	439
38919	FBgn0035856	CG13679	0.00372246	0.44068	Obp50a-d	13	2	4	0	1	1	1	0	0	1	1	1	0	1	0	0	1	0	0	6	3	0	0	0	0	0	0	45	10
5740493	FBgn0085287	CG34258	0.0179377	1.61949	Obp50a-d	18	0	0	0	0	0	0	0	0	0	0	0	0	1	0	0	0	0	0	4	7	0	0	0	0	0	0	19	5
12798304	FBgn0262943	CR43262	0.0105357	1.70563	Obp50a-d	0	0	0	0	0	0	0	0	0	0	0	0	0	0	0	0	0	0	0	0	0	0	0	0	0	0	0	2	22
12798298	FBgn0263026	CG43321	0.00447557	1.65906	Obp50a-d	4	0	0	0	0	0	0	0	0	0	0	0	0	0	0	1	0	0	0	1	1	0	0	0	0	0	0	46	9
19836027	FBgn0263324	CG43405	0.005411	1.726	Obp50a-d	16	0	0	0	0	0	0	0	0	0	0	0	0	0	0	1	0	0	0	1	0	0	0	0	0	0	0	26	6
19834929	FBgn0266977	CG45428	0.00427953	1.36679	Obp50a-d	5	0	1	0	0	0	0	0	0	0	0	0	0	0	0	0	1	0	0	3	10	0	0	0	0	0	0	25	2
19834833	FBgn0267044	CG45488	6.69626e-09	2.55324	Obp50a-d	0	0	0	0	0	0	0	0	0	0	0	0	0	0	0	0	0	0	0	0	0	0	0	0	0	0	0	0	0
19835475	FBgn0267107	CR45547	0.00140744	2.2194	Obp50a-d	1	0	0	0	0	0	0	0	0	0	0	0	0	0	0	0	0	0	0	0	0	0	0	0	0	0	0	1	0
19836039	FBgn0267194	CR45634	0.031595	1.66026	Obp50a-d	0	0	0	0	0	0	0	0	0	0	0	0	0	0	0	0	0	0	0	0	0	0	0	0	0	0	0	6	1
26067359	FBgn0267707	CR46040	0.0140982	1.7496	Obp50a-d	5	0	2	0	0	0	0	0	0	0	0	0	0	0	0	0	1	0	0	1	17	0	0	0	0	0	0	36	2
40026	FBgn0036796	CG18231	0.0201195	1.77162	Obp50a-d	0	0	0	0	0	0	0	0	0	0	0	0	0	0	0	2	2	0	0	0	0	0	0	0	0	0	0	4	153
34605	FBgn0032385	CG16964	0.000117569	1.57254	Obp50a-d	8	0	0	0	0	0	0	0	0	0	0	0	0	1	0	0	0	0	0	3	8	0	0	0	0	0	0	23	5
10178909	FBgn0262017	CG42830	0.00876629	1.57244	Obp50a-d	27	0	0	0	0	0	0	0	0	0	0	0	0	1	0	0	0	0	0	4	2	0	0	0	0	0	0	43	6
12797974	FBgn0262682	asRNA:CR43152	0.00666162	1.4903	Obp50a-d	93	0	0	0	0	0	0	0	0	0	0	1	0	2	2	1	0	0	0	14	1	0	0	1	0	0	0	127	19
12798047	FBgn0262982	CG43290	0.00151597	1.80232	Obp50a-d	44	0	1	0	0	0	0	0	0	0	0	0	1	4	0	3	2	0	1	9	17	0	0	0	0	0	0	133	16
14462678	FBgn0264433	CG43851	0.0150628	1.83688	Obp50a-d	11	0	0	0	0	0	0	0	0	0	0	0	0	0	1	0	0	0	1	4	0	0	0	0	0	0	0	19	3
14462490	FBgn0265064	CR44175	0.0281542	1.52069	Obp50a-d	10	0	0	0	0	0	0	0	0	0	0	0	0	1	0	0	0	0	0	2	0	0	0	0	0	0	0	11	3
19835640	FBgn0265686	CR44493	0.000938566	2.42844	Obp50a-d	0	0	0	0	0	0	0	0	0	0	0	0	0	0	0	0	0	0	0	0	0	0	0	0	0	0	0	10	1
19835807	FBgn0266788	CR45253	0.00366045	1.61204	Obp50a-d	0	0	0	0	0	0	0	0	0	0	0	0	0	0	0	0	1	0	0	0	1	0	0	0	0	0	0	6	72
2769005	FBgn0053233	CG33233	0.0293041	0.705674	Obp50a-d	4	0	0	0	0	0	0	0	0	0	0	0	0	0	0	0	0	0	0	1	0	0	0	0	0	0	0	17	3
40109	FBgn0036868	ms(3)76Ba	0.0163585	1.49075	Obp50a-d	14	0	0	0	0	0	0	0	0	0	0	0	0	0	0	0	0	0	0	2	1	0	0	0	0	0	0	6	2
33279	FBgn0031296	CG4415	0.00293488	1.38105	Obp50a-d	71	0	0	0	0	0	0	0	0	0	0	0	0	0	1	1	2	1	3	6	1	0	2	3	2	47	31	85	11
31323	FBgn0029669	CG13021	0.0118865	1.92082	Obp50a-d	27	0	0	0	0	0	0	0	0	0	0	0	0	0	0	0	0	0	0	6	1	0	0	0	0	0	0	86	9
43370	FBgn0039577	CG12516	8.72376e-06	1.83008	Obp50a-d	28	0	0	0	0	0	0	0	0	0	0	0	1	2	1	1	0	0	0	9	18	0	0	0	0	0	0	56	12
42763	FBgn0262009	CG42827	0.0392352	2.0552	Obp50a-d	0	0	0	0	0	0	1	0	0	0	0	0	0	0	0	1	1	0	0	0	0	0	0	0	0	0	0	85	16
14462617	FBgn0263743	CG43668	0.0264871	1.94612	Obp50a-d	0	0	0	0	0	0	0	0	0	0	0	0	0	0	0	0	0	0	0	0	0	0	0	0	0	0	0	0	0
19835044	FBgn0265458	asRNA:CR44358	0.0230117	1.99961	Obp50a-d	12	0	0	0	0	0	0	0	0	0	0	0	0	2	1	1	0	0	0	9	0	0	0	0	0	0	0	51	7
19835916	FBgn0265657	CR44464	0.0234329	2.28405	Obp50a-d	0	0	0	0	0	0	0	0	0	0	0	0	0	0	0	0	0	0	0	0	0	0	0	0	0	0	0	0	3
19835257	FBgn0266213	CR44908	0.000117569	1.63671	Obp50a-d	0	0	0	0	0	0	0	0	0	0	0	0	1	0	0	0	0	0	0	0	0	0	0	0	0	0	0	6	50
326167	FBgn0051860	ZnT33D	0.0342156	1.26596	Obp50a-d	12	0	1	0	0	0	0	0	0	0	0	0	0	0	0	0	0	0	0	3	4	0	0	0	0	0	0	10	5
3885608	FBgn0053987	CR33987	0.0230117	1.84761	Obp50a-d	1	0	0	0	0	0	0	0	0	0	0	0	0	0	0	0	0	0	0	0	0	0	0	0	0	0	0	5	1
12798557	FBgn0262358	CG43056	0.000938566	1.7756	Obp50a-d	0	0	0	0	0	0	0	0	0	0	0	0	0	0	0	0	0	0	0	0	0	0	0	0	0	0	0	1	45
12797960	FBgn0263509	CR43498	0.0406571	2.01584	Obp50a-d	1	0	0	0	0	0	0	0	0	0	0	0	0	0	0	0	0	0	0	0	0	0	0	0	0	0	0	13	3
19836106	FBgn0265381	CR44322	0.0058102	1.97927	Obp50a-d	0	0	0	1	0	0	1	1	0	1	1	1	0	0	0	1	0	0	0	0	0	0	0	0	0	0	0	11	3
2768950	FBgn0036495	CG33259	0.0112185	2.44332	Obp50a-d	1	0	0	0	0	0	0	0	0	0	0	0	0	0	0	1	1	0	0	1	0	0	0	0	0	0	0	12	130
39201	FBgn0036089	CG14151	0.0427998	1.52392	Obp50a-d	14	0	0	0	0	0	0	0	0	0	0	0	0	0	0	0	0	0	0	4	3	0	0	0	0	0	0	53	3
41299	FBgn0037837	CG14693	0.00901096	1.61138	Obp50a-d	3	0	0	0	0	0	0	0	0	0	0	0	0	0	0	0	0	0	0	0	1	0	0	0	0	0	0	4	1
3772013	FBgn0053906	His2B:CG33906	0.0236662	3.80005	Obp50a-d	0	0	0	0	0	0	0	0	0	0	0	0	0	0	0	0	0	0	0	0	0	0	0	0	0	0	0	0	0
3885632	FBgn0054012	CG34012	0.00475792	1.51056	Obp50a-d	18	0	1	0	0	0	1	0	0	0	0	0	0	1	1	1	1	0	0	5	16	0	0	0	0	0	0	117	21
5740285	FBgn0085202	CG34173	0.0264871	1.74187	Obp50a-d	6	0	0	0	0	0	0	0	0	0	0	0	0	0	0	0	0	0	0	0	0	0	0	0	0	0	0	8	1
5740688	FBgn0085211	RpS28-like	0.000368561	2.20167	Obp50a-d	14	0	0	0	0	0	0	0	0	0	0	0	0	0	0	1	0	0	0	2	14	0	0	0	0	0	0	117	10
5740757	FBgn0085345	CG34316	0.0112185	0.471445	Obp50a-d	8	0	0	0	0	0	0	0	0	0	0	0	1	0	13	22	15	7	0	0	0	0	0	0	0	1	0	3	3
5740386	FBgn0085521	CG40813	0.0234453	2.60293	Obp50a-d	0	0	0	0	0	0	0	0	0	0	0	0	0	0	0	0	0	0	0	0	0	0	0	0	0	0	0	0	0
8674085	FBgn0259962	Sfp33A1	0.012584	2.2478	Obp50a-d	0	0	0	0	0	0	0	0	0	0	0	0	0	0	0	1	1	0	0	0	0	0	0	0	0	0	0	2	65
19836146	FBgn0266040	CR44805	0.00372246	2.39675	Obp50a-d	0	0	0	0	0	0	0	0	0	0	0	0	0	0	0	1	0	0	0	0	0	0	0	0	0	0	0	4	128
26067362	FBgn0267710	CR46043	0.00125909	1.51953	Obp50a-d	45	0	1	0	0	0	0	0	0	0	0	0	1	2	0	1	1	0	2	15	22	0	0	0	0	0	0	110	31
32298	FBgn0030483	CG12725	0.00447557	1.78438	Obp50a-d	8	0	0	0	0	0	0	0	0	0	0	0	0	0	0	0	0	0	0	1	0	0	0	0	0	0	0	7	2
39275	FBgn0036156	CG11726	0.00447557	1.58485	Obp50a-d	13	0	0	0	0	0	0	0	0	0	0	0	1	1	0	0	0	0	0	4	4	0	0	0	0	0	0	28	6
40298	FBgn0037023	CG3698	0.0201085	0.571011	Obp50a-d	58	0	0	0	0	0	0	0	0	1	0	0	0	1	0	0	1	0	0	11	4	0	0	0	1	0	0	120	16
42766	FBgn0039077	CG17380	0.0481335	1.62803	Obp50a-d	15	0	0	0	0	0	0	0	0	0	0	0	0	1	0	1	0	0	0	2	3	0	0	0	0	0	0	16	6
12798337	FBgn0263337	CR43418	0.0294443	1.94428	Obp50a-d	0	0	0	0	0	0	0	0	0	0	0	0	0	0	0	0	1	0	0	0	0	0	0	0	0	0	0	11	217
19834967	FBgn0265592	CR44419	0.0173028	0.409279	Obp50a-d	0	0	0	0	0	0	0	0	0	0	0	0	0	0	0	0	0	0	0	0	0	0	0	0	0	0	0	0	9
19835832	FBgn0265673	CR44480	0.0198737	1.72054	Obp50a-d	0	0	0	0	0	0	0	0	0	0	0	0	0	0	0	0	0	0	0	0	0	0	0	0	0	0	0	4	80
39714	FBgn0036528	CG7579	0.00901096	1.42508	Obp50a-d	0	0	0	0	0	0	0	0	0	0	0	0	0	0	0	0	0	0	0	0	0	0	0	0	0	0	0	3	64
33661	FBgn0031613	HP6	9.07836e-05	2.13388	Obp50a-d	26	0	0	0	0	0	0	0	0	0	0	0	0	2	0	0	0	0	0	4	0	0	0	0	0	0	0	42	7
50198	FBgn0040725	CG13946	0.00366603	3.34846	Obp50a-d	1	0	0	0	5	0	0	5	1	3	4	0	13	0	0	5	4	9	0	0	1	0	3	4	20	0	0	655	139
326147	FBgn0051515	CG31515	0.00934301	1.79277	Obp50a-d	0	0	0	0	0	0	0	0	0	0	0	0	0	0	0	1	1	0	0	0	0	0	0	0	0	0	0	9	90
3771952	FBgn0053665	CG33665	0.0451218	1.68281	Obp50a-d	1	0	0	0	0	0	0	0	0	0	0	0	0	0	0	0	0	0	0	0	0	0	0	0	0	0	0	2	0
12797866	FBgn0262566	CG43106	0.00104312	1.80523	Obp50a-d	42	0	0	0	0	0	0	0	0	0	0	0	0	2	1	3	1	0	0	14	10	0	0	1	0	0	0	71	18
14462674	FBgn0264988	CG44139	9.38176e-05	2.07262	Obp50a-d	0	0	0	0	0	0	0	0	0	0	0	0	0	0	0	0	1	0	0	0	0	0	0	0	0	0	0	7	81
19836004	FBgn0265785	CG44574	0.0121516	2.07901	Obp50a-d	0	0	0	0	0	0	0	0	0	0	0	0	0	0	0	2	1	0	0	0	0	0	0	1	0	0	0	35	479
19836080	FBgn0266841	CR45303	0.0347174	2.02028	Obp50a-d	0	0	0	0	0	0	0	0	0	0	0	0	0	0	0	0	0	0	0	0	0	0	0	0	0	0	0	1	1
19836228	FBgn0266962	CG45413	0.0303525	1.6744	Obp50a-d	15	0	0	0	0	0	0	0	0	0	0	0	0	0	0	0	0	0	0	2	0	0	0	0	0	0	0	13	3
19834867	FBgn0267013	CR45457	0.0475962	2.76059	Obp50a-d	0	0	0	0	0	0	0	0	0	2	0	0	0	0	0	0	0	0	0	0	0	0	0	0	0	0	0	0	0
26067045	FBgn0267491	Mst77Y-13	0.0451218	0.528337	Obp50a-d	2	0	0	0	0	0	0	0	0	0	0	0	0	0	0	0	0	0	0	0	0	0	0	0	0	0	0	1	1
26067046	FBgn0267492	Mst77Y-7	0.0258686	0.583812	Obp50a-d	9	0	0	0	0	0	0	0	0	0	0	0	0	0	0	0	0	0	0	1	0	0	0	0	0	0	0	11	3
2768962	FBgn0036531	CG6244	0.0068991	3.25803	Obp50a-d	6	0	0	0	0	0	0	0	0	0	0	0	0	0	0	0	0	0	0	0	0	0	0	0	0	0	0	4	1
40604	FBgn0037284	CG14659	0.0206837	1.87186	Obp50a-d	5	0	0	0	0	0	0	0	0	0	0	0	0	0	0	1	0	0	0	1	0	0	0	0	0	0	0	22	2
8674051	FBgn0259963	Sfp33A2	0.0068991	2.8139	Obp50a-d	0	0	0	0	0	0	0	0	0	0	0	0	0	0	0	0	1	0	0	0	0	0	0	0	0	0	0	3	64
12798583	FBgn0262877	CG43232	0.0406038	1.58255	Obp50a-d	1	0	0	0	0	0	0	0	0	0	0	0	0	0	0	0	0	0	0	0	0	0	0	0	0	0	0	3	1
12798569	FBgn0262999	CG43307	3.51518e-07	2.4098	Obp50a-d	0	0	0	0	0	0	0	0	0	0	0	0	0	0	0	0	0	0	0	0	0	0	0	0	0	0	0	8	43
12797991	FBgn0263502	CR43491	0.00224754	2.19215	Obp50a-d	0	0	0	0	0	0	0	0	0	0	0	0	0	0	0	1	0	0	0	0	0	0	0	0	0	0	0	3	41
14462831	FBgn0264471	CR43879	0.0026668	1.88211	Obp50a-d	0	0	0	0	0	0	0	0	0	0	0	0	0	0	0	0	0	0	0	0	0	0	0	0	0	0	0	5	85
19835635	FBgn0265833	CG44622	0.0397884	1.83178	Obp50a-d	1	0	0	0	0	0	0	0	0	0	0	0	0	0	0	0	0	0	0	0	0	0	0	0	0	0	0	1	0
19835995	FBgn0267017	CR45461	2.29902e-05	3.15791	Obp50a-d	0	0	0	0	0	0	0	0	0	0	0	0	1	2	0	0	2	0	0	0	0	1	1	1	1	0	0	2	4
26067447	FBgn0267806	CR46131	0.0402256	1.97123	Obp50a-d	4	0	0	0	0	0	0	0	0	0	0	0	0	0	0	0	0	0	0	1	0	0	0	0	0	0	0	17	2
10178878	FBgn0261706	asRNA:CR42742	1.49659e-06	3.86141	Obp50a-d	3	0	0	0	0	0	0	0	0	0	0	0	0	0	0	0	0	0	0	1	0	0	0	0	0	0	0	3	3
3772338	FBgn0262594	CheA46a	0.00151597	1.85111	Obp50a-d	0	0	0	0	0	0	0	0	0	0	0	0	0	0	0	0	0	0	0	0	0	0	0	0	0	0	0	0	0
26067097	FBgn0262606	CR43132	0.000407999	2.57629	Obp50a-d	16	0	0	0	0	0	0	0	0	0	0	0	0	0	0	0	0	1	1	1	0	0	0	0	0	0	0	15	3
19835576	FBgn0264564	asRNA:CR43936	0.00151597	2.72232	Obp50a-d	0	0	0	0	0	0	0	0	0	0	0	0	0	0	0	1	1	0	0	0	0	0	0	0	0	0	0	2	92
19835489	FBgn0265789	CR44578	0.00458831	2.69073	Obp50a-d	0	0	0	0	0	0	0	0	0	0	0	0	0	0	0	0	0	0	0	0	0	0	0	0	0	0	0	1	25
19836017	FBgn0266943	CR45394	0.000212356	11.3293	Obp50a-d	1	0	2	0	0	0	0	0	0	0	0	0	0	0	0	0	0	0	0	0	0	0	0	0	0	0	0	5	3
19836129	FBgn0266969	CR45420	0.0270757	4.8053	Obp50a-d	0	0	0	0	0	0	0	0	0	0	0	0	0	0	0	0	0	0	0	0	0	0	0	0	0	0	0	2	32
26067110	FBgn0267419	CR45772	0.0315684	2.01511	Obp50a-d	0	0	0	0	0	0	0	0	0	0	0	0	0	0	0	0	0	0	0	0	0	0	0	0	0	0	0	0	0
