# Supplementary material for: Functional Diversification, Redundancy, and Epistasis among Paralogs of the Drosophila melanogaster Obp50a–d Gene Cluster
Source: Mol Biol Evol. 2021 Feb 9;38(5):2030–44. doi: 10.1093/molbev/msab004 (PMC8097280; doi:10.1093/molbev/msab004)
Supplement: msab004_Supplementary_Data [file msab004_supplementary_data.zip › Supp data file 13 - Transcriptional niche functional diversification and epistasis analyses.xlsx]

## Sheet: Female
Supplementary data file 13 - Transcriptional niche functional diversification and epistasis analyses (Female)
				Transcriptional niche (1 indicates membership)					Analysis of Functional Diversification											Analysis of Epistasis
FlyBase ID	Entrez ID	Gene Symbol	Length (bp)	Obp50a	Obp50b	Obp50c	Obp50d	Obp50a-d	Diverse Obp50a Estimate	Diverse Obp50b Estimate	Diverse Obp50c Estimate	Diverse Obp50d Estimate	Diverse Mean	Diverse SD	Diverse CoV	Diverse pval	Diverse FDR	Diverse neg_log10_pval	Significantly Diverse	Epistatic pval	Epistatic estimate	Epistatic FDR	Epistatic neg_log10_pval	Epistatic piecewise_log_estimate	Significantly Epistatic
FBgn0033186	35684	CG1602	1901	0	0	0	1	0	13.1976	14.9062	12.1029	34.406	18.6532	10.565	0.566394	3.52555e-05	0.000123394	4.45277	TRUE	0.0155423	-11.9159	0.0217592	1.80848	-1.11112	TRUE
FBgn0034965	37844	ppk29	1770	0	0	0	1	0	4.4383	3.5136	3.9476	6.536	4.60888	1.33913	0.290555	0.0126351	0.0147409	1.89842	TRUE	0.0059436	-4.0563	0.0138684	2.22595	-0.703833	TRUE
FBgn0040393	31297	CG14265	557	0	0	0	0	1	0.2777	0.3127	0.4442	-3.35e-16	0.25865	0.186738	0.721971	0.635335	0.635335	0.196997	FALSE	0.0115009	2.332	0.0201266	1.93927	0.522705	TRUE
FBgn0040759	5740215	CG13177	1099	0	0	0	1	0	5.5734	3.6445	3.556	174.79	46.891	85.2711	1.8185	8.93177e-14	6.25224e-13	13.0491	TRUE	2.34017e-31	-166.26	1.63812e-30	30.6308	-2.22339	TRUE
FBgn0266750	19835780	CR45223	6258	0	0	1	0	0	0.6126	1.1387	3.3678	1.1696	1.57218	1.22407	0.778582	0.00357554	0.0062572	2.44666	TRUE	0.0532111	-2.3997	0.0620796	1.274	-0.531441	FALSE
FBgn0267004	19836062	CR45448	543	0	0	0	1	0	4.0775	4.8736	4.9663	86.7104	25.1569	41.0376	1.63126	0.000288643	0.0006735	3.53964	TRUE	3.9019e-17	-83.4536	1.36567e-16	16.4087	-1.92662	TRUE
FBgn0267168	19835796	CR45608	848	0	1	0	0	0	-5.55e-17	1.001	0.1582	1.53e-16	0.2898	0.479963	1.65619	0.00841813	0.0117854	2.07478	TRUE	0.10782	-0.7714	0.10782	0.967301	-0.248317	FALSE

## Sheet: Male
Supplementary data file 14 - Transcriptional niche functional diversification and epistasis analyses (Male)
				Transcriptional niche (1 indicates membership)					Analysis of Functional Diversification											Analysis of Epistasis
FlyBase ID	Entrez ID	Gene Symbol	Length (bp)	Obp50a	Obp50b	Obp50c	Obp50d	Obp50a-d	Diverse Obp50a Estimate	Diverse Obp50b Estimate	Diverse Obp50c Estimate	Diverse Obp50d Estimate	Diverse Mean	Diverse SD	Diverse CoV	Diverse pval	Diverse FDR	Diverse neg_log10_pval	Significantly Diverse	Epistatic pval	Epistatic estimate	Epistatic FDR	Epistatic neg_log10_pval	Epistatic piecewise_log_estimate	Significantly Epistatic
FBgn0000094	43595	Anp	373	1	0	0	0	1	3030.86	2423.27	1277.13	2800.59	2382.96	778.604	0.326738	0.140968	0.273972	0.850879	FALSE	0.244716	-980.22	0.372488	0.611338	-2.99177	FALSE
FBgn0000182	34946	BicC	4547	1	0	0	0	0	1.7743	1.2699	0.9061	1.3505	1.3252	0.356386	0.26893	0.166126	0.284285	0.779562	FALSE	0.0926969	-1.0522	0.202834	1.03293	-0.31222	FALSE
FBgn0003145	34629	prd	2695	1	0	0	0	1	12.1509	15.3375	14.9616	13.6294	14.0198	1.44551	0.103105	0.0723903	0.211791	1.14032	FALSE	0.00944861	9.3208	0.0515484	2.02463	1.01371	FALSE
FBgn0004174	40887	Mst84Dc	363	0	0	1	0	0	235.71	242.02	492.97	236.76	301.865	127.433	0.422153	0.00130701	0.0310955	2.88372	TRUE	0.171461	-177.97	0.299404	0.765835	-2.25278	FALSE
FBgn0004414	45962	msopa	648	0	0	1	0	0	974.88	700.47	468.91	1180.41	831.168	311.414	0.374671	0.0538712	0.193443	1.26864	FALSE	0.172391	361.74	0.299508	0.763485	2.5596	FALSE
FBgn0004581	47873	bgcn	4159	0	0	0	0	1	7.8619	8.1181	9.1225	6.9492	8.01292	0.893782	0.111543	0.322378	0.447809	0.491635	FALSE	0.052303	3.3877	0.136305	1.28147	0.642237	FALSE
FBgn0005619	36076	Hdc	3826	1	0	0	0	0	4.9394	5.4397	6.1207	6.1327	5.65813	0.578352	0.102216	0.286426	0.419279	0.542988	FALSE	0.000187466	7.3649	0.00806104	3.72708	0.922461	TRUE
FBgn0013300	34866	ProtA	683	0	0	1	0	0	129.42	128.76	159.39	132.17	137.435	14.711	0.107039	0.292814	0.420784	0.533408	FALSE	0.0120751	-85.2776	0.0554955	1.91811	-1.9359	FALSE
FBgn0013301	34867	ProtB	679	0	0	1	0	0	182.52	155.76	271.39	173.02	195.673	51.6794	0.264112	0.259045	0.392525	0.586625	FALSE	0.010536	-207.21	0.0519912	1.97732	-2.3185	FALSE
FBgn0015008	44964	Actn3	1856	1	0	1	0	1	39.7591	37.5508	41.2865	34.0428	38.1598	3.14402	0.0823909	0.29939	0.425579	0.523763	FALSE	0.00645481	-12.7804	0.039666	2.19012	-1.13926	TRUE
FBgn0017456	40900	Ubc84D	637	0	0	0	0	1	100.15	88.9586	92.0278	107.08	97.0541	8.1834	0.0843179	0.342474	0.462233	0.465372	FALSE	0.0659592	-26.7652	0.161161	1.18072	-1.4435	FALSE
FBgn0019828	40838	dj	1210	0	0	1	0	0	202.83	193.24	215.14	180.81	198.005	14.5518	0.0734919	0.117519	0.257494	0.929892	FALSE	0.0257016	-72.4863	0.0836778	1.59004	-1.86621	FALSE
FBgn0020509	38340	Acp62F	479	1	0	0	0	1	1145.51	848.84	681.75	873.47	887.393	192.001	0.216366	0.121073	0.26054	0.916953	FALSE	0.0506251	-437.54	0.136055	1.29563	-2.64201	FALSE
FBgn0028412	34578	Mst33A	1342	1	0	0	0	1	191.76	171.16	147.1	150.9	165.23	20.5998	0.124673	0.00445141	0.0647708	2.3515	FALSE	0.547321	-18.699	0.648474	0.261758	-1.29444	FALSE
FBgn0029656	31308	CG10793	1659	0	0	1	0	0	6.3249	6.3907	10.4895	5.0823	7.07185	2.35659	0.333235	0.00135591	0.0310955	2.86777	TRUE	0.115771	-2.9111	0.231542	0.9364	-0.592299	FALSE
FBgn0029669	31323	CG13021	632	0	0	0	0	1	29.7211	20.1988	23.5132	27.014	25.1118	4.14556	0.165084	0.152017	0.282669	0.818108	FALSE	0.22126	-11.0053	0.350624	0.655097	-1.07937	FALSE
FBgn0029952	31676	CG12689	769	0	0	0	0	1	51.9158	57.1834	42.6816	46.974	49.6887	6.26098	0.126004	0.145347	0.277313	0.837594	FALSE	0.872386	-1.2459	0.93177	0.0592913	-0.35139	FALSE
FBgn0030085	31837	CG6999	875	0	0	0	0	1	10.6608	9.3005	7.8152	9.2421	9.25465	1.16212	0.125571	0.330117	0.450636	0.481332	FALSE	0.234267	3.1482	0.362625	0.630289	0.61786	FALSE
FBgn0030215	31986	CG15296	690	0	0	0	0	1	58.0006	53.8773	55.8474	47.159	53.7211	4.6876	0.0872581	0.484659	0.574906	0.314564	FALSE	0.302855	-12.9704	0.430505	0.518765	-1.14521	FALSE
FBgn0030283	32065	CG15198	650	0	0	1	1	0	558.33	481.38	257.62	687.64	496.243	180.416	0.363564	0.045458	0.191347	1.34239	FALSE	0.25636	-136.89	0.3851	0.59115	-2.13953	FALSE
FBgn0030483	32298	CG12725	1025	0	0	0	0	1	3.0117	3.2749	2.3581	3.7403	3.09625	0.576984	0.186349	0.190756	0.31666	0.719522	FALSE	0.0931621	1.9532	0.202834	1.03076	0.470293	FALSE
FBgn0030951	32861	CG6873	680	0	0	1	0	1	24.7201	23.1175	22.088	22.8555	23.1953	1.10644	0.0477012	0.469799	0.564467	0.328088	FALSE	0.000409625	15.1659	0.0108393	3.38761	1.2086	TRUE
FBgn0031110	33038	Obp19b	645	0	0	1	0	0	54.1732	55.9151	44.3907	65.4601	54.9848	8.63116	0.156974	0.0334499	0.166765	1.47561	FALSE	0.00335616	45.4741	0.028729	2.47416	1.66721	TRUE
FBgn0031127	33057	CG1835	735	0	0	1	0	0	40.9605	42.1189	53.9326	37.6477	43.6649	7.10249	0.162659	0.0169054	0.107694	1.77197	FALSE	0.110103	-16.7318	0.226799	0.958201	-1.24875	FALSE
FBgn0031296	33279	CG4415	1395	0	0	0	0	1	10.5818	11.8192	11.2241	9.9745	10.8999	0.797448	0.0731611	0.417879	0.522729	0.378949	FALSE	0.0303752	4.2969	0.0923767	1.51748	0.724022	FALSE
FBgn0031301	33286	CG14339	3266	1	0	0	0	0	3.554	4.4414	5.4508	3.457	4.2258	0.929064	0.219855	0.159623	0.282712	0.796905	FALSE	0.0164859	2.7826	0.0679678	1.78289	0.57779	FALSE
FBgn0031332	33320	CG5556	1085	0	0	1	0	0	22.1671	19.4141	27.633	19.2806	22.1237	3.90638	0.17657	0.0575307	0.193811	1.2401	FALSE	0.045108	-6.4952	0.125386	1.34575	-0.874783	FALSE
FBgn0031372	33365	CG7295	1230	0	0	0	0	1	55.0135	56.9461	48.9743	54.5885	53.8806	3.428	0.0636222	0.326744	0.447809	0.485792	FALSE	0.349806	-7.931	0.468223	0.456173	-0.9509	FALSE
FBgn0031409	33410	CG4271	764	0	0	0	1	1	31.5275	31.1411	24.4527	41.6007	32.1805	7.07026	0.219706	0.00479101	0.0647708	2.31957	FALSE	0.199336	-8.241	0.327212	0.700414	-0.965719	FALSE
FBgn0031462	33475	CG2964	1930	0	0	1	0	0	17.96	19.5284	33.5302	14.9952	21.5035	8.23523	0.382972	0.0378542	0.178381	1.42189	FALSE	0.669612	2.5094	0.758148	0.174177	0.545233	FALSE
FBgn0031513	33538	CG3347	2192	1	0	0	0	0	9.7722	7.5921	7.463	8.0556	8.22072	1.06515	0.129569	0.179686	0.303	0.745486	FALSE	0.0037783	-4.7391	0.029407	2.4227	-0.758844	TRUE
FBgn0031613	33661	HP6	500	0	0	0	0	1	19.5601	18.0256	17.0957	21.5203	19.0504	1.93488	0.101566	0.600121	0.668621	0.221761	FALSE	0.0112318	15.3638	0.0529501	1.94955	1.21388	FALSE
FBgn0031751	33822	CG9016	724	0	0	1	0	0	2736.18	2340.69	1138.05	3377.22	2398.03	942.337	0.392962	0.0497795	0.193443	1.30295	FALSE	0.299877	-745.52	0.428067	0.523057	-2.87304	FALSE
FBgn0031858	33951	CG17378	3254	0	0	1	0	0	23.0635	25.3966	33.7985	20.5419	25.7001	5.75137	0.223788	0.0564814	0.193443	1.24809	FALSE	0.146869	-6.9494	0.268131	0.83307	-0.900334	FALSE
FBgn0031861	33956	CG17375	1280	0	0	1	0	0	22.6716	19.9441	30.3856	20.0885	23.2724	4.90487	0.210759	0.0206102	0.12	1.68592	FALSE	0.00260821	-10.9848	0.0246082	2.58366	-1.07863	TRUE
FBgn0031871	33971	Fgop2	2048	0	0	1	0	0	91.095	88.8903	69.4998	86.8494	84.0836	9.87591	0.117453	0.0542089	0.193443	1.26593	FALSE	0.309883	13.322	0.433332	0.508802	1.156	FALSE
FBgn0032090	34230	CG9582	1326	0	0	1	0	0	17.7967	14.5469	21.4967	16.0155	17.464	2.99894	0.171722	0.145513	0.277313	0.837098	FALSE	0.219673	-4.3415	0.34985	0.658223	-0.727663	FALSE
FBgn0032188	34349	CG13137	1389	0	0	1	0	0	1.6575	1.9754	3.5032	1.8922	2.25707	0.841584	0.372865	0.0735913	0.211791	1.13317	FALSE	0.307288	-0.8831	0.432749	0.512454	-0.274873	FALSE
FBgn0032269	34455	w-cup	1873	1	0	0	0	0	809.26	722.34	683.5	753.87	742.242	53.1455	0.0716013	0.159848	0.282712	0.796293	FALSE	0.00695196	-329.85	0.0405335	2.15789	-2.51963	TRUE
FBgn0032385	34605	CG16964	793	1	0	0	0	1	47.1279	38.2061	27.1853	35.7389	37.0645	8.20429	0.221351	0.000933648	0.0310955	3.02982	TRUE	0.957656	0.3599	0.968923	0.0187905	0.133507	FALSE
FBgn0032448	34678	CG5781	898	1	0	0	1	1	63.1806	60.8158	46.7977	69.1484	59.9856	9.46529	0.157793	0.00949848	0.0816869	2.02235	FALSE	0.00653945	-27.1581	0.039666	2.18446	-1.4496	TRUE
FBgn0032478	34712	Rsph1	1262	0	0	0	0	1	20.2465	16.2115	10.7212	18.8491	16.5071	4.20445	0.254706	0.172611	0.292503	0.762932	FALSE	0.442623	-4.2	0.557737	0.353966	-0.716003	FALSE
FBgn0032588	34986	CG5968	723	1	0	0	0	1	152.72	124.07	132.44	130.43	134.915	12.3945	0.0918692	0.0567957	0.193443	1.24568	FALSE	0.546211	-11.774	0.648474	0.26264	-1.10633	FALSE
FBgn0032637	35048	CG5050	1314	0	0	1	0	0	97.9962	93.5214	116.48	88.8574	99.2138	12.1004	0.121963	0.044773	0.191347	1.34898	FALSE	0.0176393	-37.6489	0.069207	1.75352	-1.58714	FALSE
FBgn0032650	35065	CG7094	1412	0	0	1	0	0	91.3145	89.0414	59.144	86.4845	81.4961	15.0314	0.184444	0.0188443	0.115758	1.72482	FALSE	0.434765	-8.1954	0.54985	0.361745	-0.963571	FALSE
FBgn0032680	35101	Ntf-2r	771	1	0	0	1	0	39.3441	37.555	24.8884	45.0084	36.699	8.4905	0.231355	0.00166152	0.0336213	2.77949	TRUE	0.0165968	-16.4118	0.0679678	1.77998	-1.24084	FALSE
FBgn0033115	35602	Spn42De	1419	0	0	0	0	1	7.1834	6.6669	5.708	6.9689	6.6318	0.65129	0.0982072	0.397551	0.508392	0.400607	FALSE	0.315789	-1.6158	0.43472	0.500603	-0.417605	FALSE
FBgn0033167	35661	CG1701	952	1	0	0	0	1	49.5315	48.1362	34.6151	41.5114	43.4485	6.84979	0.157653	0.423129	0.527378	0.373527	FALSE	0.0498205	-26.6434	0.134947	1.30259	-1.44159	FALSE
FBgn0033190	35689	Gpo2	2379	0	0	0	0	1	29.9144	31.7865	43.3565	29.6502	33.6769	6.52275	0.193686	0.00524688	0.0668491	2.2801	FALSE	0.743937	1.9455	0.82553	0.128464	0.469159	FALSE
FBgn0033285	35810	CG18449	765	0	0	1	0	0	288	283.07	346.61	268.38	296.515	34.4207	0.116084	0.155139	0.282712	0.809279	FALSE	0.0517078	-114.05	0.136059	1.28644	-2.06089	FALSE
FBgn0033629	36230	Tsp47F	1208	0	0	1	0	0	2.1571	1.8834	0.9921	2.4023	1.85872	0.615399	0.331087	0.100232	0.228343	0.998994	FALSE	1.95035e-05	5.8263	0.00145827	4.70989	0.834185	TRUE
FBgn0033705	36327	CG13168	1546	1	0	0	0	0	163.68	137.7	123.16	162.78	146.83	19.849	0.135184	0.0119343	0.0965772	1.9232	FALSE	0.00132244	-94.5487	0.0174969	2.87862	-1.98022	TRUE
FBgn0033748	36372	vis	2211	0	0	0	0	1	12.1802	12.9045	12.1072	12.8628	12.5137	0.428587	0.0342495	0.868987	0.90364	0.0609867	FALSE	0.787402	0.621	0.855124	0.103803	0.209783	FALSE
FBgn0033864	36519	CG18368	3859	0	0	1	0	0	29.062	28.3847	34.405	27.8719	29.9309	3.02229	0.100976	0.211463	0.339922	0.674766	FALSE	0.0513043	-11.8298	0.136059	1.28985	-1.10822	FALSE
FBgn0033955	36630	CG12866	2870	0	0	0	0	1	5.8023	6.0181	8.5663	4.5515	6.23455	1.68359	0.270042	0.159067	0.282712	0.79842	FALSE	0.527754	1.1554	0.634781	0.277568	0.333528	FALSE
FBgn0033963	36642	CG12857	1584	0	0	0	1	0	20.0742	23.4648	25.7164	16.1628	21.3545	4.16623	0.195098	0.0483639	0.193169	1.31548	FALSE	0.286618	3.5313	0.416019	0.542697	0.656223	FALSE
FBgn0034082	36787	CG10734	1449	1	0	1	0	1	176.9	168.92	194.13	143.78	170.933	20.9368	0.122486	0.227861	0.357919	0.64233	FALSE	0.00349043	-77.6131	0.028729	2.45712	-1.89549	TRUE
FBgn0034122	36834	CG15711	2345	1	1	1	0	1	7.4872	7.643	8.9489	7.1589	7.8095	0.785942	0.100639	0.0684476	0.208371	1.16464	FALSE	3.98027e-06	-6.5125	0.00051776	5.40009	-0.875784	TRUE
FBgn0034137	36850	CG4945	2637	1	0	0	0	0	17.1726	20.3229	20.5628	20.3604	19.6047	1.6248	0.0828784	0.465782	0.564467	0.331817	FALSE	0.0309661	10.4313	0.092629	1.50911	1.0581	FALSE
FBgn0034472	37268	CG8517	732	1	0	0	0	1	326.18	316.24	294.9	315.08	313.1	13.1162	0.0418915	0.354614	0.472102	0.450244	FALSE	0.00142376	-113.94	0.0181398	2.84656	-2.06047	TRUE
FBgn0034478	37274	CG10822	554	0	0	0	0	1	61.7817	55.8201	49.2529	63.9286	57.6958	6.59149	0.114246	0.166615	0.284285	0.778286	FALSE	0.150578	13.5904	0.272625	0.822238	1.16407	FALSE
FBgn0034505	37307	CG16739	695	1	0	0	0	1	129	104.75	108.36	132.88	118.748	14.244	0.119952	0.137858	0.273972	0.860568	FALSE	0.0224434	-52.2185	0.0780282	1.64891	-1.72606	FALSE
FBgn0034566	37374	CG9313	3072	0	0	0	1	1	65.9669	68.0144	74.6505	62.0484	67.6701	5.27096	0.077892	0.00818583	0.0782202	2.08694	FALSE	0.0325768	13.6598	0.0957814	1.48709	1.16613	FALSE
FBgn0034592	37405	CG9406	732	0	0	0	0	1	81.0919	74.3964	65.9189	79.7093	75.2791	6.87527	0.0913303	0.0160847	0.106406	1.79359	FALSE	0.0746056	-23.3668	0.173408	1.12723	-1.3868	FALSE
FBgn0034745	37582	CG4329	3781	0	0	0	0	1	27.4402	27.9981	31.2959	24.2285	27.7407	2.89434	0.104335	0.0153423	0.105555	1.81411	FALSE	0.203017	5.5302	0.329424	0.692468	0.814926	FALSE
FBgn0034776	37615	CG13527	1569	0	0	1	0	0	18.8922	18.3117	22.5335	19.1326	19.7175	1.9087	0.0968021	0.326223	0.447809	0.486485	FALSE	0.00349687	-11.5702	0.028729	2.45632	-1.09934	TRUE
FBgn0034844	37692	CG9861	2848	0	0	1	0	0	51.4092	53.0722	72.8382	50.4181	56.9344	10.6589	0.187214	0.035172	0.171397	1.4538	FALSE	0.567462	-5.2102	0.663969	0.246063	-0.793106	FALSE
FBgn0034957	37831	Rsph4a	2284	0	0	0	0	1	21.7613	23.9468	33.2996	18.7719	24.4449	6.27265	0.256604	5.98819e-05	0.0102997	4.2227	TRUE	0.237182	4.4662	0.362625	0.624918	0.737686	FALSE
FBgn0035008	37903	CG3494	963	0	0	0	0	1	50.6659	53.4106	51.7645	43.7371	49.8945	4.25709	0.0853218	0.46274	0.564467	0.334663	FALSE	0.0177941	18.9935	0.069207	1.74972	1.30089	FALSE
FBgn0035078	37983	Tpc2	2769	0	0	1	0	0	13.725	11.2357	16.5955	11.2234	13.1949	2.55411	0.193568	0.086641	0.217629	1.06228	FALSE	0.107068	-4.265	0.221876	0.97034	-0.721398	FALSE
FBgn0035584	38591	CG17030	767	1	0	0	1	1	60.2982	54.151	47.3792	64.9513	56.6949	7.62464	0.134485	0.0072902	0.0782202	2.13726	FALSE	0.0960699	-10.783	0.20655	1.01741	-1.07126	FALSE
FBgn0035585	38592	ATPsynCF6L	635	0	0	0	0	1	47.2917	45.925	45.9957	43.5316	45.686	1.56767	0.034314	0.952054	0.96043	0.0213384	FALSE	0.361943	-8.5058	0.477924	0.44136	-0.977989	FALSE
FBgn0035598	38608	CG4669	2101	0	0	1	0	0	95.483	110.78	125.88	93.8778	106.505	14.9955	0.140796	0.00112167	0.0310955	2.95013	TRUE	0.317577	-12.6221	0.435245	0.498151	-1.13424	FALSE
FBgn0035638	38653	Tektin-C	1640	0	0	1	0	0	94.9488	92.2312	70.7259	95.4316	88.3344	11.8232	0.133846	0.000873427	0.0310955	3.05877	TRUE	0.190783	17.3375	0.320143	0.71946	1.26334	FALSE
FBgn0035730	38768	CG17744	926	0	0	0	0	1	43.6584	47.2559	50.3174	48.3133	47.3862	2.79075	0.0588937	0.569381	0.651781	0.244597	FALSE	0.311913	-11.7699	0.433429	0.505967	-1.10619	FALSE
FBgn0035856	38919	CG13679	489	0	0	0	0	1	20.395	14.8462	15.7693	21.2364	18.0617	3.22064	0.178313	0.0291344	0.150342	1.53559	FALSE	0.134559	7.8744	0.252942	0.871087	0.948139	FALSE
FBgn0036075	39186	CG8065	1256	0	0	1	0	1	51.7463	54.1396	55.8526	51.773	53.3779	1.99517	0.0373783	0.405407	0.511464	0.392109	FALSE	0.0586503	-9.7512	0.148351	1.23173	-1.03146	FALSE
FBgn0036089	39201	CG14151	683	0	0	0	0	1	20.2244	18.5512	21.6319	19.4192	19.9567	1.30924	0.0656039	0.663758	0.724866	0.17799	FALSE	0.341266	-4.2943	0.462187	0.466907	-0.723809	FALSE
FBgn0036156	39275	CG11726	984	0	0	0	0	1	12.7117	14.1321	15.1382	10.4699	13.113	2.02378	0.154334	0.31194	0.437989	0.505929	FALSE	0.930783	-0.2779	0.967339	0.0311516	-0.106497	FALSE
FBgn0036183	39305	CG6083	1308	0	0	0	0	1	32.5704	31.8584	31.4049	34.0425	32.4691	1.15345	0.0355245	0.832921	0.878911	0.0793962	FALSE	0.945957	-0.2928	0.968923	0.0241286	-0.111531	FALSE
FBgn0036204	39327	Tim13	442	0	0	0	0	1	72.5726	65.0821	45.4169	74.1352	64.3017	13.1953	0.20521	0.0977569	0.227995	1.00985	FALSE	0.364	-17.2523	0.477924	0.438899	-1.26132	FALSE
FBgn0036218	39344	Sprn	1977	0	0	1	0	0	49.195	47.3247	57.7776	40.8508	48.787	6.97899	0.14305	0.0363061	0.173462	1.44002	FALSE	0.11565	-11.1487	0.231542	0.936854	-1.08453	FALSE
FBgn0036246	39373	CG17154	600	0	0	1	0	0	33.8013	37.2779	39.9164	35.4612	36.6142	2.6196	0.0715459	0.529563	0.619625	0.276082	FALSE	0.00567543	-17.2809	0.039047	2.246	-1.262	TRUE
FBgn0036285	39418	toe	2400	1	0	0	0	0	18.0845	20.1212	26.4469	21.1161	21.4422	3.5671	0.166359	0.0999156	0.228343	1.00037	FALSE	0.000644531	22.6338	0.0138574	3.19076	1.37353	TRUE
FBgn0036345	39489	CG17300	699	0	0	1	0	0	50.2406	43.2102	58.0459	52.2803	50.9442	6.12452	0.12022	0.127512	0.262659	0.894449	FALSE	0.00583684	-34.6707	0.0393701	2.23382	-1.55231	TRUE
FBgn0036346	39490	CG11251	1389	0	0	1	0	0	41.5518	44.6225	27.5429	39.3629	38.27	7.46971	0.195184	0.0736267	0.211791	1.13296	FALSE	0.406133	6.4061	0.523257	0.391332	0.86959	FALSE
FBgn0036415	39573	CG7768	717	1	0	0	0	1	1305.38	1056.67	649.17	1218.09	1057.33	290.957	0.275181	0.00865188	0.0804391	2.06289	FALSE	0.198891	-438.42	0.327212	0.701385	-2.64288	FALSE
FBgn0036421	39579	CG13481	783	0	0	0	0	1	29.1941	32.8628	23.0617	27.526	28.1611	4.06531	0.144359	0.0401047	0.186433	1.3968	FALSE	0.950586	0.3062	0.968923	0.0220086	0.11601	FALSE
FBgn0036437	39598	CG5048	964	1	0	0	0	1	181.25	180.98	156.47	165.35	171.012	12.2162	0.0714345	0.0475769	0.193169	1.3226	FALSE	0.0133566	-55.2336	0.059671	1.8743	-1.75	FALSE
FBgn0036438	39599	goddard	616	1	0	0	0	1	231.45	222.37	161.32	226.13	210.317	32.8767	0.156319	0.12662	0.262659	0.897498	FALSE	0.0260277	-90.0887	0.0836778	1.58456	-1.95946	FALSE
FBgn0036441	39602	CG13476	694	1	0	0	0	1	82.8368	78.5292	65.3674	82.3769	77.2776	8.17164	0.105744	0.236884	0.367063	0.625464	FALSE	0.0324309	-25.9457	0.0957814	1.48904	-1.43049	FALSE
FBgn0036465	2768973	Rpn12R	940	0	0	0	0	1	41.6679	41.5553	46.3048	41.7245	42.8131	2.32885	0.0543956	0.687283	0.743476	0.162864	FALSE	0.194735	-12.2612	0.324246	0.710556	-1.12258	FALSE
FBgn0036495	2768950	CG33259	436	0	0	0	0	1	37.0197	41.1661	28.2929	38.3924	36.2178	5.55763	0.15345	0.303647	0.428092	0.517631	FALSE	0.331502	-14.0011	0.450738	0.479514	-1.17612	FALSE
FBgn0036528	39714	CG7579	1681	0	0	0	0	1	9.0363	10.4625	7.2572	9.4411	9.04927	1.33697	0.147743	0.0544103	0.193443	1.26432	FALSE	0.195113	2.5229	0.324246	0.709714	0.5469	FALSE
FBgn0036531	2768962	CG6244	509	0	0	0	0	1	3.4591	2.7967	1.4371	2.677	2.59247	0.84356	0.325388	0.226104	0.356788	0.645692	FALSE	0.262553	2.7259	0.389303	0.580783	0.571231	FALSE
FBgn0036729	39951	CG13733	1132	0	0	1	0	0	113.44	110.24	86.8691	105.17	103.93	11.8725	0.114236	0.0539037	0.193443	1.26838	FALSE	0.116664	23.0481	0.231979	0.933063	1.38108	FALSE
FBgn0036731	39953	CG6333	2133	0	0	1	0	0	13.8606	13.0469	17.8087	12.4866	14.3007	2.40574	0.168225	0.122696	0.26054	0.91117	FALSE	0.0279128	-5.8272	0.0874123	1.5542	-0.834243	FALSE
FBgn0036787	40017	CG4306	1029	0	0	0	0	1	23.3113	19.8681	15.9949	19.9081	19.7706	2.99003	0.151236	0.0200187	0.118732	1.69856	FALSE	0.299896	7.6426	0.428067	0.523029	0.936644	FALSE
FBgn0036795	40025	CG18233	1548	0	0	0	0	1	58.4194	57.7369	33.511	50.9257	50.1482	11.596	0.231235	0.102836	0.231213	0.987855	FALSE	0.963703	-0.5642	0.970752	0.0160568	-0.194292	FALSE
FBgn0036796	40026	CG18231	1548	0	0	0	0	1	15.3764	18.6091	12.6999	13.6273	15.0782	2.60241	0.172594	0.324004	0.447809	0.48945	FALSE	0.147316	7.4017	0.268131	0.83175	0.924367	FALSE
FBgn0036868	40109	ms(3)76Ba	2332	0	0	0	0	1	7.7057	8.1853	6.6484	6.1847	7.18102	0.923797	0.128644	0.396936	0.508392	0.40128	FALSE	0.0175894	4.1577	0.069207	1.75475	0.712456	FALSE
FBgn0036882	40124	CG9279	5504	1	0	0	0	1	53.3355	44.7636	45.1358	44.6867	46.9804	4.24127	0.0902774	0.0353756	0.171397	1.4513	FALSE	0.368206	-6.9755	0.481608	0.433909	-0.901758	FALSE
FBgn0036931	40192	CG14183	2712	0	0	1	0	0	59.5962	58.0739	75.0519	57.0964	62.4546	8.46095	0.135474	0.0859214	0.217629	1.0659	FALSE	0.0536135	-21.2311	0.13867	1.27073	-1.34696	FALSE
FBgn0036969	40235	Spn77Bb	1161	1	0	0	0	0	872.44	779.3	717.2	718.38	771.83	73.0742	0.0946765	0.371324	0.485052	0.430247	FALSE	0.00393439	-515.62	0.029407	2.40512	-2.71317	TRUE
FBgn0036970	40236	Spn77Bc	1440	1	0	0	0	0	816.09	691.04	530.74	713.92	687.947	118.066	0.171621	0.204826	0.331758	0.688615	FALSE	0.00786895	-528.23	0.0443757	2.10408	-2.72364	TRUE
FBgn0037023	40298	CG3698	1135	0	0	0	0	1	10.0059	7.7706	10.6842	7.8902	9.08773	1.47881	0.162726	0.145912	0.277313	0.835909	FALSE	0.253654	3.0758	0.384392	0.595758	0.610213	FALSE
FBgn0037035	40313	CG10589	1365	0	0	0	0	1	37.9024	45.8469	45.1499	41.6113	42.6276	3.65542	0.0857524	0.0692975	0.209108	1.15928	FALSE	0.288668	-5.7001	0.417128	0.539601	-0.826081	FALSE
FBgn0037086	40376	CG7202	986	0	0	1	0	0	145.55	146.06	120.06	150.08	140.438	13.7352	0.0978032	0.122247	0.26054	0.912762	FALSE	0.0843957	28.1393	0.189752	1.07368	1.46448	FALSE
FBgn0037101	40394	CG7634	1892	0	0	1	0	0	48.5853	44.3691	54.0144	41.9222	47.2227	5.2985	0.112202	0.0121874	0.0965772	1.91409	FALSE	0.126376	-10.8124	0.241519	0.898335	-1.07234	FALSE
FBgn0037129	40423	CG14565	1022	0	0	1	0	0	0.2284	0.2189	0.803	0.7793	0.5074	0.327812	0.646062	0.0133166	0.099585	1.87561	FALSE	0.00216199	-1.4068	0.0225371	2.66515	-0.38144	TRUE
FBgn0037284	40604	CG14659	449	0	0	0	0	1	8.0571	5.1435	5.4691	8.909	6.89468	1.87151	0.271442	0.0801477	0.214343	1.09611	FALSE	0.513099	-1.723	0.625599	0.289799	-0.435048	FALSE
FBgn0037307	40632	Tim17a2	991	0	0	1	0	0	20.1333	20.9349	31.119	22.0264	23.5534	5.10306	0.216659	0.00208823	0.0399084	2.68022	TRUE	0.618606	2.2869	0.7165	0.208586	0.516786	FALSE
FBgn0037325	40651	CG12147	1889	0	0	1	0	0	29.039	25.4846	35.3959	25.0391	28.7397	4.78486	0.16649	0.0560349	0.193443	1.25154	FALSE	0.954828	0.2248	0.968923	0.0200749	0.0880652	FALSE
FBgn0037514	40917	CG10919	775	0	0	0	0	1	113.04	114.35	92.1948	114.47	108.514	10.8985	0.100435	0.293135	0.420784	0.532932	FALSE	0.114057	-37.8484	0.230798	0.942878	-1.58937	FALSE
FBgn0037650	41076	CG11977	857	0	0	1	0	0	52.7286	49.7181	28.0622	54.2718	46.1952	12.2356	0.264869	0.0469591	0.193169	1.32828	FALSE	0.518096	6.5296	0.627002	0.28559	0.876772	FALSE
FBgn0037837	41299	CG14693	2630	0	0	0	0	1	3.5451	3.9256	3.998	3.6117	3.7701	0.22497	0.0596721	0.0916129	0.220383	1.03804	FALSE	0.0720203	-1.7047	0.169692	1.14255	-0.432119	FALSE
FBgn0037994	41475	eIF3d2	2232	0	0	1	0	0	55.4944	54.7125	49.8712	52.0231	53.0253	2.57526	0.0485666	0.0645334	0.201814	1.19022	FALSE	0.0136862	14.4351	0.060234	1.86372	1.18851	FALSE
FBgn0038000	41481	Rsbp15	1448	0	0	1	0	0	49.4963	48.494	61.1204	48.4476	51.8896	6.17287	0.118962	0.00792	0.0782202	2.10127	FALSE	0.15438	-8.8733	0.27613	0.811409	-0.994462	FALSE
FBgn0038014	41496	CG10041	952	0	0	1	0	0	14.2138	16.0563	11.181	14.8779	14.0823	2.07882	0.14762	0.145574	0.277313	0.836916	FALSE	0.000466819	12.0161	0.0114704	3.33085	1.11448	TRUE
FBgn0038054	41539	CG5509	733	0	0	0	0	1	17.6446	20.4824	20.8705	18.867	19.4661	1.49242	0.0766677	0.595352	0.667105	0.225226	FALSE	0.134404	6.3828	0.252942	0.871588	0.868221	FALSE
FBgn0038088	41579	CG10126	978	1	0	0	0	1	75.633	64.2704	73.8871	72.1442	71.4837	5.01534	0.0701607	0.0722477	0.211791	1.14118	FALSE	0.0194542	-28.0006	0.0721125	1.71099	-1.46241	FALSE
FBgn0038123	41620	CG8508	971	0	0	0	0	1	35.1562	32.4501	34.2908	34.125	34.0055	1.13123	0.0332661	0.890516	0.917615	0.0503583	FALSE	0.41878	-5.1225	0.536896	0.378014	-0.786929	FALSE
FBgn0038186	41695	CG14362	688	1	0	0	0	0	24.6928	21.5726	21.3974	20.4277	22.0226	1.84996	0.0840027	0.372249	0.485052	0.429166	FALSE	0.00117382	-15.2223	0.0166741	2.9304	-1.21011	TRUE
FBgn0038210	41725	CG3199	860	0	0	1	0	0	26.4211	29.4683	33.951	24.3179	28.5396	4.18157	0.146518	0.252227	0.383921	0.598208	FALSE	0.218202	-7.885	0.34985	0.661141	-0.948657	FALSE
FBgn0038280	41810	CG14861	1265	1	0	1	0	1	74.1257	66.774	70.7331	69.5406	70.2934	3.04591	0.0433314	0.342158	0.462233	0.465773	FALSE	0.00189196	-29.981	0.0216945	2.72309	-1.4911	TRUE
FBgn0038361	41908	Uros2	974	1	0	0	1	1	32.26	24.4401	26.9964	34.5891	29.5714	4.66786	0.15785	0.00413836	0.0647089	2.38317	FALSE	0.105968	-7.0868	0.221876	0.974825	-0.907777	FALSE
FBgn0038915	42579	CG17819	646	0	0	0	0	1	43.4784	43.3521	44.1358	48.7044	44.9177	2.54775	0.0567205	0.838921	0.882535	0.0762789	FALSE	0.0374973	-18.4261	0.107492	1.426	-1.28839	FALSE
FBgn0038960	42629	CG13855	2337	1	0	0	0	0	13.4436	14.6502	15.2581	14.0694	14.3553	0.777807	0.0541824	0.605912	0.670205	0.21759	FALSE	0.00657256	6.1811	0.039666	2.18227	0.856191	TRUE
FBgn0038978	42650	tHMG1	553	0	0	1	0	0	66.6	66.2896	96.9361	67.3306	74.2891	15.1043	0.203318	0.000644801	0.0310955	3.19057	TRUE	0.95385	0.6012	0.968923	0.0205199	0.204446	FALSE
FBgn0039041	42719	CG13838	429	0	0	0	0	1	42.7166	41.9588	38.5431	49.5362	43.1887	4.60463	0.106617	0.539113	0.625345	0.26832	FALSE	0.270307	-10.0893	0.397374	0.568143	-1.0449	FALSE
FBgn0039050	42729	CG17110	3171	0	0	0	0	1	2.7654	2.3102	1.4092	2.3979	2.22067	0.575801	0.259291	0.0816955	0.214343	1.0878	FALSE	0.422009	-0.8912	0.536896	0.374678	-0.276737	FALSE
FBgn0039077	42766	CG17380	1068	0	0	0	0	1	11.6385	11.6651	10.5647	11.5179	11.3466	0.525154	0.0462831	0.902615	0.926864	0.0444975	FALSE	0.0229732	-6.9579	0.0790278	1.63878	-0.900798	FALSE
FBgn0039084	42773	CG10175	4025	0	0	1	0	0	18.0897	19.4868	13.9575	20.4577	17.9979	2.8636	0.159108	0.129637	0.263546	0.887271	FALSE	0.00350761	11.7555	0.028729	2.45499	1.1057	TRUE
FBgn0039370	43114	CG4956	1038	0	0	1	0	0	5.4812	4.9898	8.759	5.5495	6.19487	1.7275	0.27886	0.0480955	0.193169	1.3179	FALSE	0.187318	-3.182	0.317089	0.72742	-0.621384	FALSE
FBgn0039371	43115	CG4960	970	0	0	0	0	1	9.6998	10.5637	10.0506	10.7494	10.2659	0.479333	0.0466919	0.951746	0.96043	0.0214789	FALSE	0.080666	-5.332	0.18256	1.09331	-0.801541	FALSE
FBgn0039373	43117	CG5024	680	0	0	0	0	1	88.7122	87.1614	74.0013	88.7902	84.6663	7.14944	0.0844426	0.0158449	0.106406	1.80011	FALSE	0.848173	2.2133	0.911786	0.0715156	0.506951	FALSE
FBgn0039413	43176	CG14556	1210	0	0	1	0	1	28.3194	30.9876	32.3868	30.267	30.4902	1.69378	0.0555517	0.0752325	0.211791	1.12359	FALSE	0.106489	-5.9735	0.221876	0.972695	-0.843451	FALSE
FBgn0039576	43369	UQCR-14L	503	1	0	0	0	1	64.1458	53.8699	45.7253	56.5362	55.0693	7.60008	0.138009	0.126654	0.262659	0.897381	FALSE	0.768878	-3.152	0.845029	0.114143	-0.618257	FALSE
FBgn0039577	43370	CG12516	975	1	0	0	0	1	35.342	34.961	28.2012	33.1219	32.9065	3.28323	0.0997746	0.458263	0.561005	0.338885	FALSE	0.222198	-8.0292	0.350624	0.65326	-0.955649	FALSE
FBgn0040356	31272	CG12498	966	0	0	1	0	0	34.2304	32.5456	22.592	30.3772	29.9363	5.14396	0.17183	0.0012947	0.0310955	2.88783	TRUE	0.0197345	10.7534	0.0721125	1.70477	1.07016	FALSE
FBgn0040368	31059	eIF4E7	1638	0	0	1	0	0	27.1442	27.9077	33.4096	26.8072	28.8172	3.09604	0.107437	0.35691	0.472219	0.447441	FALSE	0.0655627	-10.1759	0.161161	1.18334	-1.04828	FALSE
FBgn0040391	31219	CG2854	1643	0	0	1	0	0	17.967	16.9218	23.8385	17.9018	19.1573	3.15722	0.164805	0.00610087	0.0749535	2.21461	FALSE	0.343109	-3.0159	0.462861	0.464568	-0.603783	FALSE
FBgn0040674	50147	CG9445	982	1	0	0	0	0	35.1163	28.6275	24.5699	34.5996	30.7283	5.05242	0.164422	0.0591484	0.195087	1.22806	FALSE	0.0701976	-11.0521	0.166538	1.15368	-1.08106	FALSE
FBgn0040694	50167	CG14974	491	0	0	0	0	1	62.9213	57.8453	58.7533	58.33	59.4625	2.33553	0.0392774	0.918776	0.935086	0.0367904	FALSE	0.49794	-9.6932	0.609578	0.302823	-1.02911	FALSE
FBgn0040725	50198	CG13946	406	0	0	0	0	1	2.6762	2.1039	2.0546	2.4608	2.32388	0.296524	0.127599	0.872118	0.90364	0.0594247	FALSE	0.00632255	9.4082	0.039666	2.19911	1.01738	TRUE
FBgn0040759	5740215	CG13177	1099	0	0	0	1	0	9.9883	8.1767	6.3148	98.6783	30.7895	45.284	1.47076	0.000177216	0.0152406	3.7515	TRUE	2.25563e-21	-82.8126	7.75937e-19	20.6467	-1.92331	TRUE
FBgn0040906	50380	CG15579	521	0	0	0	0	1	120.3	111.5	65.6341	129.42	106.714	28.3467	0.265634	0.0112638	0.094506	1.94832	FALSE	0.154922	-38.7132	0.27613	0.809887	-1.59893	FALSE
FBgn0040963	50437	CG18662	646	0	0	1	0	1	82.269	78.8566	104.74	77.815	85.9202	12.69	0.147695	0.0179066	0.111998	1.74699	FALSE	0.727493	4.9073	0.809895	0.138171	0.771389	FALSE
FBgn0040989	50463	CG5693	590	0	0	0	0	1	55.3027	46.449	39.5081	61.0089	50.5672	9.49943	0.187858	0.151897	0.282669	0.818451	FALSE	0.775621	-3.2078	0.849725	0.11035	-0.624055	FALSE
FBgn0040996	50470	CG12617	1022	1	0	0	0	0	60.8306	49.1771	47.7319	60.805	54.6362	7.1623	0.131091	0.140288	0.273972	0.852979	FALSE	0.00121178	-39.8682	0.0166741	2.91658	-1.61139	TRUE
FBgn0041102	43567	ocn	619	1	0	1	1	1	708.51	573.2	631	669.61	645.58	57.7035	0.0893823	0.00944231	0.0816869	2.02492	FALSE	3.86649e-05	-358.28	0.00221679	4.41268	-2.55543	TRUE
FBgn0041103	34902	nht	948	0	0	1	0	0	15.3165	12.4363	8.3019	14.0344	12.5223	3.05031	0.243591	0.000110374	0.0126562	3.95713	TRUE	0.164308	3.2105	0.29135	0.784341	0.624334	FALSE
FBgn0042189	59227	CG17376	844	1	0	1	0	1	546.56	426.6	522.98	503.78	499.98	51.9543	0.103913	0.0580305	0.193811	1.23634	FALSE	0.00981247	-177.73	0.0515484	2.00822	-2.2522	FALSE
FBgn0042710	43191	Hex-t2	1569	0	0	1	0	0	121.46	125.21	97.9159	110.67	113.814	12.2606	0.107725	0.0945678	0.225912	1.02426	FALSE	0.0764178	34.7589	0.176428	1.11681	1.55338	FALSE
FBgn0043530	246666	Obp51a	398	1	1	0	0	1	398.73	345.76	234.85	343.01	330.587	68.7837	0.208065	0.0212791	0.12	1.67205	FALSE	0.0186685	-180.61	0.0713552	1.72889	-2.25914	FALSE
FBgn0043539	246672	Obp22a	727	1	0	0	0	1	69.849	55.5258	37.218	64.9879	56.8952	14.4032	0.253154	0.0603863	0.195971	1.21906	FALSE	0.647792	-4.993	0.740334	0.188564	-0.777644	FALSE
FBgn0047351	251937	CG31468	967	0	0	0	0	1	111.22	104.13	109.81	106.66	107.955	3.18376	0.0294915	0.907491	0.929098	0.0421577	FALSE	0.31593	-19.8169	0.43472	0.500409	-1.31842	FALSE
FBgn0050065	246431	CG30065	673	0	0	1	0	1	46.7187	43.4142	50.4246	43.7899	46.0868	3.24727	0.0704599	0.355449	0.472102	0.449223	FALSE	0.0575612	-12.7564	0.146674	1.23987	-1.1385	FALSE
FBgn0050429	246609	CG30429	1060	1	0	0	0	1	57.7011	51.5924	51.5162	58.6307	54.8601	3.83615	0.0699261	0.560566	0.644932	0.251373	FALSE	0.00525414	-30.6077	0.0368862	2.2795	-1.49979	TRUE
FBgn0050430	246610	CG30430	498	0	0	0	0	1	193.91	150.21	164.21	185.92	173.562	19.9961	0.11521	0.20542	0.331758	0.687357	FALSE	0.00733706	-194.18	0.0420658	2.13448	-2.29044	TRUE
FBgn0050487	246646	CG30487	728	0	0	0	0	1	56.6003	50.8471	55.4353	49.9985	53.2203	3.28343	0.061695	0.602536	0.668621	0.220017	FALSE	0.051813	-21.264	0.136059	1.28556	-1.3476	FALSE
FBgn0051008	318554	CG31008	529	1	0	0	0	1	181.86	151.31	153.22	179.84	166.558	16.5425	0.0993203	0.183613	0.308112	0.736097	FALSE	0.0417619	-75.3873	0.117755	1.37922	-1.88302	FALSE
FBgn0051206	318627	CG31206	856	0	0	1	0	0	101.33	94.6551	106.03	88.9268	97.7355	7.50114	0.0767494	0.375306	0.48719	0.425614	FALSE	0.00264681	-46.4476	0.0246082	2.57728	-1.67621	TRUE
FBgn0051281	318658	Tpl94D	1491	0	0	1	0	0	7.7148	6.0229	8.3318	7.6227	7.42305	0.985093	0.132707	0.265784	0.39338	0.575471	FALSE	0.000299585	-8.9326	0.0103057	3.52348	-0.997063	TRUE
FBgn0051286	318662	CG31286	1834	1	0	1	0	0	27.5263	20.4882	30.1572	21.7245	24.974	4.62102	0.185033	0.0632238	0.199532	1.19912	FALSE	0.0152762	-14.5977	0.0640855	1.81598	-1.19306	FALSE
FBgn0051287	318663	CG31287	1425	1	0	0	0	1	49.224	43.784	40.9169	44.975	44.725	3.44918	0.0771199	0.192591	0.316992	0.715364	FALSE	0.145522	-11.4618	0.267698	0.837071	-1.09558	FALSE
FBgn0051406	318715	CG31406	1010	1	0	0	0	0	48.3587	45.9378	44.9337	44.6364	45.9667	1.68911	0.0367464	0.787546	0.838749	0.103724	FALSE	0.00674928	-20.0699	0.0400302	2.17074	-1.32366	TRUE
FBgn0051477	326144	ATPsynepsilonL	490	0	0	0	0	1	18.048	16.574	12.5198	15.909	15.7627	2.33942	0.148415	0.30069	0.425668	0.521881	FALSE	0.44999	-3.8091	0.562897	0.346797	-0.682064	FALSE
FBgn0051515	326147	CG31515	469	0	0	0	0	1	15.819	14.3221	12.0023	15.2016	14.3362	1.67281	0.116684	0.69902	0.751447	0.15551	FALSE	0.259739	6.1987	0.388479	0.585463	0.857254	FALSE
FBgn0051526	318783	CR31526	632	1	0	0	0	0	26.3848	26.4558	17.2198	27.6311	24.4229	4.83594	0.198009	0.0788251	0.213511	1.10334	FALSE	0.00302232	-19.2554	0.0273599	2.51966	-1.30654	TRUE
FBgn0051609	318845	CG31609	555	0	0	1	0	0	19.173	15.9539	20.6215	18.0747	18.4558	1.96718	0.106589	0.62346	0.687405	0.205191	FALSE	0.000977881	-20.4784	0.0160186	3.00971	-1.332	TRUE
FBgn0051659	318875	CG31659	695	0	0	0	0	1	126.86	121.36	80.4835	126.56	113.816	22.3646	0.196498	0.112453	0.249573	0.949029	FALSE	0.0698779	-61.5938	0.166538	1.15566	-1.79653	FALSE
FBgn0051697	35243	CG31697	657	0	0	0	0	1	30.8329	29.6293	33.5363	28.6453	30.6609	2.11537	0.0689923	0.539905	0.625345	0.267683	FALSE	0.113438	-11.0369	0.230798	0.945241	-1.08051	FALSE
FBgn0051709	261620	CG31709	1395	1	0	1	0	1	214	179.84	200.92	199.84	198.65	14.095	0.070954	0.0873553	0.217629	1.05871	FALSE	0.00401782	-76.5834	0.029407	2.39601	-1.88977	TRUE
FBgn0051784	318939	CG31784	2462	0	0	1	0	0	40.6865	34.8803	45.0653	33.226	38.4645	5.44047	0.141441	0.108002	0.241251	0.966568	FALSE	0.0146697	-16.7692	0.0623009	1.83358	-1.24967	FALSE
FBgn0051803	318950	Rsph9	929	0	0	0	0	1	37.8013	38.6318	39.1785	44.8266	40.1095	3.19527	0.0796635	0.577693	0.652238	0.238303	FALSE	0.349666	6.9499	0.468223	0.456347	0.900362	FALSE
FBgn0051816	318960	CG31816	509	1	0	0	0	1	276.99	254.47	152.6	249.63	233.423	55.1848	0.236416	0.161902	0.282712	0.790748	FALSE	0.123387	-105.96	0.240286	0.908731	-2.02922	FALSE
FBgn0051860	326167	ZnT33D	2264	0	0	0	0	1	24.6791	24.3781	24.5826	23.4041	24.261	0.584872	0.0241075	0.951379	0.96043	0.0216464	FALSE	0.0255559	-7.7534	0.0836778	1.59251	-0.942177	FALSE
FBgn0051907	319019	Mst27D	1574	0	0	1	0	1	61.5556	61.8168	71.1908	60.0328	63.649	5.08904	0.0799547	0.29357	0.420784	0.532288	FALSE	0.08633	-16.9174	0.191622	1.06384	-1.25327	FALSE
FBgn0051948	326178	CG31948	1362	1	0	0	0	1	342.29	333.14	281.16	338.66	323.812	28.6828	0.0885783	0.156835	0.282712	0.804557	FALSE	0.0224558	-97.5215	0.0780282	1.64867	-1.99353	FALSE
FBgn0052141	317880	saturn	913	0	0	1	0	0	66.1666	60.2609	75.7511	61.5852	65.941	7.0125	0.106345	0.325051	0.447809	0.488048	FALSE	0.0494111	-23.9509	0.1349	1.30618	-1.39709	FALSE
FBgn0052219	317922	CG32219	997	0	0	1	0	0	8.4538	6.8197	10.0453	9.2182	8.63425	1.37322	0.159044	0.0567389	0.193443	1.24612	FALSE	0.00109735	-6.9885	0.0166741	2.95965	-0.902465	TRUE
FBgn0052371	317999	CG32371	1084	1	0	0	0	0	420.66	415.54	280.97	394.6	377.942	65.6239	0.173635	0.000523226	0.0310955	3.28131	TRUE	0.0732778	-114.16	0.17148	1.13503	-2.0613	FALSE
FBgn0052568	32659	CG32568	1818	1	0	0	0	0	57.8465	49.1829	48.7117	53.1191	52.215	4.24256	0.0812517	0.0540943	0.193443	1.26685	FALSE	0.00519358	-20.4242	0.0368862	2.28453	-1.3309	TRUE
FBgn0053199	326329	CG33199	1523	0	0	0	0	1	6.3403	5.9827	3.9691	4.9535	5.3114	1.07069	0.201584	0.477532	0.570385	0.320998	FALSE	0.0660572	-4.9898	0.161161	1.18008	-0.777412	FALSE
FBgn0053218	12798099	CR33218	611	0	0	0	0	1	63.018	57.2239	48.731	63.1089	58.0204	6.77732	0.116809	0.509534	0.600273	0.292827	FALSE	0.0414243	-31.1072	0.117755	1.38274	-1.5066	FALSE
FBgn0053233	2769005	CG33233	1719	0	0	0	0	1	21.8265	20.1057	19.9794	17.2769	19.7971	1.87957	0.0949415	0.229103	0.358234	0.639969	FALSE	0.389665	-3.0908	0.507745	0.409309	-0.611808	FALSE
FBgn0053252	2768903	CG33252	819	0	0	0	0	1	22.417	19.0801	20.5247	24.008	21.5074	2.15545	0.100219	0.0885701	0.217629	1.05271	FALSE	0.711687	1.5436	0.79746	0.147711	0.405449	FALSE
FBgn0053293	2768659	CG33293	661	1	0	1	0	1	157.85	136.21	166.84	145.88	151.695	13.427	0.0885133	0.00805436	0.0782202	2.09397	FALSE	0.476365	-9.714	0.587346	0.32206	-1.02995	FALSE
FBgn0053322	2768932	CG33322	1599	0	0	1	0	0	42.0184	44.0109	51.1884	43.1527	45.0926	4.14499	0.0919217	0.213369	0.34139	0.670869	FALSE	0.188041	-7.4434	0.317089	0.725747	-0.926517	FALSE
FBgn0053665	3771952	CG33665	653	0	0	0	0	1	7.657	7.9637	5.1989	8.1593	7.24472	1.37946	0.190409	0.204514	0.331758	0.689277	FALSE	0.459648	2.1151	0.570826	0.337575	0.493472	FALSE
FBgn0053710	3772611	CG33710	715	1	0	0	0	0	9.414	8.7063	8.1873	6.0136	8.0803	1.46667	0.181511	0.163256	0.282989	0.787131	FALSE	0.00112343	-8.9786	0.0166741	2.94945	-0.99907	TRUE
FBgn0053906	3772013	His2B:CG33906	595	0	0	0	0	1	0.2729	0.2997	0.3848	0.5026	0.365	0.103396	0.283277	0.870448	0.90364	0.0602572	FALSE	0.124281	0.969	0.240286	0.905595	0.294246	FALSE
FBgn0053987	3885608	CR33987	1047	0	0	0	0	1	6.3938	6.3595	5.7632	5.8936	6.10252	0.321283	0.0526476	0.868506	0.90364	0.0612272	FALSE	0.444782	-1.7483	0.558412	0.351853	-0.439064	FALSE
FBgn0054012	3885632	CG34012	551	0	0	0	0	1	52.1444	45.8831	41.7612	55.2925	48.7703	6.09336	0.12494	0.266446	0.39338	0.574391	FALSE	0.903285	1.1473	0.950245	0.0441752	0.331893	FALSE
FBgn0061435	251324	CG30270	573	1	0	0	0	1	113.83	119.1	79.8222	122.29	108.761	19.6051	0.180259	0.0123529	0.0965772	1.90823	FALSE	0.0195469	-50.6506	0.0721125	1.70892	-1.71308	FALSE
FBgn0083936	4379879	Acp54A1	306	1	0	0	0	1	2310.28	1574.02	858.91	1756.58	1624.95	599.003	0.368629	0.00323	0.055556	2.4908	FALSE	0.170368	-674.88	0.299013	0.768612	-2.82987	FALSE
FBgn0085190	5740441	CG34161	577	1	0	0	0	0	71.0985	61.2651	49.8023	68.2146	62.5951	9.47472	0.151365	0.157108	0.282712	0.803802	FALSE	0.00973156	-40.9627	0.0515484	2.01182	-1.62286	FALSE
FBgn0085202	5740285	CG34173	415	0	0	0	0	1	37.2285	30.233	25.302	28.5251	30.3222	5.03775	0.166141	0.262302	0.392525	0.581198	FALSE	0.261882	-9.3851	0.389303	0.581894	-1.01641	FALSE
FBgn0085211	5740688	RpS28-like	365	1	0	0	0	1	39.096	32.1	20.2294	32.9969	31.1056	7.8889	0.253617	0.0148752	0.105555	1.82754	FALSE	0.101522	-16.2387	0.215578	0.99344	-1.2365	FALSE
FBgn0085287	5740493	CG34258	623	0	0	1	0	1	8.9669	9.8825	12.4188	8.5742	9.9606	1.72804	0.173488	0.149586	0.281189	0.825109	FALSE	0.131095	-4.0972	0.249153	0.882414	-0.707332	FALSE
FBgn0085303	5740212	CG34274	839	1	0	0	0	0	30.9414	25.7313	26.7231	24.9257	27.0804	2.67693	0.0988511	0.593947	0.667105	0.226252	FALSE	0.00154382	-22.3061	0.0189669	2.8114	-1.36747	TRUE
FBgn0085345	5740757	CG34316	907	1	0	1	0	1	2.836	3.2114	2.0642	4.08	3.0479	0.837562	0.2748	0.0810977	0.214343	1.09099	FALSE	0.00258987	4.2996	0.0246082	2.58672	0.724243	TRUE
FBgn0085438	5740854	CG34409	2214	0	0	0	0	1	1.0446	1.3825	1.3993	0.9162	1.18565	0.242827	0.204805	0.572203	0.651781	0.24245	FALSE	0.282171	0.6737	0.4113	0.549488	0.223678	FALSE
FBgn0085468	5740593	ND-MWFE	844	0	0	0	0	1	33.8771	34.1104	30.426	32.1788	32.6481	1.71335	0.0524794	0.787136	0.838749	0.10395	FALSE	0.690895	-4.2892	0.779239	0.160588	-0.72339	FALSE
FBgn0085521	5740386	CG40813	642	0	0	0	0	1	10.0841	7.1403	5.1845	8.4234	7.70808	2.06946	0.268479	0.4059	0.511464	0.391581	FALSE	0.788007	-1.0538	0.855124	0.10347	-0.312558	FALSE
FBgn0086915	40304	Mst77F	1065	0	0	1	0	0	384.98	393.25	437.04	357.2	393.118	33.0932	0.0841816	0.0836842	0.216446	1.07736	FALSE	0.0868982	-74.0528	0.191622	1.06099	-1.87537	FALSE
FBgn0250824	8674081	CG33655	2168	0	0	0	0	1	7.1611	5.9075	7.2166	7.6972	6.9956	0.764294	0.109254	0.275609	0.405169	0.559707	FALSE	0.117447	-2.0732	0.232194	0.930158	-0.487591	FALSE
FBgn0250825	5740575	CG34241	427	0	0	0	0	1	79.2727	78.6753	71.7506	70.2325	74.9828	4.65655	0.0621015	0.854845	0.896545	0.0681126	FALSE	0.880306	-2.8128	0.93177	0.0553663	-0.581244	FALSE
FBgn0250832	2768691	Dup99B	310	1	0	0	1	1	6364.46	4630.29	2667.21	6045.06	4926.76	1684.34	0.341877	0.0595469	0.195087	1.22514	FALSE	0.0303804	-2719.58	0.0923767	1.51741	-3.43466	FALSE
FBgn0250834	2768925	CG33308	909	1	0	0	0	1	62.4237	63.4624	56.8184	55.1186	59.4558	4.10806	0.0690944	0.240132	0.368774	0.61955	FALSE	0.0360763	-17.8156	0.104288	1.44278	-1.27452	FALSE
FBgn0259701	317969	CG42355	742	1	0	0	0	1	151.19	137.46	114.15	155.19	139.498	18.5258	0.132804	0.185132	0.309152	0.732519	FALSE	0.00393109	-94.6426	0.029407	2.40549	-1.98065	TRUE
FBgn0259739	7354474	CG42393	1142	0	0	0	0	1	245.98	222.77	278.81	187.61	233.792	38.4249	0.164355	0.342644	0.462233	0.465157	FALSE	0.122759	-131.28	0.240286	0.910947	-2.12149	FALSE
FBgn0259917	41985	CG42446	1076	1	0	0	0	0	45.4907	37.7548	38.4582	42.8075	41.1278	3.66789	0.0891827	0.417353	0.522729	0.379496	FALSE	0.00628829	-25.5596	0.039666	2.20147	-1.42422	TRUE
FBgn0259949	8674054	Sfp23F	322	0	0	0	0	1	54.6084	49.0064	27.7225	44.317	43.9136	11.5849	0.263811	0.321414	0.447809	0.492935	FALSE	0.200703	25.8261	0.327212	0.697446	1.42856	FALSE
FBgn0259962	8674085	Sfp33A1	359	0	0	0	0	1	37.2024	27.0107	28.797	26.9531	29.9908	4.88334	0.162828	0.470811	0.564467	0.327153	FALSE	0.750943	-3.6379	0.830625	0.124393	-0.666321	FALSE
FBgn0259963	8674051	Sfp33A2	337	0	0	0	0	1	30.2339	24.7813	18.7118	29.8667	25.8984	5.39874	0.208458	0.571677	0.651781	0.242849	FALSE	0.911322	1.3775	0.955777	0.0403281	0.376121	FALSE
FBgn0259966	8674008	Sfp51E	538	0	0	0	0	1	226.81	187.41	152.53	206.63	193.345	31.6095	0.163488	0.470936	0.564467	0.327038	FALSE	0.289807	-67.8019	0.417128	0.537891	-1.8376	FALSE
FBgn0259967	8673983	Sfp53D	820	1	0	0	0	1	133.88	98.2775	60.4836	129.76	105.6	34.0224	0.322181	0.0987538	0.227995	1.00545	FALSE	0.0258844	-82.9119	0.0836778	1.58696	-1.92382	FALSE
FBgn0259972	8674043	Sfp77F	1093	0	0	0	0	1	24.4694	24.4046	18.9823	22.6269	22.6208	2.57151	0.113679	0.694039	0.748431	0.158616	FALSE	0.941937	-0.5936	0.968923	0.0259781	-0.202379	FALSE
FBgn0260428	8674082	CG42523	995	1	0	0	0	1	202.13	172.99	143.63	206.1	181.213	29.0803	0.160476	0.00801984	0.0782202	2.09583	FALSE	0.024302	-90.6279	0.0827712	1.61436	-1.96203	FALSE
FBgn0260776	8674011	CG42570	1977	0	0	1	0	0	25.3875	23.5794	28.8589	21.8615	24.9218	2.99361	0.12012	0.0420253	0.190616	1.37649	FALSE	0.0172876	-9.2268	0.069207	1.76227	-1.00974	FALSE
FBgn0260996	8674090	CG42597	676	0	0	1	0	0	26.5251	21.6194	31.3962	26.4617	26.5006	3.99145	0.150618	0.155096	0.282712	0.809399	FALSE	0.0101898	-17.5397	0.0515484	1.99183	-1.2681	FALSE
FBgn0261055	8673981	Sfp26Ad	612	0	0	0	0	1	223.83	185.91	130.77	210.75	187.815	41.1536	0.219118	0.140172	0.273972	0.853339	FALSE	0.548564	-26.1471	0.648474	0.260773	-1.43372	FALSE
FBgn0261061	8673987	Sfp96F	168	1	0	0	0	1	4510.3	2972.25	1205.22	3107.06	2948.71	1354.49	0.459351	0.00773038	0.0782202	2.1118	FALSE	0.926444	128.28	0.965748	0.0331808	2.11153	FALSE
FBgn0261349	8673957	Mst36Fb	1558	0	0	1	0	0	24.8245	27.2415	39.246	24.8626	29.0436	6.89488	0.237397	0.0973079	0.227995	1.01185	FALSE	0.177945	-9.0292	0.306065	0.749714	-1.00127	FALSE
FBgn0261502	10178825	CG42650	765	0	0	1	0	0	43.9222	36.319	61.8995	36.9685	44.7773	11.9223	0.266257	0.194561	0.318709	0.710944	FALSE	0.0253644	-34.8623	0.0836778	1.59578	-1.55464	FALSE
FBgn0261531	10178901	CG42659	429	1	0	0	0	1	653.42	500.7	350.27	618.11	530.625	136.816	0.257839	0.0822479	0.214343	1.08488	FALSE	0.0199148	-421.64	0.0721125	1.70082	-2.62597	FALSE
FBgn0261614	10178828	CG42703	488	1	0	0	0	1	40.7916	38.6098	22.9035	34.631	34.234	7.97261	0.232886	0.0193418	0.116729	1.7135	FALSE	0.308208	-8.0153	0.432749	0.511156	-0.95498	FALSE
FBgn0261624	33068	I-3	813	0	0	1	0	1	20.7883	20.0427	25.1844	20.5859	21.6503	2.37699	0.10979	0.0784417	0.213511	1.10545	FALSE	0.357057	-3.7594	0.474238	0.447262	-0.677552	FALSE
FBgn0261706	10178878	asRNA:CR42742	1114	0	0	0	0	1	0.4195	0.529	0.9522	0.4474	0.587025	0.247844	0.422203	0.126974	0.262659	0.896285	FALSE	0.00652385	1.2639	0.039666	2.1855	0.354857	TRUE
FBgn0261807	10178923	CG42753	663	1	0	0	0	1	54.292	47.5568	37.8099	53.2076	48.2166	7.54001	0.156378	0.052314	0.193443	1.28138	FALSE	0.0611004	-22.2723	0.15342	1.21396	-1.36684	FALSE
FBgn0261832	10178963	CG42764	988	1	0	0	1	0	22.9415	21.0426	19.4018	24.5829	21.9922	2.25276	0.102435	0.239981	0.368774	0.619823	FALSE	4.51535e-06	-23.7669	0.00051776	5.34531	-1.39387	TRUE
FBgn0261932	10178954	CG42798	592	1	0	0	1	0	15.3523	11.9332	7.1456	15.639	12.5175	3.95721	0.316134	0.101168	0.228959	0.994957	FALSE	0.00165191	-13.74	0.0195951	2.78201	-1.1685	TRUE
FBgn0262009	42763	CG42827	558	0	0	0	0	1	49.5395	36.8269	26.5722	42.9285	38.9668	9.75846	0.25043	0.353701	0.472102	0.451364	FALSE	0.903008	-1.9641	0.950245	0.0443084	-0.471893	FALSE
FBgn0262017	10178909	CG42830	720	1	0	0	0	1	28.3067	19.6429	24.8393	25.5213	24.5775	3.61555	0.147108	0.121653	0.26054	0.914877	FALSE	0.0950871	-9.7071	0.205723	1.02188	-1.02967	FALSE
FBgn0262036	10178913	CG42847	817	1	0	0	1	1	60.8465	50.9898	43.3313	55.3581	52.6314	7.39616	0.140527	0.0757276	0.211791	1.12075	FALSE	2.11958e-05	-39.1755	0.00145827	4.67375	-1.60396	TRUE
FBgn0262106	10178841	CR42859	2104	1	0	0	0	0	23.7596	19.3666	11.9908	24.7581	19.9688	5.81145	0.291027	0.021148	0.12	1.67473	FALSE	0.0129416	-16.3238	0.0585778	1.88801	-1.23864	FALSE
FBgn0262107	10178962	asRNA:CR42860	1461	1	0	0	0	0	11.4764	8.0905	4.6101	6.5061	7.67077	2.90879	0.379204	0.0150565	0.105555	1.82228	FALSE	0.010159	-9.4622	0.0515484	1.99315	-1.01962	FALSE
FBgn0262351	12797937	CG43049	743	0	0	0	0	1	52.1589	52.29	47.3526	46.3792	49.5452	3.11964	0.0629655	0.820323	0.86828	0.0860151	FALSE	0.182458	-18.0109	0.312266	0.738837	-1.279	FALSE
FBgn0262358	12798557	CG43056	303	0	0	0	0	1	24.2286	24.468	14.9218	22.3247	21.4858	4.47982	0.208502	0.0561036	0.193443	1.25101	FALSE	0.471438	4.4334	0.583362	0.326575	0.735072	FALSE
FBgn0262361	12798369	CG43059	377	0	0	0	1	1	88.5397	77.3639	59.5751	114.46	84.9847	22.9866	0.27048	0.00369488	0.0605257	2.4324	FALSE	0.0093177	-60.7662	0.0515484	2.03069	-1.79075	FALSE
FBgn0262487	12797990	CG43077	1000	1	0	0	0	0	195.65	171.34	104.77	157.84	157.4	38.4166	0.24407	0.0271511	0.144688	1.56621	FALSE	0.0193717	-135.98	0.0721125	1.71283	-2.13666	FALSE
FBgn0262546	19836114	CR43100	638	1	0	0	0	1	36.6397	34.3871	20.9852	32.8812	31.2233	6.99796	0.224126	0.00285446	0.0516807	2.54448	FALSE	0.0255052	-18.6221	0.0836778	1.59337	-1.29275	FALSE
FBgn0262566	12797866	CG43106	897	1	0	0	1	1	21.3822	15.8104	16.7638	21.7624	18.9297	3.08005	0.16271	0.0971863	0.227995	1.01239	FALSE	0.000251543	-16.7389	0.00961453	3.59939	-1.24893	TRUE
FBgn0262581	12798254	CG43121	503	0	0	0	0	1	74.4523	83.4872	67.2055	71.054	74.0498	6.95332	0.0939006	0.661866	0.724866	0.17923	FALSE	0.0570968	-38.2277	0.146577	1.24339	-1.59359	FALSE
FBgn0262594	3772338	CheA46a	534	0	0	0	0	1	5.7483	4.2737	2.3048	6.9897	4.82913	2.01608	0.417483	0.00125248	0.0310955	2.90223	TRUE	0.305969	1.6654	0.432749	0.514323	0.425762	FALSE
FBgn0262606	26067097	CR43132	428	0	0	0	0	1	5.9603	6.6703	6.7564	5.6839	6.26773	0.527962	0.084235	0.913259	0.932229	0.039406	FALSE	0.000364635	12.9184	0.0105979	3.43814	1.14359	TRUE
FBgn0262682	12797974	asRNA:CR43152	733	1	0	0	0	1	29.7743	26.7152	23.8715	23.6096	25.9927	2.88682	0.111063	0.436449	0.538131	0.360066	FALSE	0.255473	-6.1286	0.3851	0.592655	-0.853004	FALSE
FBgn0262814	12798570	CG43185	542	0	0	0	0	1	38.6768	32.5693	23.4252	35.2921	32.4909	6.53975	0.20128	0.161241	0.282712	0.792525	FALSE	0.0120993	21.7413	0.0554955	1.91724	1.35682	FALSE
FBgn0262839	12798476	CG43203	781	0	0	0	1	1	25.9736	18.8633	19.0265	33.5201	24.3459	6.9563	0.285728	4.61843e-05	0.0102997	4.33551	TRUE	0.126049	-7.4982	0.241519	0.899461	-0.929327	FALSE
FBgn0262845	12797860	CG43209	370	1	0	0	0	1	90.1121	80.7547	56.3025	80.418	76.8968	14.4459	0.187861	0.00112198	0.0310955	2.95001	TRUE	0.028849	-33.6032	0.0894059	1.53987	-1.53912	FALSE
FBgn0262877	12798583	CG43232	774	0	0	0	0	1	4.3053	4.1074	3.0736	4.3015	3.94695	0.589521	0.149361	0.36313	0.47697	0.439938	FALSE	0.39255	1.1522	0.508883	0.406105	0.332883	FALSE
FBgn0262882	12798327	CG43237	482	0	0	0	0	1	37.5694	30.1975	29.2959	41.0759	34.5347	5.72285	0.165713	0.391194	0.505905	0.407608	FALSE	0.0179053	-22.8743	0.069207	1.74702	-1.37793	FALSE
FBgn0262943	12798304	CR43262	320	0	0	0	0	1	24.0922	21.5841	12.312	25.9286	20.9792	6.04631	0.288205	0.149028	0.281189	0.826732	FALSE	0.48208	4.9331	0.59227	0.316881	0.773282	FALSE
FBgn0262967	26067104	CR43278	1068	1	0	0	0	0	56.2945	47.2283	47.2093	46.6565	49.3471	4.63915	0.0940105	0.249527	0.381499	0.602882	FALSE	0.00214711	-37.6513	0.0225371	2.66815	-1.58716	TRUE
FBgn0262968	12797948	CR43279	769	0	0	1	0	0	42.894	39.7178	63.7998	32.1932	44.6512	13.5314	0.303047	0.0652987	0.202131	1.1851	FALSE	0.393497	-10.2083	0.508883	0.405059	-1.04954	FALSE
FBgn0262980	12798106	CG43288	342	1	0	0	0	0	56.7744	33.946	21.339	54.8983	41.7394	17.0892	0.409426	0.043163	0.190616	1.36489	FALSE	0.00370745	-42.4969	0.029407	2.43092	-1.63846	TRUE
FBgn0262982	12798047	CG43290	584	0	0	0	0	1	26.1476	24.2033	20.7116	21.4531	23.1289	2.51121	0.108575	0.466553	0.564467	0.331099	FALSE	0.23079	-7.5063	0.360872	0.636783	-0.929741	FALSE
FBgn0262998	12797933	CR43306	621	0	0	0	0	1	42.6869	39.746	36.5238	42.5273	40.371	2.89854	0.0717976	0.292634	0.420784	0.533675	FALSE	0.0647549	-14.1712	0.161161	1.18873	-1.18102	FALSE
FBgn0262999	12798569	CG43307	296	0	0	0	0	1	26.8212	17.8385	11.3693	27.2513	20.8201	7.6503	0.367448	0.00489547	0.0647708	2.31021	FALSE	0.0145091	17.3701	0.0623009	1.83836	1.26411	FALSE
FBgn0263024	12798278	CG43319	224	0	0	0	0	1	1974.81	1595.26	921.57	2035.65	1631.82	512.026	0.313776	0.0912088	0.220383	1.03996	FALSE	0.965108	22.8144	0.970752	0.0154241	1.37684	FALSE
FBgn0263026	12798298	CG43321	542	0	0	0	0	1	28.501	25.6608	23.8974	26.5114	26.1426	1.91234	0.0731501	0.721433	0.773124	0.141804	FALSE	0.822666	-1.5671	0.889928	0.0847765	-0.409443	FALSE
FBgn0263082	12798309	CG43350	360	0	0	0	0	1	108.75	83.1478	56.098	84.6085	83.1511	21.5197	0.258803	0.166935	0.284285	0.777453	FALSE	0.628193	12.3513	0.722737	0.201907	1.12552	FALSE
FBgn0263324	19836027	CG43405	423	0	0	0	0	1	44.5776	40.453	34.4225	41.7805	40.3084	4.284	0.10628	0.434959	0.538131	0.361552	FALSE	0.204867	-10.9913	0.330865	0.688528	-1.07887	FALSE
FBgn0263337	12798337	CR43418	704	0	0	0	0	1	9.6992	11.2344	7.2132	11.3054	9.86305	1.91568	0.194228	0.405024	0.511464	0.392519	FALSE	0.642853	-1.6108	0.737138	0.191888	-0.416774	FALSE
FBgn0263385	12798283	CR43437	535	0	0	0	1	0	34.2408	27.0531	23.9392	47.7175	33.2377	10.5733	0.318111	0.00153372	0.032975	2.81425	TRUE	0.143291	-12.1276	0.266444	0.843781	-1.11819	FALSE
FBgn0263403	12797883	CG43449	937	0	0	0	0	1	18.8117	20.2954	19.7589	20.1545	19.7551	0.668696	0.0338492	0.973063	0.9759	0.011859	FALSE	0.353096	-5.4737	0.470795	0.452107	-0.811153	FALSE
FBgn0263502	12797991	CR43491	629	0	0	0	0	1	3.3986	4.694	3.536	3.7056	3.83355	0.587215	0.153178	0.450935	0.554006	0.345886	FALSE	0.554331	1.0111	0.650819	0.256231	0.303434	FALSE
FBgn0263509	12797960	CR43498	566	0	0	0	0	1	5.9997	6.1862	6.3287	6.9993	6.37847	0.435255	0.0682381	0.960759	0.966377	0.0173855	FALSE	0.177457	-3.744	0.306065	0.750907	-0.676145	FALSE
FBgn0263647	14462851	CG43638	778	0	0	0	0	1	93.5688	86.2081	88.7899	67.8922	84.1148	11.2367	0.133588	0.363274	0.47697	0.439766	FALSE	0.0995895	-29.5799	0.212788	1.00179	-1.48544	FALSE
FBgn0263664	14462509	CR43655	528	1	0	0	0	0	1.0651	3.1531	2.6507	3.9033	2.69305	1.20116	0.446023	0.0273393	0.144688	1.56321	FALSE	0.596401	0.7534	0.693115	0.224462	0.243881	FALSE
FBgn0263743	14462617	CG43668	676	1	0	0	1	1	6.2616	5.1375	4.0808	7.59	5.76748	1.50638	0.261185	0.0292818	0.150342	1.5334	FALSE	0.000125893	-7.461	0.00618674	3.9	-0.927422	TRUE
FBgn0263750	14462445	CG43675	2964	0	0	0	0	1	23.9436	20.3223	13.4676	24.8293	20.6407	5.16424	0.250197	0.128559	0.26324	0.890898	FALSE	0.0804417	-9.9975	0.18256	1.09452	-1.04129	FALSE
FBgn0263866	14462703	CR43713	763	1	0	0	0	0	4.4738	2.575	4.0578	2.9227	3.50732	0.903348	0.25756	0.131007	0.263546	0.882705	FALSE	0.0105796	-3.8727	0.0519912	1.97553	-0.68777	FALSE
FBgn0264081	14462673	CG43750	1112	1	0	0	0	1	45.1877	44.7591	39.8812	38.4966	42.0812	3.3917	0.080599	0.431444	0.5358	0.365076	FALSE	0.0267873	-16.8278	0.0853225	1.57207	-1.2511	FALSE
FBgn0264086	319026	CG43755	2873	0	0	1	0	0	174.57	167.98	201.93	169	178.37	15.9715	0.0895412	0.263585	0.392525	0.579079	FALSE	0.144571	-34.8566	0.267379	0.839919	-1.55457	FALSE
FBgn0264347	14462780	CR43803	820	1	0	0	0	1	184.43	148.01	142.18	160.81	158.857	18.7401	0.117968	0.120055	0.26054	0.92062	FALSE	0.26484	-35.025	0.391008	0.577016	-1.5566	FALSE
FBgn0264377	14462591	CG43829	444	1	0	0	0	1	142.68	107.16	54.4177	133.44	109.424	39.6381	0.362242	0.00667843	0.0782202	2.17533	FALSE	0.0787922	-77.7606	0.180697	1.10352	-1.89631	FALSE
FBgn0264430	14462466	CR43848	655	1	0	0	0	0	9.813	6.0672	5.8546	10.6621	8.09923	2.49485	0.308036	0.0488538	0.193169	1.3111	FALSE	0.0207427	-6.4941	0.0735617	1.68313	-0.874719	FALSE
FBgn0264433	14462678	CG43851	476	0	0	0	0	1	19.6424	10.9566	17.0396	15.3355	15.7435	3.64976	0.231826	0.0437948	0.190701	1.35858	FALSE	0.593027	2.5575	0.69153	0.226926	0.551145	FALSE
FBgn0264443	35284	CG43861	3707	0	0	0	0	1	5.3201	5.1499	7.6519	5.5573	5.9198	1.16676	0.197094	0.061051	0.196276	1.21431	FALSE	0.623588	0.6016	0.719847	0.205102	0.204554	FALSE
FBgn0264471	14462831	CR43879	476	0	0	0	0	1	7.4454	6.3028	6.1805	5.8084	6.43428	0.706112	0.109742	0.578292	0.652238	0.237853	FALSE	0.0451973	5.2933	0.125386	1.34489	0.798878	FALSE
FBgn0264480	14462909	CR43888	336	1	0	0	0	0	50.0141	30.8055	14.2994	38.2102	33.3323	14.9523	0.448582	0.0423611	0.190616	1.37303	FALSE	0.0206014	-42.066	0.0735617	1.6861	-1.63413	FALSE
FBgn0264510	14462582	CR43909	1258	0	0	0	0	1	26.462	21.5424	27.1576	25.161	25.0807	2.49983	0.0996714	0.127492	0.262659	0.894517	FALSE	0.1533	-6.6243	0.276101	0.814458	-0.8822	FALSE
FBgn0264564	19835576	asRNA:CR43936	439	0	0	0	0	1	3.3624	4.5466	3.6758	3.1014	3.67155	0.628855	0.171278	0.68255	0.740685	0.165866	FALSE	0.707577	0.7712	0.795446	0.150226	0.248268	FALSE
FBgn0264565	14462748	CR43937	363	1	0	0	0	1	25.1071	14.3211	11.7549	19.2705	17.6134	5.88962	0.334383	0.235022	0.365826	0.628891	FALSE	0.228446	-10.2887	0.358838	0.641216	-1.05264	FALSE
FBgn0264706	14462495	CR43975	423	1	0	0	0	1	67.7528	53.688	50.6395	60.7369	58.2043	7.64223	0.1313	0.0456117	0.191347	1.34092	FALSE	0.00204985	-39.7061	0.0225371	2.68828	-1.60966	TRUE
FBgn0264726	14462849	CR43994	353	1	0	1	0	0	290.95	235.09	192.36	264.53	245.732	42.2684	0.17201	0.0326552	0.165197	1.48605	FALSE	0.877969	4.4502	0.93177	0.0565208	0.736412	FALSE
FBgn0264819	14462354	asRNA:CR44027	559	1	0	0	0	0	26.0038	22.8526	22.9399	23.7337	23.8825	1.4687	0.0614969	0.673539	0.73322	0.171637	FALSE	0.00069774	-20.8567	0.014119	3.15631	-1.33958	TRUE
FBgn0264911	14462537	CG44102	934	0	0	0	0	1	16.277	18.6486	13.4324	15.9519	16.0775	2.13406	0.132736	0.577967	0.652238	0.238097	FALSE	0.540934	3.2698	0.646116	0.266856	0.630408	FALSE
FBgn0264988	14462674	CG44139	245	1	0	0	0	1	38.1317	22.8916	14.7146	28.5384	26.0691	9.84251	0.377555	0.0658101	0.202131	1.18171	FALSE	0.233156	10.4459	0.362625	0.632353	1.05865	FALSE
FBgn0265062	19835013	CR44173	882	1	0	0	0	0	15.4944	12.6406	8.5179	14.9805	12.9084	3.17958	0.24632	0.0223876	0.122243	1.64999	FALSE	0.0685674	-6.0399	0.164945	1.16388	-0.847566	FALSE
FBgn0265064	14462490	CR44175	610	0	0	0	0	1	20.8186	18.2148	18.0714	21.6357	19.6851	1.8125	0.0920746	0.519367	0.609769	0.284526	FALSE	0.362977	-4.6001	0.477924	0.440121	-0.748196	FALSE
FBgn0265087	14462757	CG44198	417	0	0	0	1	0	239.9	189.6	140.29	304.82	218.653	70.3823	0.321891	0.0766799	0.212725	1.11532	FALSE	0.165768	-76.0881	0.292432	0.780499	-1.88699	FALSE
FBgn0265095	14462559	CR44200	300	1	0	0	0	0	11.73	5.9706	3.1428	7.9952	7.20965	3.61133	0.500903	0.0787757	0.213511	1.10361	FALSE	0.768343	1.1835	0.845029	0.114445	0.339153	FALSE
FBgn0265342	19835750	CG44296	410	0	0	0	0	1	173.64	152.1	84.4198	183.38	148.385	44.6012	0.300578	0.0752887	0.211791	1.12327	FALSE	0.422962	-28.6803	0.536896	0.373699	-1.47247	FALSE
FBgn0265370	19835452	CR44311	334	1	0	0	0	1	70.7491	55.943	33.5546	63.6569	55.9759	16.1241	0.288055	0.000930766	0.0310955	3.03116	TRUE	0.0279516	-33.8909	0.0874123	1.55359	-1.54271	FALSE
FBgn0265381	19836106	CR44322	644	0	0	0	0	1	1.5368	1.0293	1.4708	3.16	1.79923	0.934741	0.519524	0.138912	0.273972	0.85726	FALSE	0.0108681	2.5737	0.0526567	1.96385	0.553118	FALSE
FBgn0265458	19835044	asRNA:CR44358	482	0	0	0	0	1	6.5997	4.1155	5.0669	4.6963	5.1196	1.06158	0.207357	0.217441	0.346295	0.662659	FALSE	0.977738	0.06598	0.977738	0.00977751	0.0277491	FALSE
FBgn0265592	19834967	CR44419	601	0	0	0	0	1	6.5455	5.4109	6.1931	5.0548	5.80107	0.687269	0.118473	0.553465	0.638899	0.25691	FALSE	0.0138328	-4.6068	0.060234	1.85909	-0.748715	FALSE
FBgn0265648	19835069	CR44455	474	1	0	0	0	1	199.62	166.22	149.06	206.22	180.28	27.1986	0.150869	0.0148607	0.105555	1.82796	FALSE	0.519464	-15.0312	0.627002	0.284445	-1.20497	FALSE
FBgn0265657	19835916	CR44464	308	0	0	0	0	1	20.9827	20.7181	12.2127	17.9817	17.9738	4.07329	0.226624	0.481155	0.572724	0.317715	FALSE	0.874454	-1.5478	0.93177	0.058263	-0.406165	FALSE
FBgn0265673	19835832	CR44480	403	0	0	0	0	1	35.1955	30.9221	19.7121	34.9765	30.2016	7.26378	0.24051	0.263414	0.392525	0.579361	FALSE	0.18459	15.6945	0.314351	0.733792	1.22257	FALSE
FBgn0265681	19834733	CR44488	638	1	0	0	0	0	4.2958	2.366	2.489	2.9213	3.01803	0.884509	0.293075	0.163706	0.282989	0.785935	FALSE	0.0866413	-3.2451	0.191622	1.06228	-0.627888	FALSE
FBgn0265686	19835640	CR44493	351	0	0	0	0	1	23.7497	16.7548	14.039	27.3386	20.4705	6.13989	0.299938	0.295499	0.421791	0.529444	FALSE	0.66193	4.1475	0.753986	0.179188	0.711596	FALSE
FBgn0265785	19836004	CG44574	493	1	0	0	0	1	19.167	13.9218	9.1854	13.7131	13.9968	4.08112	0.291575	0.11389	0.251142	0.943514	FALSE	0.454539	-3.4713	0.566527	0.342429	-0.650434	FALSE
FBgn0265789	19835489	CR44578	336	0	0	0	0	1	4.5659	2.1685	3.9954	3.5782	3.577	1.02255	0.285869	0.157369	0.282712	0.803081	FALSE	0.879033	-0.3084	0.93177	0.0559948	-0.116741	FALSE
FBgn0265812	19835527	CR44601	564	0	0	0	0	1	18.8838	13.7489	12.808	19.3849	16.2064	3.4088	0.210337	0.00938235	0.0816869	2.02769	FALSE	0.4211	3.5651	0.536896	0.375615	0.65945	FALSE
FBgn0265822	19834719	CR44611	505	1	0	0	0	0	11.719	8.7745	6.7089	8.3889	8.89782	2.08364	0.234174	0.0522163	0.193443	1.28219	FALSE	0.124334	-4.4226	0.240286	0.90541	-0.734208	FALSE
FBgn0265833	19835635	CG44622	742	0	0	0	0	1	3.0158	2.6677	2.3128	2.4739	2.61755	0.302559	0.115589	0.630195	0.69261	0.200525	FALSE	0.943041	-0.07989	0.968923	0.0254694	-0.0333795	FALSE
FBgn0265834	19836050	CG44623	629	1	0	0	0	0	13.7201	9.7979	10.3839	7.8463	10.437	2.44279	0.23405	0.292123	0.420784	0.534434	FALSE	0.0112365	-11.0275	0.0529501	1.94937	-1.08018	FALSE
FBgn0265879	19835440	CR44668	497	0	1	0	0	0	1.6606	3.3799	1.1586	1.5514	1.93762	0.985385	0.508553	0.043221	0.190616	1.36431	FALSE	0.00251293	-3.4301	0.0246082	2.59982	-0.646414	TRUE
FBgn0266040	19836146	CR44805	201	0	0	0	0	1	117.02	89.0896	40.9575	112.84	89.9768	34.9177	0.388075	0.074281	0.211791	1.12912	FALSE	0.940142	-2.3517	0.968923	0.0268065	-0.525265	FALSE
FBgn0266068	19834869	CR44821	331	1	0	0	0	1	61.5328	52.66	31.3235	45.6212	47.7844	12.7597	0.267027	0.0046987	0.0647708	2.32802	FALSE	0.281304	-13.2411	0.4113	0.550824	-1.15354	FALSE
FBgn0266097	19835834	CR44834	627	0	0	0	0	1	21.0545	24.1556	16.5255	19.1281	20.2159	3.21594	0.15908	0.0881826	0.217629	1.05462	FALSE	0.219614	-6.3196	0.34985	0.65834	-0.864487	FALSE
FBgn0266213	19835257	CR44908	327	0	0	0	0	1	38.5526	37.5239	31.8152	42.1692	37.5152	4.29053	0.114368	0.261549	0.392525	0.582447	FALSE	0.000586812	34.3486	0.0134576	3.2315	1.54837	TRUE
FBgn0266383	19835129	CR45025	547	1	0	0	0	0	9.4505	8.0761	5.0911	7.7388	7.58913	1.82249	0.240145	0.0217092	0.120451	1.66336	FALSE	0.000369695	-8.8103	0.0105979	3.43216	-0.991682	TRUE
FBgn0266415	19835870	CR45055	507	1	0	1	0	0	5.5425	4.2295	5.8194	3.2263	4.70442	1.20498	0.256138	0.161187	0.282712	0.79267	FALSE	0.000865701	-6.5621	0.0155953	3.06263	-0.878642	TRUE
FBgn0266451	41291	fau	1020	0	0	0	0	1	26.4763	24.2574	14.215	14.2358	19.7961	6.496	0.328145	0.0728254	0.211791	1.13772	FALSE	0.723398	4.457	0.807951	0.140623	0.736954	FALSE
FBgn0266617	19834809	asRNA:CR45124	528	0	0	0	0	1	3.861	2.51	2.5887	2.5274	2.87177	0.660347	0.229944	0.536011	0.625043	0.270826	FALSE	0.956113	0.1312	0.968923	0.0194908	0.0535394	FALSE
FBgn0266647	19835236	CG45154	607	0	0	0	0	1	19.1886	18.1603	17.0533	22.3914	19.1984	2.30032	0.119818	0.601395	0.668621	0.22084	FALSE	0.537909	-3.6226	0.644741	0.269291	-0.664886	FALSE
FBgn0266788	19835807	CR45253	567	0	0	0	0	1	11.4761	10.0792	9.1582	13.0472	10.9402	1.6974	0.155153	0.403314	0.511464	0.394357	FALSE	0.32065	2.9046	0.437713	0.493969	0.591577	FALSE
FBgn0266832	19835379	CR45294	366	1	0	0	0	0	18.7836	12.8529	10.9688	15.2993	14.4762	3.37482	0.233129	0.0987475	0.227995	1.00547	FALSE	0.236047	-5.7695	0.362625	0.627002	-0.830557	FALSE
FBgn0266841	19836080	CR45303	1120	0	0	0	0	1	6.2849	5.8197	4.3003	4.9401	5.33625	0.887654	0.166344	0.492628	0.582351	0.307481	FALSE	0.312472	-2.3871	0.433429	0.505189	-0.529828	FALSE
FBgn0266943	19836017	CR45394	357	0	0	0	0	1	0.6779	0.588	0.5224	0.5585	0.5867	0.0664551	0.113269	0.97942	0.97942	0.00903103	FALSE	0.0485542	3.1062	0.133621	1.31377	0.61344	FALSE
FBgn0266962	19836228	CG45413	928	0	0	1	0	1	4.4957	4.3409	6.3895	4.1283	4.8386	1.04484	0.21594	0.0874831	0.217629	1.05808	FALSE	0.112949	-2.3712	0.230798	0.947118	-0.527785	FALSE
FBgn0266969	19836129	CR45420	615	0	0	0	0	1	2.055	2.8094	2.3415	1.4624	2.16708	0.563363	0.259965	0.809515	0.859485	0.0917751	FALSE	0.840798	-0.3893	0.906691	0.0753083	-0.142796	FALSE
FBgn0266977	19834929	CG45428	516	1	0	0	1	1	28.3228	27.0748	22.3016	29.7549	26.8635	3.23241	0.120327	0.0168002	0.107694	1.77469	FALSE	0.000783148	-13.6401	0.0149668	3.10616	-1.16554	TRUE
FBgn0267013	19834867	CR45457	515	0	0	0	0	1	9.4163	8.5009	7.5794	9.1662	8.6657	0.820794	0.0947175	0.89094	0.917615	0.0501515	FALSE	0.0355112	-9.8124	0.103524	1.44963	-1.03392	FALSE
FBgn0267017	19835995	CR45461	545	0	0	0	0	1	12.119	10.0778	6.6709	10.0804	9.73702	2.25898	0.231999	0.0617288	0.196618	1.20951	FALSE	0.973122	-0.1487	0.975959	0.0118327	-0.0602066	FALSE
FBgn0267044	19834833	CG45488	641	1	0	0	0	1	12.0999	6.4301	8.7178	11.1741	9.60548	2.55302	0.265788	0.00806044	0.0782202	2.09364	FALSE	0.105408	4.2714	0.221876	0.977126	0.721926	FALSE
FBgn0267107	19835475	CR45547	624	0	0	0	0	1	1.9475	3.4735	1.7842	2.1845	2.34742	0.768495	0.327378	0.0881722	0.217629	1.05467	FALSE	0.000906702	5.3763	0.0155953	3.04254	0.804569	TRUE
FBgn0267194	19836039	CR45634	211	0	0	0	0	1	27.6657	24.7426	15.3026	25.7394	23.3626	5.50859	0.235787	0.191469	0.31666	0.717902	FALSE	0.200417	11.5105	0.327212	0.698065	1.09727	FALSE
FBgn0267366	43343	mil	1097	0	0	1	0	0	472.16	463.22	274.25	482.6	423.058	99.5206	0.235241	0.0522556	0.193443	1.28187	FALSE	0.916371	-9.2506	0.958151	0.0379287	-1.01075	FALSE
FBgn0267419	26067110	CR45772	780	0	0	0	0	1	14.6459	8.5456	6.3912	8.3397	9.4806	3.57774	0.377374	0.139445	0.273972	0.855597	FALSE	0.551317	2.3762	0.649497	0.258599	0.528428	FALSE
FBgn0267491	26067045	Mst77Y-13	702	0	0	0	0	1	3.9873	2.9498	4.1444	2.9327	3.50355	0.652485	0.186236	0.130907	0.263546	0.883037	FALSE	0.514664	-0.7355	0.625599	0.288476	-0.239425	FALSE
FBgn0267492	26067046	Mst77Y-7	660	0	0	0	0	1	16.1	18.5178	18.8689	13.7115	16.7995	2.39861	0.142778	0.349208	0.469248	0.456916	FALSE	0.0306132	9.9653	0.0923767	1.51409	1.04002	FALSE
FBgn0267639	26067304	CR45977	401	1	0	0	0	0	11.166	6.5537	7.1391	6.8866	7.93635	2.16641	0.272973	0.0902364	0.220151	1.04462	FALSE	0.0100655	-8.4944	0.0515484	1.99716	-0.977468	FALSE
FBgn0267691	26067346	CR46027	590	0	0	0	0	1	5.4818	3.8236	3.4727	4.5116	4.32242	0.885211	0.204795	0.393771	0.50733	0.404756	FALSE	0.236349	3.3277	0.362625	0.626446	0.636257	FALSE
FBgn0267707	26067359	CR46040	359	0	0	0	0	1	40.119	25.61	23.3493	40.4402	32.3796	9.16961	0.283191	0.013294	0.099585	1.87634	FALSE	0.784112	3.1045	0.855124	0.105622	0.61326	FALSE
FBgn0267710	26067362	CR46043	585	1	0	0	0	1	42.1948	36.2331	33.5565	35.348	36.8331	3.74386	0.101644	0.0818839	0.214343	1.0868	FALSE	0.0680747	-12.3607	0.164913	1.16701	-1.12583	FALSE
FBgn0267806	26067447	CR46131	675	0	0	0	0	1	3.7667	6.2964	3.7121	5.9718	4.93675	1.3891	0.281379	0.153157	0.282712	0.814863	FALSE	0.669991	-0.9718	0.758148	0.173931	-0.294863	FALSE
FBgn0283625	36091	CG46298	1022	0	0	0	0	1	282.25	258.07	302.24	282.24	281.2	18.0727	0.0642698	0.225822	0.356788	0.646234	FALSE	0.141398	-73.861	0.264353	0.849557	-1.87426	FALSE
