# Supplementary material for: Functional Diversification, Redundancy, and Epistasis among Paralogs of the Drosophila melanogaster Obp50a–d Gene Cluster
Source: Mol Biol Evol. 2021 Feb 9;38(5):2030–44. doi: 10.1093/molbev/msab004 (PMC8097280; doi:10.1093/molbev/msab004)
Supplement: msab004_Supplementary_Data [file msab004_supplementary_data.zip › Supp data file 14 - CG13177 significant BLASTn alignments.xlsx]

## Sheet: CG13177 BLASTn alignments
Supplementary data file 14 - CG13177 significant BLASTn alignments
Description	Max Score	Total Score	Query Cover	E value	Per. Ident	Accession
Drosophila melanogaster chromosome 2R	2257	2257	1	0	1	AE013599.5
Drosophila melanogaster, chromosome 2R, region 49A-49B, BAC clone BACR37I09, complete sequence	2257	2257	1	0	1	AC007440.6
Drosophila melanogaster, chromosome 2R, region 49A-49B, BAC clone BACR04E21, complete sequence	2257	2257	1	0	1	AC007475.7
Drosophila melanogaster strain sitter (fors) chromosome 2R	2202	2202	1	0	0.9877	CP023332.1
Drosophila melanogaster strain rover (forR) chromosome 2R	2174	2174	1	0	0.9877	CP023338.1
Drosophila melanogaster uncharacterized protein, transcript variant B (CG13177), mRNA	1690	2045	0.9	0	1	NM_001299403.1
PREDICTED: Drosophila mauritiana neuropeptide-like protein 31 (LOC117135654), mRNA	1123	1451	0.84	0	0.9138	XM_033296038.1
PREDICTED: Drosophila sechellia neuropeptide-like protein 31 (LOC6608765), mRNA	1107	1432	0.84	0	0.9089	XM_002033452.2
Drosophila melanogaster FI16906 full insert cDNA	852	1203	0.53	0	1	BT132817.1
Drosophila melanogaster MIP13932 full insert cDNA	852	1196	0.53	0	1	BT099849.1
Drosophila melanogaster uncharacterized protein, transcript variant A (CG13177), mRNA	841	1196	0.53	0	1	NM_001103811.3
Drosophila simulans uncharacterized protein (Dsim\GD15396), mRNA	580	902	0.55	5e-161	0.8887	XM_002076263.2
PREDICTED: Drosophila erecta neuropeptide-like protein 31 (LOC6546900), transcript variant X4, mRNA	381	381	0.36	5e-101	0.8371	XM_001975943.3
PREDICTED: Drosophila erecta neuropeptide-like protein 31 (LOC6546900), transcript variant X3, mRNA	381	381	0.36	5e-101	0.8371	XM_026980892.1
PREDICTED: Drosophila erecta neuropeptide-like protein 31 (LOC6546900), transcript variant X2, mRNA	381	381	0.36	5e-101	0.8371	XM_026980891.1
PREDICTED: Drosophila erecta neuropeptide-like protein 31 (LOC6546900), transcript variant X1, mRNA	381	381	0.36	5e-101	0.8371	XM_026980890.1
Synthetic construct clone BS32504 CG13177-PA (CG13177) gene, complete cds	381	498	0.22	5e-101	1	KX806355.1
Synthetic construct clone BO34404 CG13177-RA (CG13177) gene, partial cds	375	493	0.21	3e-99	1	KX800028.1
Drosophila yakuba uncharacterized protein (Dyak\GE12409), mRNA	198	198	0.1	6e-46	0.9389	XM_002091086.2
PREDICTED: Drosophila biarmipes neuropeptide-like protein 30 (LOC108029991), mRNA	78.7	78.7	0.05	8e-10	0.8906	XM_017102505.1
