# Supplementary material for: Functional Diversification, Redundancy, and Epistasis among Paralogs of the Drosophila melanogaster Obp50a–d Gene Cluster
Source: Mol Biol Evol. 2021 Feb 9;38(5):2030–44. doi: 10.1093/molbev/msab004 (PMC8097280; doi:10.1093/molbev/msab004)
Supplement: msab004_Supplementary_Data [file msab004_supplementary_data.zip › Supp data file 3 - Obp50a-d tissue expression.xlsx]

## Sheet: Obp50a-d Tissue Expression
Supplementary data file 3 - Obp50a-d tissue expression
Entrez_ID	FlyBase_ID	Gene_symbol	imaginal disc, larvae L3 wandering	central nervous system, larvae L3	central nervous system, pupae P8	head, virgin 1-day female	head, virgin 4-day female	head, virgin 20-day female	head, mated 1-day female	head, mated 4-day female	head, mated 20-day female	head, mated 1-day male	head, mated 4-day male	head, mated 20-day male	salivary gland, larvae L3 wandering	salivary gland, white prepupae	digestive system, larvae L3 wandering	digestive system, 1-day adult	digestive system, 4-day adult	digestive system, 20-day adult	fat body, larvae L3 wandering	fat body, white prepupae	fat body, pupae P8	carcass, larvae L3 wandering	carcass, 1-day adult	carcass, 4-day adult	carcass, 20-day adult	ovary, virgin 4-day female	ovary, mated 4-day female	testis, mated 4-day male	accessory gland, mated 4-day male
246432	FBgn0050067	Obp50a	0	0	0	0	0	0	0	0	0	0	0	0	0	0	0	0	0	0	0	0	0	0	0	0	0	0	0	1	0
246435	FBgn0050073	Obp50b	7	0	0	0	0	0	0	0	0	0	0	0	0	0	0	0	0	0	0	1	0	0	0	0	0	0	0	13	4
246434	FBgn0050072	Obp50c	7	0	0	0	0	0	0	0	0	0	0	0	0	0	0	0	0	0	0	1	0	0	0	0	0	0	0	13	4
246436	FBgn0050074	Obp50d	0	0	0	0	0	0	0	0	0	0	0	0	0	0	0	0	0	0	0	0	0	1	0	0	0	0	0	0	0
