# Supplementary material for: Functional Diversification, Redundancy, and Epistasis among Paralogs of the Drosophila melanogaster Obp50a–d Gene Cluster
Source: Mol Biol Evol. 2021 Feb 9;38(5):2030–44. doi: 10.1093/molbev/msab004 (PMC8097280; doi:10.1093/molbev/msab004)
Supplement: msab004_Supplementary_Data [file msab004_supplementary_data.zip › Supp data file 4 - Consolidated code.txt]

Supplementary data file 4 - Consolidated code

IMPORTANT NOTES:
	-Each script contained in this file is separated by 30 newlines and a header surrounded by # symbols.
	-All scripts were run on the following setup:
		-Windows 10 x64 pc
		-R Studio version 1.2.5019, running R version 3.6.2 (2019-12-12)
		-SAS version 9.4
	-For a full description of genotype plain text abbreviations, see Supplementary table S2
	-The data of all necessary inputs can be found in the other supplementary files. To format the supplementary files to be able
		to be processed by the scripts without changing the code, the respective supplementary Excel sheet must be converted into the
		proper format (either .csv or tab-separated .txt) and the title rows removed.
		-"Sex_ratio.csv" data can be found in "Supplementary data file 6 - Sex ratio experiment data.xlsx"
		-"Starvation_resistance_female_mated_init_exps_on_ctrls.csv" and "Starvation_resistance_all_lines.csv" data can be found 
			in "Supplementary data file 5 - Starvation resistance data.xlsx" (in different sheets)
		-"RNAseq_raw_counts.txt" data can be found in "Supp data file 8 - RNA sequencing raw counts.xlsx"
		-"RNAseq_metadata.txt" data can be found in "Supp data file 9 - RNA sequencing metadata.xlsx"
	-The scripts and input files can be set up to reproduce the analyses by:
		-Organizing them in folders in the following manner:
			-./Organismal phenotype analysis/Starvation_resistance.SAS
			-./Organismal phenotype analysis/Sex_ratio.SAS
			-./Organismal phenotype analysis/Input_files/Starvation_resistance_female_mated_init_exps_on_ctrls.csv
			-./Organismal phenotype analysis/Input_files/Starvation_resistance_all_lines.csv
			-./Organismal phenotype analysis/Input_files/Sex_ratio.csv
			-./RNAseq read count analysis/Pre_SAS.R
			-./RNAseq read count analysis/SAS_code.SAS
			-./RNAseq read count analysis/Post_SAS.R
			-./RNAseq read count analysis/Input_files/RNAseq_raw_counts.txt
			-./RNAseq read count analysis/Input_files/RNAseq_metadata.txt
			-./RNAseq read count analysis/Input_files/Pre_SAS_plots.R
			-./RNAseq read count analysis/Input_files/Redundant_Diverse.R
			-./RNAseq read count analysis/Input_files/Additive_Epistatic.R
			-./RNAseq read count analysis/Input_files/Redundant_Diverse.R
			-./RNAseq read count analysis/Input_files/Redundant_Diverse_vs_Additive_Epistatic.R
			-./RNAseq read count analysis/Input_files/Post_SAS_figure_panels.R
			-./RNAseq read count analysis/Input_files/WGCNA_networks.R
		-Executing the following main scripts in order (Starvation_resistance.SAS and Sex_ratio.SAS can be run in any order):
			1. Pre_SAS.R
			2. SAS_code.SAS
			3. Post_SAS.R


#################################
##### Sex_ratio.SAS     #########
#################################

/*Importing the data (The data for Sex_ratio.csv can be found in Supplementary data file 6 - Sex ratio experiment data)*/
PROC IMPORT DATAFILE='.\Input_files\Sex_ratio.csv'
DBMS=CSV
OUT=Sex_ratio;
GETNAMES=YES;
GUESSINGROWS=max;
RUN;

/*Sorting the data by Sex and FlyBase_ID for the BY statement in proc MIXED*/
PROC SORT DATA = Sex_ratio OUT = Sex_ratio_sorted;
BY Genotype Line Vial N_female N_male;

/*Stacking the data*/
proc transpose DATA=Sex_ratio_sorted OUT=Sex_ratio_stacked_init(rename=(_NAME_=Sex COL1=N_adults));
    var N_female N_male;
    BY Genotype Line Vial N_female N_male;
run;

/*Cleaning up and recoding the data*/
data Sex_ratio_stacked;
SET Sex_ratio_stacked_init;
LABEL Sex=Sex;
IF Sex="N_female" THEN Sex="female";
IF Sex="N_male" THEN Sex="male";
DROP N_female N_male;
run;

/*Collecting output into datasets for later exportation*/
ods	output	ModelInfo=ModelInfo;
ods	output	NObs=NObs;
ods	output	ConvergenceStatus=ConvergenceStatus;
ods	output	FitStatistics=FitStatistics;
ods	output	LSMeans=LSMeans;
ods	output	LSMEstimates=LSMEstimates;
ods	output	Coef=Coef;
ods output	ModelANOVA=ModelANOVA;

/*Defining and running the model and Least Squares Estimates*/
proc logistic data=Sex_ratio_stacked;
class Genotype Line Vial / param = glm;
model Sex = Genotype Line(Genotype) Vial(Line Genotype);
lsmeans Genotype;

/*Planned contrasts*/
lsmestimate Genotype 	'Obp50Pos - Obp50Neg' 		-1 0 1 0 0 0 0 0,
						'Obp50a - Obp50Neg' 		-1 0 0 1 0 0 0 0,
						'Obp50b - Obp50Neg' 		-1 0 0 0 1 0 0 0,
						'Obp50c - Obp50Neg' 		-1 0 0 0 0 1 0 0,
						'Obp50d - Obp50Neg' 		-1 0 0 0 0 0 0 1 / elsm;

/*Planned test for epistasis*/
/*Equivalent to Null Hypothesis: Pos-Neg = (a-Neg)+(b-Neg)+(c-Neg)+(d-Neg)*/
lsmestimate Genotype	'additive_epistatic'	3 0 1 -1 -1 -1 0 -1 / elsm;

/*Post-hoc tests*/
lsmestimate Genotype 	'Obp50Pos - Obp50a' 		0 0 1 -1 0 0 0 0,
						'Obp50Pos - Obp50d' 		0 0 1 0 0 0 0 -1,
						'Obp50Pos - Obp50NegBCD' 	0 -1 1 0 0 0 0 0,
						'Obp50cBCD - Obp50c' 		0 0 0 0 0 -1 1 0,
						'Obp50cBCD - Obp50NegBCD' 	0 -1 0 0 0 0 1 0,
						'Obp50NegBCD - Obp50Neg' 	-1 1 0 0 0 0 0 0,
						'Obp50b - Obp50NegBCD' 		0 -1 0 0 1 0 0 0 / elsm adjust=bon stepdown;
freq N_adults;
run;

/*Creating a new folder and subfolder into which the saved datasets will be exported*/
options dlcreatedir;
libname newdir ".\Sex_ratio_results";
libname newdir ".\Sex_ratio_results\Main_results";

/*Exporting the generated results datasets*/
proc	export	data=ModelInfo	outfile='.\Sex_ratio_results\Main_results\ModelInfo.csv'	dbms=csv replace; run;		
proc	export	data=NObs	outfile='.\Sex_ratio_results\Main_results\NObs.csv'	dbms=csv replace; run;		
proc	export	data=ConvergenceStatus	outfile='.\Sex_ratio_results\Main_results\ConvergenceStatus.csv'	dbms=csv replace; run;
proc	export	data=FitStatistics	outfile='.\Sex_ratio_results\Main_results\FitStatistics.csv'	dbms=csv replace; run;
proc	export	data=LSMeans	outfile='.\Sex_ratio_results\Main_results\LSMeans.csv'	dbms=csv replace; run;	
proc	export	data=LSMEstimates	outfile='.\Sex_ratio_results\Main_results\LSMEstimates.csv'	dbms=csv replace; run;
proc	export	data=Coef	outfile='.\Sex_ratio_results\Main_results\Coef.csv'	dbms=csv replace; run;
proc	export	data=ModelANOVA	outfile='.\Sex_ratio_results\Main_results\ModelANOVA.csv'	dbms=csv replace; run;


/*Subsetting the data to compare the individual paralog genotypes to one another*/
/*to test for functional diversification*/
data Sex_ratio_abcd;
   set Sex_ratio_stacked;
   where Genotype='Obp50a' or Genotype='Obp50b' or
		 Genotype='Obp50c' or Genotype='Obp50d';
run;

/*Collecting output into datasets for later exportation*/
ods	output	ModelInfo=ModelInfo;
ods	output	NObs=NObs;
ods	output	ConvergenceStatus=ConvergenceStatus;
ods	output	FitStatistics=FitStatistics;
ods	output	LSMeans=LSMeans;
ods output	ModelANOVA=ModelANOVA;

/*Defining and running the model and Least Squares Estimates*/
proc logistic data=Sex_ratio_abcd;
class Genotype Line Vial / param = glm;
model Sex = Genotype Line(Genotype) Vial(Line Genotype);
lsmeans Genotype;
freq N_adults;
run;

/*Creating a new subfolder into which the saved datasets will be exported*/
options dlcreatedir;
libname newdir ".\Sex_ratio_results\Redundant_vs_Diverse_results";

/*Exporting the generated results datasets*/
proc	export	data=ModelInfo	outfile='.\Sex_ratio_results\Redundant_vs_Diverse_results\ModelInfo.csv'	dbms=csv replace; run;			
proc	export	data=NObs	outfile='.\Sex_ratio_results\Redundant_vs_Diverse_results\NObs.csv'	dbms=csv replace; run;		
proc	export	data=ConvergenceStatus	outfile='.\Sex_ratio_results\Redundant_vs_Diverse_results\ConvergenceStatus.csv'	dbms=csv replace; run;
proc	export	data=FitStatistics	outfile='.\Sex_ratio_results\Redundant_vs_Diverse_results\FitStatistics.csv'	dbms=csv replace; run;
proc	export	data=LSMeans	outfile='.\Sex_ratio_results\Redundant_vs_Diverse_results\LSMeans.csv'	dbms=csv replace; run;
proc	export	data=ModelANOVA	outfile='.\Sex_ratio_results\Redundant_vs_Diverse_results\ModelANOVA.csv'	dbms=csv replace; run;


#########################################
##### Starvation_resistance.SAS #########
#########################################

/*Importing the data (The data for Starvation_resistance_female_mated_init_exps_on_ctrls.csv can be found in Supplementary data file 5 - Starvation resistance data)*/
PROC IMPORT DATAFILE='.\Input_files\Starvation_resistance_female_mated_init_exps_on_ctrls.csv'
DBMS=CSV
OUT=Starvation_resistance_ctrls;
GETNAMES=YES;
GUESSINGROWS=max;
RUN;

/*Collecting output into datasets for later exportation*/
ods	output	ModelInfo=ModelInfo;
ods	output	ClassLevels=ClassLevels;
ods	output	NObs=NObs;
ods	output	ConvergenceStatus=ConvergenceStatus;
ods	output	FitStatistics=FitStatistics;
ods	output	LSMeans=LSMeans;
ods output	Type3Analysis=Type3Analysis;

/*Defining and running the Redundancy/Diversification model by Sex and Mated_status*/
proc lifereg data=Starvation_resistance_ctrls;
class Experiment Genotype Line;
model Time_hrs*Censor(1) = Experiment Genotype Line(Genotype) / dist = logistic;
lsmeans Genotype;
run;

/*Creating a new subfolder into which the saved datasets will be exported*/
options dlcreatedir;
libname newdir ".\Starvation_resistance_results\Init_exps_on_ctrls";

/*Exporting the generated results datasets*/
proc	export	data=ModelInfo	outfile='.\Starvation_resistance_results\Init_exps_on_ctrls\ModelInfo.csv'	dbms=csv replace; run;
proc	export	data=ClassLevels	outfile='.\Starvation_resistance_results\Init_exps_on_ctrls\ClassLevels.csv'	dbms=csv replace; run;				
proc	export	data=NObs	outfile='.\Starvation_resistance_results\Init_exps_on_ctrls\NObs.csv'	dbms=csv replace; run;		
proc	export	data=ConvergenceStatus	outfile='.\Starvation_resistance_results\Init_exps_on_ctrls\ConvergenceStatus.csv'	dbms=csv replace; run;
proc	export	data=FitStatistics	outfile='.\Starvation_resistance_results\Init_exps_on_ctrls\FitStatistics.csv'	dbms=csv replace; run;
proc	export	data=LSMeans	outfile='.\Starvation_resistance_results\Init_exps_on_ctrls\LSMeans.csv'	dbms=csv replace; run;
proc	export	data=Type3Analysis	outfile='.\Starvation_resistance_results\Init_exps_on_ctrls\Type3Analysis.csv'	dbms=csv replace; run;


/*Importing the data (The data for Starvation_resistance_all_lines.csv can be found in Supplementary data file 5 - Starvation resistance data)*/
PROC IMPORT DATAFILE='.\Input_files\Starvation_resistance_all_lines.csv'
DBMS=CSV
OUT=Starvation_resistance;
GETNAMES=YES;
GUESSINGROWS=max;
RUN;

/*Sorting the data by Sex and Mated_status for the BY statement*/
PROC SORT DATA = Starvation_resistance OUT = Starvation_resistance_sorted;
BY Sex Mated_status;

/*Collecting output into datasets for later exportation*/
ods	output	ModelInfo=ModelInfo;
ods	output	ClassLevels=ClassLevels;
ods	output	NObs=NObs;
ods	output	ConvergenceStatus=ConvergenceStatus;
ods	output	FitStatistics=FitStatistics;
ods	output	LSMeans=LSMeans;
ods	output	LSMEstimates=LSMEstimates;
ods	output	Coef=Coef;
ods output	Type3Analysis=Type3Analysis;

/*Defining and running the model and Least Squares Estimates by Sex and Mated_status*/
proc lifereg data=Starvation_resistance_sorted;
class Genotype Line;
model Time_hrs*Censor(1) = Genotype Line(Genotype) / dist = logistic;
lsmeans Genotype;

/*Planned contrasts*/
lsmestimate Genotype 	'Obp50Pos - Obp50Neg' 		-1 0 1 0 0 0 0 0,
						'Obp50a - Obp50Neg' 		-1 0 0 1 0 0 0 0,
						'Obp50b - Obp50Neg' 		-1 0 0 0 1 0 0 0,
						'Obp50c - Obp50Neg' 		-1 0 0 0 0 1 0 0,
						'Obp50d - Obp50Neg' 		-1 0 0 0 0 0 0 1 / elsm;

/*Planned test for epistasis*/
/*Equivalent to Null Hypothesis: Pos-Neg = (a-Neg)+(b-Neg)+(c-Neg)+(d-Neg)*/
lsmestimate Genotype	'additive_epistatic'	3 0 1 -1 -1 -1 0 -1 / elsm;

/*Post-hoc tests*/
lsmestimate Genotype 	'Obp50Pos - Obp50d' 		0 0 1 0 0 0 0 -1,
						'Obp50cBCD - Obp50c' 		0 0 0 0 0 -1 1 0,
						'Obp50cBCD - Obp50NegBCD' 	0 -1 0 0 0 0 1 0,
						'Obp50NegBCD - Obp50Neg' 	-1 1 0 0 0 0 0 0,
						'Obp50b - Obp50NegBCD' 		0 -1 0 0 1 0 0 0 / elsm adjust=bon stepdown;

BY Sex Mated_status;
run;

/*Creating a new folder and subfolder into which the saved datasets will be exported*/
options dlcreatedir;
libname newdir ".\Starvation_resistance_results";
libname newdir ".\Starvation_resistance_results\Main_results";

/*Exporting the generated results datasets*/
proc	export	data=ModelInfo	outfile='.\Starvation_resistance_results\Main_results\ModelInfo.csv'	dbms=csv replace; run;
proc	export	data=ClassLevels	outfile='.\Starvation_resistance_results\Main_results\ClassLevels.csv'	dbms=csv replace; run;				
proc	export	data=NObs	outfile='.\Starvation_resistance_results\Main_results\NObs.csv'	dbms=csv replace; run;		
proc	export	data=ConvergenceStatus	outfile='.\Starvation_resistance_results\Main_results\ConvergenceStatus.csv'	dbms=csv replace; run;
proc	export	data=FitStatistics	outfile='.\Starvation_resistance_results\Main_results\FitStatistics.csv'	dbms=csv replace; run;
proc	export	data=LSMeans	outfile='.\Starvation_resistance_results\Main_results\LSMeans.csv'	dbms=csv replace; run;	
proc	export	data=LSMEstimates	outfile='.\Starvation_resistance_results\Main_results\LSMEstimates.csv'	dbms=csv replace; run;
proc	export	data=Coef	outfile='.\Starvation_resistance_results\Main_results\Coef.csv'	dbms=csv replace; run;
proc	export	data=Type3Analysis	outfile='.\Starvation_resistance_results\Main_results\Type3Analysis.csv'	dbms=csv replace; run;


/*Subsetting the data to compare the individual paralog genotypes to one another*/
/*to test for functional diversification*/
data Starvation_resistance_abcd;
   set Starvation_resistance_sorted;
   where Genotype='Obp50a' or Genotype='Obp50b' or
		 Genotype='Obp50c' or Genotype='Obp50d';
run;

/*Collecting output into datasets for later exportation*/
ods	output	ModelInfo=ModelInfo;
ods	output	ClassLevels=ClassLevels;
ods	output	NObs=NObs;
ods	output	ConvergenceStatus=ConvergenceStatus;
ods	output	FitStatistics=FitStatistics;
ods	output	LSMeans=LSMeans;
ods output	Type3Analysis=Type3Analysis;

/*Defining and running the Redundancy/Diversification model by Sex and Mated_status*/
proc lifereg data=Starvation_resistance_abcd;
class Genotype Line;
model Time_hrs*Censor(1) = Genotype Line(Genotype) / dist = logistic;
lsmeans Genotype;
BY Sex Mated_status;
run;

/*Creating a new subfolder into which the saved datasets will be exported*/
options dlcreatedir;
libname newdir ".\Starvation_resistance_results\Redundant_vs_Diverse_results";

/*Exporting the generated results datasets*/
proc	export	data=ModelInfo	outfile='.\Starvation_resistance_results\Redundant_vs_Diverse_results\ModelInfo.csv'	dbms=csv replace; run;
proc	export	data=ClassLevels	outfile='.\Starvation_resistance_results\Redundant_vs_Diverse_results\ClassLevels.csv'	dbms=csv replace; run;				
proc	export	data=NObs	outfile='.\Starvation_resistance_results\Redundant_vs_Diverse_results\NObs.csv'	dbms=csv replace; run;		
proc	export	data=ConvergenceStatus	outfile='.\Starvation_resistance_results\Redundant_vs_Diverse_results\ConvergenceStatus.csv'	dbms=csv replace; run;
proc	export	data=FitStatistics	outfile='.\Starvation_resistance_results\Redundant_vs_Diverse_results\FitStatistics.csv'	dbms=csv replace; run;
proc	export	data=LSMeans	outfile='.\Starvation_resistance_results\Redundant_vs_Diverse_results\LSMeans.csv'	dbms=csv replace; run;
proc	export	data=Type3Analysis	outfile='.\Starvation_resistance_results\Redundant_vs_Diverse_results\Type3Analysis.csv'	dbms=csv replace; run;


############################################################################################################
#####             Pre_SAS.R  (first main script to be executed to analyze RNAseq count data)       #########
############################################################################################################
####################################################################################################
#								SETTINGS
####################################################################################################

################################### Development Only ##############################################

# Specifies the number of gene rows to work with. FOR DEVELOPMENT ONLY.
n_dataset_rows = NULL #To analyze all gene rows, set to NULL.


################################### Input Settings #################################################

# Specifies the filename of Combined_counts, which is a tab-delimited .txt file that contains
# the raw counts and other non-count information for each gene. Each gene must correspond to 
# a single row. The first [n_info_cols] columns (see below) must contain "FlyBase_ID" and "Length"
# columns giving the FlyBase ID and gene length, respectively. All other columns must contain
# raw counts, with sample names as column names. This file must be placed in the "Input_files"
# folder, which itself MUST be placed in the same directory as this ("Pre_SAS.R") script.
Combined_counts_filename = "RNAseq_raw_counts.txt" #This data can be found in Supplementary data file 8 - RNA sequencing raw counts

# Specifies the number of columns in Combined_counts_filename which contain non-count gene
# information. This number includes the first column of Combined_counts_filename, which must
# be "FlyBase_ID".
n_info_cols = 3

# Specifies the filename of the col_info_df, which is a tab-delimited .txt file that holds information
# about each sample column in Combined_counts.
# This file must be placed in the "Input_files" folder, which itself MUST be placed in the same 
# directory as this ("Pre_SAS.R") script.
col_info_df_filename = "RNAseq_metadata.txt" #This data can be found in Supp data file 9 - RNA sequencing metadata

# Specifies the column in col_info_df which contains the sample names.
col_info_df_sample_name_col = "BAM_filename"

# Specifies a list of columns in col_info_df which should be treated as factors. This is only 
# necessary for columns which are not already strings.
col_info_df_factor_lst = list("Line")

# Determines whether the stacked normalized counts should be loaded instead of generated anew.
# If TRUE and the "norm_counts_stacked.csv" file cannot be found, norm_counts_stacked will be
# generated anew.
load_norm_counts_stacked = TRUE

# Known outlier Samples to remove
outlier_sample_vec = c("55_S45_L001_sorted.bam", "J2_S52_L001_sorted.bam")


################################### Output Settings ################################################

# Gene rows which have less than this proportion of non-0 raw counts
# among the sample columns will be excluded
min_prop_above_0 = .25

# Gene rows whose median raw count is less than this will be excluded
min_median_count = 2

# Determines the number to add prior to log transformations (used in visualization only)
prior_count = 0.05

# Determines which sex(es) to analyze. Filtering and Normalization will always occur on all samples 
# so that it remains the same in all analyses.
sex_vec = c("Female", "Male")

# Determines which normalization method will be used
norm_method = "GeTMM" #can be "GeTMM" or "RLE"

# Setting each genotype's color
genotype_col_lst = c(
	"Obp50a"="#FFE600", #Golden Yellow
	"Obp50b"="#00A651", #Pigment Green
	"Obp50c"="#EC008C", #Hollywood Cerise
	"Obp50cBCD"="#812990", #Vivid Violet
	"Obp50d"="#00AEEF", #Deep Sky Blue
	"Obp50Neg"="#005BAA", #Cobalt
	"Obp50NegBCD"="#F58220", #Carrot Orange
	"Obp50Pos"="#808080" #Trolley grey
)


####################################################################################################
#								PACKAGE IMPORTS
####################################################################################################

library(readr)
library(org.Dm.eg.db)
library(edgeR)
library(foreach) #For parallelizing code
library(doParallel) #provides the parallel backend for the 'foreach' package
library(openxlsx)


####################################################################################################
#								FUNCTION DEFINITIONS
####################################################################################################

# Function to create a folder if it doesn't exist.
# folder:			A string specifying the desired folder name.
create_folder_fn = function(folder){
	ifelse(!dir.exists(file.path(getwd(),folder)), dir.create(file.path(getwd(),folder)), FALSE)
}

# Function to make a stacked dataset for SAS. May take a long time on a large dataset.
# norm_counts_mat: 	The matrix of normalized counts, with all columns corresponding to a sample and 
# 						every row corresponding to a gene. Must have column names.
# row_info_df: 		A dataframe where nrow(row_info_df)==nrow(norm_counts_mat) which contains information on each gene.
# col_info_df: 		A dataframe where nrow(col_info_df)==ncol(norm_counts_mat) which contains information on each sample.
# Sample_colname: 	A string which specifies the desired name of the output column which will contain the sample names.
# Response_colname: A string which specifies the desired name of the output column which will contain the normalized counts.
# .inorder: 		Boolean. Setting .inorder=FALSE improves performance at the cost of returning results in a different order.
stack_fn = function(norm_counts_mat, row_info_df, col_info_df, Sample_colname, Response_colname, .inorder=TRUE){
	registerDoParallel() #as opposed to registerDoSEQ()
	norm_counts_mat = as.data.frame(norm_counts_mat)
	norm_counts_stacked = foreach(i=1:nrow(norm_counts_mat), .combine='rbind', .inorder=.inorder) %dopar% {
		row_df = t(norm_counts_mat[i,])
		colnames(row_df)[1] = Response_colname
		rowname_df_row = row_info_df[i,]
		name_col_df = rowname_df_row[rep(seq_len(nrow(rowname_df_row)), each = nrow(row_df)),]
		temp_df = cbind(rownames(row_df), name_col_df, col_info_df, row_df)
		colnames(temp_df)[1] = Sample_colname
		return(temp_df)
	}
	rownames(norm_counts_stacked) = NULL
	return(norm_counts_stacked)
}


####################################################################################################
#									DATA IMPORTS
####################################################################################################

# Setting the working directory relative to this file's location
file_location = dirname(parent.frame(2)[["ofile"]]) #gets filepath of this script if sourced in RStudio
setwd(file_location) #This working directory is temporary to create the "Pre_SAS_results" folder.
create_folder_fn("Pre_SAS_results")
setwd("Pre_SAS_results") #Sets the working directory for the remainder of the script

# Importing "Combined_counts.txt", the file with the raw read counts from all sample libraries
Combined_counts = paste(file_location,"Input_files", Combined_counts_filename, sep="/")
Combined_counts = read_delim(Combined_counts,"\t", escape_double = FALSE, trim_ws = TRUE)

# Importing col_info_df_filename, the file with the metadata for each sample, as "col_info_df"
col_info_df = paste(file_location,"Input_files", col_info_df_filename, sep="/")
col_info_df = read.delim(col_info_df)


####################################################################################################
#									INITIAL PROCESSING
####################################################################################################

# Adding Entrez_ID column to Combined_counts
Combined_counts = as.data.frame(Combined_counts)
Combined_counts[["Entrez_ID"]] = as.list(as.list(org.Dm.egFLYBASE2EG)[Combined_counts[["FlyBase_ID"]]])
Combined_counts[["Entrez_ID"]] = vapply(Combined_counts[["Entrez_ID"]],paste,collapse = ", ", character(1L))
Combined_counts = Combined_counts[!duplicated(Combined_counts[["Entrez_ID"]]),] #Removing rows with duplicate Entrez_IDs
Combined_counts = Combined_counts[c(ncol(Combined_counts),1:(ncol(Combined_counts)-1))] #Placing Entrez_ID column first

# Removing "lncRNA:" in the Gene_symbol column
Combined_counts[["Gene_symbol"]] = gsub("lncRNA:", "", Combined_counts[["Gene_symbol"]])

# Creating a toy dataset from the top [n_dataset_rows] gene rows. FOR DEVELOPMENT ONLY.
if (is.null(n_dataset_rows)){n_dataset_rows = nrow(Combined_counts)}
Combined_counts = Combined_counts[1:n_dataset_rows,]

# Defining raw_counts_df to include just the count columns of Combined_counts
raw_counts_df = Combined_counts[,-c(1:(n_info_cols+1))]

# Defining row_info_df to include just the non-count columns of Combined_counts
row_info_df = Combined_counts[,1:(n_info_cols+1)]

# Moving the col_info_df column containing the sample names (col_info_df_sample_name_col) to the row names.
rownames(col_info_df) = col_info_df[[col_info_df_sample_name_col]]
col_info_df[[col_info_df_sample_name_col]] = NULL

# Defining specified columns in col_info_df as factors.
if (is.null(col_info_df_factor_lst)){col_info_df_factor_lst = list()}
for (column in col_info_df_factor_lst){
	col_info_df[[column]] = as.factor(col_info_df[[column]])
}

# Defining a Combined_counts and col_info_df that lack known outlier samples
if (length(outlier_sample_vec) > 0) {
	Combined_counts = Combined_counts[,-(match(outlier_sample_vec, rownames(col_info_df)) + n_info_cols + 1)]
	raw_counts_df = raw_counts_df[,-match(outlier_sample_vec, rownames(col_info_df))]
	col_info_df = col_info_df[-match(outlier_sample_vec, rownames(col_info_df)),]
}

View(Combined_counts)
View(raw_counts_df)
View(row_info_df)
View(col_info_df)

# Exporting raw_counts_df
write.csv(cbind(row_info_df, raw_counts_df), file="raw_counts_df.csv", row.names=FALSE)


####################################################################################################
#									FILTERING BY COUNTS
####################################################################################################

# Creating a logical vector (keep_rows_vec) which indicates the rows to keep
keep_rows_min_prop_above_0 = apply(raw_counts_df, 1, function(row_){sum(row_ > 0)/ncol(raw_counts_df) >= min_prop_above_0})
keep_rows_min_median_count = apply(raw_counts_df, 1, function(row_){median(row_) >= min_median_count})
keep_rows_vec = keep_rows_min_prop_above_0 & keep_rows_min_median_count

# Using the keep_rows_vec logical vector to apply the filtering criteria
filtered_counts_df = raw_counts_df[keep_rows_vec,]
row_info_df = row_info_df[keep_rows_vec,]

# Exporting filtered_counts_df
write.csv(cbind(row_info_df, filtered_counts_df), file="filtered_counts_df.csv", row.names=FALSE)


####################################################################################################
#									NORMALIZATION
####################################################################################################

# Applying TMM normalization to the filtered counts
# Note that both TMM and RLE normalization methods assume that most genes
# are not differentially expressed, and that for those that are, there is an
# approximately equal number of over- and under-expressed genes (Robinson & Oshlack, 2010; Anders & 
# Huber, 2010; Dillies et al., 2013; Evans et al., 2018).

if (norm_method == "GeTMM"){
# GeTMM normalization (Smid, M. et al., 2018)
Pre_SAS_plots_folder = "GeTMM Pre_SAS.R Plots"
rpk = filtered_counts_df/row_info_df[["Length"]]
faux_group = c(rep("faux", ncol(filtered_counts_df)))
rpk_norm = DGEList(counts=rpk, group=faux_group)
rpk_norm = calcNormFactors(rpk_norm)
norm_counts_mat = cpm(rpk_norm)
View(norm_counts_mat)
}

if (norm_method == "RLE"){
# RLE (DESeq) normalization
Pre_SAS_plots_folder = "RLE Pre_SAS.R Plots"
DGEList_obj = DGEList(filtered_counts_df, genes=row_info_df, samples=col_info_df)
DGEList_obj = calcNormFactors(DGEList_obj, method="RLE")
norm_counts_mat = rpkm(DGEList_obj, normalized.lib.sizes=TRUE)
}


####################################################################################################
#									FILTERING BY SEX
####################################################################################################

# Filtering col_info_df and the columns of count-containing dataframes/matrices (except Combined_counts) 
# to include only the sex(es) in sex_vec
raw_counts_df = raw_counts_df[,col_info_df[["Sex"]] %in% sex_vec]
filtered_counts_df = filtered_counts_df[,col_info_df[["Sex"]] %in% sex_vec]
norm_counts_mat = norm_counts_mat[,col_info_df[["Sex"]] %in% sex_vec]
col_info_df = col_info_df[col_info_df[["Sex"]] %in% sex_vec,]


####################################################################################################
#									VISUALIZATION
####################################################################################################

create_folder_fn(Pre_SAS_plots_folder)
source(paste(file_location, "Input_files/Pre_SAS_plots.R", sep="/"))


####################################################################################################
#									DATA EXPORTS
####################################################################################################

# Exporting Combined_counts with the Entrez_ID column
write.csv(Combined_counts, file="Combined_counts_w_Entrez.csv", row.names=FALSE)

# Exporting norm_counts_mat
write.csv(cbind(row_info_df, norm_counts_mat), file="norm_counts_mat.csv", row.names=FALSE)

# Stacking norm_counts_mat and exporting to .csv for SAS to process.
if (load_norm_counts_stacked) {
	print("Loading norm_counts_stacked")
	norm_counts_stacked = tryCatch(
		read.table(paste(file_location, "Pre_SAS_results", "SAS_input", "norm_counts_stacked.csv", sep="/"), header=TRUE, sep=","),
		error = function(e){
			print("Could not find 'norm_counts_stacked.csv'. Generating norm_counts_stacked anew.")
			stack_fn(norm_counts_mat, row_info_df, col_info_df, col_info_df_sample_name_col, "norm_counts", .inorder=FALSE)
		}
	)
	print("Successfully generated norm_counts_stacked")
} else {
	print("Generating norm_counts_stacked")
	norm_counts_stacked = stack_fn(norm_counts_mat, row_info_df, col_info_df, col_info_df_sample_name_col, "norm_counts", .inorder=FALSE)
	print("Successfully generated norm_counts_stacked")
}

# Exporting norm_counts_stacked for SAS to process
create_folder_fn("SAS_input")
write.csv(norm_counts_stacked, file="SAS_input/norm_counts_stacked.csv", row.names=FALSE)

# Exporting objects for Post_proc_GLM.R
create_folder_fn("Post_SAS_input")
save(norm_counts_mat, row_info_df, col_info_df, sex_vec, outlier_sample_vec, file="Post_SAS_input/Norm_count_info.RData")


####################################################################
#####        Pre_SAS_plots.R   (sourced by Pre_SAS.R)      #########
####################################################################
####################################################################################################
#								HISTOGRAMS
####################################################################################################

# Plotting the raw counts in a histogram
pdf(paste(Pre_SAS_plots_folder, sprintf("Raw_counts_histogram%s.pdf", norm_method), sep="/"))
main = bquote('Raw')
xlab = bquote('Log'[2]*'(Count + '~.(prior_count)*')')
hist(log2(rowMeans(raw_counts_df + prior_count)), breaks=55, main="", xlab=xlab, ylab="", cex.axis=1.25, cex.lab=1.5, cex.main=1.75, font.main=1)
dev.off()

# Plotting the filtered counts in a histogram
pdf(paste(Pre_SAS_plots_folder, sprintf("Filtered_counts_histogram%s.pdf", norm_method), sep="/"))
main = bquote('Filtered')
xlab = bquote('Log'[2]*'(Count + '~.(prior_count)*')')
hist(log2(rowMeans(filtered_counts_df + prior_count)), breaks=55, main="", xlab=xlab, ylab="", cex.axis=1.25, cex.lab=1.5, cex.main=1.75, font.main=1)
dev.off()

# Plotting the normalized counts in a histogram
pdf(paste(Pre_SAS_plots_folder, sprintf("Norm_counts_histogram%s.pdf", norm_method), sep="/"))
main = bquote('Normalized')
xlab = bquote('Log'[2]*'(Count + '~.(prior_count)*')')
hist(log2(rowMeans(norm_counts_mat + prior_count)), breaks=55, main="", xlab=xlab, ylab="", cex.axis=1.25, cex.lab=1.5, cex.main=1.75, font.main=1)
title()
dev.off()


####################################################################################################
#									BOXPLOT
####################################################################################################

# Ordering the columns of norm_counts_mat for the boxplots
col_info_df_ord = col_info_df[order(col_info_df$Sex, col_info_df$Genotype, col_info_df$Line),]
norm_counts_mat_ord = norm_counts_mat[,order(col_info_df$Sex, col_info_df$Genotype, col_info_df$Line)]

# Defining abbreviated labels for the boxplot
Sex_abbr_vec = substr(col_info_df_ord[["Sex"]], 1, 1)
Genotype_abbr_vec = col_info_df_ord[["Genotype"]]
Line_abbr_vec = paste("L", col_info_df_ord[["Line"]], sep="")
abbr_labels = paste(Sex_abbr_vec, Genotype_abbr_vec, Line_abbr_vec, sep="  ")

# Boxplot of normalized counts with Sex, Genotype, and Line labels
pdf(paste(Pre_SAS_plots_folder, sprintf("Boxplot.pdf", norm_method), sep="/"), width=6.75, height=6)
par(mar=c(7.5,3.25,0.25,0.25))
main=sprintf("%s-normalized Count Distributions by Sex, Genotype, & Line", norm_method)
xlab = "Sex Genotype Line"
ylab = bquote('Log'[2]*'('*.(norm_method)*'-normalized Count + '~.(prior_count)*')')
boxplot(log2(norm_counts_mat_ord + prior_count), las=2, xaxt="n", main="")
axis(1, las=2, labels=abbr_labels, at=1:ncol(norm_counts_mat_ord), cex.axis=.6)
title(xlab=xlab, line=6.5)
title(ylab=ylab, line=2)
par(mar=c(5.1, 4.1, 4.1, 2.1))
dev.off()


####################################################################################################
#						 MULTIDIMENSIONAL SCALING PLOT
####################################################################################################

DGEList_obj = DGEList(norm_counts_mat, genes=row_info_df, samples=col_info_df)
pdf(paste(Pre_SAS_plots_folder, "MDS_plot_by_genotype_line_norm_counts_symbols.pdf", sep="/"), width=8, height=8.5)
par(fin=c(7,7), fig=c(0,7/8,0,1))
main = "Multidimensional Scaling Plot by Genotype and Line"
genotype = as.factor(col_info_df$Genotype)
legend_genotype = as.factor(c(1,1,2,2,3,3,4,4,5,6,6,7,7,8))
plot_factor = paste(col_info_df$Genotype, col_info_df$Line)
plot_factor = as.factor(plot_factor)
len = length(levels(plot_factor))
pch = c(1:len)
col = genotype_col_lst
plotMDS(DGEList_obj, pch=pch[plot_factor], col=col[genotype], main="")
legend("topleft", inset=c(1, 0), legend=levels(plot_factor), pch=pch, ncol=1, col=col[legend_genotype], cex=.8, pt.cex=1, bty = "n", xpd=NA)
dev.off()


####################################################################################################
#									DENDROGRAM
####################################################################################################

label = paste(
	substr(col_info_df[["Sex"]], 1, 1), 
	col_info_df[["Genotype"]], 
	paste("L", col_info_df[["Line"]], sep="")
)
t_norm_counts_mat = t(norm_counts_mat)
pdf(paste(Pre_SAS_plots_folder, "Full Dendrogram by Sample.pdf", sep="/"), height=3.75, width=6.75)
par(cex = 0.6, mar=c(1,4.2,0,0))
dendrogram = hclust(dist(t_norm_counts_mat), method = "average")
plot(dendrogram, main = "", sub="", xlab="", label=label, cex=.85)
dev.off()
par(cex=1, mar=c(5.1, 4.1, 4.1, 2.1))


##############################################################################################################
#####        SAS_code.SAS    (second main script to be executed to analyze RNAseq count data)        #########
##############################################################################################################
/*Importing the data*/
PROC IMPORT DATAFILE='./Pre_SAS_results/SAS_input/norm_counts_stacked.csv'
DBMS=CSV
OUT=norm_counts_stacked replace;
GETNAMES=YES;
GUESSINGROWS=max;
RUN;

/*Sorting the data by Sex and FlyBase_ID for the BY statement in proc MIXED*/
PROC SORT DATA = norm_counts_stacked OUT = norm_counts_sorted;
BY FlyBase_ID;

/*Causing the "Tests3" dataset's p-values to be in scientific notation*/
PROC template;
edit stat.mixed.ftests; edit ProbF; format=E12.; end; end;
edit Stat.Mixed.Tests3; parent = Stat.Mixed.FTests; end;
run;

/*Causing the "LSMEstimates" dataset's p-values to be in scientific notation*/
PROC template;
edit Stat.LMR.tTests; edit Probt; format=E12.; end; end;
edit Stat.Mixed.LSMEstimates; parent = Stat.LMR.tTests; end;
run;

/*Prevents SAS from generating HTML output for viewing in the Results Viewer window.*/
/*This speeds up the code significantly.*/
ODS RESULTS OFF;

/*Suppressing notes from being written to the Log*/
/*Otherwise, the Log fills up and requires user input to complete.*/
options nonotes;

/*Collecting output into datasets for later exportation*/
ods	output	ModelInfo=ModelInfo;			
ods	output	ClassLevels=ClassLevels;			
ods	output	Dimensions=Dimensions;			
ods	output	NObs=NObs;			
ods	output	IterHistory=IterHistory;			
ods	output	ConvergenceStatus=ConvergenceStatus;			
ods	output	CovParms=CovParms;			
ods	output	FitStatistics=FitStatistics;			
ods	output	SolutionF=SolutionF;		
ods	output	Tests3=Tests3;
ods	output	LSMeans=LSMeans;
ods	output	LSMEstimates=LSMEstimates;
ods	output	Coef=Coef;
ods	output	SolutionR=SolutionR;

/*Defining and running the model and Least Squares Estimates for each gene (FlyBase_ID)*/
proc	MIXED	data=norm_counts_sorted;				
class	FlyBase_ID	Sex	Genotype	Line;	
model	norm_counts	= Sex|Genotype	/	ddfm=satterth	s;
random	Line(Genotype) Sex*Line(Genotype) / s;
lsmeans Sex*Genotype;

lsmestimate Sex*Genotype 	'Female.Obp50Pos - Female.Obp50Neg' 		-1 0 1 0 0 0 0 0 0 0 0 0 0 0 0 0,
							'Female.Obp50a - Female.Obp50Neg' 		-1 0 0 1 0 0 0 0 0 0 0 0 0 0 0 0,
							'Female.Obp50b - Female.Obp50Neg' 		-1 0 0 0 1 0 0 0 0 0 0 0 0 0 0 0,
							'Female.Obp50c - Female.Obp50Neg' 		-1 0 0 0 0 1 0 0 0 0 0 0 0 0 0 0,
							'Female.Obp50d - Female.Obp50Neg' 		-1 0 0 0 0 0 0 1 0 0 0 0 0 0 0 0,
							'Female.Obp50cBCD - Female.Obp50c' 		0 0 0 0 0 -1 1 0 0 0 0 0 0 0 0 0,
							'Female.Obp50cBCD - Female.Obp50NegBCD' 	0 -1 0 0 0 0 1 0 0 0 0 0 0 0 0 0,
							'Female.Obp50NegBCD - Female.Obp50Neg' 	-1 1 0 0 0 0 0 0 0 0 0 0 0 0 0 0,
							'Female.Obp50b - Female.Obp50NegBCD' 	0 -1 0 0 1 0 0 0 0 0 0 0 0 0 0 0,

							'Male.Obp50Pos - Male.Obp50Neg' 		0 0 0 0 0 0 0 0 -1 0 1 0 0 0 0 0,
							'Male.Obp50a - Male.Obp50Neg' 		0 0 0 0 0 0 0 0 -1 0 0 1 0 0 0 0,
							'Male.Obp50b - Male.Obp50Neg' 		0 0 0 0 0 0 0 0 -1 0 0 0 1 0 0 0,
							'Male.Obp50c - Male.Obp50Neg' 		0 0 0 0 0 0 0 0 -1 0 0 0 0 1 0 0,
							'Male.Obp50d - Male.Obp50Neg' 		0 0 0 0 0 0 0 0 -1 0 0 0 0 0 0 1,
							'Male.Obp50cBCD - Male.Obp50c' 		0 0 0 0 0 0 0 0 0 0 0 0 0 -1 1 0,
							'Male.Obp50cBCD - Male.Obp50NegBCD' 	0 0 0 0 0 0 0 0 0 -1 0 0 0 0 1 0,
							'Male.Obp50NegBCD - Male.Obp50Neg' 	0 0 0 0 0 0 0 0 -1 1 0 0 0 0 0 0,
							'Male.Obp50b - Male.Obp50NegBCD' 	0 0 0 0 0 0 0 0 0 -1 0 0 1 0 0 0 / elsm;

/*Least Squares Means Estimates to test for epistatic effects by sex*/
/*Equivalent to (Pos-Neg)-[(a-Neg)+(b-Neg)+(c-Neg)+(d-Neg)]*/
lsmestimate Sex*Genotype 	'Female_additive_epistatic' 3 0 1 -1 -1 -1 0 -1 0 0 0  0  0  0 0  0,
							'Male_additive_epistatic' 	 0 0 0  0  0  0 0  0 3 0 1 -1 -1 -1 0 -1 / elsm;

BY	FlyBase_ID;	
run;

/*Restoring default option to write all notes to the Log*/
options notes;

/*Creating a new folder and subfolder into which the saved datasets will be exported*/
options dlcreatedir;
libname newdir ".\SAS_results";
libname newdir ".\SAS_results\Main_results";

/*Exporting the generated results datasets*/
proc	export	data=ModelInfo	outfile='.\SAS_results\Main_results\ModelInfo.csv'	dbms=csv replace; run;
proc	export	data=ClassLevels	outfile='.\SAS_results\Main_results\ClassLevels.csv'	dbms=csv replace; run;				
proc	export	data=Dimensions	outfile='.\SAS_results\Main_results\Dimensions.csv'	dbms=csv replace; run;
proc	export	data=NObs	outfile='.\SAS_results\Main_results\NObs.csv'	dbms=csv replace; run;		
proc	export	data=IterHistory	outfile='.\SAS_results\Main_results\IterHistory.csv'	dbms=csv replace; run;			
proc	export	data=ConvergenceStatus	outfile='.\SAS_results\Main_results\ConvergenceStatus.csv'	dbms=csv replace; run;		
proc	export	data=CovParms	outfile='.\SAS_results\Main_results\CovParms.csv'	dbms=csv replace; run;		
proc	export	data=FitStatistics	outfile='.\SAS_results\Main_results\FitStatistics.csv'	dbms=csv replace; run;		
proc	export	data=SolutionF	outfile='.\SAS_results\Main_results\SolutionF.csv'	dbms=csv replace; run;			
proc	export	data=Tests3	outfile='.\SAS_results\Main_results\Tests3.csv'	dbms=csv replace; run;			
proc	export	data=LSMeans	outfile='.\SAS_results\Main_results\LSMeans.csv'	dbms=csv replace; run;	
proc	export	data=LSMEstimates	outfile='.\SAS_results\Main_results\LSMEstimates.csv'	dbms=csv replace; run;
proc	export	data=Coef	outfile='.\SAS_results\Main_results\Coef.csv'	dbms=csv replace; run;
proc	export	data=SolutionR	outfile='.\SAS_results\Main_results\SolutionR.csv'	dbms=csv replace; run;


/*Subsetting the data to compare the individual paralog genotypes to one another*/
/*to test for functional diversification*/
data norm_counts_stacked_abcd;
   set norm_counts_stacked;
   where Genotype='Obp50a' or Genotype='Obp50b' or
		 Genotype='Obp50c' or Genotype='Obp50d';
run;

/*Sorting the data by Sex and FlyBase_ID for the BY statement in proc MIXED*/
PROC SORT DATA = norm_counts_stacked_abcd OUT = norm_counts_sorted_abcd;
BY Sex FlyBase_ID;

/*Collecting output into datasets for later exportation*/
ods	output	ModelInfo=ModelInfo;			
ods	output	ClassLevels=ClassLevels;			
ods	output	Dimensions=Dimensions;			
ods	output	NObs=NObs;			
ods	output	IterHistory=IterHistory;			
ods	output	ConvergenceStatus=ConvergenceStatus;			
ods	output	CovParms=CovParms;			
ods	output	FitStatistics=FitStatistics;			
ods	output	SolutionF=SolutionF;		
ods	output	Tests3=Tests3;
ods	output	LSMeans=LSMeans;
ods	output	SolutionR=SolutionR;

/*Suppressing notes from being written to the Log*/
/*Otherwise, the Log fills up and requires user input to complete.*/
options nonotes;

/*Defining the Redundancy/Diversification model, the contrasts, and running them for each sex and gene (FlyBase_ID)*/
proc	MIXED	data=norm_counts_sorted_abcd;				
class	FlyBase_ID	Sex	Genotype	Line;	
model	norm_counts	= Genotype	/	ddfm=satterth	s;
random	Line(Genotype) / s;
lsmeans Genotype;
BY	Sex FlyBase_ID;
run;

/*Restoring default option to write all notes to the Log*/
options notes;

/*Creating a new subfolder into which the saved datasets will be exported*/
options dlcreatedir;
libname newdir ".\SAS_results\Redundant_vs_Diverse_results";

/*Exporting the generated results datasets*/
proc	export	data=ModelInfo	outfile='.\SAS_results\Redundant_vs_Diverse_results\ModelInfo.csv'	dbms=csv replace; run;
proc	export	data=ClassLevels	outfile='.\SAS_results\Redundant_vs_Diverse_results\ClassLevels.csv'	dbms=csv replace; run;				
proc	export	data=Dimensions	outfile='.\SAS_results\Redundant_vs_Diverse_results\Dimensions.csv'	dbms=csv replace; run;
proc	export	data=NObs	outfile='.\SAS_results\Redundant_vs_Diverse_results\NObs.csv'	dbms=csv replace; run;		
proc	export	data=IterHistory	outfile='.\SAS_results\Redundant_vs_Diverse_results\IterHistory.csv'	dbms=csv replace; run;			
proc	export	data=ConvergenceStatus	outfile='.\SAS_results\Redundant_vs_Diverse_results\ConvergenceStatus.csv'	dbms=csv replace; run;		
proc	export	data=CovParms	outfile='.\SAS_results\Redundant_vs_Diverse_results\CovParms.csv'	dbms=csv replace; run;		
proc	export	data=FitStatistics	outfile='.\SAS_results\Redundant_vs_Diverse_results\FitStatistics.csv'	dbms=csv replace; run;		
proc	export	data=SolutionF	outfile='.\SAS_results\Redundant_vs_Diverse_results\SolutionF.csv'	dbms=csv replace; run;			
proc	export	data=Tests3	outfile='.\SAS_results\Redundant_vs_Diverse_results\Tests3.csv'	dbms=csv replace; run;			
proc	export	data=LSMeans	outfile='.\SAS_results\Redundant_vs_Diverse_results\LSMeans.csv'	dbms=csv replace; run;
proc	export	data=SolutionR	outfile='.\SAS_results\Redundant_vs_Diverse_results\SolutionR.csv'	dbms=csv replace; run;


#######################################################################################################################
#####           Post_SAS.R    (third and final main script to be executed to analyze RNAseq count data)       #########
#######################################################################################################################
####################################################################################################
#								NOTES
####################################################################################################

# The transcriptional niche code assumes that the LSMEst format is "[Sex].[paralog] - [Sex].[control]"


####################################################################################################
#								SETTINGS
####################################################################################################

set.seed(106)
alpha = 0.05
prior_count = 0.05 #Determines the number to add prior to log transformations (visualization only)

include_Pos_Tniche = TRUE #If TRUE, then the Obp50Pos genotype's transcriptional niche is also plotted
RNAseq_plots = TRUE
	figure_panels = TRUE #Requires that RNAseq_plots, redundant_diverse_analysis, and additive_epistatic_analysis are TRUE

generate_transcriptional_niches = TRUE
	venn_diagrams = TRUE #Requires that generate_transcriptional_niches is TRUE
	redundant_diverse_analysis = TRUE #Requires that generate_transcriptional_niches is TRUE
	additive_epistatic_analysis = TRUE #Requires that generate_transcriptional_niches is TRUE
	WGCNA_networks = TRUE #Requires that generate_transcriptional_niches is TRUE


fixed_effects_vec = c("Sex", "Genotype", "Sex*Genotype")

# The LSMEst names must match the LSMEst labels in the SAS code
# NOTE: the definition of transcriptional niches assumes that the paralog will be the
# first "[Sex].[Genotype]" in the LSMEst, which is of the form "[Sex].[Genotype] - [Sex].[Genotype]"

LSMEst_vec_lst = list()
LSMEst_vec_lst[["Female"]] = c(
'Female.Obp50a - Female.Obp50Neg',
'Female.Obp50b - Female.Obp50Neg',
'Female.Obp50c - Female.Obp50Neg',
'Female.Obp50d - Female.Obp50Neg',
'Female.Obp50Pos - Female.Obp50Neg',
'Female.Obp50cBCD - Female.Obp50c',
'Female.Obp50cBCD - Female.Obp50NegBCD',
'Female.Obp50NegBCD - Female.Obp50Neg',
'Female.Obp50b - Female.Obp50NegBCD')

LSMEst_vec_lst[["Male"]] = c(
'Male.Obp50a - Male.Obp50Neg',
'Male.Obp50b - Male.Obp50Neg',
'Male.Obp50c - Male.Obp50Neg',
'Male.Obp50d - Male.Obp50Neg',
'Male.Obp50Pos - Male.Obp50Neg',
'Male.Obp50cBCD - Male.Obp50c',
'Male.Obp50cBCD - Male.Obp50NegBCD',
'Male.Obp50NegBCD - Male.Obp50Neg',
'Male.Obp50b - Male.Obp50NegBCD')

F_Tniche_LSMEst_name_vec = c(
'Female.Obp50a - Female.Obp50Neg',
'Female.Obp50b - Female.Obp50Neg',
'Female.Obp50c - Female.Obp50Neg',
'Female.Obp50d - Female.Obp50Neg')

M_Tniche_LSMEst_name_vec = c(
'Male.Obp50a - Male.Obp50Neg',
'Male.Obp50b - Male.Obp50Neg',
'Male.Obp50c - Male.Obp50Neg',
'Male.Obp50d - Male.Obp50Neg')

F_ctrl_Tniche_LSMEst_name = 'Female.Obp50Pos - Female.Obp50Neg'
M_ctrl_Tniche_LSMEst_name = 'Male.Obp50Pos - Male.Obp50Neg'

# Defining the expressions used to represent the genotypes in the figures
genotype_label_lst = list(
	"Obp50a"=bquote(italic(Obp50a)^"+"*italic(b)^"-"*italic(c)^"-"*italic(d)^"-"),
	"Obp50b"=bquote(italic(Obp50a)^"-"*italic(b)^"+"*italic(c)^"-"*italic(d)^"-"),
	"Obp50cBCD"=bquote(italic(Obp50a)^"-"*italic(b)^"CD"*italic(c)^"+"*italic(d)^"-"),
	"Obp50c"=bquote(italic(Obp50a)^"-"*italic(b)^"-"*italic(c)^"+"*italic(d)^"-"),
	"Obp50d"=bquote(italic(Obp50a)^"-"*italic(b)^"-"*italic(c)^"-"*italic(d)^"+"),
	"Obp50NegBCD"=bquote(italic(Obp50a)^"-"*italic(b)^"CD"*italic(c)^"-"*italic(d)^"-"),
	"Obp50Neg"=bquote(italic(Obp50a)^"-"*italic(b)^"-"*italic(c)^"-"*italic(d)^"-"),
	"Obp50Pos"=bquote(italic(Obp50a)^"+"*italic(b)^"+"*italic(c)^"+"*italic(d)^"+")
)

# Defining the individual paralog genotypes
paralog_genotype_vec = c("Obp50a", "Obp50b", "Obp50c", "Obp50d")

# Defining a vector containing the italicized individual paralog genotypes
Tniche_genotypes_italic = c()
for (genotype in paralog_genotype_vec){
	genotype_italic = bquote(italic(.(genotype)))
	Tniche_genotypes_italic = c(Tniche_genotypes_italic, genotype_italic)
}

# Defining the positive control genotype and its italicized form
Pos_ctrl_genotype = "Obp50Pos"
Pos_ctrl_italic = bquote(italic(.("Obp50a-d")))

# Defining the vectors with all the genotypes whose transcriptional niches
# may be of interest
Full_Tniche_genotype_vec = c(paralog_genotype_vec, Pos_ctrl_genotype)
Full_Tniche_genotypes_italic = c(Tniche_genotypes_italic, Pos_ctrl_italic)

# If the positive control's transcriptional niche is of interest, the genes
# which belong solely to its niche will also be included in the analyses and
# plots. Even if it is not of interest, however, the plots will still indicate 
# whether or not each gene belongs to the positive control's niche.
Tniche_genotype_vec = paralog_genotype_vec
if (include_Pos_Tniche){
	Tniche_genotype_vec = Full_Tniche_genotype_vec
	Tniche_genotypes_italic = Full_Tniche_genotypes_italic
}

# Setting each genotype's color
genotype_col_lst = c(
	"Obp50a"="#FFE600", #Golden Yellow
	"Obp50b"="#00A651", #Pigment Green
	"Obp50cBCD"="#812990", #Vivid Violet
	"Obp50c"="#EC008C", #Hollywood Cerise
	"Obp50d"="#00AEEF", #Deep Sky Blue
	"Obp50NegBCD"="#F58220", #Carrot Orange
	"Obp50Neg"="#005BAA", #Cobalt
	"Obp50Pos"="#808080" #Trolley grey
)

# Setting the network edge colors: Down (Cobalt) and Up (Alizarin).
edge_col_vec = c("#005BAA", "#ED1C24")

# Setting the network node border colors: Up and Down (Vivid Violet), Down (Cobalt), and Up (Alizarin)
node_bord_col_vec = c("#812990", "#005BAA", "#ED1C24")

# Creating a variant of genotype_col_lst whose names correspond to the names of the columns which
# indicate membership in each transcriptional niche
genotype_col_lst_tmp = genotype_col_lst
names(genotype_col_lst_tmp) = paste(names(genotype_col_lst), "_Tniche", sep="")

# Setting the positive and negative control genotypes for the additivity versus epistasis analysis.
pos_ctrl_genotype = "Obp50Pos"
neg_ctrl_genotype = "Obp50Neg"

# Defining the RedDiv_df and AddEpi_df column names
pval_colname = "pval"
FDR_colname = "FDR"
neg_log10_pval_colname = "neg_log10_pval"
diff_estimate_colname = "estimate" 
piecewise_log_Est_colname = "piecewise_log_estimate"
Coef_of_Var_colname = "CoV" #Specificallly, the coefficient of variation of the RedDiv estimates
CoV_threshold = 0.2 #This determines where the line is drawn on plots with the RedDiv CoV as an axis.
Sig_Div_colname = "Sig_Div" #The boolean column indicating whether the paralogs have significantly diverse effects on that gene
Sig_Epi_colname = "Sig_Epi" #The boolean column indicating whether the paralogs have significantly epistatic effects on that gene

# Setting the title of the scatterpie plot legends
pieslice_legend_title = "Transcriptional \nNiche" #The label indicating the meaning of the scatterpie plots' pie chart colors

# Initializing the list that will eventually hold all the plots from here on out.
global_plt_lst = list()


####################################################################################################
#								PACKAGE IMPORTS
####################################################################################################

library(openxlsx) #Required to make the formatted .xlsx files containing the GO results
library(edgeR) #Loads goana() GO function
library(systemPipeR) #Required for transcriptional niche Venn diagrams

library(scatterpie) #Required for the scatterpie plots in the Redundant/Diverse (RedDiv) and Additive/Epistatic (AddEpi) analyses.
library(scales) #Required to enable the scatterpie plots have reasonable aspect ratios
library(patchwork) #Required for arranging ggplots into a multi-panel figure
library(cowplot) #Required for arranging ggplots into a multi-panel figure
library(grid) #Required for printing just the legends that are extracted by cowplot::get_legend()


####################################################################################################
#								FUNCTION DEFINITIONS
####################################################################################################

# Function to create an individual gene dataset, export it, and return it.
individual_gene_dataset_fn = function(FlyBase_ID, norm_counts_mat, row_info_df, col_info_df){
	norm_counts_row_df = as.matrix(norm_counts_mat[row_info_df[["FlyBase_ID"]]==FlyBase_ID,])
	colnames(norm_counts_row_df) = "norm_counts"
	temp_df = cbind(rep(FlyBase_ID, nrow(col_info_df)), rownames(col_info_df), col_info_df, norm_counts_row_df)
	colnames(temp_df)[1:2] = c("FlyBase_ID", "BAM_filename")
	write.csv(temp_df, file=paste(FlyBase_ID, "_norm_counts_stacked.csv", sep=""), row.names=FALSE)
	return(temp_df)
}

# Function to create a folder if it doesn't exist
create_folder_fn = function(folder){
	ifelse(!dir.exists(file.path(getwd(),folder)), dir.create(file.path(getwd(),folder)), FALSE)
}

# Function to unstack and merge the SAS results
unstack_merge_fn = function(main_df, stacked_df, stacked_cols, merge_by_col, subset_col, subset_val){
	temp_df = stacked_df[,c(merge_by_col, subset_col, stacked_cols)]
	temp_df = temp_df[temp_df[[subset_col]]==subset_val,]
	temp_df = merge(main_df, temp_df, by=merge_by_col, all.x=TRUE, sort=FALSE)
	temp_df[[subset_col]] = NULL
	for (column in stacked_cols){
		colnames(temp_df)[which(colnames(temp_df)==column)] = paste(subset_val, column, sep=".")
	}
	return(temp_df)
}

# Returns a named list of transcriptional niche dataframes, with each dataframe named according to its experimental LSMEst
Tniche_generator_fn = function(
Tniche_LSMEst_name_vec, 
diff_expression_df, 
row_info_df, 
Dir="Directionless", #"Up", "Down", or "Directionless" (Both Up and Down together)
ctrl_Tniche_LSMEst_name=NA, 
alpha=0.05, 
FDR_colname="FDR"){
	Tniche_df_lst = list()
	ctrl_sig_vec = TRUE
	ctrl_dir_vec = TRUE
	LSMEst_dir_vec = TRUE
	Tniche_df = row_info_df
	if(!is.na(ctrl_Tniche_LSMEst_name)){
		ctrl_FDR_colname = paste(ctrl_Tniche_LSMEst_name, FDR_colname, sep=".")
		ctrl_FDR_col = diff_expression_df[ctrl_FDR_colname]
		ctrl_sig_vec = ctrl_FDR_col < alpha
		ctrl_FC_colname = paste(ctrl_Tniche_LSMEst_name, "FC", sep=".")
		ctrl_FC_col = diff_expression_df[ctrl_FC_colname]
		Tniche_df = cbind(Tniche_df, ctrl_FDR_col, ctrl_FC_col)
		if (Dir=="Up"){
			ctrl_dir_vec = ctrl_FC_col > 1
		}
		if (Dir=="Down"){
			ctrl_dir_vec = ctrl_FC_col < 1
		}
	}
	for (LSMEst in Tniche_LSMEst_name_vec){
		LSMEst_FDR_colname = paste(LSMEst, FDR_colname, sep=".")
		LSMEst_FDR_col = diff_expression_df[LSMEst_FDR_colname]
		LSMEst_sig_vec = LSMEst_FDR_col < alpha
		LSMEst_FC_colname = paste(LSMEst, "FC", sep=".")
		LSMEst_FC_col = diff_expression_df[LSMEst_FC_colname]
		LSMEst_Tniche_df = cbind(Tniche_df, LSMEst_FDR_col, LSMEst_FC_col)
		if (Dir=="Up"){
			LSMEst_dir_vec = LSMEst_FC_col > 1
		}
		if (Dir=="Down"){
			LSMEst_dir_vec = LSMEst_FC_col < 1
		}
		keep_vec = LSMEst_sig_vec & LSMEst_dir_vec & ctrl_sig_vec & ctrl_dir_vec 
		paralog = strsplit(LSMEst, "[. -]+")[[1]][2] # This assumes that the LSMEst format is "[Sex].[paralog] - [Sex].[control]"
		Tniche_df_lst[[paralog]] = LSMEst_Tniche_df[keep_vec,]
	}
	return(Tniche_df_lst)
}

# Function used to generate a scatterplot in which each of the points is
# a pie chart. Requires the scatterpie package, which is built on ggplot2.
scatterpie_plot_fn = function(
	dataframe, 
	x_colname, 
	y_colname,
	pieslice_colname_vec,
	pieslice_label_vec,
	pieslice_color_lst,
	pieslice_legend_title="pieslice_legend_title",
	pie_scale=1,
	main="main",
	subtitle="subtitle",
	xlab="xlab",
	ylab="ylab",
	y_to_x_axis_ratio=1,
	hline = NA, #Can be a number or (if the Y axis is -log10(p)) the name of a boolean significance column. NA draws no line.
	vline = NA, #Can be a number or (if the X axis is -log10(p)) the name of a boolean significance column. NA draws no line.
	hline_name = "hline_name", #If hline_name==vline_name, then only a single legend with both lines will be produced.
	vline_name = "vline_name", #If hline_name==vline_name, then only a single legend with both lines will be produced.
	hline_linetype = 1,
	vline_linetype = 1,
	line_width =0.25,
	hline_color="#ED1C24", #was "red"
	vline_color="#ED1C24", #was "red"
	x_log10piecewise = FALSE,
	y_log10piecewise = FALSE,
	x_limits = c(NA, NA),
	y_limits = c(NA, NA),
	pie_keyheight = 1, #Determines height of the colored squares in the pieslice legend (was 0.25)
	pie_keywidth = 1 #Determines width of the colored squares in the pieslice legend (was 0.5)
	){
	
	x_min = x_limits[1]
	x_max = x_limits[2]
	y_min = y_limits[1]
	y_max = y_limits[2]
	
	if (is.na(x_min)){
		x_min = min(dataframe[[x_colname]])
	}
	if (is.na(x_max)){
		x_max = max(dataframe[[x_colname]])
	}
	if (is.na(y_min)){
		y_min = min(dataframe[[y_colname]])
	}
	if (is.na(y_max)){
		y_max = max(dataframe[[y_colname]])
	}
	
	x_rnge = x_max - x_min
	y_rnge = y_max - y_min
	
	y_transform_fn = function(y){
		return(y/(y_rnge/x_rnge)*y_to_x_axis_ratio)
	}
	
	y_inv_transform_fn = function(y){
		return(y*(y_rnge/x_rnge)/y_to_x_axis_ratio)
	}
	
	y_trans = trans_new(
		name="y_trans", 
		transform=y_transform_fn,
		inverse=y_inv_transform_fn,
		breaks=function(y){labeling::extended(range(y)[1], range(y)[2], 5)}
	)
	
	plt = ggplot() + geom_scatterpie(
		aes_string(x=x_colname, y=y_colname),
		data=dataframe, 
		cols=pieslice_colname_vec, 
		color=NA, 
		pie_scale=pie_scale
	) +
	coord_fixed() +
	scale_fill_manual(
		breaks = pieslice_colname_vec, 
		labels = pieslice_label_vec, 
		values=pieslice_color_lst, 
		name=pieslice_legend_title,
		guide=guide_legend(keyheight=pie_keyheight, keywidth = pie_keywidth, order=1)
	) +	
	theme_bw() +
	theme(
		panel.grid.major = element_blank(), 
		panel.grid.minor = element_blank(),
		plot.title = element_text(size = 9),
		plot.subtitle = element_text(size = 7),
		axis.text.x = element_text(color = "black"),
		axis.text.y = element_text(color = "black"),
		legend.title = element_text(size = 8),
		legend.text = element_text(size = 8),
		legend.justification = c("right", "top"),
		legend.box.margin = margin(0,0,0,.15),
		legend.box.spacing = unit(0, "lines"),
		legend.background = element_rect(fill=NA)
	) + 
	theme(
		legend.background=element_blank(),
		legend.box.background=element_blank(),
		legend.key=element_blank(),
		panel.background=element_blank(),
		plot.background=element_blank(),
		strip.background=element_blank()
	) +
	labs(title=main, subtitle=subtitle) + 
	xlab(xlab) + 
	ylab(ylab)
	
	if (x_log10piecewise){
		major_breaks = major_breaks_fn(dataframe[[x_colname]])
		major_breaks_labels = as.character(log10_piecewise_inv_fn(major_breaks))
		plt = plt + scale_x_continuous(
			breaks = major_breaks,
			labels = major_breaks_labels,
			limits = x_limits
		) +
		theme(axis.text.x = element_text(size = 8))
	} else {
		plt = plt + scale_x_continuous(limits = x_limits)
	}
	if (y_log10piecewise){
		major_breaks = major_breaks_fn(dataframe[[y_colname]])
		major_breaks_labels = as.character(log10_piecewise_inv_fn(major_breaks))
		plt = plt + scale_y_continuous(
			breaks = major_breaks,
			labels = major_breaks_labels,
			limits = y_limits,
			trans = y_trans
		) +
		theme(axis.text.y = element_text(size = 8))
	} else {
		plt = plt + scale_y_continuous(trans = y_trans, limits = y_limits)
	}
	if (!is.na(hline)){
		if (is.numeric(hline)){
			hline_height = hline
		}
		if (is.character(hline)){
			hline_height = FDR_line_height_fn(dataframe[[y_colname]], dataframe[[hline]])
		}
	}
	if (!is.na(vline)){
		if (is.numeric(vline)){
			vline_height = vline
		}
		if (is.character(vline)){
			vline_height = FDR_line_height_fn(dataframe[[x_colname]], dataframe[[vline]])
		}
	}
	if (hline_name == vline_name){
		plt = plt + 
		geom_hline(aes(yintercept=hline_height, linetype = ""), color=hline_color, size=line_width) + 
		geom_vline(aes(xintercept=vline_height, linetype = ""), color=vline_color, size=line_width) + 
		scale_linetype_manual(name = hline_name, values = hline_linetype)
	} else {
		if (!is.na(hline)){
			plt = plt + geom_hline(aes(yintercept=hline_height,	linetype = ""), color=hline_color, size=line_width) + 
			scale_linetype_manual(name = hline_name, values = hline_linetype)
		}
		if (!is.na(vline)){
			plt = plt + geom_vline(aes(xintercept=vline_height,	color = ""), linetype = vline_linetype, size=line_width) + 
			scale_color_manual(name = vline_name, values=vline_color)
		}
	}
	return(plt)
}

# Function used to generate a 2D density plot.
density_plot_fn = function(
	dataframe, 
	x_colname, 
	y_colname,
	main="main",
	subtitle="subtitle",
	xlab="xlab",
	ylab="ylab",
	y_to_x_axis_ratio=1,
	hline = NA, #Can be a number or (if the Y axis is -log10(p)) the name of a boolean significance column. NA draws no line.
	vline = NA, #Can be a number or (if the X axis is -log10(p)) the name of a boolean significance column. NA draws no line.
	line_name = "line_name",
	linetype = 1,
	line_color="#ED1C24", #was "red"
	line_width=0.25,
	x_log10piecewise = FALSE,
	y_log10piecewise = FALSE,
	x_limits = c(NA, NA),
	y_limits = c(NA, NA)
	){
	
	x_min = x_limits[1]
	x_max = x_limits[2]
	y_min = y_limits[1]
	y_max = y_limits[2]
	
	if (is.na(x_min)){
		x_min = min(dataframe[[x_colname]])
	}
	if (is.na(x_max)){
		x_max = max(dataframe[[x_colname]])
	}
	if (is.na(y_min)){
		y_min = min(dataframe[[y_colname]])
	}
	if (is.na(y_max)){
		y_max = max(dataframe[[y_colname]])
	}
	
	x_rnge = x_max - x_min
	y_rnge = y_max - y_min
	
	y_transform_fn = function(y){
		return(y/(y_rnge/x_rnge)*y_to_x_axis_ratio)
	}
	
	y_inv_transform_fn = function(y){
		return(y*(y_rnge/x_rnge)/y_to_x_axis_ratio)
	}
	
	y_trans = trans_new(
		name="y_trans", 
		transform=y_transform_fn,
		inverse=y_inv_transform_fn,
		breaks=function(y){labeling::extended(range(y)[1], range(y)[2], 5)}
	)
	
	plt = ggplot(dataframe, aes_string(x=x_colname, y=y_colname)) +
		stat_density_2d(aes(fill = ..level..), geom = "polygon", bins=30, alpha=.3, adjust = 0.5, n=400) +
		scale_fill_distiller(
			palette="Spectral", 
			direction=-1, 
			guide=guide_colourbar(
				title="Density", order=1, barwidth = 1, barheight = 5, ticks=FALSE, label.vjust=1.5
			)
		) +
		theme_bw() +
		theme(
			panel.grid.major = element_blank(), 
			panel.grid.minor = element_blank(),
			plot.title = element_text(size = 9),
			plot.subtitle = element_text(size = 7),
			axis.text.x = element_text(color = "black"),
			axis.text.y = element_text(color = "black"),
			legend.title = element_text(size = 8),
			legend.text = element_text(size = 6),
			legend.justification = c("right", "top"),
			legend.box.margin = margin(0,0,0,.15),
			legend.box.spacing = unit(0, "lines"),
			legend.background = element_rect(fill=NA)
		) +
		theme(
			legend.background=element_blank(),
			legend.box.background=element_blank(),
			legend.key=element_blank(),
			panel.background=element_blank(),
			plot.background=element_blank(),
			strip.background=element_blank()
		) +
		coord_fixed() +
		labs(title=main, subtitle=subtitle) + 
		xlab(xlab) + 
		ylab(ylab)
	
	if (x_log10piecewise){
		major_breaks = major_breaks_fn(dataframe[[x_colname]])
		major_breaks_labels = as.character(log10_piecewise_inv_fn(major_breaks))
		plt = plt + scale_x_continuous(
			breaks = major_breaks,
			labels = major_breaks_labels,
			limits = x_limits
		) +
		theme(axis.text.x = element_text(size = 8))
	} else {
		plt = plt + scale_x_continuous(limits = x_limits)
	}
	if (y_log10piecewise){
		major_breaks = major_breaks_fn(dataframe[[y_colname]])
		major_breaks_labels = as.character(log10_piecewise_inv_fn(major_breaks))
		plt = plt + scale_y_continuous(
			breaks = major_breaks,
			labels = major_breaks_labels,
			limits = y_limits,
			trans = y_trans
		) +
		theme(axis.text.y = element_text(size = 8))
	} else {
		plt = plt + scale_y_continuous(trans = y_trans, limits = y_limits)
	}
	if (!is.na(hline)){
		if (is.numeric(hline)){
			hline_height = hline
		}
		if (is.character(hline)){
			hline_height = FDR_line_height_fn(dataframe[[y_colname]], dataframe[[hline]])
		}
		plt = plt + geom_hline(aes(yintercept=hline_height, linetype = ""), color=line_color, size=line_width)
	}
	if (!is.na(vline)){
		if (is.numeric(vline)){
			vline_height = vline
		}
		if (is.character(vline)){
			vline_height = FDR_line_height_fn(dataframe[[x_colname]], dataframe[[vline]])
		}
		plt = plt + geom_vline(aes(xintercept=vline_height, linetype = ""), color=line_color, size=line_width)
	}
	
	if (!is.na(hline) | !is.na(vline)){
		plt = plt + scale_linetype_manual(name = line_name, values = linetype)
	}
	return(plt)
}

# Function to perform a log10 tranformation on both positive and negative values.
# Used for visualization only.
log10_piecewise_fn = function(x){
	return(sign(x)*log(abs(x) + 1, 10))
}

# The inverse function of log10_piecewise_fn().
# Used for visualization only.
log10_piecewise_inv_fn = function(x){
	return(sign(x)*(10^(abs(x))-1))
}

# This function takes a numeric vector of data transformed by log10_piecewise_fn() and
# produces major breaks (i.e. tick marks) in that TRANSFORMED space that correspond to
# the orders of magnitude that the data span in the RAW data space.
major_breaks_fn =function(x){
	inv_x = log10_piecewise_inv_fn(x)
	min_power = floor(log(abs(min(inv_x)), 10))
	max_power = floor(log(abs(max(inv_x)), 10))
	power_vec = seq(min_power*sign(min(inv_x)), max_power*sign(max(inv_x)))
	major_breaks = log10_piecewise_fn(10^abs(power_vec)*sign(power_vec))
	return(major_breaks)
}

# Function to determine the height of a significance cutoff line on a plot.
# Increment is only used when the boolean sig_vec is either all FALSE or all
# TRUE, and is the percent of the range of neg_log10_pval_vec that will be
# added or subtracted to the max or min of neg_log10_pval_vec, respectively.
FDR_line_height_fn = function(neg_log10_pval_vec, sig_vec, increment=0.05){
	increment = increment*(max(neg_log10_pval_vec) - min(neg_log10_pval_vec))
	if (sum(sig_vec) == 0){
		FDR_line_height = max(neg_log10_pval_vec) + increment
		return(FDR_line_height)
	}
	
	if (sum(sig_vec) == length(sig_vec)){
		FDR_line_height = min(neg_log10_pval_vec) - increment
		return(FDR_line_height)
	}
	
	temp_df = as.data.frame(cbind(neg_log10_pval_vec, sig_vec))
	colnames(temp_df) = c("neg_log10_pval_vec", "sig_vec")
	temp_df = temp_df[order(-neg_log10_pval_vec),]
	
	first_nonsig_pval = temp_df[["neg_log10_pval_vec"]][match(FALSE, temp_df[["sig_vec"]])]
	last_sig_pval = temp_df[["neg_log10_pval_vec"]][match(FALSE, temp_df[["sig_vec"]])-1]
	FDR_line_height = (first_nonsig_pval - last_sig_pval)/2 + last_sig_pval
	return(FDR_line_height)
}

# Function to produce a plot from vectors.
ggsig_plot = function(
	dataframe, 
	x_colname, 
	y_colname,
	sig_vec,
	col_axis="x", 
	col_thresh=0,
	# col_lst = list("Sig Down"="blue", "Non Sig"="black", "Sig Up"="red"),
	col_lst = list("Sig Down"="#005BAA", "Non Sig"="#000000", "Sig Up"="#ED1C24"),
	main="Main",
	subtitle=NA,
	xlab="xlab",
	ylab="ylab"
	){
	
	old_x_colname = x_colname
	old_y_colname = y_colname
	x_colname = gsub("[[:punct:]]", "", gsub("[[:space:]]", "", old_x_colname))
	y_colname = gsub("[[:punct:]]", "", gsub("[[:space:]]", "", old_y_colname))
	dataframe = dataframe[,c(old_x_colname, old_y_colname)]
	names(dataframe)[names(dataframe) == old_x_colname] = x_colname
	names(dataframe)[names(dataframe) == old_y_colname] = y_colname
	
	if (col_axis=="y") {col_colname = y_colname}
	if (col_axis=="x") {col_colname = x_colname}
	
	group_colname = "group"
	dataframe[[group_colname]] = names(col_lst)[2]
	
	dn_vec = dataframe[[col_colname]] < col_thresh
	sig_dn_vec = sig_vec & dn_vec
	dataframe[[group_colname]][sig_dn_vec] = names(col_lst)[1]
	
	up_vec = dataframe[[col_colname]] > col_thresh
	sig_up_vec = sig_vec & up_vec
	dataframe[[group_colname]][sig_up_vec] = names(col_lst)[3]
	
	dataframe[[group_colname]] = as.factor(dataframe[[group_colname]])
	
	if (sum(sig_vec) > 0){
		percent_sig_up = 100*sum(sig_up_vec)/sum(sig_vec)
	} else {
		percent_sig_up = 0
	}
	
	if (is.na(subtitle)){
		subtitle = sprintf(
			"%s/%s significant | %s/%s (%.0f%%) up",
			sum(sig_vec),length(sig_vec),
			sum(sig_up_vec), sum(sig_vec), round(percent_sig_up)
		)
	}
	
	plt = ggplot() + geom_point(
		aes_string(x=x_colname, y=y_colname, color=group_colname),
		data=dataframe, stroke=0, size=1
	) +
	scale_color_manual(
		name = "", 
		values=col_lst
	) +
	theme_bw() +
	theme(
		panel.grid.major = element_blank(), 
		panel.grid.minor = element_blank(),
		plot.title = element_text(size = 9, hjust=0.5),
		plot.subtitle = element_text(size = 7, hjust=0.5),
		axis.text.x = element_text(color = "black"),
		axis.text.y = element_text(color = "black"),
		legend.title = element_text(size = 8),
		legend.text = element_text(size = 8),
		legend.justification = c("right", "top"),
		legend.box.margin = margin(0,0,0,.15),
		legend.box.spacing = unit(0, "lines"),
		legend.background = element_rect(fill=NA)
	) +
	theme(
		legend.background=element_blank(),
		legend.box.background=element_blank(),
		legend.key=element_blank(),
		panel.background=element_blank(),
		plot.background=element_blank(),
		strip.background=element_blank()
	) +
	labs(title=main, subtitle=subtitle) + 
	xlab(xlab) + 
	ylab(ylab)
	
	return(plt)
}


####################################################################################################
#									DATA IMPORTS
####################################################################################################

# Setting the working directory relative to this file's location
file_location = dirname(parent.frame(2)$ofile) #gets filepath of this script if sourced in RStudio
setwd(file_location) #This working directory is temporary to create the "Post_SAS_results" folder.
create_folder_fn("Post_SAS_results")
setwd("Post_SAS_results") #This "Post_SAS_results" folder is the working directory for the remainder of the script.

# Loading norm_counts_mat, row_info_df, and col_info_df, which were saved by Pre_SAS.R
load(paste(file_location, "Pre_SAS_results", "Post_SAS_input", "Norm_count_info.RData",sep="/"))

View(norm_counts_mat)
View(row_info_df)
View(col_info_df)
View(sex_vec)
View(outlier_sample_vec)

# Importing the Tests3, LSMeans, and LSMEstimates tables output by proc MIXED to be
# used in the generation of anova_results_df, estimate_df, and diff_expression_df, respectively
Tests3 = read.table(paste(file_location, "SAS_results", "Main_results", "Tests3.csv", sep="/"), header=TRUE, sep=",")

LSMeans = read.table(paste(file_location, "SAS_results", "Main_results", "LSMeans.csv", sep="/"), header=TRUE, sep=",")
LSMEstimates = read.table(paste(file_location, "SAS_results", "Main_results", "LSMEstimates.csv", sep="/"), header=TRUE, sep=",")

View(Tests3)
View(LSMeans)
View(LSMEstimates)


####################################################################################################
#									INITIAL PROCESSING
####################################################################################################

################################### DEFINING expression_df #########################################
# expression_df contains measurements of gene expression

# Defining DGEList_obj for expression calculations
DGEList_obj = DGEList(norm_counts_mat, genes=row_info_df, samples=col_info_df)

# Appending various measures of expression to expression_df
expression_df = row_info_df
expression_df$median_norm_count = apply(norm_counts_mat, 1, median)
expression_df$median_CPM = apply(cpm(DGEList_obj), 1, median)
expression_df$median_RPKM = apply(rpkm(DGEList_obj), 1, median)
expression_df$avg_norm_count = rowMeans(norm_counts_mat)
expression_df$avg_CPM = rowMeans(cpm(DGEList_obj))
expression_df$avg_RPKM = rowMeans(rpkm(DGEList_obj))
expression_df$avg_log_norm_count = log(rowMeans(norm_counts_mat + prior_count), 2)
expression_df$avg_log_CPM = log(rowMeans(cpm(DGEList_obj) + prior_count), 2) #***
expression_df$avg_log_RPKM = log(rowMeans(rpkm(DGEList_obj) + prior_count), 2)
# *** The documentation for edgeR::cpm() says log2(rowMeans(cpm(x)) and aveLogCPM(x) will give "slightly different" results, 
# and because I want to be consistent with other calculations (e.g. avg_log_RPKM and median_CPM), I went with this method.

View(expression_df)


################################### DEFINING anova_results_df ################################################
# anova_results_df holds raw and FDR-corrected p-values of the full model anova's fixed effects

# Initially defining anova_results_df as row_info_df to maintain all gene information in the same order
anova_results_df = row_info_df

for (FE in fixed_effects_vec){
	# Unstacking the p-value columns from Tests3 and merging them with the initial anova_results_df by FlyBase_ID
	anova_results_df = unstack_merge_fn(anova_results_df, Tests3, "ProbF", "FlyBase_ID", "Effect", FE)
	
	# Converting the p-value columns of anova_results_df from factors to numeric columns
	anova_results_df[,length(anova_results_df)] = as.numeric(as.character(anova_results_df[,length(anova_results_df)]))
	
	# Appending an FDR column for each fixed effect (FDR calculated within each fixed effect)
	ProbF_colname = paste(FE, "ProbF", sep=".")
	FE_FDR_colname = paste(FE, FDR_colname, sep=".")
	anova_results_df[[FE_FDR_colname]] = p.adjust(anova_results_df[[ProbF_colname]], method="fdr")
}

View(anova_results_df)


################################### DEFINING estimate_df ################################################
# estimate_df holds Least Squares Means Estimates of each Genotype by Sex

# fixed_effects_combo_vec contains the names of the variables used in any fixed effect term. For instance,
# if fixed_effects_vec==c("Sex", "Genotype", "Sex*Genotype"), then fixed_effects_combo_vec==c("Sex", "Genotype").
# fixed_effects_combo_vec is used to access the appropriate columns in LSMeans.
fixed_effects_combo_vec = c()
for (FE in fixed_effects_vec){
	fixed_effects_combo_vec = union(fixed_effects_combo_vec, strsplit(FE, "[*]")[[1]])
}

# Adding a fixed_effects_combo column to LSMeans which contains each row's Sex and Genotype in the format
# "[Sex].[Genotype]", even if only analyzing a single sex. This facilitates unstacking.
if (length(sex_vec) < 2){
	LSMeans[["fixed_effects_combo"]] = apply(LSMeans[fixed_effects_combo_vec], 1, function(x){
		paste(sex_vec, paste(x, collapse='.'), sep=".")
	})
} else {
	LSMeans[["fixed_effects_combo"]] = apply(LSMeans[fixed_effects_combo_vec], 1, function(x){paste(x, collapse='.')})
}

# Initially defining estimate_df as row_info_df to maintain all gene information in the same order
estimate_df = row_info_df

for (FE in unique(LSMeans[["fixed_effects_combo"]])){
	# Unstacking the Estimate columns from LSMeans and merging them with the initial estimate_df by FlyBase_ID
	estimate_df = unstack_merge_fn(estimate_df, LSMeans, "Estimate", "FlyBase_ID", "fixed_effects_combo", FE)
	
	# Converting the Estimate columns of estimate_df from factors to numeric columns
	estimate_df[,length(estimate_df)] = as.numeric(as.character(estimate_df[,length(estimate_df)]))
}

View(estimate_df)


################################### DEFINING diff_expression_df #########################################
# diff_expression_df holds measurements of differential gene expression

# Defining LSMEst_vec, which holds the labels of all the LSMEsts
LSMEst_vec = c()
for (sex in sex_vec){
	LSMEst_vec = c(LSMEst_vec, LSMEst_vec_lst[[sex]])
}

# Initially defining diff_expression_df as row_info_df to maintain all gene information in the same order
diff_expression_df = row_info_df

for (LSMEst in LSMEst_vec){
	# Unstacking the p-value columns from LSMEstimates and merging them with the initial estimate_df by FlyBase_ID
	diff_expression_df = unstack_merge_fn(diff_expression_df, LSMEstimates, "Probt", "FlyBase_ID", "Label", LSMEst)
	
	# Appending FDR columns
	Probt_colname = paste(LSMEst, "Probt", sep=".")
	LSMEst_FDR_colname = paste(LSMEst, FDR_colname, sep=".")
	diff_expression_df[[LSMEst_FDR_colname]] = p.adjust(diff_expression_df[[Probt_colname]], method="fdr")
	
	# Converting the p-value columns of diff_expression_df from factors to numeric columns
	diff_expression_df[,length(diff_expression_df)] = as.numeric(as.character(diff_expression_df[,length(diff_expression_df)]))
	
	# Appending Estimate columns
	Genotype_1 = strsplit(LSMEst, " - ")[[1]][1]
	Genotype_2 = strsplit(LSMEst, " - ")[[1]][2]
	Genotype_1_estimate_vec = estimate_df[[paste(Genotype_1,"Estimate",sep=".")]]
	Genotype_2_estimate_vec = estimate_df[[paste(Genotype_2,"Estimate",sep=".")]]
	diff_estimate_vec = Genotype_1_estimate_vec - Genotype_2_estimate_vec
	diff_expression_df[[paste(LSMEst, "Estimate", sep=".")]] = diff_estimate_vec
	
	# Appending Fold Change columns
	Genotype_1_estimate_vec = Genotype_1_estimate_vec + prior_count
	Genotype_2_estimate_vec = Genotype_2_estimate_vec + prior_count
	fold_change_vec = Genotype_1_estimate_vec/Genotype_2_estimate_vec
	diff_expression_df[[paste(LSMEst, "FC", sep=".")]] = fold_change_vec
	
	# Appending Log Fold Change columns
	log_fold_change_vec = log(fold_change_vec + prior_count, 2)
	diff_expression_df[[paste(LSMEst, "logFC", sep=".")]] = log_fold_change_vec
}

View(diff_expression_df)


####################################################################################################
#										MD & VOLCANO PLOTS
####################################################################################################

if (RNAseq_plots){
	
	# Generating and saving the full model anova MD plots (-log(p-value) vs Avg log2(norm count))
	anova_MD_plot_folder = "Full Model ANOVA MD Plots"
	create_folder_fn(anova_MD_plot_folder)
	for (fixed_effect in fixed_effects_vec){
		
		sig_vec = anova_results_df[[paste(fixed_effect, FDR_colname, sep=".")]] < alpha
		x_colname = "avg_log_norm_count"
		y_colname = paste(fixed_effect, "ProbF", sep=".")
		temp_df = expression_df[x_colname]
		temp_df[[y_colname]] = -log(anova_results_df[[y_colname]], 10)
		
		main = sprintf("%s Full Model Anova", fixed_effect)
		xlab = bquote('Avg log'[2]*'(GeTMM-normalized Count + '~.(prior_count)*')')
		ylab = expression('-log'[10]*'('*italic(p)*')')
		
		plt = ggsig_plot(
			dataframe = temp_df,
			x_colname = x_colname,
			y_colname = y_colname,
			sig_vec = sig_vec,
			col_axis="x",
			col_thresh=-Inf,
			col_lst = list("Sig Down"="#005BAA", "Non Sig"="#000000", "Sig Up"="#ED1C24"),
			main=main,
			subtitle=NA,
			xlab=xlab,
			ylab=ylab
		)
		
		fixed_effect_clean = gsub("[[:punct:]]", "_", fixed_effect)
		plot_filename = sprintf("%s/%s.png", anova_MD_plot_folder, fixed_effect_clean)
		png(plot_filename, width=3.25, height=3.25, units = "in", res=400)
		print(plt)
		dev.off()
		
		plt_name = paste(fixed_effect_clean, "MD", sep="_")
		global_plt_lst[[plt_name]] = plt
	}
	
	# Generating and saving the LS Mean Estimate Volcano plots (-log(p-value) vs log fold change)
	LSMEst_volc_plot_folder = "LSMEst Volcano Plots"
	create_folder_fn(LSMEst_volc_plot_folder)
	for (LSMEst in LSMEst_vec){
		sig_vec = diff_expression_df[[paste(LSMEst, FDR_colname, sep=".")]] < alpha
		x_colname = paste(LSMEst, "logFC", sep=".")
		y_colname = paste(LSMEst, "Probt", sep=".")
		temp_df = diff_expression_df[,c(x_colname, y_colname)]
		temp_df[y_colname] = -log(temp_df[y_colname], 10)
		
		main = LSMEst
		xlab = expression('log'[2]*'(Fold Change)')
		ylab = expression('-log'[10]*'('*italic(p)*')')
		
		plt = ggsig_plot(
			dataframe = temp_df,
			x_colname = x_colname,
			y_colname = y_colname,
			sig_vec = sig_vec,
			col_axis="x",
			col_thresh=0,
			col_lst = list("Sig Down"="#005BAA", "Non Sig"="#000000", "Sig Up"="#ED1C24"),
			main=main,
			subtitle=NA,
			xlab=xlab,
			ylab=ylab
		)
		
		volc_plot_filename = sprintf("%s/%s_volc_plot.png", LSMEst_volc_plot_folder, LSMEst) 
		png(volc_plot_filename, height=3.25, width=3.25, units="in", res=400)
		print(plt)
		dev.off()
		
		plt_name = paste(LSMEst, "Volc", sep="_")
		global_plt_lst[[plt_name]] = plt
	}
}


####################################################################################################
#					DEFINING TRANSCRIPTIONAL NICHES AND CREATING VENN DIAGRAMS
####################################################################################################

# 1) Generating the gene lists that define each transcriptional network (Tniche) and storing them in a multi-leveled named list
# 2) Generating and exporting Venn Diagrams
# 3) Generating and exporting GO analysis results
if (generate_transcriptional_niches){
	Master_Tniche_lst = list()
	create_folder_fn("Transcriptional_niches")
	for (Sex in sex_vec){
		Sex_folder = paste("Transcriptional_niches", Sex, sep="/")
		create_folder_fn(Sex_folder)
		if(Sex=="Female"){
		Tniche_LSMEst_name_vec = F_Tniche_LSMEst_name_vec
		ctrl_Tniche_LSMEst_name = F_ctrl_Tniche_LSMEst_name
		}
		if(Sex=="Male"){
		Tniche_LSMEst_name_vec = M_Tniche_LSMEst_name_vec
		ctrl_Tniche_LSMEst_name = M_ctrl_Tniche_LSMEst_name
		}
		for (Dir in c("Up", "Down", "Directionless")){
			Dir_folder = paste(Sex_folder, Dir, sep="/")
			create_folder_fn(Dir_folder)
				Full_Tniche_LSMEst_name_vec = c(Tniche_LSMEst_name_vec, ctrl_Tniche_LSMEst_name)
				TNdfL = Tniche_generator_fn(
				Full_Tniche_LSMEst_name_vec, 
				diff_expression_df, 
				row_info_df, 
				Dir=Dir, 
				ctrl_Tniche_LSMEst_name=NA)
			
			# Append to Master_Tniche_lst
			Master_Tniche_lst[[Sex]][[Dir]] = TNdfL
			
			# Write each transcriptional niche dataframe to a .csv
			for (genotype in names(TNdfL)){
				write.csv(TNdfL[[genotype]], sprintf("%s/%s_%s_%s_Tniche.csv", Dir_folder, Sex, Dir, genotype), row.names=FALSE)
			}
		}
		# Generate and export Venn Diagrams
		if (venn_diagrams){
			up_TNdfL = Master_Tniche_lst[[Sex]][["Up"]]
			up_lst = list()
			up_empty = TRUE
			for (paralog in names(up_TNdfL)){
				up_lst[[paralog]] = up_TNdfL[[paralog]][["FlyBase_ID"]]
				if (length(up_lst[[paralog]]) > 1) {up_empty=FALSE}
			}
			
			dn_TNdfL = Master_Tniche_lst[[Sex]][["Down"]]
			dn_lst = list()
			dn_empty = TRUE
			for (paralog in names(dn_TNdfL)){
				dn_lst[[paralog]] = dn_TNdfL[[paralog]][["FlyBase_ID"]]
				if (length(dn_lst[[paralog]]) > 1) {dn_empty=FALSE}
			}
			
			if (!up_empty & !dn_empty){
				vennsetup = overLapper(up_lst, type="vennsets")
				vennsetdown = overLapper(dn_lst, type="vennsets")
				if (length(TNdfL) < 5){
					venn_filename = sprintf("%s Tniches Venn.pdf", Sex)
					venn_filename = paste(Sex_folder, venn_filename, sep="/")
					mymain = sprintf("%s Transcriptional Niches", Sex)
					pdf(venn_filename)
					vennPlot(list(vennsetdown,vennsetup), mymain=mymain, mysub="", colmode=2, ccol=c("#005BAA", "#ED1C24"))
					dev.off()
				} else {
					venn_filename = sprintf("%s Tniches Venn up.pdf", Sex)
					venn_filename = paste(Sex_folder, venn_filename, sep="/")
					mymain = sprintf("%s Transcriptional Niches", Sex)
					pdf(venn_filename)
					vennPlot(list(vennsetup), mymain=mymain, mysub="", colmode=1, ccol=c("#ED1C24"))
					title(main="Up-regulated Genes", line=.5, col.main="#ED1C24")
					dev.off()
					
					venn_filename = sprintf("%s Tniches Venn down.pdf", Sex)
					venn_filename = paste(Sex_folder, venn_filename, sep="/")
					mymain = sprintf("%s Transcriptional Niches", Sex)
					pdf(venn_filename)
					vennPlot(list(vennsetdown), mymain=mymain, mysub="", colmode=1, ccol=c("#005BAA"))
					title(main="Down-regulated Genes", line=.5, col.main="#005BAA")
					dev.off()
				}
			}
			
			if (dn_empty & !up_empty){
				venn_filename = sprintf("%s Tniches Venn up.pdf", Sex)
				venn_filename = paste(Sex_folder, venn_filename, sep="/")
				mymain = sprintf("%s Transcriptional Niches", Sex)
				pdf(venn_filename)
				vennsetup = overLapper(up_lst, type="vennsets")
				vennPlot(list(vennsetup), mymain=mymain, mysub="", colmode=1, ccol=c("#ED1C24"))
				title(main="Up-regulated Genes", line=.5, col.main="#ED1C24")
				dev.off()
			}
			
			if (up_empty & !dn_empty){
				venn_filename = sprintf("%s Tniches Venn down.pdf", Sex)
				venn_filename = paste(Sex_folder, venn_filename, sep="/")
				mymain = sprintf("%s Transcriptional Niches", Sex)
				pdf(venn_filename)
				vennsetdown = overLapper(dn_lst, type="vennsets")
				vennPlot(list(vennsetdown), mymain=mymain, mysub="", colmode=1, ccol=c("#005BAA"))
				title(main="Down-regulated Genes", line=.5, col.main="#005BAA")
				dev.off()
			}
			
			if (up_empty & dn_empty){
				venn_filename = sprintf("%s Tniches Venn empty.pdf", Sex)
				venn_filename = paste(Sex_folder, venn_filename, sep="/")
				mymain = sprintf("%s Transcriptional Niches", Sex)
				pdf(venn_filename)
				plot.new()
				title("There were no significant differentially-expressed genes.")
				dev.off()
			}
		}
	}
}


####################################################################################################
#									EXPORTING DATA
####################################################################################################

write.csv(anova_results_df, "anova_results_df.csv", row.names=FALSE)
write.csv(diff_expression_df, "diff_expression_df.csv", row.names=FALSE)
write.csv(estimate_df, "estimate_df.csv", row.names=FALSE)
write.csv(expression_df, "expression_df.csv", row.names=FALSE)

temp_col_info_df = col_info_df
temp_col_info_df[["Line"]] = paste("Line", temp_col_info_df[["Line"]], sep="_")
a = rbind(t(temp_col_info_df), norm_counts_mat)
filler_mat = matrix(rep(NA,ncol(row_info_df)*ncol(temp_col_info_df)), ncol=ncol(row_info_df))
colnames(filler_mat) = colnames(row_info_df)
b = rbind(filler_mat, row_info_df)
norm_counts_info_df = cbind(b, a)
write.csv(norm_counts_info_df, "norm_counts_info_df.csv", row.names=FALSE)


####################################################################################################
#									OTHER ANALYSES
####################################################################################################

if (redundant_diverse_analysis){
	
	# Importing the LSMeans and Tests3 datasets from the SAS_results_Redundant_vs_Diverse folder
	RedDiv_LSMeans = read.table(paste(file_location, "SAS_results", "Redundant_vs_Diverse_results", "LSMeans.csv", sep="/"), header=TRUE, sep=",")
	RedDiv_Tests3 = read.table(paste(file_location, "SAS_results", "Redundant_vs_Diverse_results", "Tests3.csv", sep="/"), header=TRUE, sep=",")
	
	# Creating the folder which will hold all Redundant vs Diverse analyses
	RedDiv_results_folder = "Redundant vs Diverse Results"
	create_folder_fn(RedDiv_results_folder)
	
	# Sourcing the Redundant_Diverse.R script
	source("../Input_files/Redundant_Diverse.R")
}

if (additive_epistatic_analysis){
	# Creating the folder which will hold all Additive vs Epistatic analyses
	AddEpi_results_folder = "Additive vs Epistatic Results"
	create_folder_fn(AddEpi_results_folder)
	
	# Sourcing the Additive_Epistatic.R script
	source("../Input_files/Additive_Epistatic.R")
}

if (redundant_diverse_analysis & additive_epistatic_analysis){
	# Creating the folder which will hold all Redundant/Diverse vs Additive/Epistatic analyses
	RedDiv_AddEpi_results_folder = "Redundant-Diverse vs Additive-Epistatic results"
	create_folder_fn(RedDiv_AddEpi_results_folder)
	
	# Sourcing the Redundant_Diverse_vs_Additive_Epistatic.R script
	source("../Input_files/Redundant_Diverse_vs_Additive_Epistatic.R")
}

if (
	RNAseq_plots & figure_panels &
	redundant_diverse_analysis &
	additive_epistatic_analysis
	){
	source("../Input_files/Post_SAS_figure_panels.R")
}

if (WGCNA_networks){
	source("../Input_files/WGCNA_networks.R")
}


#####################################################################
#####      Redundant_Diverse.R  (sourced by Post_SAS.R)     #########
#####################################################################
####################################################################################################
#									REDUNDANCY VS DIVERSIFICATION
####################################################################################################
# Creating the list and folder that will hold the Redundant vs Diverse plots
RedDiv_plot_lst = list()
RedDiv_plot_folder = paste(RedDiv_results_folder, "Redundant vs Diverse Plots", sep="/")
create_folder_fn(RedDiv_plot_folder)

# Constructing the RedDiv_df for each sex. Each RedDiv_df contains only
# the genes which belong to the transcriptional niches of interest
# (as rows), and various columns with information relevant to measuring
# and plotting redundant vs diverse interactions between the individual
# paralogs.
RedDiv_df_lst = list()
for (sex in sex_vec){
	
	# Defining all_Tniche_FBID_vec, which contains all FlyBase_ID's in the transcriptional niches of interest in the given sex
	TNdfL = Master_Tniche_lst[[sex]][["Directionless"]][Full_Tniche_genotype_vec]
	all_Tniche_FBID_vec = c()
	for (paralog in Tniche_genotype_vec){
		all_Tniche_FBID_vec = union(all_Tniche_FBID_vec, TNdfL[[paralog]][["FlyBase_ID"]])
	}
	
	# Initially defining RedDiv_df as row_info_df, filtered by all_Tniche_FBID_vec, to maintain all gene information
	# for the genes that are found in at least one transcriptional niche of interest
	RedDiv_df = row_info_df[row_info_df[["FlyBase_ID"]] %in% all_Tniche_FBID_vec,]
	
	# Adding a column for the Tniche Genotypes which indicates whether each gene is part of
	# the respective paralog's transcriptional niche (1) or not (0)
	for (paralog in Full_Tniche_genotype_vec){
		RedDiv_df[[paste(paralog,"_Tniche", sep="")]] = as.numeric(
			RedDiv_df[["FlyBase_ID"]] %in% TNdfL[[paralog]][["FlyBase_ID"]]
		)
	}
	
	# Adding an Estimate column for each of the paralogs from the Redundant vs Diverse ANOVA
	for (paralog in paralog_genotype_vec){
		
		# Unstacking the Estimate columns from RedDiv_LSMeans and merging them with the initial RedDiv_df by FlyBase_ID
		RedDiv_LSMeans_filtered = RedDiv_LSMeans[RedDiv_LSMeans[["Sex"]]==sex,]
		RedDiv_df = unstack_merge_fn(RedDiv_df, RedDiv_LSMeans_filtered, "Estimate", "FlyBase_ID", "Genotype", paralog)
		
		# Converting the Estimate columns of RedDiv_df from factors to numeric columns
		RedDiv_df[,length(RedDiv_df)] = as.numeric(as.character(RedDiv_df[,length(RedDiv_df)]))
	}
	
	# Defining the mean and equivalence threshold columns
	estimate_columns = RedDiv_df[,paste(paralog_genotype_vec, "Estimate", sep=".")]
	RedDiv_df[["Mean"]] = rowMeans(estimate_columns)
	RedDiv_df[["SD"]] = apply(estimate_columns, 1, sd)
	RedDiv_df[[Coef_of_Var_colname]] = RedDiv_df[["SD"]]/RedDiv_df[["Mean"]]
	
	# Unstacking the p-value columns from RedDiv_Tests3 and merging them with the initial RedDiv_df by FlyBase_ID
	RedDiv_df = unstack_merge_fn(RedDiv_df, RedDiv_Tests3, "ProbF", "FlyBase_ID", "Sex", sex)
	names(RedDiv_df)[match(paste(sex, "ProbF", sep="."), names(RedDiv_df))] = pval_colname
	
	# Converting the p-value columns of RedDiv_df from factors to numeric columns
	RedDiv_df[[pval_colname]] = as.numeric(as.character(RedDiv_df[[pval_colname]]))
	
	# Appending an FDR column for each fixed effect (FDR calculated within each fixed effect)
	RedDiv_df[[FDR_colname]] = p.adjust(RedDiv_df[[pval_colname]], method="fdr")
	
	# Calculating the p-value vector that will be used as the plots' Y-axis
	RedDiv_df[[neg_log10_pval_colname]] = -log(RedDiv_df[[pval_colname]], 10) #Does not need prior_count, since essentially no p-values will be 0.
	
	# Adding a significance column which indicates whether the gene has passed the multiple testing correction
	RedDiv_df[[Sig_Div_colname]] = RedDiv_df[[FDR_colname]] < alpha
	
	# Reordering RedDiv_df by p-value
	RedDiv_df = RedDiv_df[order(RedDiv_df[[pval_colname]]),]
	
	# Storing each sex's RedDiv_df in RedDiv_df_lst
	RedDiv_df_lst[[sex]] = RedDiv_df
	
	# Saving the RedDiv_df
	RedDiv_df_filename = paste(RedDiv_results_folder, sprintf("%s_Redundant_Diverse_df.csv", sex), sep="/")
	write.csv(RedDiv_df, RedDiv_df_filename, row.names=FALSE)
}


# Generating plots in both normal and scatterpie formats
for (sex in sex_vec){
	
	# Retrieving the RedDiv_df for each sex
	RedDiv_df = RedDiv_df_lst[[sex]]
	
	# Defining the RedDiv_df without the CG13177 outlier
	RedDiv_df_no_CG13177 = RedDiv_df[RedDiv_df[["Gene_symbol"]] != "CG13177",]
	
	# Calculating the fraction of genes on which the paralogs have diverse effects
	n_diverse = sum(RedDiv_df[[Sig_Div_colname]])
	percent_diverse = 100*n_diverse/nrow(RedDiv_df)
	
	# Calculating the number and percent of the RedDiv CoV's that are below the threshold (for subtitles)
	n_CoV_below_threshold = sum(RedDiv_df[[Coef_of_Var_colname]] < CoV_threshold)
	percent_CoV_below_threshold = 100*n_CoV_below_threshold/nrow(RedDiv_df)
	
	# Defining the main plot title and axis lables
	main = bquote('Functional Diversification of '*italic('Obp50a-d')*' Paralogs in '*.(sex)*'s')
	subtitle = sprintf(
		"%s/%s (%.2f%%) Significantly Diverse | %s/%s (%.2f%%) where CoV < %s", 
		n_diverse, 
		nrow(RedDiv_df), 
		percent_diverse, 
		n_CoV_below_threshold,
		nrow(RedDiv_df),
		percent_CoV_below_threshold,
		CoV_threshold
	)
	xlab = "Coefficient of Variation"
	ylab = expression('-log'[10]*'('*italic(p)[italic('Diverse')]*')')
	
	# Generating the plots
	# sig_plot(RedDiv_df[[Coef_of_Var_colname]], RedDiv_df[[neg_log10_pval_colname]], RedDiv_df[[Sig_Div_colname]], col_thresh=0, main=main, xlab=xlab, ylab=ylab)
	# title(main=subtitle, line=.5, font.main=1)
	FDR_line_height = FDR_line_height_fn(RedDiv_df[[neg_log10_pval_colname]], RedDiv_df[[Sig_Div_colname]])
	# abline(h=FDR_line_height, col="red")
	
	# Saving the plots (-log10(pval) vs log norm count)
	# RedDiv_plot_lst[[sex]] = recordPlot()
	# global_plt_lst[[sprintf("%s_RedDiv_Volc", sex)]] = recordPlot()
	# RedDiv_plot_filename = sprintf("%s/%s_RedDiv_plot.png", RedDiv_plot_folder, sex)
	# png(RedDiv_plot_filename, width=7.5, height=5, units = "in", res=400)
	# replayPlot(RedDiv_plot_lst[[sex]])
	# dev.off()
	
	# Scatterpie plots
	RedDiv_scatterpie_plot_filename = sprintf("%s/%s_RedDiv_scatterpie_plot.pdf", RedDiv_plot_folder, sex)
	if (sex=="Female"){ #Female-specific settings - if the data changes, these will likely need to as well.
		pdf(RedDiv_scatterpie_plot_filename, width=7, height=7)
		pie_scale = 1
	}
	if (sex=="Male"){ #Male-specific settings - if the data changes, these will likely need to as well.
		pdf(RedDiv_scatterpie_plot_filename, width=7, height=7)
		pie_scale = 0.5
	}
	plt = scatterpie_plot_fn(
		dataframe=RedDiv_df, 
		x_colname=Coef_of_Var_colname, 
		y_colname=neg_log10_pval_colname,
		pieslice_colname_vec=paste(Full_Tniche_genotype_vec, "_Tniche", sep=""),
		pieslice_label_vec=Full_Tniche_genotypes_italic,
		pieslice_color_lst=genotype_col_lst_tmp,
		pieslice_legend_title=pieslice_legend_title,
		pie_scale=pie_scale,
		main=main,
		subtitle=subtitle,
		xlab=xlab,
		ylab=ylab,
		y_to_x_axis_ratio=1,
		vline_linetype = 2,
		hline = Sig_Div_colname,
		vline = CoV_threshold,
		hline_name = sprintf("FDR = %s", alpha),
		vline_name = "CoV = 0.2"
	)
	print(plt)
	dev.off()
	
	# Saving the scatterpie plots
	global_plt_lst[[sprintf("%s_RedDiv_Volc_scatterpie", sex)]] = plt
	
	# Scatterpie plot without the CG13177 extreme outlier
	if (sex=="Male"){
		RedDiv_scatterpie_plot_no_CG13177_filename = sprintf("%s/%s_RedDiv_scatterpie_plot_no_CG13177.pdf", RedDiv_plot_folder, sex)
		pdf(RedDiv_scatterpie_plot_no_CG13177_filename, width=7, height=7)
		pie_scale = 0.5
		
		plt = scatterpie_plot_fn(
			dataframe=RedDiv_df_no_CG13177, 
			x_colname=Coef_of_Var_colname, 
			y_colname=neg_log10_pval_colname,
			pieslice_colname_vec=paste(Full_Tniche_genotype_vec, "_Tniche", sep=""),
			pieslice_label_vec=Full_Tniche_genotypes_italic,
			pieslice_color_lst=genotype_col_lst_tmp,
			pieslice_legend_title=pieslice_legend_title,
			pie_scale=pie_scale,
			main=main,
			subtitle=subtitle,
			xlab=xlab,
			ylab=ylab,
			y_to_x_axis_ratio=1,
			vline_linetype = 2,
			hline = Sig_Div_colname,
			vline = CoV_threshold,
			hline_name = sprintf("FDR = %s", alpha),
			vline_name = "CoV = 0.2"
		)
		print(plt)
		dev.off()
		
		# Saving the scatterpie plots
		global_plt_lst[[sprintf("%s_RedDiv_Volc_scatterpie_no_CG13177", sex)]] = plt
	}
}

View(RedDiv_df)


#####################################################################
#####     Additive_Epistatic.R   (sourced by Post_SAS.R)    #########
#####################################################################
####################################################################################################
#									ADDITIVE VS EPISTATIC
####################################################################################################
# Creating a list which contains the SAS label names for the Additive vs Epistatic
# LSMEstimates for each sex
AddEpi_LSMEst_lst = list(
	"Female" = "Female_additive_epistatic",
	"Male" = "Male_additive_epistatic"
)

# Initializing the list which will contain the AddEpi_df for each sex. Each
# AddEpi_df contains only the genes which belong to the transcriptional niches
# of interest (as rows), and various columns with information relevant to
# measuring and plotting additive vs epistastic interactions between the
# individual paralogs.
AddEpi_df_lst = list()

# Creating the list and folder that will hold the Additive vs Epistatic volcano plots
AddEpi_Volc_plot_lst = list()
AddEpi_Volc_plot_folder = paste(AddEpi_results_folder, "Additive vs Epistatic Volcano Plots", sep="/")
create_folder_fn(AddEpi_Volc_plot_folder)

# Constructing the AddEpi_df for each sex
for (sex in sex_vec){
	
	# Retrieving the AddEpi_LSMEst for each sex
	AddEpi_LSMEst = AddEpi_LSMEst_lst[[sex]]
	
	# Defining all_Tniche_FBID_vec, which contains all FlyBase_ID's in the transcriptional niches of interest in the given sex
	TNdfL = Master_Tniche_lst[[sex]][["Directionless"]][Full_Tniche_genotype_vec]
	all_Tniche_FBID_vec = c()
	for (genotype in Tniche_genotype_vec){
		all_Tniche_FBID_vec = union(all_Tniche_FBID_vec, TNdfL[[genotype]][["FlyBase_ID"]])
	}
	
	# Initializing AddEpi_df as row_info_df, filtered by all_Tniche_FBID_vec, to maintain all gene information
	# for the genes that are found in at least one transcriptional niche of interest.
	AddEpi_df = row_info_df[row_info_df[["FlyBase_ID"]] %in% all_Tniche_FBID_vec,]
	
	# Defining all_Tniche_estimate_df to be estimate_df with only genes in the transcriptional niches of interest
	all_Tniche_estimate_df = estimate_df[row_info_df[["FlyBase_ID"]] %in% all_Tniche_FBID_vec,]
	
	# Adding a column for the Tniche Genotypes which indicates whether each gene is part of
	# the respective Genotype's transcriptional niche (1) or not (0)
	for (genotype in Full_Tniche_genotype_vec){
		AddEpi_df[[paste(genotype,"_Tniche", sep="")]] = as.numeric(
			AddEpi_df[["FlyBase_ID"]] %in% TNdfL[[genotype]][["FlyBase_ID"]]
		)
	}
	
	# Unstacking the p-value and estimate columns from LSMEstimates and merging them with the initial AddEpi_df by FlyBase_ID
	AddEpi_df = unstack_merge_fn(AddEpi_df, LSMEstimates, c("Probt", "Estimate"), "FlyBase_ID", "Label", AddEpi_LSMEst)
	names(AddEpi_df)[match(paste(AddEpi_LSMEst, "Probt", sep="."), names(AddEpi_df))] = pval_colname
	names(AddEpi_df)[match(paste(AddEpi_LSMEst, "Estimate", sep="."), names(AddEpi_df))] = diff_estimate_colname
	
	# Converting the p-value column of AddEpi_df from a factor to a numeric column
	AddEpi_df[[pval_colname]] = as.numeric(as.character(AddEpi_df[[pval_colname]]))
	
	# Appending FDR columns
	AddEpi_df[[FDR_colname]] = p.adjust(AddEpi_df[[pval_colname]], method="fdr")
	
	# Defining the vectors that will become new columns in AddEpi_df.
	neg_log10_pval_vec = -log(AddEpi_df[[pval_colname]], 10) #Does not need prior_count, since essentially no p-values will be 0.
	
	# Appending the new AddEpi_df columns
	AddEpi_df[[neg_log10_pval_colname]] = neg_log10_pval_vec
	AddEpi_df[[piecewise_log_Est_colname]] = sign(AddEpi_df[[diff_estimate_colname]])*log(abs(AddEpi_df[[diff_estimate_colname]]) + 1, 10)
	
	# Adding a significance column which indicates whether the gene has passed the multiple testing correction
	AddEpi_df[[Sig_Epi_colname]] = AddEpi_df[[FDR_colname]] < alpha
	
	# Reordering AddEpi_df by p-value
	AddEpi_df = AddEpi_df[order(AddEpi_df[[pval_colname]]),]
	
	# Storing each sex's AddEpi_df in diverse_anova_results_df_lst
	AddEpi_df_lst[[sex]] = AddEpi_df
	
	# Saving the AddEpi_df
	AddEpi_df_filename = paste(AddEpi_results_folder, sprintf("%s_Additive_Epistatic_df.csv", sex), sep="/")
	write.csv(AddEpi_df, AddEpi_df_filename, row.names=FALSE)
}


# Generating volcano plots for each sex, in both normal and scatterpie formats
for (sex in sex_vec){
	# Retrieving the AddEpi_LSMEst for each sex
	AddEpi_LSMEst = AddEpi_LSMEst_lst[[sex]]
	
	# Retrieving the AddEpi_df for each sex
	AddEpi_df = AddEpi_df_lst[[sex]]
	
	# Defining the AddEpi_df without the CG13177 outlier
	AddEpi_df_no_CG13177 = AddEpi_df[AddEpi_df[["Gene_symbol"]] != "CG13177",]
	
	# Calculating the fraction of genes on which the paralogs have epistatic effects
	n_epistatic = sum(AddEpi_df[[Sig_Epi_colname]])
	percent_epistatic = 100*n_epistatic/nrow(AddEpi_df)
	
	# Calculating the number of Tniche genes on which the paralogs of interest have an
	# enhancing epistatic effect, or in other words are significantly "up" in the 
	# (Pos–Neg)–[(a–Neg)+(b–Neg)+(c–Neg)+(d–Neg)] LSMEstimate.
	n_epistatic_up = sum(AddEpi_df[[Sig_Epi_colname]] & AddEpi_df[[diff_estimate_colname]] > 0)
	percent_epistatic_up = 100*n_epistatic_up/sum(AddEpi_df[[Sig_Epi_colname]])
	if (!is.finite(percent_epistatic_up)){percent_epistatic_up = 0}
	
	# Defining an informative subtitle to be used in the volcano plots
	subtitle = sprintf("%s/%s=%.2f%% Significantly Epistatic (%s/%s=%.2f%% Enhancing)", 
		n_epistatic, 
		length(AddEpi_df[[neg_log10_pval_colname]]), 
		percent_epistatic,
		n_epistatic_up,
		n_epistatic,
		percent_epistatic_up
	)
	
	# Volcano plots (-log10(p-value) vs -log10(p) of the epistasis estimate)
	main = bquote('Epistasis in '*.(sex)*' '*italic('Obp50a-d')*' Transcriptional Niches Volcano Plot')
	xlab = expression('Deviation from Additivity')
	ylab = expression('-log'[10]*'('*italic(p)[italic('Epistatic')]*')')
	# sig_plot(
		# AddEpi_df[[piecewise_log_Est_colname]], 
		# AddEpi_df[[neg_log10_pval_colname]], 
		# AddEpi_df[[Sig_Epi_colname]],
		# col_axis="x", 
		# col_thresh=0,
		# main=main, 
		# xlab=xlab, 
		# ylab=ylab
	# )
	# title(main=subtitle, line=.5, font.main=1, cex.main=.9)
	FDR_line_height = FDR_line_height_fn(AddEpi_df[[neg_log10_pval_colname]], AddEpi_df[[Sig_Epi_colname]])
	# abline(h=FDR_line_height, col="red")
	# AddEpi_Volc_plot_lst[[AddEpi_LSMEst]] = recordPlot()
	
	# Saving the scatterpie plots
	# global_plt_lst[[sprintf("%s_AddEpi_Volc", sex)]] = recordPlot()
	
	# AddEpi_Volc_plot_filename = sprintf("%s/%s_AddEpi_Volc_plot.png", AddEpi_Volc_plot_folder, sex)
	# png(AddEpi_Volc_plot_filename, width=7.5, height=5, units = "in", res=400)
	# replayPlot(AddEpi_Volc_plot_lst[[AddEpi_LSMEst]])
	# dev.off()
	
	# Scatterpie volcano plots
	AddEpi_scatterpie_Volc_plot_filename = sprintf("%s/%s_AddEpi_scatterpie_Volc_plot.pdf", AddEpi_Volc_plot_folder, sex)
	if (sex=="Female"){ #Female-specific settings - if the data changes, these will likely need to as well.
		pdf(AddEpi_scatterpie_Volc_plot_filename, width=7, height=7)
		pie_scale = 1
		x_upper_limit = 0
		if (max(AddEpi_df[[piecewise_log_Est_colname]]) > 0){
			x_upper_limit = NA
		}
	}
	if (sex=="Male"){ #Male-specific settings - if the data changes, these will likely need to as well.
		pdf(AddEpi_scatterpie_Volc_plot_filename, width=7, height=7)
		pie_scale = 0.5
		x_upper_limit = NA
	}
	
	plt = scatterpie_plot_fn(
		dataframe=AddEpi_df, 
		x_colname=piecewise_log_Est_colname, 
		y_colname=neg_log10_pval_colname,
		pieslice_colname_vec=paste(Full_Tniche_genotype_vec, "_Tniche", sep=""),
		pieslice_label_vec=Full_Tniche_genotypes_italic,
		pieslice_color_lst=genotype_col_lst_tmp,
		pieslice_legend_title=pieslice_legend_title,
		pie_scale=pie_scale,
		main=main,
		subtitle=subtitle,
		xlab=xlab,
		ylab=ylab,
		y_to_x_axis_ratio=1,
		hline = Sig_Epi_colname,
		vline = NA,
		hline_name = sprintf("FDR = %s", alpha),
		vline_name = "",
		x_log10piecewise = TRUE,
		x_limits = c(NA, x_upper_limit)
	)
	
	print(plt)
	dev.off()
	
	# Saving the scatterpie plots
	global_plt_lst[[sprintf("%s_AddEpi_Volc_scatterpie", sex)]] = plt
	
	# Male Scatterpie volcano plot without CG13177, which is an extreme outlier that causes
	# the rest of the plot to be much smaller:
	scatterpie_volcano_plot_no_CG13177_filename = sprintf("%s/%s_scatterpie_volcano_plot_no_CG13177.pdf", AddEpi_Volc_plot_folder, sex)
	if (sex=="Male"){
		pdf(scatterpie_volcano_plot_no_CG13177_filename, width=7, height=7)
		
		plt = scatterpie_plot_fn(
			dataframe=AddEpi_df_no_CG13177, 
			x_colname=piecewise_log_Est_colname, 
			y_colname=neg_log10_pval_colname,
			pieslice_colname_vec=paste(Full_Tniche_genotype_vec, "_Tniche", sep=""),
			pieslice_label_vec=Full_Tniche_genotypes_italic,
			pieslice_color_lst=genotype_col_lst_tmp,
			pieslice_legend_title=pieslice_legend_title,
			pie_scale=pie_scale,
			main=main,
			subtitle=subtitle,
			xlab=xlab,
			ylab=ylab,
			y_to_x_axis_ratio=1,
			hline = Sig_Epi_colname,
			vline = NA,
			hline_name = sprintf("FDR = %s", alpha),
			vline_name = "",
			x_log10piecewise = TRUE,
			x_limits = c(NA, x_upper_limit)
		)
		
		print(plt)
		dev.off()
		
		# Saving the scatterpie plot
		global_plt_lst[[sprintf("%s_AddEpi_Volc_scatterpie_no_CG13177", sex)]] = plt
	}
}

View(AddEpi_df)


######################################################################################
#####    Redundant_Diverse_vs_Additive_Epistatic.R  (sourced by Post_SAS.R)  #########
######################################################################################
# Creating the folder which will hold all Redundant/Diverse vs Additive/Epistatic plots
RedDiv_AddEpi_plots_folder = paste(
	RedDiv_AddEpi_results_folder, 
	"Redundant-Diverse vs Additive-Epistatic plots", 
	sep="/"
)
create_folder_fn(RedDiv_AddEpi_plots_folder)


# Defining the columns which would be unnecessary duplicates when RedDiv_df and AddEpi_df are merged. These 
# will be kept in RedDiv_df but deleted from AddEpi_df. They will also not be renamed to have a source-specific 
# prefix (either "RedDiv_" or "AddEpi_") in the merged dataframe, since they not only share the same column 
# names between the source dataframes, but also share the same contents.
Dup_colname_vec = c("FlyBase_ID", "Entrez_ID", "Gene_symbol", "Length", paste(Full_Tniche_genotype_vec, "_Tniche", sep=""))

# Initializing the list which will contain the RedDiv_AddEpi_df for each sex. Each
# RedDiv_AddEpi_df contains only the genes which belong to the transcriptional niches
# of interest (as rows), and various columns with information relevant to
# measuring and plotting redundant vs diverse and additive vs epistastic interactions 
# between the individual paralogs.
RedDiv_AddEpi_df_lst = list()

# Constructing the RedDiv_AddEpi_df for each sex
for (sex in sex_vec){
	
	# Retrieving RedDiv_df and AddEpi_df for each sex
	RedDiv_df = RedDiv_df_lst[[sex]]
	AddEpi_df = AddEpi_df_lst[[sex]]
	
	# Ordering RedDiv_df and AddEpi_df by FlyBase_ID to enable merging
	RedDiv_df = RedDiv_df[order(RedDiv_df[["FlyBase_ID"]]),]
	AddEpi_df = AddEpi_df[order(AddEpi_df[["FlyBase_ID"]]),]
	
	# Deleting columns from AddEpi_df that would be duplicates when AddEpi_df is merged with RedDiv_df
	AddEpi_df_no_Dups = AddEpi_df[,!names(AddEpi_df) %in% Dup_colname_vec]
	
	# Renaming columns in RedDiv_df to distinguish them from identically-named columns in AddEpi_df_no_Dups
	RedDiv_to_rename = !names(RedDiv_df) %in% Dup_colname_vec
	names(RedDiv_df)[RedDiv_to_rename] = paste("RedDiv_", names(RedDiv_df)[RedDiv_to_rename], sep="")
	
	# Renaming columns in AddEpi_df_no_Dups to distinguish them from identically-named columns in RedDiv_df
	names(AddEpi_df_no_Dups) = paste("AddEpi_", names(AddEpi_df_no_Dups), sep="")
	
	# Merging RedDiv_df and AddEpi_df_no_Dups
	RedDiv_AddEpi_df = cbind(RedDiv_df, AddEpi_df_no_Dups)
	
	# Storing each sex's RedDiv_AddEpi_df in RedDiv_AddEpi_df_lst
	RedDiv_AddEpi_df_lst[[sex]] = RedDiv_AddEpi_df
	
	# Saving the RedDiv_AddEpi_df
	RedDiv_AddEpi_df_filename = paste(RedDiv_AddEpi_results_folder, sprintf("%s_Redundant_Diverse_Additive_Epistatic_df.csv", sex), sep="/")
	write.csv(RedDiv_AddEpi_df, RedDiv_AddEpi_df_filename, row.names=FALSE)
}


# Generating Redundant/Diverse vs Additive/Epistatic scatterpie plots
for (sex in sex_vec){
	
	# Retrieving the RedDiv_AddEpi_df for each sex
	RedDiv_AddEpi_df = RedDiv_AddEpi_df_lst[[sex]]
	
	# Defining the RedDiv_AddEpi_df without the CG13177 outlier
	RedDiv_AddEpi_df_no_CG13177 = RedDiv_AddEpi_df[RedDiv_AddEpi_df[["Gene_symbol"]] != "CG13177",]
	
	# Calculating the fraction of genes on which the paralogs have diverse effects
	n_diverse = sum(RedDiv_AddEpi_df[["RedDiv_Sig_Div"]])
	percent_diverse = 100*n_diverse/nrow(RedDiv_AddEpi_df)
	
	# Calculating the number and percent of the RedDiv CoV's that are below the threshold (for subtitles)
	n_CoV_below_threshold = sum(RedDiv_AddEpi_df[[paste("RedDiv_", Coef_of_Var_colname, sep="")]] < CoV_threshold)
	percent_CoV_below_threshold = 100*n_CoV_below_threshold/nrow(RedDiv_AddEpi_df)	
	
	# Calculating the fraction of genes on which the paralogs have epistatic effects
	n_epistatic = sum(RedDiv_AddEpi_df[["AddEpi_Sig_Epi"]])
	percent_epistatic = 100*n_epistatic/nrow(RedDiv_AddEpi_df)
	
	# Calculating the number of Tniche genes on which the paralogs of interest have an
	# enhancing epistatic effect, or in other words are significantly "up" in the 
	# (Pos–Neg)–[(a–Neg)+(b–Neg)+(c–Neg)+(d–Neg)] LSMEstimate.
	n_epistatic_up = sum(RedDiv_AddEpi_df[[paste("AddEpi_", Sig_Epi_colname, sep="")]] & RedDiv_AddEpi_df[[paste("AddEpi_", diff_estimate_colname, sep="")]] > 0)
	percent_epistatic_up = 100*n_epistatic_up/sum(RedDiv_AddEpi_df[[paste("AddEpi_", Sig_Epi_colname, sep="")]])
	if (!is.finite(percent_epistatic_up)){percent_epistatic_up = 0}
	
	# Calculating the number of Tniche genes on which the paralogs of interest have a
	# positive devation from additivity, or in other words are "up" in the 
	# (Pos–Neg)–[(a–Neg)+(b–Neg)+(c–Neg)+(d–Neg)] LSMEstimate.
	n_Add_devation_up = sum(RedDiv_AddEpi_df[[paste("AddEpi_", diff_estimate_colname, sep="")]] > 0)
	percent_Add_deviation_up = 100*n_Add_devation_up/nrow(RedDiv_AddEpi_df)
	
	# Calculating the number of genes which are redundant and additive, redundant and epistatic,
	# diverse and additive, and diverse and epistatic.
	n_Red_Add = sum(
		!RedDiv_AddEpi_df[[paste("RedDiv_", Sig_Div_colname, sep="")]] & 
		!RedDiv_AddEpi_df[[paste("AddEpi_", Sig_Epi_colname, sep="")]]
	)
	n_Red_Epi = sum(
		!RedDiv_AddEpi_df[[paste("RedDiv_", Sig_Div_colname, sep="")]] & 
		RedDiv_AddEpi_df[[paste("AddEpi_", Sig_Epi_colname, sep="")]]
	)
	n_Div_Add = sum(
		RedDiv_AddEpi_df[[paste("RedDiv_", Sig_Div_colname, sep="")]] & 
		!RedDiv_AddEpi_df[[paste("AddEpi_", Sig_Epi_colname, sep="")]]
	)
	n_Div_Epi = sum(
		RedDiv_AddEpi_df[[paste("RedDiv_", Sig_Div_colname, sep="")]] & 
		RedDiv_AddEpi_df[[paste("AddEpi_", Sig_Epi_colname, sep="")]]
	)
	

	
	# Generating the RedDiv pval vs AddEpi estimate scatterpie plot
	RedDiv_pval_AddEpi_Est_scatterpie_plot_filename = sprintf("%s/%s_RedDiv_pval_AddEpi_Est_scatterpie.pdf", RedDiv_AddEpi_plots_folder, sex)
	if (sex == "Male"){
		pdf(RedDiv_pval_AddEpi_Est_scatterpie_plot_filename, width=7, height=7)
		pie_scale = 0.5
		x_upper_limit = NA
	}
	if (sex == "Female"){
		pdf(RedDiv_pval_AddEpi_Est_scatterpie_plot_filename, width=7, height=7)
		pie_scale = 1
		x_upper_limit = 0
		if (max(AddEpi_df[[piecewise_log_Est_colname]]) > 0){
			x_upper_limit = NA
		}
	}
	
	main=bquote(.(sex)*' Diversification '*italic(p)*'-value vs Epistasis Estimate')
	subtitle = bquote(
		.(n_diverse)*'/'*.(nrow(RedDiv_AddEpi_df))*' ('*.(round(percent_diverse, 2))*'%) Significantly Diverse | '*
		.(n_Add_devation_up)*'/'*.(nrow(RedDiv_AddEpi_df))*' ('*.(round(percent_Add_deviation_up, 2))*'%) where Dev. from Add. > 0'
	)
	xlab=expression('Deviation from Additivity')
	ylab=expression('-log'[10]*'('*italic(p)[italic('Diverse')]*')')
	
	plt = scatterpie_plot_fn(
		dataframe=RedDiv_AddEpi_df, 
		x_colname=paste("AddEpi_", piecewise_log_Est_colname, sep=""), 
		y_colname=paste("RedDiv_", neg_log10_pval_colname, sep=""),
		pieslice_colname_vec=paste(Full_Tniche_genotype_vec, "_Tniche", sep=""),
		pieslice_label_vec=Full_Tniche_genotypes_italic,
		pieslice_color_lst=genotype_col_lst_tmp,
		pieslice_legend_title=pieslice_legend_title,
		pie_scale=pie_scale,
		main=main,
		subtitle=subtitle,
		xlab=xlab,
		ylab=ylab,
		y_to_x_axis_ratio=1,
		hline = paste("RedDiv_", Sig_Div_colname, sep=""),
		vline = NA,
		hline_name = sprintf("FDR = %s", alpha),
		vline_name = "",
		x_log10piecewise = TRUE,
		x_limits = c(NA, x_upper_limit)
	)
	
	print(plt)
	dev.off()
	
	# Saving the plot
	global_plt_lst[[sprintf("%s_RedDiv_pval_AddEpi_Est_scatterpie", sex)]] = plt
	
	
	
	# Generating the RedDiv CoV vs AddEpi estimate scatterpie plot
	RedDiv_CoV_AddEpi_Est_scatterpie_plot_filename = sprintf("%s/%s_RedDiv_CoV_AddEpi_Est_scatterpie.pdf", RedDiv_AddEpi_plots_folder, sex)
	if (sex == "Male"){
		pdf(RedDiv_CoV_AddEpi_Est_scatterpie_plot_filename, width=7, height=7)
		pie_scale = 0.5
		x_upper_limit = NA
	}
	if (sex == "Female"){
		pdf(RedDiv_CoV_AddEpi_Est_scatterpie_plot_filename, width=7, height=7)
		pie_scale = 1
		x_upper_limit = 0
		if (max(AddEpi_df[[piecewise_log_Est_colname]]) > 0){
			x_upper_limit = NA
		}
	}
	
	main=bquote(.(sex)*' Coefficient of Variation vs Epistasis Estimate')
	subtitle = bquote(
		.(n_CoV_below_threshold)*'/'*.(nrow(RedDiv_AddEpi_df))*' ('*.(round(percent_CoV_below_threshold, 2))*'%) where CoV < '*.(CoV_threshold)*' | '*
		.(n_Add_devation_up)*'/'*.(nrow(RedDiv_AddEpi_df))*' ('*.(round(percent_Add_deviation_up, 2))*'%) where Dev. from Add. > 0'
	)
	xlab=expression('Deviation from Additivity')
	ylab = "Coefficient of Variation"
	
	plt = scatterpie_plot_fn(
		dataframe=RedDiv_AddEpi_df, 
		x_colname=paste("AddEpi_", piecewise_log_Est_colname, sep=""), 
		y_colname=paste("RedDiv_", Coef_of_Var_colname, sep=""),
		pieslice_colname_vec=paste(Full_Tniche_genotype_vec, "_Tniche", sep=""),
		pieslice_label_vec=Full_Tniche_genotypes_italic,
		pieslice_color_lst=genotype_col_lst_tmp,
		pieslice_legend_title=pieslice_legend_title,
		pie_scale=pie_scale,
		main=main,
		subtitle=subtitle,
		xlab=xlab,
		ylab=ylab,
		y_to_x_axis_ratio=1,
		hline = CoV_threshold,
		vline = NA,
		hline_name = sprintf("CoV = %s", CoV_threshold),
		vline_name = "",
		hline_linetype = 2,
		x_log10piecewise = TRUE,
		x_limits = c(NA, x_upper_limit)
	)
	
	print(plt)
	dev.off()
	
	# Saving the plot
	global_plt_lst[[sprintf("%s_RedDiv_CoV_AddEpi_Est_scatterpie", sex)]] = plt
	
	
	
	# Generating the RedDiv CoV vs AddEpi estimate scatterpie plot without the CG13177 extreme outlier
	if (sex == "Male"){
		RedDiv_CoV_AddEpi_Est_scatterpie_plot_no_CG13177_filename = sprintf("%s/%s_RedDiv_CoV_AddEpi_Est_scatterpie_no_CG13177.pdf", RedDiv_AddEpi_plots_folder, sex)
		pdf(RedDiv_CoV_AddEpi_Est_scatterpie_plot_no_CG13177_filename, width=7, height=7)
		pie_scale = 0.5
		
		main=bquote(.(sex)*' Coefficient of Variation vs Epistasis Estimate')
		subtitle = bquote(
			.(n_CoV_below_threshold)*'/'*.(nrow(RedDiv_AddEpi_df))*' ('*.(round(percent_CoV_below_threshold, 2))*'%) where CoV < '*.(CoV_threshold)*' | '*
			.(n_Add_devation_up)*'/'*.(nrow(RedDiv_AddEpi_df))*' ('*.(round(percent_Add_deviation_up, 2))*'%) where Dev. from Add. > 0'
		)
		xlab=expression('Deviation from Additivity')
		ylab = "Coefficient of Variation"
		
		plt = scatterpie_plot_fn(
			dataframe=RedDiv_AddEpi_df_no_CG13177, 
			x_colname=paste("AddEpi_", piecewise_log_Est_colname, sep=""), 
			y_colname=paste("RedDiv_", Coef_of_Var_colname, sep=""),
			pieslice_colname_vec=paste(Full_Tniche_genotype_vec, "_Tniche", sep=""),
			pieslice_label_vec=Full_Tniche_genotypes_italic,
			pieslice_color_lst=genotype_col_lst_tmp,
			pieslice_legend_title=pieslice_legend_title,
			pie_scale=pie_scale,
			main=main,
			subtitle=subtitle,
			xlab=xlab,
			ylab=ylab,
			y_to_x_axis_ratio=1,
			hline = CoV_threshold,
			vline = NA,
			hline_name = sprintf("CoV = %s", CoV_threshold),
			vline_name = "",
			hline_linetype = 2,
			x_log10piecewise = TRUE,
			x_limits=c(-3.6, 2.7),
			y_limits= c(-0.05, 0.75)
		)
		
		print(plt)
		dev.off()
		
		# Saving the plot
		global_plt_lst[[sprintf("%s_RedDiv_CoV_AddEpi_Est_scatterpie_no_CG13177", sex)]] = plt
		
	}
	
	
	
	# Generating the RedDiv pval vs AddEpi pval scatterpie plot
	RedDiv_pval_AddEpi_pval_scatterpie_plot_filename = sprintf("%s/%s_RedDiv_pval_AddEpi_pval_scatterpie.pdf", RedDiv_AddEpi_plots_folder, sex)
	if (sex == "Male"){
		pdf(RedDiv_pval_AddEpi_pval_scatterpie_plot_filename, width=7, height=7)
		pie_scale = 0.5
	}
	if (sex == "Female"){
		pdf(RedDiv_pval_AddEpi_pval_scatterpie_plot_filename, width=7, height=7)
		pie_scale = 1
	}
	
	main=bquote(.(sex)*' Diversification '*italic(p)*'-value vs Epistasis '*italic(p)*'-value')
	subtitle = bquote(
			.(n_Red_Add)*'/'*.(nrow(RedDiv_AddEpi_df))*' Red. & Add. | '*
			.(n_Red_Epi)*'/'*.(nrow(RedDiv_AddEpi_df))*' Red. & Epi. | '*
			.(n_Div_Add)*'/'*.(nrow(RedDiv_AddEpi_df))*' Div. & Add. | '*
			.(n_Div_Epi)*'/'*.(nrow(RedDiv_AddEpi_df))*' Div. & Epi.'
		)
	xlab=expression('-log'[10]*'('*italic(p)[italic('Epistatic')]*')')
	ylab=expression('-log'[10]*'('*italic(p)[italic('Diverse')]*')')
	
	plt = scatterpie_plot_fn(
		dataframe=RedDiv_AddEpi_df, 
		x_colname=paste("AddEpi_", neg_log10_pval_colname, sep=""), 
		y_colname=paste("RedDiv_", neg_log10_pval_colname, sep=""),
		pieslice_colname_vec=paste(Full_Tniche_genotype_vec, "_Tniche", sep=""),
		pieslice_label_vec=Full_Tniche_genotypes_italic,
		pieslice_color_lst=genotype_col_lst_tmp,
		pieslice_legend_title=pieslice_legend_title,
		pie_scale=pie_scale,
		main=main,
		subtitle=subtitle,
		xlab=xlab,
		ylab=ylab,
		y_to_x_axis_ratio=1,
		hline = paste("RedDiv_", Sig_Div_colname, sep=""),
		vline = paste("AddEpi_", Sig_Epi_colname, sep=""),
		hline_name = sprintf("FDR = %s", alpha),
		vline_name = sprintf("FDR = %s", alpha),
		x_log10piecewise = FALSE,
		x_limits = c(NA, NA)
	)
	
	print(plt)
	dev.off()
	
	# Saving the plot
	global_plt_lst[[sprintf("%s_RedDiv_pval_AddEpi_pval_scatterpie", sex)]] = plt
	
	
	
	# Generating the Male RedDiv pval vs AddEpi pval scatterpie plot without the CG13177 extreme outlier
	if (sex == "Male"){
		RedDiv_pval_AddEpi_pval_scatterpie_plot_no_CG13177_filename = sprintf("%s/%s_RedDiv_pval_AddEpi_pval_scatterpie_no_CG13177.pdf", RedDiv_AddEpi_plots_folder, sex)
		pdf(RedDiv_pval_AddEpi_pval_scatterpie_plot_no_CG13177_filename, width=7, height=7)
		pie_scale = 0.5
		
		main=bquote(.(sex)*' Diversification '*italic(p)*'-value vs Epistasis '*italic(p)*'-value')
		subtitle = bquote(
				.(n_Red_Add)*'/'*.(nrow(RedDiv_AddEpi_df))*' Red. & Add. | '*
				.(n_Red_Epi)*'/'*.(nrow(RedDiv_AddEpi_df))*' Red. & Epi. | '*
				.(n_Div_Add)*'/'*.(nrow(RedDiv_AddEpi_df))*' Div. & Add. | '*
				.(n_Div_Epi)*'/'*.(nrow(RedDiv_AddEpi_df))*' Div. & Epi.'
			)
		xlab=expression('-log'[10]*'('*italic(p)[italic('Epistatic')]*')')
		ylab=expression('-log'[10]*'('*italic(p)[italic('Diverse')]*')')
		
		plt = scatterpie_plot_fn(
			dataframe=RedDiv_AddEpi_df_no_CG13177, 
			x_colname=paste("AddEpi_", neg_log10_pval_colname, sep=""), 
			y_colname=paste("RedDiv_", neg_log10_pval_colname, sep=""),
			pieslice_colname_vec=paste(Full_Tniche_genotype_vec, "_Tniche", sep=""),
			pieslice_label_vec=Full_Tniche_genotypes_italic,
			pieslice_color_lst=genotype_col_lst_tmp,
			pieslice_legend_title=pieslice_legend_title,
			pie_scale=pie_scale,
			main=main,
			subtitle=subtitle,
			xlab=xlab,
			ylab=ylab,
			y_to_x_axis_ratio=1,
			hline = paste("RedDiv_", Sig_Div_colname, sep=""),
			vline = paste("AddEpi_", Sig_Epi_colname, sep=""),
			hline_name = sprintf("FDR = %s", alpha),
			vline_name = sprintf("FDR = %s", alpha),
			x_log10piecewise = FALSE,
			x_limits=c(-0.4, 6),
			y_limits=c(-0.2, 4.6)
		)
		
		print(plt)
		dev.off()
		
		# Saving the plot
		global_plt_lst[[sprintf("%s_RedDiv_pval_AddEpi_pval_scatterpie_no_CG13177", sex)]] = plt
	}
	
	
	
	# Generating the RedDiv pval vs AddEpi pval 2D density plot
	RedDiv_pval_AddEpi_pval_density_plot_filename = sprintf("%s/%s_RedDiv_pval_AddEpi_pval_density.pdf", RedDiv_AddEpi_plots_folder, sex)
	if (sex == "Male"){
		pdf(RedDiv_pval_AddEpi_pval_density_plot_filename, width=7, height=7)
		main = bquote(.(sex)*' Diversification '*italic(p)*'-value vs Epistasis '*italic(p)*'-value')
		xlab=expression('-log'[10]*'('*italic(p)[italic('Epistatic')]*')')
		ylab=expression('-log'[10]*'('*italic(p)[italic('Diverse')]*')')
		subtitle = bquote(
			.(round(100*n_Red_Add/nrow(RedDiv_AddEpi_df), 2))*'%'*' Red. & Add. | '*
			.(round(100*n_Red_Epi/nrow(RedDiv_AddEpi_df), 2))*'%'*' Red. & Epi. | '*
			.(round(100*n_Div_Add/nrow(RedDiv_AddEpi_df), 2))*'%'*' Div. & Add. | '*
			.(round(100*n_Div_Epi/nrow(RedDiv_AddEpi_df), 2))*'%'*' Div. & Epi.'
		)
		
		plt = density_plot_fn(
			dataframe = RedDiv_AddEpi_df, 
			x_colname = paste("AddEpi_", neg_log10_pval_colname, sep=""), 
			y_colname = paste("RedDiv_", neg_log10_pval_colname, sep=""),
			main=main,
			subtitle=subtitle,
			xlab=xlab,
			ylab=ylab,
			y_to_x_axis_ratio=1,
			hline = paste("RedDiv_", Sig_Div_colname, sep=""),
			vline = paste("AddEpi_", Sig_Epi_colname, sep=""),
			line_name = sprintf("FDR = %s", alpha),
			linetype = 1,
			line_color="red",
			x_log10piecewise = FALSE,
			y_log10piecewise = FALSE,
			x_limits=c(-0.4, 21),
			y_limits=c(-0.2, 4.6)
			)
		
		print(plt)
		dev.off()
		
		# Saving the plot
		global_plt_lst[[sprintf("%s_RedDiv_pval_AddEpi_pval_density", sex)]] = plt
	}
	
	
	# Generating the RedDiv pval vs AddEpi pval 2D density plot without the extreme CG13177 outlier
	RedDiv_pval_AddEpi_pval_density_plot_no_CG13177_filename = sprintf("%s/%s_RedDiv_pval_AddEpi_pval_density_no_CG13177.pdf", RedDiv_AddEpi_plots_folder, sex)
	if (sex == "Male"){
		pdf(RedDiv_pval_AddEpi_pval_density_plot_no_CG13177_filename, width=7, height=7)
		main = bquote(.(sex)*' Diversification '*italic(p)*'-value vs Epistasis '*italic(p)*'-value')
		xlab=expression('-log'[10]*'('*italic(p)[italic('Epistatic')]*')')
		ylab=expression('-log'[10]*'('*italic(p)[italic('Diverse')]*')')
		subtitle = bquote(
			.(round(100*n_Red_Add/nrow(RedDiv_AddEpi_df), 2))*'%'*' Red. & Add. | '*
			.(round(100*n_Red_Epi/nrow(RedDiv_AddEpi_df), 2))*'%'*' Red. & Epi. | '*
			.(round(100*n_Div_Add/nrow(RedDiv_AddEpi_df), 2))*'%'*' Div. & Add. | '*
			.(round(100*n_Div_Epi/nrow(RedDiv_AddEpi_df), 2))*'%'*' Div. & Epi.'
		)
		
		plt = density_plot_fn(
			dataframe = RedDiv_AddEpi_df_no_CG13177, 
			x_colname = paste("AddEpi_", neg_log10_pval_colname, sep=""), 
			y_colname = paste("RedDiv_", neg_log10_pval_colname, sep=""),
			main=main,
			subtitle=subtitle,
			xlab=xlab,
			ylab=ylab,
			y_to_x_axis_ratio=1,
			hline = paste("RedDiv_", Sig_Div_colname, sep=""),
			vline = paste("AddEpi_", Sig_Epi_colname, sep=""),
			line_name = sprintf("FDR = %s", alpha),
			linetype = 1,
			line_color="red",
			x_log10piecewise = FALSE,
			y_log10piecewise = FALSE,
			x_limits=c(-0.4, 6),
			y_limits=c(-0.2, 4.6)
			)
		
		print(plt)
		dev.off()
		
		# Saving the plot
		global_plt_lst[[sprintf("%s_RedDiv_pval_AddEpi_pval_density_no_CG13177", sex)]] = plt
	}
	
	
	
	# Generating the RedDiv CoV vs AddEpi Estimate 2D density plot with the FDR line
	RedDiv_CoV_AddEpi_Est_density_plot_filename = sprintf("%s/%s_RedDiv_CoV_AddEpi_Est_density.pdf", RedDiv_AddEpi_plots_folder, sex)
	
	if (sex == "Male"){
		pdf(RedDiv_CoV_AddEpi_Est_density_plot_filename, width=7, height=7)
		main=bquote(.(sex)*' Coefficient of Variation vs Epistasis Estimate')
		subtitle = bquote(
			.(n_CoV_below_threshold)*'/'*.(nrow(RedDiv_AddEpi_df))*' ('*.(round(percent_CoV_below_threshold, 2))*'%) where CoV < '*.(CoV_threshold)*' | '*
			.(n_Add_devation_up)*'/'*.(nrow(RedDiv_AddEpi_df))*' ('*.(round(percent_Add_deviation_up, 2))*'%) where Dev. from Add. > 0'
		)
		xlab=expression('Deviation from Additivity')
		ylab = "Coefficient of Variation"
		
		plt = density_plot_fn(
			dataframe = RedDiv_AddEpi_df, 
			x_colname = paste("AddEpi_", piecewise_log_Est_colname, sep=""), 
			y_colname = paste("RedDiv_", Coef_of_Var_colname, sep=""),
			main=main,
			subtitle=subtitle,
			xlab=xlab,
			ylab=ylab,
			y_to_x_axis_ratio=1,
			hline = 0.2,
			vline = NA,
			line_name = sprintf("CoV = %s", CoV_threshold),
			linetype = 2,
			line_color="red",
			x_log10piecewise = TRUE,
			y_log10piecewise = FALSE,
			x_limits=c(-3.6, 2.7),
			y_limits= c(-0.05, 1.5)
			)
		
		print(plt)
		dev.off()
		
		# Saving the plot
		global_plt_lst[[sprintf("%s_RedDiv_CoV_AddEpi_Est_density", sex)]] = plt
	}
	
	
	
	if (sex == "Male"){
		# Generating the RedDiv CoV vs AddEpi Estimate 2D density plot with the FDR line
		RedDiv_CoV_AddEpi_Est_density_plot_no_CG13177_filename = sprintf("%s/%s_RedDiv_CoV_AddEpi_Est_density_no_CG13177.pdf", RedDiv_AddEpi_plots_folder, sex)

		pdf(RedDiv_CoV_AddEpi_Est_density_plot_no_CG13177_filename, width=7, height=7)
		main=bquote(.(sex)*' Coefficient of Variation vs Epistasis Estimate')
		subtitle = bquote(
			.(n_CoV_below_threshold)*'/'*.(nrow(RedDiv_AddEpi_df))*' ('*.(round(percent_CoV_below_threshold, 2))*'%) where CoV < '*.(CoV_threshold)*' | '*
			.(n_Add_devation_up)*'/'*.(nrow(RedDiv_AddEpi_df))*' ('*.(round(percent_Add_deviation_up, 2))*'%) where Dev. from Add. > 0'
		)
		xlab=expression('Deviation from Additivity')
		ylab = "Coefficient of Variation"
		
		plt = density_plot_fn(
			dataframe = RedDiv_AddEpi_df_no_CG13177, 
			x_colname = paste("AddEpi_", piecewise_log_Est_colname, sep=""), 
			y_colname = paste("RedDiv_", Coef_of_Var_colname, sep=""),
			main=main,
			subtitle=subtitle,
			xlab=xlab,
			ylab=ylab,
			y_to_x_axis_ratio=1,
			hline = 0.2,
			vline = NA,
			line_name = sprintf("CoV = %s", CoV_threshold),
			linetype = 2,
			line_color="red",
			x_log10piecewise = TRUE,
			y_log10piecewise = FALSE,
			x_limits=c(-3.6, 2.7),
			y_limits= c(-0.05, 0.75)
			)
		print(plt)
		dev.off()
		
		# Saving the plot
		global_plt_lst[[sprintf("%s_RedDiv_CoV_AddEpi_Est_density_no_CG13177", sex)]] = plt
	}
}


######################################################################
#####  Post_SAS_figure_panels.R    (sourced by Post_SAS.R)   #########
######################################################################
####################################################################################################
#								ASSEMBLING PLOTS INTO PANELS
####################################################################################################

panel_folder = "Figure Panels"
create_folder_fn(panel_folder)


plt_filename = paste(panel_folder, "Male_RedDiv_AddEpi_panel_no_CG13177", sep="/")
	temp_theme1 = theme(
		panel.grid.major = element_blank(), 
		panel.grid.minor = element_blank(),
		plot.title = element_blank(),
		plot.subtitle = element_blank(),
		axis.text.x = element_text(color = "black", size=4),
		axis.text.y = element_text(color = "black", size=4),
		axis.title.x = element_text(size=5),
		axis.title.y = element_text(size=6),
		plot.margin=unit(c(0.1,0.01,0.05,0.01), "cm"),
		legend.text = element_text(size=5),
		legend.title = element_text(size=6, vjust=2.5),
		legend.position="bottom",
		legend.direction="vertical"
	)
	
	temp_theme2 = theme(
		legend.position="none"
	)	
	
	sub_plt1 = global_plt_lst[["Male_AddEpi_Volc_scatterpie_no_CG13177"]] +
			temp_theme1 + 
			guides(
				fill=guide_legend(title="Transcriptional Niche", keyheight=0.125, keywidth = 0.5, order=1, title.position="top"),
				linetype=guide_legend(title.position="top", keyheight=0.125)
			)
	
	sub_plt2 = global_plt_lst[["Male_RedDiv_CoV_AddEpi_Est_density_no_CG13177"]] + 
			temp_theme1 + 
			scale_fill_distiller(
				palette="Spectral", 
				direction=-1, 
				guide=guide_colourbar(
					title="Density", order=1, barwidth = 0.5, barheight = 2, ticks=FALSE, title.position="top"
				)
			) +
			guides(
				linetype=guide_legend(title.vjust=2, title.position="top", keyheight=0.5)
			)
	
	sub_plt1a = sub_plt1 + guides(
		linetype="none"
		) +
		theme(legend.box.margin = margin(0,0,0,50))

	sub_plt1b = sub_plt1 + guides( 
		fill="none"
		) +
		theme(legend.justification="left")

	sub_plt2a = sub_plt2 + guides(
		linetype="none"
		)
		
	sub_plt2b = sub_plt2 + scale_fill_distiller(
		guide="none"
		) +
		theme(legend.justification="left")

	plt_legend1a = get_legend(sub_plt1a)
	plt_legend1b = get_legend(sub_plt1b)
	plt_legend2a = get_legend(sub_plt2a)
	plt_legend2b = get_legend(sub_plt2b)
	plt_legenda = plot_grid(plt_legend1a, plt_legend2a, nrow=1)
	plt_legendb = plot_grid(plt_legend1b, plt_legend2b, nrow=2)
	plt_legend = plot_grid(plt_legenda, plt_legendb, nrow=1)
	
	plt = plot_grid(
		global_plt_lst[["Male_RedDiv_Volc_scatterpie_no_CG13177"]] + temp_theme1 + temp_theme2,
		sub_plt1 + temp_theme2,
		global_plt_lst[["Male_RedDiv_CoV_AddEpi_Est_scatterpie_no_CG13177"]] + temp_theme1 + temp_theme2,
		global_plt_lst[["Male_RedDiv_pval_AddEpi_pval_scatterpie_no_CG13177"]] + temp_theme1 + temp_theme2,
		sub_plt2 + temp_theme2,
		global_plt_lst[["Male_RedDiv_pval_AddEpi_pval_density_no_CG13177"]] + temp_theme1 + temp_theme2,
		align = "vh",
		nrow = 3,
		rel_widths = c(1, 1),
		rel_heights = c(1, 1, 1),
		labels = "AUTO",
		axis = "tblr",
		label_fontface = "plain",
		label_size=7
	)
	
	plt = plot_grid(plt, plt_legend, nrow=2, rel_heights = c(1, 0.15))
	
	pdf(paste(plt_filename, "pdf", sep="."), width=3.25, height=5)
	print(plt)
	dev.off()
	png(paste(plt_filename, "png", sep="."), width=3.25, height=5, units = "in", res=300)
	print(plt)
	dev.off()


plt_filename = paste(panel_folder, "Male_RedDiv_AddEpi_panel", sep="/")
	temp_theme1 = theme(
		panel.grid.major = element_blank(), 
		panel.grid.minor = element_blank(),
		plot.title = element_blank(),
		plot.subtitle = element_blank(),
		# axis.text.x = element_text(color = "black", size=4),
		# axis.text.y = element_text(color = "black", size=4),
		# axis.title.x = element_text(size=5),
		# axis.title.y = element_text(size=6),
		plot.margin=unit(c(0.5,0.01,0.05,0.01), "cm"),
		# legend.text = element_text(size=5),
		legend.title = element_text(size=9),
		legend.position="bottom",
		legend.direction="vertical"
	)
	
	temp_theme2 = theme(
		legend.position="none"
	)	
	
	sub_plt1 = global_plt_lst[["Male_AddEpi_Volc_scatterpie"]] +
			temp_theme1 + 
			guides(
				fill=guide_legend(title="Transcriptional Niche", keyheight=0.85, keywidth = 1, order=1, title.position="top"),
				linetype=guide_legend(title.position="top", keyheight=0.5)
			)
	
	sub_plt2 = global_plt_lst[["Male_RedDiv_CoV_AddEpi_Est_density"]] + 
			temp_theme1 + 
			scale_fill_distiller(
				palette="Spectral", 
				direction=-1, 
				guide=guide_colourbar(
					title="Density", order=1, barwidth = 1, barheight = 4, ticks=FALSE, title.position="top"
				)
			) +
			guides(
				linetype=guide_legend(title.vjust=2, title.position="top", keyheight=0.5)
			)
	
	sub_plt1a = sub_plt1 + guides(
		linetype="none"
		) +
		theme(legend.box.margin = margin(0,0,0,50))

	sub_plt1b = sub_plt1 + guides( 
		fill="none"
		) +
		theme(legend.justification="left")

	sub_plt2a = sub_plt2 + guides(
		linetype="none"
		)
		
	sub_plt2b = sub_plt2 + scale_fill_distiller(
		guide="none"
		) +
		theme(legend.justification="left")

	plt_legend1a = get_legend(sub_plt1a)
	plt_legend1b = get_legend(sub_plt1b)
	plt_legend2a = get_legend(sub_plt2a)
	plt_legend2b = get_legend(sub_plt2b)
	plt_legenda = plot_grid(plt_legend1a, plt_legend2a, nrow=1)
	plt_legendb = plot_grid(plt_legend1b, plt_legend2b, nrow=2)
	plt_legend = plot_grid(plt_legenda, plt_legendb, nrow=1)
	
	plt = plot_grid(
		global_plt_lst[["Male_RedDiv_Volc_scatterpie"]] + temp_theme1 + temp_theme2,
		sub_plt1 + temp_theme2,
		global_plt_lst[["Male_RedDiv_CoV_AddEpi_Est_scatterpie"]] + temp_theme1 + temp_theme2,
		global_plt_lst[["Male_RedDiv_pval_AddEpi_pval_scatterpie"]] + temp_theme1 + temp_theme2,
		sub_plt2 + temp_theme2,
		global_plt_lst[["Male_RedDiv_pval_AddEpi_pval_density"]] + temp_theme1 + temp_theme2,
		align = "vh",
		nrow = 3,
		rel_widths = c(1, 1),
		rel_heights = c(1, 1, 1),
		labels = "AUTO",
		axis = "tblr",
		label_fontface = "plain",
		label_size=14
	)
	
	plt = plot_grid(plt, plt_legend, nrow=2, rel_heights = c(1, 0.15))
	
	pdf(paste(plt_filename, "pdf", sep="."), width=6.75, height=9.25)
	print(plt)
	dev.off()
	png(paste(plt_filename, "png", sep="."), width=6.75, height=9.25, units = "in", res=300)
	print(plt)
	dev.off()


# Individual RedDiv_AddEpi plots to assemble in Adobe Illustrator
RedDiv_AddEpi_panel_folder = "RedDiv AddEpi Plots"
create_folder_fn(RedDiv_AddEpi_panel_folder)

RedDiv_AddEpi_plt_names = c(
"Male_RedDiv_Volc_scatterpie_no_CG13177",
"Male_AddEpi_Volc_scatterpie_no_CG13177",
"Male_RedDiv_CoV_AddEpi_Est_scatterpie_no_CG13177",
"Male_RedDiv_pval_AddEpi_pval_scatterpie_no_CG13177",
"Male_RedDiv_CoV_AddEpi_Est_density_no_CG13177",
"Male_RedDiv_pval_AddEpi_pval_density_no_CG13177"
)

temp_theme = theme(
	legend.position="none",
	panel.grid.major = element_blank(), 
	panel.grid.minor = element_blank(),
	plot.subtitle = element_blank(),
	plot.margin=unit(c(0.03,0,0.01,0.01), "cm"),
	plot.title = element_blank(),
	axis.title = element_blank(),
	axis.text.x = element_text(color = "black", size=5),
	axis.text.y = element_text(color = "black", size=5)
)

for (plt_name in RedDiv_AddEpi_plt_names){
	plt = global_plt_lst[[plt_name]] + temp_theme
	pdf(paste(RedDiv_AddEpi_panel_folder, paste(plt_name, "pdf", sep="."), sep="/"), width=1.5, height=1.5)
	print(plt)
	dev.off()
}


# Plot from which to grab the legend
plt_filename = paste(panel_folder, "Male_RedDiv_AddEpi_panel_no_CG13177", sep="/")
	plt = global_plt_lst[["Male_RedDiv_Volc_scatterpie_no_CG13177"]] + ggtitle(NULL, subtitle=NULL) + theme(legend.position="none") +
	global_plt_lst[["Male_AddEpi_Volc_scatterpie_no_CG13177"]] + ggtitle(NULL, subtitle=NULL) + 
	global_plt_lst[["Male_RedDiv_CoV_AddEpi_Est_scatterpie_no_CG13177"]] + ggtitle(NULL, subtitle=NULL) + theme(legend.position="none") +
	global_plt_lst[["Male_RedDiv_pval_AddEpi_pval_scatterpie_no_CG13177"]] + ggtitle(NULL, subtitle=NULL) + theme(legend.position="none") +
	global_plt_lst[["Male_RedDiv_CoV_AddEpi_Est_density_no_CG13177"]] + ggtitle(NULL, subtitle=NULL) + 
	global_plt_lst[["Male_RedDiv_pval_AddEpi_pval_density_no_CG13177"]] + ggtitle(NULL, subtitle=NULL) + theme(legend.position="none") +
	plot_layout(ncol = 2, byrow = TRUE, guides = 'collect') +
	plot_annotation(tag_levels = 'A')
	pdf(paste(RedDiv_AddEpi_panel_folder, "RedDiv_AddEpi_legend_plot.pdf", sep="/"), width=6.75, height=9.25)
	print(plt)
	dev.off()


plt_filename = paste(panel_folder, "Female_RedDiv_AddEpi_panel", sep="/")
	temp_theme1 = theme(
		panel.grid.major = element_blank(), 
		panel.grid.minor = element_blank(),
		plot.title = element_blank(),
		plot.subtitle = element_blank(),
		# axis.text.x = element_text(color = "black", size=4),
		# axis.text.y = element_text(color = "black", size=4),
		# axis.title.x = element_text(size=5),
		# axis.title.y = element_text(size=6),
		plot.margin=unit(c(0.5,0.5,0.5,0.5), "cm"),
		# legend.text = element_text(size=5),
		legend.title = element_text(size=9),
		legend.position="bottom",
		legend.direction="vertical"
	)
	
	temp_theme2 = theme(
		legend.position="none"
	)	
	
	sub_plt1 = global_plt_lst[["Female_AddEpi_Volc_scatterpie"]] +
			temp_theme1 + 
			guides(
				fill=guide_legend(title="Transcriptional Niche", keyheight=0.85, keywidth = 1, order=1, title.position="top"),
				linetype=guide_legend(title.position="top", keyheight=0.5)
			)
	
	sub_plt1a = sub_plt1 + guides(
		linetype="none"
		) +
		theme(legend.box.margin = margin(0,0,0,50))

	sub_plt1b = sub_plt1 + guides( 
		fill="none"
		) +
		theme(legend.justification="left")

	plt_legend1a = get_legend(sub_plt1a)
	plt_legend1b = get_legend(sub_plt1b)
	plt_legend = plot_grid(plt_legend1a, plt_legend1b, nrow=1)
	
	plt = plot_grid(
		global_plt_lst[["Female_RedDiv_Volc_scatterpie"]] + temp_theme1 + temp_theme2,
		sub_plt1 + temp_theme2,
		global_plt_lst[["Female_RedDiv_CoV_AddEpi_Est_scatterpie"]] + temp_theme1 + temp_theme2,
		global_plt_lst[["Female_RedDiv_pval_AddEpi_pval_scatterpie"]] + temp_theme1 + temp_theme2,
		align = "vh",
		nrow = 2,
		rel_widths = c(1, 1),
		rel_heights = c(1, 1),
		labels = "AUTO",
		axis = "tblr",
		label_fontface = "plain",
		label_size=14
	)
	
	plt = plot_grid(plt, plt_legend, nrow=2, rel_heights = c(1, 0.15))
	
	pdf(paste(plt_filename, "pdf", sep="."), width=6.75, height=9.25)
	print(plt)
	dev.off()
	png(paste(plt_filename, "png", sep="."), width=6.75, height=6.75, units = "in", res=300)
	print(plt)
	dev.off()

plt_filename = paste(panel_folder, "Full_Model ANOVA_panel", sep="/")
temp_theme = theme(legend.position="none", plot.title = element_text(size = 11), axis.title.x = element_text(size=9))
plt = global_plt_lst[["Sex_MD"]] + ggtitle("Sex", subtitle=NULL) + temp_theme +
global_plt_lst[["Genotype_MD"]] + ggtitle("Genotype", subtitle=NULL) + temp_theme +           
global_plt_lst[["Sex_Genotype_MD"]] + ggtitle("Sex*Genotype", subtitle=NULL) + temp_theme +
plot_layout(ncol = 1, byrow = TRUE) +
plot_annotation(tag_levels = 'A')
pdf(paste(plt_filename, "pdf", sep="."), width=3.25, height=5.75)
print(plt)
dev.off()
png(paste(plt_filename, "png", sep="."), width=3.25, height=5.75, units = "in", res=300)
print(plt)
dev.off()


# Individual plots to assemble in Adobe Illustrator
Supp_MD_panel_folder = "Supplementary MD Plots"
create_folder_fn(Supp_MD_panel_folder)

Supp_MD_plt_names = c(
"Sex_MD",
"Genotype_MD",
"Sex_Genotype_MD"
)

temp_theme = theme(
	legend.position="none",
	panel.grid.major = element_blank(), 
	panel.grid.minor = element_blank(),
	plot.subtitle = element_blank(),
	plot.margin=unit(c(0.075,0.05,0.05,0.05), "cm"),
	plot.title = element_blank(),
	axis.title = element_blank(),
	axis.text.x = element_text(color = "black", size=6),
	axis.text.y = element_text(color = "black", size=6)
)

for (plt_name in Supp_MD_plt_names){
	plt = global_plt_lst[[plt_name]] + temp_theme
	pdf(paste(Supp_MD_panel_folder, paste(plt_name, "pdf", sep="."), sep="/"), width=2, height=1)
	print(plt)
	dev.off()
}

# Individual plots to assemble in Adobe Illustrator
Tniche_Volc_panel_folder = "Tniche Volc Plots"
create_folder_fn(Tniche_Volc_panel_folder)

Tniche_Volc_plt_names = c(
"Female.Obp50a - Female.Obp50Neg_Volc",
"Female.Obp50b - Female.Obp50Neg_Volc",
"Female.Obp50c - Female.Obp50Neg_Volc",
"Female.Obp50d - Female.Obp50Neg_Volc",
"Female.Obp50Pos - Female.Obp50Neg_Volc",
"Male.Obp50a - Male.Obp50Neg_Volc",
"Male.Obp50b - Male.Obp50Neg_Volc",
"Male.Obp50c - Male.Obp50Neg_Volc",
"Male.Obp50d - Male.Obp50Neg_Volc",
"Male.Obp50Pos - Male.Obp50Neg_Volc"
)

temp_theme = theme(
	legend.position="none",
	panel.grid.major = element_blank(), 
	panel.grid.minor = element_blank(),
	plot.subtitle = element_blank(),
	plot.margin=unit(c(0.075,0.05,0.05,0.05), "cm"),
	plot.title = element_blank(),
	axis.title = element_blank(),
	axis.text.x = element_text(color = "black", size=4),
	axis.text.y = element_text(color = "black", size=4)
)

for (plt_name in Tniche_Volc_plt_names){
	plt = global_plt_lst[[plt_name]] + temp_theme
	pdf(paste(Tniche_Volc_panel_folder, paste(plt_name, "pdf", sep="."), sep="/"), width=1.5, height=0.75)
	print(plt)
	dev.off()
}


plt_filename = paste(panel_folder, "Obp50bCD_effects_Volc_panel", sep="/")
temp_theme = theme(legend.position="none")
F_b_Neg_title = bquote("Female "*.(genotype_label_lst[["Obp50b"]])*"  -  "*.(genotype_label_lst[["Obp50Neg"]]))
F_NegBCD_Neg_title = bquote("Female "*.(genotype_label_lst[["Obp50NegBCD"]])*"  -  "*.(genotype_label_lst[["Obp50Neg"]]))
F_b_NegBCD_title = bquote("Female "*.(genotype_label_lst[["Obp50b"]])*"  -  "*.(genotype_label_lst[["Obp50NegBCD"]]))
M_b_Neg_title = bquote("Male "*.(genotype_label_lst[["Obp50b"]])*"  -  "*.(genotype_label_lst[["Obp50Neg"]]))
M_NegBCD_Neg_title = bquote("Male "*.(genotype_label_lst[["Obp50NegBCD"]])*"  -  "*.(genotype_label_lst[["Obp50Neg"]]))
M_b_NegBCD_title = bquote("Male "*.(genotype_label_lst[["Obp50b"]])*"  -  "*.(genotype_label_lst[["Obp50NegBCD"]]))
plt = global_plt_lst[["Female.Obp50b - Female.Obp50Neg_Volc"]] + ggtitle(F_b_Neg_title, subtitle=NULL) + temp_theme +
global_plt_lst[["Female.Obp50NegBCD - Female.Obp50Neg_Volc"]] + ggtitle(F_NegBCD_Neg_title, subtitle=NULL) + temp_theme +           
global_plt_lst[["Female.Obp50b - Female.Obp50NegBCD_Volc"]] + ggtitle(F_b_NegBCD_title, subtitle=NULL) + temp_theme +
global_plt_lst[["Male.Obp50b - Male.Obp50Neg_Volc"]] + ggtitle(M_b_Neg_title, subtitle=NULL) + temp_theme +
global_plt_lst[["Male.Obp50NegBCD - Male.Obp50Neg_Volc"]] + ggtitle(M_NegBCD_Neg_title, subtitle=NULL) + temp_theme +           
global_plt_lst[["Male.Obp50b - Male.Obp50NegBCD_Volc"]] + ggtitle(M_b_NegBCD_title, subtitle=NULL) + temp_theme +
plot_layout(ncol = 2, byrow = FALSE) +
plot_annotation(tag_levels = 'A')
pdf(paste(plt_filename, "pdf", sep="."), width=6.75, height=5.75)
print(plt)
dev.off()
png(paste(plt_filename, "png", sep="."), width=6.75, height=5.75, units = "in", res=300)
print(plt)
dev.off()


plt_filename = paste(panel_folder, "Obp50bCD_effects_on_Obp50c_Volc_panel", sep="/")
temp_theme = theme(legend.position="none")
F_c_Neg_title = bquote("Female "*.(genotype_label_lst[["Obp50c"]])*"  -  "*.(genotype_label_lst[["Obp50Neg"]]))
F_cBCD_NegBCD_title = bquote("Female "*.(genotype_label_lst[["Obp50cBCD"]])*"  -  "*.(genotype_label_lst[["Obp50NegBCD"]]))
F_cBCD_c_title = bquote("Female "*.(genotype_label_lst[["Obp50cBCD"]])*"  -  "*.(genotype_label_lst[["Obp50c"]]))
M_c_Neg_title = bquote("Male "*.(genotype_label_lst[["Obp50c"]])*"  -  "*.(genotype_label_lst[["Obp50Neg"]]))
M_cBCD_NegBCD_title = bquote("Male "*.(genotype_label_lst[["Obp50cBCD"]])*"  -  "*.(genotype_label_lst[["Obp50NegBCD"]]))
M_cBCD_c_title = bquote("Male "*.(genotype_label_lst[["Obp50cBCD"]])*"  -  "*.(genotype_label_lst[["Obp50c"]]))
plt = global_plt_lst[["Female.Obp50c - Female.Obp50Neg_Volc"]] + ggtitle(F_c_Neg_title, subtitle=NULL) + temp_theme +
global_plt_lst[["Female.Obp50cBCD - Female.Obp50NegBCD_Volc"]] + ggtitle(F_cBCD_NegBCD_title, subtitle=NULL) + temp_theme +           
global_plt_lst[["Female.Obp50cBCD - Female.Obp50c_Volc"]] + ggtitle(F_cBCD_c_title, subtitle=NULL) + temp_theme +
global_plt_lst[["Male.Obp50c - Male.Obp50Neg_Volc"]] + ggtitle(M_c_Neg_title, subtitle=NULL) + temp_theme +
global_plt_lst[["Male.Obp50cBCD - Male.Obp50NegBCD_Volc"]] + ggtitle(M_cBCD_NegBCD_title, subtitle=NULL) + temp_theme +           
global_plt_lst[["Male.Obp50cBCD - Male.Obp50c_Volc"]] + ggtitle(M_cBCD_c_title, subtitle=NULL) + temp_theme +
plot_layout(ncol = 2, byrow = FALSE) +
plot_annotation(tag_levels = 'A')
pdf(paste(plt_filename, "pdf", sep="."), width=6.75, height=5.75)
print(plt)
dev.off()
png(paste(plt_filename, "png", sep="."), width=6.75, height=5.75, units = "in", res=300)
print(plt)
dev.off()


###############################################################################################################
#####        WGCNA_networks.R    (sourced by Post_SAS.R, and requires an active Cytoscape session)    #########
###############################################################################################################
#############################################################################################
#								PACKAGE IMPORTS
#############################################################################################

library(readr)
# library(org.Dm.eg.db)
# library(edgeR) #already imported by Post_SAS.R
library(WGCNA)
options(stringsAsFactors = FALSE)

library(RCy3)
cytoscapePing() #making sure there's a valid connection to Cytoscape.
cytoscapeVersionInfo()
deleteAllNetworks() #Delete all networks in current session


#############################################################################################
#								FUNCTION DEFINITIONS
#############################################################################################

# Function similar to the built-in readline() function, but works when run as a SINGLE line
# function call in an interactive environment OR when sourced.
# To get R to wait for the user's input before executing subsequent lines when MULTIPLE lines 
# are run (i.e. by copying and pasting code into R that includes a call to robust_readlines() 
# and at least one other line), that whole code chunk must be wrapped in curly brackets {}.
# For instance, it is safe to use robust_readline() within a function whose body is wrapped
# in curly brackets {}.
robust_readline = function(user_prompt){
	if (interactive()){
		return_val = readline(user_prompt)
	} else {
		cat(user_prompt)
		return_val = readLines("stdin", n=1)
	}
	return(return_val)
}


# Function to attempt a function call multiple times if unsuccessful. Sometimes necessary for
# communication between R and Cytoscape (until a better workaround is found).
if_at_first_you_dont_succeed = function(fun, arg_lst, pause=5, attempts=10, x=1){
	sink(file("messages.Rout", open = "wt"), type="message") #Divert messages to a file instead of the console
	
	cat("Attempt number:", x, "\n")
	
	tryCatch(
		do.call(fun, arg_lst),
		error = function(e){
			Sys.sleep(pause)
			x = x + 1
			if (x > attempts){print("Last attempt unsuccessful. Returning."); return()}
			if_at_first_you_dont_succeed(fun, arg_lst, pause, attempts, x)
		}
	)
	
	sink(type="message") #Redirect messages to console again
}


# Function to export a Cytoscape network to a .pdf
Network_to_pdf_fn = function(filename, network_name=NULL){
if(file.exists(filename)){
Response = file.remove(filename)} #cytoscape hangs waiting for user response if file already exists; must therefore remove it first
exportImage(filename, type = "pdf", network=network_name)
}


# Function to initialize a WGCNA network
# If no chosen_power is provided, then user input is required to choose it based on a scale-
# free topology plot.
WGCNA_init_fn = function(
norm_counts_mat, 
norm_counts_row_names, 
norm_counts_col_names,
GOI_vec, #The vector of gene names which are of interest
altNodeNames=norm_counts_row_names, #If the node names should differ from the norm_counts_row_names, specify them here
chosen_power=NULL,
corType = "bicor",
SFT_plt_filename = "scale_free_topology.pdf",
load_TOM=TRUE,
TOM_filename="TOM.RData",
threshold=0.15,
generate_SFT_plt = TRUE
){
    
    # Transposing and converting to dataframe
    datExpr = as.data.frame(t(norm_counts_mat))
    names(datExpr) = norm_counts_row_names
    rownames(datExpr) = norm_counts_col_names
    
	SFT_plt_lst = list()
	if (generate_SFT_plt | is.null(chosen_power)){
		
		# Generating a set of candidate soft-thresholding powers
		# Note that WGCNA does not support powers > 30.
		powers = c(c(1:10), seq(from = 12, to=30, by=2))
		
		# Calling the network topology analysis function
		sft = pickSoftThreshold(datExpr, powerVector = powers, verbose = 5)
		
		# Setting the graphical parameters
		par(mar = c(5.1, 4.6, 4.1, 2.1), cex = 0.6)
		
		# Plotting the scale-free topology fit index as a function of the soft-thresholding power
		plot(
			sft$fitIndices[,1], 
			-sign(sft$fitIndices[,3])*sft$fitIndices[,2],
			xlab="Soft Threshold Power",
			ylab=expression("Scale Free Topology Model Fit, signed R"^2),
			type="n",
			main=paste("Scale independence")
		)
		text(
			sft$fitIndices[,1], 
			-sign(sft$fitIndices[,3])*sft$fitIndices[,2],
			labels=powers,
			cex=0.9,
			col="#ED1C24"
		)
		
		#Saving the plot
		SFT_plt_lst[["Model_fit"]] = recordPlot()
		
		# Plotting the mean connectivity as a function of the soft-thresholding power
		plot(
			sft$fitIndices[,1], 
			sft$fitIndices[,5],
			xlab="Soft Threshold Power",
			ylab="Mean Connectivity", 
			type="n",
			main=paste("Mean connectivity")
		)
		text(
			sft$fitIndices[,1], 
			sft$fitIndices[,5], 
			labels=powers, 
			cex=0.9,
			col="#ED1C24"
		)
		
		#Saving the plot
		SFT_plt_lst[["Mean_connectivity"]] = recordPlot()
		
		# Exporting the scale_free_topology plots
		pdf(paste(SFT_plt_filename, "_Model_fit", ".pdf", sep=""), width=3.25, height=3.25)
		replayPlot(SFT_plt_lst[["Model_fit"]])
		dev.off()
		print(sprintf("Saved Model Fit plot to %s", SFT_plt_filename))
		
		pdf(paste(SFT_plt_filename, "_Mean_connectivity", ".pdf", sep=""), width=3.25, height=3.25)
		replayPlot(SFT_plt_lst[["Mean_connectivity"]])
		dev.off()
		print(sprintf("Saved Mean Connectivity plot to %s", SFT_plt_filename))
		
		# Restoring the graphical parameters
		par(mar = c(5.1, 4.1, 4.1, 2.1), cex = 1)
		
		# Allowing the user to choose a soft thresholding power, if necessary
		if (is.null(chosen_power)){
			chosen_power = robust_readline("Based on the displayed plots, what \nsoft-thresholding power is desired?")
			chosen_power = as.numeric(chosen_power)
		}
		
		# Printing the chosen soft thresholding power
		print(sprintf("Chosen soft-thresholding power: %s", chosen_power))
		
	}
    
	# Strongly suggested in the WGCNA FAQ document
	if (corType=="bicor"){
		maxPOutliers=0.1
	} else {
		maxPOutliers=1
	}
	
    # Recalculate topological overlap if needed
    if (file.exists(TOM_filename) & load_TOM){
        print(sprintf("Loading TOM from %s", TOM_filename))
        load(TOM_filename)
        print("Finished loading TOM")
    } else {
		user_prompt = sprintf("\nThe TOM file \n\t%s\ncould not be found.", TOM_filename)
		user_prompt = paste(user_prompt, "Are you sure you want to calculate a new TOM?", sep="\n")
		user_prompt = paste(user_prompt, "If so, hit <Enter>. If not, hit <Esc>.", sep="\n")
		a = robust_readline(user_prompt)
        print("Calculating TOM")
        TOM = TOMsimilarityFromExpr(datExpr, power=chosen_power, corType=corType, maxPOutliers=maxPOutliers)
        save(TOM, file=TOM_filename)
        print("Finished calculating TOM")
		print(sprintf("Saved TOM to %s", TOM_filename))
    }
    
	# Filtering to only include the genes of interest
	sel_vec = norm_counts_row_names %in% GOI_vec #Returns a logical vector indicating whether the gene is of interest
	norm_counts_row_names_sub = norm_counts_row_names[sel_vec]
	altNodeNames_sub = altNodeNames[sel_vec]
	TOM_sub = as.matrix(TOM[sel_vec, sel_vec])
	dimnames(TOM_sub) = list(norm_counts_row_names_sub, norm_counts_row_names_sub)
	datExpr_sub = datExpr[,sel_vec]
	
	# Export the network into edge and node list files Cytoscape can read
	cyt = exportNetworkToCytoscape(
	TOM_sub,
	threshold=threshold,
	nodeNames=norm_counts_row_names_sub,
	altNodeNames=altNodeNames_sub)
	
	# Defining the node table
	node_table = cyt[["nodeData"]]
	node_table[["nodeAttr[nodesPresent, ]"]] = NULL #Getting rid of the empty column
	
	if (nrow(node_table) < 10){
		message(sprintf("Warning: %s nodes in network. The threshold is likely too high.", nrow(node_table)))
	}
	
	# Defining the edge table
	edge_table = cyt[["edgeData"]]
	
    return(
		list(
			"datExpr"=datExpr,
			"datExpr_sub"=datExpr_sub,
			"SFT_plt_lst"=SFT_plt_lst,
			"TOM"=TOM,
			"chosen_power"=chosen_power,
			"node_table"=node_table, 
			"edge_table"=edge_table
		)
	)
}


# Function to export a WGCNA network to Cytoscape
WGCNA_to_cytoscape_fn = function(
edge_table,
node_table,
edge_table_source_col_name="fromAltName",
edge_table_target_col_name="toAltName",
edge_table_filename=NULL, #Must include full path for Cytoscape
node_table_filename=NULL #Must include full path for Cytoscape
){
	
	# Setting the default edge_table_filename
	if (is.null(edge_table_filename)){
		edge_table_filename=paste(getwd(), "edge_table.txt", sep="/")
	}
	
	# Setting the default node_table_filename
	if (is.null(node_table_filename)){
		node_table_filename=paste(getwd(), "node_table.txt", sep="/")
	}
	
	# Exporting the node and edge tables
	write.table(edge_table, edge_table_filename, sep="\t", row.names = FALSE, quote=FALSE)
	write.table(node_table, node_table_filename, sep="\t", row.names = FALSE, quote=FALSE)
	
	# Setting which edge table columns will be the source and target columns for the network
	source_col = match(edge_table_source_col_name, colnames(edge_table))
	target_col = match(edge_table_target_col_name, colnames(edge_table))
	
	# Divert messages to a file instead of the console
	sink(file("messages.Rout", open = "wt"), type="message") 
	
	# Import the edge table into Cytoscape to initialize the network
	tryCatch(
		commandsPOST(
			paste(
				'network import file file=', edge_table_filename, 
				' firstRowAsColumnNames=true',
				' startLoadRow=1',
				' indexColumnSourceInteraction=', source_col,
				' indexColumnTargetInteraction=', target_col,
				sep=''
			)
		),
		
		# If the network is large, Cytoscape waits for user confirmation to continue, causing 
		# subsequent errors. Creating a network view is a workaround.
		error = function(e){
			commandsPOST(sprintf('view create network="%s"', edge_table_filename))
		}
	)
	
	# Redirect messages to console again
	sink(type="message") 
	
	# If Cytoscape isn't finished loading the initial network from edge_table, it will reject R's
	# attempt to load node_table. Finite, periodic attempts to load the node table is a workaround.
	if_at_first_you_dont_succeed(loadTableData, list(node_table, data.key.column = "altName", table = "node", table.key.column = "name"))	
}


network_aesthetics_fn = function(
	genotypes,
	Dir,
	edge_table, 
	genotype_col_lst, #list([genotypeA]=[hex color], [genotypeB]=[hex color], ...)
	edge_col_vec, #c([down hex color], [up hex color])
	node_bord_col_vec, #c([up & down hex color], [up hex color], [down hex color])
	node_table=NULL){
	
	if (!all(genotypes %in% names(genotype_col_lst))){
		stop("Not all genotypes are in names(genotype_col_lst).")
	}
	
	# Only the colors of the Genotypes involved in the network are needed.
	genotype_col_lst = genotype_col_lst[genotypes]
	
	if (length(genotype_col_lst) == 1){
		
		# A workaround to enable a pie chart to be constructed for a single genotype;
		# the Dummy color will not actually be used.
		genotype_col_lst[["Dummy"]] = "#000000"
		node_table[["Dummy_sig"]] = 0
		
		# If Cytoscape isn't finished loading the initial network from edge_table, it will reject R's
		# attempt to load node_table. Finite, periodic attempts to load the node table is a workaround.
		if_at_first_you_dont_succeed(loadTableData, list(node_table, data.key.column = "altName", table = "node", table.key.column = "name"))
	}

	setNodeFillOpacityDefault(0) #Making the Node fills transparent
	setNodeFontSizeDefault(20) #was 6 
	setNodeBorderWidthDefault(0)
	setNodeShapeDefault("ELLIPSE")
	setNodeWidthDefault(40) #was 20 
	setNodeHeightDefault(40) #was 20 
	
	setNodeCustomPieChart(columns=paste(names(genotype_col_lst), "_Tniche", sep=""), colors=as.character(genotype_col_lst), slot=1)
	
	setEdgeLineWidthMapping('cor_coef_mag', range(edge_table[["cor_coef_mag"]]), c(0.1, 2))
	setEdgeColorMapping("cor_coef_dir", table.column.values=c(0, 1), colors=edge_col_vec, mapping.type="d")
	setNodeFontFaceMapping("bold_node_label", table.column.values=c(0, 1), fonts=c("Arial Italic,plain,20", "Arial Bold Italic,plain,20"))

	# For "Directionless" networks
	# if (!is.null(Tniche_lst_up)){
	if (Dir=="Directionless"){
		setNodeBorderWidthDefault(5)
		setNodeBorderColorMapping("perc_sig_up", table.column.values=c(0, 1), 
			colors=node_bord_col_vec[2:length(node_bord_col_vec)], mapping.type="d", default.color=node_bord_col_vec[1])
	}
}


General_network_fn = function(
Master_Tniche_lst,
Sex, 
Dir,
genotypes_1, #Genotypes that will contribute to the node set, node pie chart, and samples used in constructing the network
col_info_df, #full, not subsetted
row_info_df, #full, not subsetted
norm_counts_mat, #full, not subsetted
genotypes_2=NULL, #Genotypes that will contribute only to the node pie chart
genotypes_3=NULL, #Genotypes that will contribute only to the samples used in constructing the network
chosen_power=NULL,
corType="bicor",
load_TOM=FALSE,
threshold=0.15,
edge_table_filename=NULL, #Must include full path for Cytoscape
node_table_filename=NULL, #Must include full path for Cytoscape
add_generic_aesthetics=TRUE,
genotype_col_lst=NULL, #Must be specified if add_generic_aesthetics is TRUE
edge_col_vec=NULL, #Must be specified if add_generic_aesthetics is TRUE
node_bord_col_vec=NULL, #Must be specified if add_generic_aesthetics is TRUE
cytoscape_session_filename="WGCNA_net.cys",
network_image_filename="WGCNA_net.pdf",
generate_SFT_plt=TRUE,
TOM_filename="TOM.RData",
SFT_plt_filename="SFT_plt.pdf"
){
	
	# Defining the genotypes that will be used to construct the node pie charts
	pie_genotypes = union(genotypes_1, genotypes_2)
	
	# Defining the genotypes that will be used to construct the WGCNA network
	sample_genotypes = union(genotypes_1, genotypes_3)
	
	# Defining the results folder and subfolders
	results_folder = "WGCNA Network Results"
	SFT_plt_folder = paste(results_folder, "SFT Plots", sep="/")
	TOM_folder = paste(results_folder, "TOMs", sep="/")
	
	# Defining the TNdfL (Transcriptional Niche dataframe List) and Tniche_lst
	TNdfL = Master_Tniche_lst[[Sex]][[Dir]][pie_genotypes]
	Tniche_lst = list()
	for (genotype in pie_genotypes){
		Tniche_lst[[genotype]] = TNdfL[[genotype]][["FlyBase_ID"]]
	}
	
	# For "Directionless" networks which contain both up- and down-regulated genes there should be
	# a visual property to indicate which nodes are up- and/or down-regulated (it's possible to
	# be both since a given gene can be up-regulated in one transcriptional niche and down-
	# regulated in another).
	if (Dir=="Directionless"){
		TNdfL_up = Master_Tniche_lst[[Sex]][["Up"]]
		Tniche_lst_up = list()
		for (genotype in names(TNdfL_up)){
			Tniche_lst_up[[genotype]] = TNdfL_up[[genotype]][["FlyBase_ID"]]
		}
	} else {
		Tniche_lst_up=NULL
	}
	
	# Defining the vector will all FlyBase_ID's of all candidate nodes in the network (in all genotypes_1 Tniches)
	node_FBID_vec = c()
	for (FBID_vec in Tniche_lst[genotypes_1]){
		node_FBID_vec = union(node_FBID_vec, FBID_vec)
	}
	
	# Creating subsets of norm_counts_mat, row_info_df, and col_info_df that only contain the pertinent
	# genes and samples for the WGCNA network. Note that norm_counts_mat_sub still contains all genes (See WGCNA FAQ doc item #2).
	norm_counts_mat_sub = norm_counts_mat[, col_info_df[["Sex"]] == Sex & col_info_df[["Genotype"]] %in% sample_genotypes]
	col_info_df_sub = col_info_df[col_info_df[["Sex"]] == Sex & col_info_df[["Genotype"]] %in% sample_genotypes,]
	abbr_sample_names = gsub("_L001_sorted.bam", "", rownames(col_info_df_sub))
	norm_counts_col_names = paste(
		col_info_df_sub[["Sex"]], col_info_df_sub[["Genotype"]], col_info_df_sub[["Line"]], abbr_sample_names, sep="."
	)
	
	# Generating the node and edge tables
	init_lst = WGCNA_init_fn(
		norm_counts_mat_sub, 
		row_info_df[["FlyBase_ID"]], 
		norm_counts_col_names,
		GOI_vec=node_FBID_vec,
		altNodeNames=row_info_df[["Gene_symbol"]],
		chosen_power=chosen_power,
		corType = corType,
		SFT_plt_filename=SFT_plt_filename,
		load_TOM=load_TOM,
		TOM_filename=TOM_filename,
		threshold=threshold,
		generate_SFT_plt = generate_SFT_plt
	)
	
	node_table = init_lst[["node_table"]]
	edge_table = init_lst[["edge_table"]]
	
	# Adding a node_table column for each Genotype which indicates whether the gene is part of
	# the respective Genotype's transcriptional niche (1) or not (0)
	for (genotype in pie_genotypes){
		node_table[[paste(genotype,"_Tniche", sep="")]] = as.numeric(node_table[["nodeName"]] %in% Tniche_lst[[genotype]])
	}
	
	# For "Directionless" networks, a perc_sig_up column is added to the node table so that a mapping
	# to the node border's color can be made that indicates whether the gene is up- or down-regulated
	# in the transcriptional niches in which that gene is significant. If there is disagreement between
	# the different niches (e.g. one niche is up and the other is down), then a third border color is used.
	if (Dir=="Directionless"){
		for (genotype in pie_genotypes){
			node_table[[paste(genotype,"_up",sep="")]] = as.numeric(node_table[["nodeName"]] %in% Tniche_lst_up[[genotype]])
		}
		
		node_table[["perc_sig_up"]] = apply(
			node_table, 1, function(x){
				paralog_cols = x[paste(pie_genotypes, "_Tniche",sep="")]
				up_cols = x[paste(pie_genotypes, "_up", sep="")]
				sig_up_cols = up_cols[as.logical(as.numeric(paralog_cols))]
				return (mean(as.numeric(sig_up_cols)))
			}
		)
	}
	
	# Adding a bold_node_label column to node_table to determine which node labels should be bolded,
	# based on the number of edges they have.
	node_table[["n_edges"]] = 0
	for (i in 1:nrow(node_table)){
		node = node_table[i,"nodeName"]
		sel_vec = edge_table[["fromNode"]] == node | edge_table[["toNode"]] == node
		temp_edge_table = edge_table[sel_vec,]
		n_edges = nrow(temp_edge_table)
		node_table[i,"n_edges"] = n_edges
	}
	
	n_edge_threshold = quantile(node_table[["n_edges"]], 0.9)
	node_table[["bold_node_label"]] = 0
	for (i in 1:nrow(node_table)){
		if(node_table[i,"n_edges"] > n_edge_threshold){
			node_table[i,"bold_node_label"] = 1
		}
	}
	
	# Adding correlation coefficients to the edge table
	datExpr_sub = init_lst[["datExpr_sub"]]
	cor_mat = cor(datExpr_sub)
	cor_cyt = exportNetworkToCytoscape(cor_mat, threshold=-Inf)
	cor_edge_table = cor_cyt[["edgeData"]]
	cor_edge_table[["cor_coef_mag"]] = abs(cor_edge_table[["weight"]])
	cor_edge_table[["cor_coef_dir"]] = as.numeric(cor_edge_table[["weight"]] > 0)
	cor_edge_table[["merge_by"]] = paste(cor_edge_table[["fromNode"]], cor_edge_table[["toNode"]])
	cor_edge_table = cor_edge_table[,c("merge_by", "cor_coef_mag", "cor_coef_dir")]
	edge_table[["merge_by"]] = paste(edge_table[["fromNode"]], edge_table[["toNode"]])
	edge_table = merge(edge_table, cor_edge_table, by="merge_by", all.x=TRUE)
	
	# For some reason, Cytoscape merges the tables of the new network with that of the old network
	# if the old one is not deleted. There's probably a better way around this, but for now this
	# workaround will have to do.
	user_prompt = "Are you finished with the current network(s)? It/They must be deleted"
	user_prompt = paste(user_prompt, "before constructing the next one.", sep="\n")
	user_prompt = paste(user_prompt, "Hit <Enter> when finished to proceed.", sep="\n")
	a = robust_readline(user_prompt)
	deleteAllNetworks()
	
	# Exporting the network to Cytoscape
	WGCNA_to_cytoscape_fn(
	edge_table,
	node_table,
	edge_table_source_col_name="fromAltName",
	edge_table_target_col_name="toAltName",
	edge_table_filename=edge_table_filename, #Must include full path for Cytoscape
	node_table_filename=node_table_filename #Must include full path for Cytoscape
	)
	
	# Applying generic aesthetics
	if (add_generic_aesthetics){
		network_aesthetics_fn(
			genotypes=pie_genotypes,
			Dir=Dir,
			edge_table=edge_table, 
			genotype_col_lst=genotype_col_lst,
			edge_col_vec=edge_col_vec,
			node_bord_col_vec=node_bord_col_vec,
			node_table=node_table
		)
	}
	
	# Renaming the network
	renameNetwork(cytoscape_session_filename)
	
	# Saving the Cytoscape session
	saveSession(filename=cytoscape_session_filename)
	print(sprintf("Saved Cytoscape session to %s", cytoscape_session_filename))
	
	# The yFiles layouts are applied manually here, since they cannot be automated
	# due to copyright restrictions. Note that the exact layout depends on a random seed,
	# so it can be changed somewhat by reapplying the layout.	
	user_prompt = "You may now manually customize the network (e.g. with yFiles or MCODE)."
	user_prompt = paste(user_prompt, "Hit <Enter> when finished to both save the Cytoscape", sep="\n")
	user_prompt = paste(user_prompt, "session and export the network to .pdf.", sep="\n")
	a = robust_readline(user_prompt)
	
	# Saving the Cytoscape session
	sink(file("messages.Rout", open = "wt"), type="message") #Divert "This file has been overwritten" message to a file
	saveSession(filename=cytoscape_session_filename)
	sink(type="message") #Redirect messages to console again
	print(sprintf("Saved Cytoscape session to %s", cytoscape_session_filename))
	
	# Exporting the Cytoscape network to a .pdf
	Network_to_pdf_fn(network_image_filename)
	print(sprintf("Saved network image to %s", network_image_filename))
	
    return(
		list(
			"datExpr"=init_lst[["datExpr"]],
			"datExpr_sub"=init_lst[["datExpr_sub"]],
			"SFT_plt_lst"=init_lst[["SFT_plt_lst"]],
			"TOM"=init_lst[["TOM"]],
			"chosen_power"=init_lst[["chosen_power"]],
			"node_table"=node_table, 
			"edge_table"=edge_table,
			"cor_edge_table"=cor_edge_table,
			"Tniche_lst"=Tniche_lst,
			"Tniche_lst_up"=Tniche_lst_up
		)
	)
}


#############################################################################################
#									WGCNA NETWORKS
#############################################################################################

RedDiv_df = RedDiv_df_lst[["Male"]]
AddEpi_df = AddEpi_df_lst[["Male"]]

# Defining redundant genes as those which are not significantly diverse 
redundant_Tniche_FlyBase_ID_vec = RedDiv_df[["FlyBase_ID"]][!RedDiv_df[[Sig_Div_colname]]]

# Defining redundant genes as those which are significantly diverse
diverse_Tniche_FlyBase_ID_vec = RedDiv_df[["FlyBase_ID"]][RedDiv_df[[Sig_Div_colname]]]

# Defining additive genes as those which are not significantly epistatic
additive_Tniche_FlyBase_ID_vec = AddEpi_df[["FlyBase_ID"]][!AddEpi_df[[Sig_Epi_colname]]]

# Defining epistatic genes as those which are significantly epistatic
epistatic_Tniche_FlyBase_ID_vec = AddEpi_df[["FlyBase_ID"]][AddEpi_df[[Sig_Epi_colname]]]

Master_Tniche_lst_Red = Master_Tniche_lst
for (genotype in Full_Tniche_genotype_vec){
	TNdf = Master_Tniche_lst_Red[["Male"]][["Directionless"]][[genotype]]
	sel_vec = TNdf[["FlyBase_ID"]] %in% redundant_Tniche_FlyBase_ID_vec
	TNdf = TNdf[sel_vec,]
	Master_Tniche_lst_Red[["Male"]][["Directionless"]][[genotype]] = TNdf
}

Master_Tniche_lst_Div = Master_Tniche_lst
for (genotype in Full_Tniche_genotype_vec){
	TNdf = Master_Tniche_lst_Div[["Male"]][["Directionless"]][[genotype]]
	sel_vec = TNdf[["FlyBase_ID"]] %in% diverse_Tniche_FlyBase_ID_vec
	TNdf = TNdf[sel_vec,]
	Master_Tniche_lst_Div[["Male"]][["Directionless"]][[genotype]] = TNdf
}

Master_Tniche_lst_Add = Master_Tniche_lst
for (genotype in Full_Tniche_genotype_vec){
	TNdf = Master_Tniche_lst_Add[["Male"]][["Directionless"]][[genotype]]
	sel_vec = TNdf[["FlyBase_ID"]] %in% additive_Tniche_FlyBase_ID_vec
	TNdf = TNdf[sel_vec,]
	Master_Tniche_lst_Add[["Male"]][["Directionless"]][[genotype]] = TNdf
}

Master_Tniche_lst_Epi = Master_Tniche_lst
for (genotype in Full_Tniche_genotype_vec){
	TNdf = Master_Tniche_lst_Epi[["Male"]][["Directionless"]][[genotype]]
	sel_vec = TNdf[["FlyBase_ID"]] %in% epistatic_Tniche_FlyBase_ID_vec
	TNdf = TNdf[sel_vec,]
	Master_Tniche_lst_Epi[["Male"]][["Directionless"]][[genotype]] = TNdf
}


# Obp50a-d, Pos: threshold = .16
# Redundant (not Div): threshold = .16
# # Redundant (not Div and CoV < 0.2): threshold = .11
# Diverse: threshold = .06
# Additive: threshold = .16
# Epistatic: threshold = .06

network_folder = "WGCNA Networks"
create_folder_fn(network_folder)

SFT_plt_folder = paste(network_folder, "SFT plots", sep="/")
network_image_folder = paste(network_folder, "WGCNA images", sep="/")
cytoscape_session_folder = paste(network_folder, "Cytoscape Sessions", sep="/")
TOM_folder = paste(network_folder, "Topological Overlap Matrices", sep="/")

create_folder_fn(SFT_plt_folder)
create_folder_fn(network_image_folder)
create_folder_fn(cytoscape_session_folder)
create_folder_fn(TOM_folder)


# Obp50abcdPos Network
	genotypes_1 = c("Obp50a", "Obp50b", "Obp50c", "Obp50d", "Obp50Pos")
	genotypes_2 = c("Obp50a", "Obp50b", "Obp50c", "Obp50d", "Obp50Pos")
	genotypes_3 = c("Obp50Pos", "Obp50Neg")
	corType = "bicor"
	chosen_power = 10
	threshold = .16
	TOM_filename = "Obp50abcdPos_10_TOM.RData"
	SFT_plt_filename = "Obp50abcdPos_10_SFT_plt"
	cytoscape_session_filename = "Obp50abcdPos_10_0.16.cys"
	network_image_filename = "Obp50abcdPos_10_0.16.pdf"
	
	network_output_lst = General_network_fn(
	Master_Tniche_lst=Master_Tniche_lst,
	Sex="Male", 
	Dir="Directionless",
	genotypes_1=genotypes_1,
	genotypes_2=genotypes_2,
	genotypes_3=genotypes_3,
	col_info_df=col_info_df,
	row_info_df=row_info_df,
	norm_counts_mat=norm_counts_mat,
	chosen_power=chosen_power,
	corType = corType,
	load_TOM=TRUE,
	threshold=threshold,
	edge_table_filename=NULL, #If not NULL, must include full path for Cytoscape
	node_table_filename=NULL, #If not NULL, must include full path for Cytoscape
	add_generic_aesthetics=TRUE,
	genotype_col_lst=genotype_col_lst,
	edge_col_vec=edge_col_vec,
	node_bord_col_vec=node_bord_col_vec,
	cytoscape_session_filename=paste(cytoscape_session_folder, cytoscape_session_filename, sep="/"),
	network_image_filename=paste(network_image_folder, network_image_filename, sep="/"),
	generate_SFT_plt=TRUE,
	TOM_filename=paste(TOM_folder, TOM_filename, sep="/"),
	SFT_plt_filename=paste(SFT_plt_folder, SFT_plt_filename, sep="/")
	)


# Redundant Network
	genotypes_1 = c("Obp50a", "Obp50b", "Obp50c", "Obp50d", "Obp50Pos")
	genotypes_2 = c("Obp50a", "Obp50b", "Obp50c", "Obp50d", "Obp50Pos")
	genotypes_3 = c("Obp50Pos", "Obp50Neg")
	corType = "bicor"
	chosen_power = 10
	threshold = .16
	TOM_filename = "Obp50abcdPos_10_TOM.RData"
	SFT_plt_filename = "Obp50abcdPos_10_SFT_plt"
	cytoscape_session_filename = "Obp50abcdPos_Redundant_10_0.16.cys"
	network_image_filename = "Obp50abcdPos_Redundant_10_0.16.pdf"
	
	network_output_lst = General_network_fn(
	Master_Tniche_lst=Master_Tniche_lst_Red,
	Sex="Male", 
	Dir="Directionless",
	genotypes_1=genotypes_1,
	genotypes_2=genotypes_2,
	genotypes_3=genotypes_3,
	col_info_df=col_info_df,
	row_info_df=row_info_df,
	norm_counts_mat=norm_counts_mat,
	chosen_power=chosen_power,
	corType = corType,
	load_TOM=TRUE,
	threshold=threshold,
	edge_table_filename=NULL, #If not NULL, must include full path for Cytoscape
	node_table_filename=NULL, #If not NULL, must include full path for Cytoscape
	add_generic_aesthetics=TRUE,
	genotype_col_lst=genotype_col_lst,
	edge_col_vec=edge_col_vec,
	node_bord_col_vec=node_bord_col_vec,
	cytoscape_session_filename=paste(cytoscape_session_folder, cytoscape_session_filename, sep="/"),
	network_image_filename=paste(network_image_folder, network_image_filename, sep="/"),
	generate_SFT_plt=FALSE,
	TOM_filename=paste(TOM_folder, TOM_filename, sep="/"),
	SFT_plt_filename=paste(SFT_plt_folder, SFT_plt_filename, sep="/")
	)


# Diverse Network
	genotypes_1 = c("Obp50a", "Obp50b", "Obp50c", "Obp50d", "Obp50Pos")
	genotypes_2 = c("Obp50a", "Obp50b", "Obp50c", "Obp50d", "Obp50Pos")
	genotypes_3 = c("Obp50Pos", "Obp50Neg")
	corType = "bicor"
	chosen_power = 10
	threshold = .06
	TOM_filename = "Obp50abcdPos_10_TOM.RData"
	SFT_plt_filename = "Obp50abcdPos_10_SFT_plt"
	cytoscape_session_filename = "Obp50abcdPos_Diverse_10_0.06.cys"
	network_image_filename = "Obp50abcdPos_Diverse_10_0.06.pdf"
	
	network_output_lst = General_network_fn(
	Master_Tniche_lst=Master_Tniche_lst_Div,
	Sex="Male", 
	Dir="Directionless",
	genotypes_1=genotypes_1,
	genotypes_2=genotypes_2,
	genotypes_3=genotypes_3,
	col_info_df=col_info_df,
	row_info_df=row_info_df,
	norm_counts_mat=norm_counts_mat,
	chosen_power=chosen_power,
	corType = corType,
	load_TOM=TRUE,
	threshold=threshold,
	edge_table_filename=NULL, #If not NULL, must include full path for Cytoscape
	node_table_filename=NULL, #If not NULL, must include full path for Cytoscape
	add_generic_aesthetics=TRUE,
	genotype_col_lst=genotype_col_lst,
	edge_col_vec=edge_col_vec,
	node_bord_col_vec=node_bord_col_vec,
	cytoscape_session_filename=paste(cytoscape_session_folder, cytoscape_session_filename, sep="/"),
	network_image_filename=paste(network_image_folder, network_image_filename, sep="/"),
	generate_SFT_plt=FALSE,
	TOM_filename=paste(TOM_folder, TOM_filename, sep="/"),
	SFT_plt_filename=paste(SFT_plt_folder, SFT_plt_filename, sep="/")
	)


# Additive Network
	genotypes_1 = c("Obp50a", "Obp50b", "Obp50c", "Obp50d", "Obp50Pos")
	genotypes_2 = c("Obp50a", "Obp50b", "Obp50c", "Obp50d", "Obp50Pos")
	genotypes_3 = c("Obp50Pos", "Obp50Neg")
	corType = "bicor"
	chosen_power = 10
	threshold = .16
	TOM_filename = "Obp50abcdPos_10_TOM.RData"
	SFT_plt_filename = "Obp50abcdPos_10_SFT_plt"
	cytoscape_session_filename = "Obp50abcdPos_Additive_10_0.16.cys"
	network_image_filename = "Obp50abcdPos_Additive_10_0.16.pdf"
	
	network_output_lst = General_network_fn(
	Master_Tniche_lst=Master_Tniche_lst_Add,
	Sex="Male", 
	Dir="Directionless",
	genotypes_1=genotypes_1,
	genotypes_2=genotypes_2,
	genotypes_3=genotypes_3,
	col_info_df=col_info_df,
	row_info_df=row_info_df,
	norm_counts_mat=norm_counts_mat,
	chosen_power=chosen_power,
	corType = corType,
	load_TOM=TRUE,
	threshold=threshold,
	edge_table_filename=NULL, #If not NULL, must include full path for Cytoscape
	node_table_filename=NULL, #If not NULL, must include full path for Cytoscape
	add_generic_aesthetics=TRUE,
	genotype_col_lst=genotype_col_lst,
	edge_col_vec=edge_col_vec,
	node_bord_col_vec=node_bord_col_vec,
	cytoscape_session_filename=paste(cytoscape_session_folder, cytoscape_session_filename, sep="/"),
	network_image_filename=paste(network_image_folder, network_image_filename, sep="/"),
	generate_SFT_plt=FALSE,
	TOM_filename=paste(TOM_folder, TOM_filename, sep="/"),
	SFT_plt_filename=paste(SFT_plt_folder, SFT_plt_filename, sep="/")
	)


# Epistatic Network
	genotypes_1 = c("Obp50a", "Obp50b", "Obp50c", "Obp50d", "Obp50Pos")
	genotypes_2 = c("Obp50a", "Obp50b", "Obp50c", "Obp50d", "Obp50Pos")
	genotypes_3 = c("Obp50Pos", "Obp50Neg")
	corType = "bicor"
	chosen_power = 10
	threshold = .06
	TOM_filename = "Obp50abcdPos_10_TOM.RData"
	SFT_plt_filename = "Obp50abcdPos_10_SFT_plt"
	cytoscape_session_filename = "Obp50abcdPos_Epistatic_10_0.06.cys"
	network_image_filename = "Obp50abcdPos_Epistatic_10_0.06.pdf"
	
	network_output_lst = General_network_fn(
	Master_Tniche_lst=Master_Tniche_lst_Epi,
	Sex="Male", 
	Dir="Directionless",
	genotypes_1=genotypes_1,
	genotypes_2=genotypes_2,
	genotypes_3=genotypes_3,
	col_info_df=col_info_df,
	row_info_df=row_info_df,
	norm_counts_mat=norm_counts_mat,
	chosen_power=chosen_power,
	corType = corType,
	load_TOM=TRUE,
	threshold=threshold,
	edge_table_filename=NULL, #If not NULL, must include full path for Cytoscape
	node_table_filename=NULL, #If not NULL, must include full path for Cytoscape
	add_generic_aesthetics=TRUE,
	genotype_col_lst=genotype_col_lst,
	edge_col_vec=edge_col_vec,
	node_bord_col_vec=node_bord_col_vec,
	cytoscape_session_filename=paste(cytoscape_session_folder, cytoscape_session_filename, sep="/"),
	network_image_filename=paste(network_image_folder, network_image_filename, sep="/"),
	generate_SFT_plt=FALSE,
	TOM_filename=paste(TOM_folder, TOM_filename, sep="/"),
	SFT_plt_filename=paste(SFT_plt_folder, SFT_plt_filename, sep="/")
	)


# Obp50a Network
	genotypes_1 = c("Obp50a")
	genotypes_2 = c("Obp50a", "Obp50b", "Obp50c", "Obp50d", "Obp50Pos")
	genotypes_3 = c("Obp50Pos", "Obp50Neg")
	corType = "bicor"
	chosen_power = 10
	threshold = .29
	TOM_filename = "Obp50a_10_TOM.RData"
	SFT_plt_filename = "Obp50a_10_SFT_plt"
	cytoscape_session_filename = "Obp50a_10_0.29.cys"
	network_image_filename = "Obp50a_10_0.29.pdf"
	
	network_output_lst = General_network_fn(
	Master_Tniche_lst=Master_Tniche_lst,
	Sex="Male", 
	Dir="Directionless",
	genotypes_1=genotypes_1,
	genotypes_2=genotypes_2,
	genotypes_3=genotypes_3,
	col_info_df=col_info_df,
	row_info_df=row_info_df,
	norm_counts_mat=norm_counts_mat,
	chosen_power=chosen_power,
	corType = corType,
	load_TOM=TRUE,
	threshold=threshold,
	edge_table_filename=NULL, #If not NULL, must include full path for Cytoscape
	node_table_filename=NULL, #If not NULL, must include full path for Cytoscape
	add_generic_aesthetics=TRUE,
	genotype_col_lst=genotype_col_lst,
	edge_col_vec=edge_col_vec,
	node_bord_col_vec=node_bord_col_vec,
	cytoscape_session_filename=paste(cytoscape_session_folder, cytoscape_session_filename, sep="/"),
	network_image_filename=paste(network_image_folder, network_image_filename, sep="/"),
	generate_SFT_plt=TRUE,
	TOM_filename=paste(TOM_folder, TOM_filename, sep="/"),
	SFT_plt_filename=paste(SFT_plt_folder, SFT_plt_filename, sep="/")
	)


# Obp50c Network
	genotypes_1 = c("Obp50c")
	genotypes_2 = c("Obp50a", "Obp50b", "Obp50c", "Obp50d", "Obp50Pos")
	genotypes_3 = c("Obp50Pos", "Obp50Neg")
	corType = "bicor"
	chosen_power = 12
	threshold = 0.14
	TOM_filename = "Obp50c_12_TOM.RData"
	SFT_plt_filename = "Obp50c_12_SFT_plt"
	cytoscape_session_filename = "Obp50c_12_0.14.cys"
	network_image_filename = "Obp50c_12_0.14.pdf"
	
	network_output_lst = General_network_fn(
	Master_Tniche_lst=Master_Tniche_lst,
	Sex="Male", 
	Dir="Directionless",
	genotypes_1=genotypes_1,
	genotypes_2=genotypes_2,
	genotypes_3=genotypes_3,
	col_info_df=col_info_df,
	row_info_df=row_info_df,
	norm_counts_mat=norm_counts_mat,
	chosen_power=chosen_power,
	corType = corType,
	load_TOM=TRUE,
	threshold=threshold,
	edge_table_filename=NULL, #If not NULL, must include full path for Cytoscape
	node_table_filename=NULL, #If not NULL, must include full path for Cytoscape
	add_generic_aesthetics=TRUE,
	genotype_col_lst=genotype_col_lst,
	edge_col_vec=edge_col_vec,
	node_bord_col_vec=node_bord_col_vec,
	cytoscape_session_filename=paste(cytoscape_session_folder, cytoscape_session_filename, sep="/"),
	network_image_filename=paste(network_image_folder, network_image_filename, sep="/"),
	generate_SFT_plt=TRUE,
	TOM_filename=paste(TOM_folder, TOM_filename, sep="/"),
	SFT_plt_filename=paste(SFT_plt_folder, SFT_plt_filename, sep="/")
	)


# Obp50d Network
	genotypes_1 = c("Obp50d")
	genotypes_2 = c("Obp50a", "Obp50b", "Obp50c", "Obp50d", "Obp50Pos")
	genotypes_3 = c("Obp50Pos", "Obp50Neg")
	corType = "bicor"
	chosen_power = 14
	threshold = 0.16
	TOM_filename = "Obp50d_14_TOM.RData"
	SFT_plt_filename = "Obp50d_14_SFT_plt"
	cytoscape_session_filename = "Obp50d_14_0.16.cys"
	network_image_filename = "Obp50d_14_0.16.pdf"
	
	network_output_lst = General_network_fn(
	Master_Tniche_lst=Master_Tniche_lst,
	Sex="Male", 
	Dir="Directionless",
	genotypes_1=genotypes_1,
	genotypes_2=genotypes_2,
	genotypes_3=genotypes_3,
	col_info_df=col_info_df,
	row_info_df=row_info_df,
	norm_counts_mat=norm_counts_mat,
	chosen_power=chosen_power,
	corType = corType,
	load_TOM=TRUE,
	threshold=threshold,
	edge_table_filename=NULL, #If not NULL, must include full path for Cytoscape
	node_table_filename=NULL, #If not NULL, must include full path for Cytoscape
	add_generic_aesthetics=TRUE,
	genotype_col_lst=genotype_col_lst,
	edge_col_vec=edge_col_vec,
	node_bord_col_vec=node_bord_col_vec,
	cytoscape_session_filename=paste(cytoscape_session_folder, cytoscape_session_filename, sep="/"),
	network_image_filename=paste(network_image_folder, network_image_filename, sep="/"),
	generate_SFT_plt=TRUE,
	TOM_filename=paste(TOM_folder, TOM_filename, sep="/"),
	SFT_plt_filename=paste(SFT_plt_folder, SFT_plt_filename, sep="/")
	)
