# Supplementary material for: Functional Diversification, Redundancy, and Epistasis among Paralogs of the Drosophila melanogaster Obp50a–d Gene Cluster
Source: Mol Biol Evol. 2021 Feb 9;38(5):2030–44. doi: 10.1093/molbev/msab004 (PMC8097280; doi:10.1093/molbev/msab004)
Supplement: msab004_Supplementary_Data [file msab004_supplementary_data.zip › Supp data file 5 - Starvation resistance data.xlsx]

## Sheet: Experiments on controls
Supplementary data file 5 - Starvation resistance data (experiments on controls)
Experiment	Sex	Mated_status	Genotype	Line	Vial	Time_hrs	Censor
1	Female	mated	Obp50Pos	Obp50Pos_8	1_Obp50Pos_8_1	41	0
1	Female	mated	Obp50Pos	Obp50Pos_8	1_Obp50Pos_8_1	41	0
1	Female	mated	Obp50Pos	Obp50Pos_8	1_Obp50Pos_8_1	41	0
1	Female	mated	Obp50Pos	Obp50Pos_8	1_Obp50Pos_8_1	48	0
1	Female	mated	Obp50Pos	Obp50Pos_8	1_Obp50Pos_8_1	48	0
1	Female	mated	Obp50Pos	Obp50Pos_8	1_Obp50Pos_8_2	24	0
1	Female	mated	Obp50Pos	Obp50Pos_8	1_Obp50Pos_8_2	41	0
1	Female	mated	Obp50Pos	Obp50Pos_8	1_Obp50Pos_8_2	41	0
1	Female	mated	Obp50Pos	Obp50Pos_8	1_Obp50Pos_8_2	41	0
1	Female	mated	Obp50Pos	Obp50Pos_8	1_Obp50Pos_8_2	65	0
1	Female	mated	Obp50Pos	Obp50Pos_8	1_Obp50Pos_8_3	41	0
1	Female	mated	Obp50Pos	Obp50Pos_8	1_Obp50Pos_8_3	41	0
1	Female	mated	Obp50Pos	Obp50Pos_8	1_Obp50Pos_8_3	41	0
1	Female	mated	Obp50Pos	Obp50Pos_8	1_Obp50Pos_8_3	41	0
1	Female	mated	Obp50Pos	Obp50Pos_8	1_Obp50Pos_8_3	41	0
1	Female	mated	Obp50Pos	Obp50Pos_8	1_Obp50Pos_8_4	41	0
1	Female	mated	Obp50Pos	Obp50Pos_8	1_Obp50Pos_8_4	41	0
1	Female	mated	Obp50Pos	Obp50Pos_8	1_Obp50Pos_8_4	48	0
1	Female	mated	Obp50Pos	Obp50Pos_8	1_Obp50Pos_8_4	48	0
1	Female	mated	Obp50Pos	Obp50Pos_8	1_Obp50Pos_8_4	48	0
1	Female	mated	Obp50Pos	Obp50Pos_8	1_Obp50Pos_8_5	41	0
1	Female	mated	Obp50Pos	Obp50Pos_8	1_Obp50Pos_8_5	41	0
1	Female	mated	Obp50Pos	Obp50Pos_8	1_Obp50Pos_8_5	41	0
1	Female	mated	Obp50Pos	Obp50Pos_8	1_Obp50Pos_8_5	41	0
1	Female	mated	Obp50Pos	Obp50Pos_8	1_Obp50Pos_8_5	41	0
1	Female	mated	Obp50Pos	Obp50Pos_8	1_Obp50Pos_8_6	41	0
1	Female	mated	Obp50Pos	Obp50Pos_8	1_Obp50Pos_8_6	41	0
1	Female	mated	Obp50Pos	Obp50Pos_8	1_Obp50Pos_8_6	41	0
1	Female	mated	Obp50Pos	Obp50Pos_8	1_Obp50Pos_8_6	48	0
1	Female	mated	Obp50Pos	Obp50Pos_8	1_Obp50Pos_8_6	48	0
1	Female	mated	Obp50Pos	Obp50Pos_8	1_Obp50Pos_8_7	24	0
1	Female	mated	Obp50Pos	Obp50Pos_8	1_Obp50Pos_8_7	41	0
1	Female	mated	Obp50Pos	Obp50Pos_8	1_Obp50Pos_8_7	41	0
1	Female	mated	Obp50Pos	Obp50Pos_8	1_Obp50Pos_8_7	41	0
1	Female	mated	Obp50Pos	Obp50Pos_8	1_Obp50Pos_8_7	41	0
1	Female	mated	Obp50Pos	Obp50Pos_8	1_Obp50Pos_8_8	24	0
1	Female	mated	Obp50Pos	Obp50Pos_8	1_Obp50Pos_8_8	41	0
1	Female	mated	Obp50Pos	Obp50Pos_8	1_Obp50Pos_8_8	41	0
1	Female	mated	Obp50Pos	Obp50Pos_8	1_Obp50Pos_8_8	41	0
1	Female	mated	Obp50Pos	Obp50Pos_8	1_Obp50Pos_8_8	48	0
1	Female	mated	Obp50Pos	Obp50Pos_8	1_Obp50Pos_8_9	24	0
1	Female	mated	Obp50Pos	Obp50Pos_8	1_Obp50Pos_8_9	41	0
1	Female	mated	Obp50Pos	Obp50Pos_8	1_Obp50Pos_8_9	41	0
1	Female	mated	Obp50Pos	Obp50Pos_8	1_Obp50Pos_8_9	41	0
1	Female	mated	Obp50Pos	Obp50Pos_8	1_Obp50Pos_8_9	48	0
1	Female	mated	Obp50Pos	Obp50Pos_8	1_Obp50Pos_8_10	41	0
1	Female	mated	Obp50Pos	Obp50Pos_8	1_Obp50Pos_8_10	48	0
1	Female	mated	Obp50Pos	Obp50Pos_8	1_Obp50Pos_8_10	48	0
1	Female	mated	Obp50Pos	Obp50Pos_8	1_Obp50Pos_8_10	48	0
1	Female	mated	Obp50Pos	Obp50Pos_8	1_Obp50Pos_8_10	65	0
1	Female	mated	Obp50Neg	Obp50Neg_10	1_Obp50Neg_10_11	48	0
1	Female	mated	Obp50Neg	Obp50Neg_10	1_Obp50Neg_10_11	48	0
1	Female	mated	Obp50Neg	Obp50Neg_10	1_Obp50Neg_10_11	48	0
1	Female	mated	Obp50Neg	Obp50Neg_10	1_Obp50Neg_10_11	48	0
1	Female	mated	Obp50Neg	Obp50Neg_10	1_Obp50Neg_10_11	65	0
1	Female	mated	Obp50Neg	Obp50Neg_10	1_Obp50Neg_10_12	41	0
1	Female	mated	Obp50Neg	Obp50Neg_10	1_Obp50Neg_10_12	48	0
1	Female	mated	Obp50Neg	Obp50Neg_10	1_Obp50Neg_10_12	48	0
1	Female	mated	Obp50Neg	Obp50Neg_10	1_Obp50Neg_10_12	48	0
1	Female	mated	Obp50Neg	Obp50Neg_10	1_Obp50Neg_10_12	65	0
1	Female	mated	Obp50Neg	Obp50Neg_10	1_Obp50Neg_10_13	41	0
1	Female	mated	Obp50Neg	Obp50Neg_10	1_Obp50Neg_10_13	41	0
1	Female	mated	Obp50Neg	Obp50Neg_10	1_Obp50Neg_10_13	41	0
1	Female	mated	Obp50Neg	Obp50Neg_10	1_Obp50Neg_10_13	41	0
1	Female	mated	Obp50Neg	Obp50Neg_10	1_Obp50Neg_10_13	65	0
1	Female	mated	Obp50Neg	Obp50Neg_10	1_Obp50Neg_10_14	41	0
1	Female	mated	Obp50Neg	Obp50Neg_10	1_Obp50Neg_10_14	41	0
1	Female	mated	Obp50Neg	Obp50Neg_10	1_Obp50Neg_10_14	41	0
1	Female	mated	Obp50Neg	Obp50Neg_10	1_Obp50Neg_10_14	41	0
1	Female	mated	Obp50Neg	Obp50Neg_10	1_Obp50Neg_10_14	48	0
1	Female	mated	Obp50Neg	Obp50Neg_10	1_Obp50Neg_10_15	41	0
1	Female	mated	Obp50Neg	Obp50Neg_10	1_Obp50Neg_10_15	41	0
1	Female	mated	Obp50Neg	Obp50Neg_10	1_Obp50Neg_10_15	48	0
1	Female	mated	Obp50Neg	Obp50Neg_10	1_Obp50Neg_10_15	65	0
1	Female	mated	Obp50Neg	Obp50Neg_10	1_Obp50Neg_10_15	65	0
1	Female	mated	Obp50Neg	Obp50Neg_10	1_Obp50Neg_10_16	41	0
1	Female	mated	Obp50Neg	Obp50Neg_10	1_Obp50Neg_10_16	41	0
1	Female	mated	Obp50Neg	Obp50Neg_10	1_Obp50Neg_10_16	41	0
1	Female	mated	Obp50Neg	Obp50Neg_10	1_Obp50Neg_10_16	65	0
1	Female	mated	Obp50Neg	Obp50Neg_10	1_Obp50Neg_10_16	65	0
1	Female	mated	Obp50Neg	Obp50Neg_10	1_Obp50Neg_10_17	41	0
1	Female	mated	Obp50Neg	Obp50Neg_10	1_Obp50Neg_10_17	41	0
1	Female	mated	Obp50Neg	Obp50Neg_10	1_Obp50Neg_10_17	41	0
1	Female	mated	Obp50Neg	Obp50Neg_10	1_Obp50Neg_10_17	48	0
1	Female	mated	Obp50Neg	Obp50Neg_10	1_Obp50Neg_10_17	65	0
1	Female	mated	Obp50Neg	Obp50Neg_10	1_Obp50Neg_10_18	17	0
1	Female	mated	Obp50Neg	Obp50Neg_10	1_Obp50Neg_10_18	24	0
1	Female	mated	Obp50Neg	Obp50Neg_10	1_Obp50Neg_10_18	41	0
1	Female	mated	Obp50Neg	Obp50Neg_10	1_Obp50Neg_10_18	48	0
1	Female	mated	Obp50Neg	Obp50Neg_10	1_Obp50Neg_10_18	48	0
1	Female	mated	Obp50Neg	Obp50Neg_10	1_Obp50Neg_10_19	41	0
1	Female	mated	Obp50Neg	Obp50Neg_10	1_Obp50Neg_10_19	41	0
1	Female	mated	Obp50Neg	Obp50Neg_10	1_Obp50Neg_10_19	41	0
1	Female	mated	Obp50Neg	Obp50Neg_10	1_Obp50Neg_10_19	41	0
1	Female	mated	Obp50Neg	Obp50Neg_10	1_Obp50Neg_10_19	65	0
1	Female	mated	Obp50Neg	Obp50Neg_10	1_Obp50Neg_10_20	41	0
1	Female	mated	Obp50Neg	Obp50Neg_10	1_Obp50Neg_10_20	48	0
1	Female	mated	Obp50Neg	Obp50Neg_10	1_Obp50Neg_10_20	48	0
1	Female	mated	Obp50Neg	Obp50Neg_10	1_Obp50Neg_10_20	48	0
1	Female	mated	Obp50Neg	Obp50Neg_10	1_Obp50Neg_10_20	48	0
2	Female	mated	Obp50Pos	Obp50Pos_8	2_Obp50Pos_8_1	32	0
2	Female	mated	Obp50Pos	Obp50Pos_8	2_Obp50Pos_8_1	36.25	0
2	Female	mated	Obp50Pos	Obp50Pos_8	2_Obp50Pos_8_1	46.5	0
2	Female	mated	Obp50Pos	Obp50Pos_8	2_Obp50Pos_8_1	62	0
2	Female	mated	Obp50Pos	Obp50Pos_8	2_Obp50Pos_8_1	76.8333	0
2	Female	mated	Obp50Pos	Obp50Pos_8	2_Obp50Pos_8_2	27	0
2	Female	mated	Obp50Pos	Obp50Pos_8	2_Obp50Pos_8_2	46.5	0
2	Female	mated	Obp50Pos	Obp50Pos_8	2_Obp50Pos_8_2	46.5	0
2	Female	mated	Obp50Pos	Obp50Pos_8	2_Obp50Pos_8_2	59	0
2	Female	mated	Obp50Pos	Obp50Pos_8	2_Obp50Pos_8_2	62	0
2	Female	mated	Obp50Pos	Obp50Pos_8	2_Obp50Pos_8_3	27	0
2	Female	mated	Obp50Pos	Obp50Pos_8	2_Obp50Pos_8_3	37.25	0
2	Female	mated	Obp50Pos	Obp50Pos_8	2_Obp50Pos_8_3	46.5	0
2	Female	mated	Obp50Pos	Obp50Pos_8	2_Obp50Pos_8_3	46.5	0
2	Female	mated	Obp50Pos	Obp50Pos_8	2_Obp50Pos_8_3	54.5	0
2	Female	mated	Obp50Pos	Obp50Pos_8	2_Obp50Pos_8_4	28.25	0
2	Female	mated	Obp50Pos	Obp50Pos_8	2_Obp50Pos_8_4	32	0
2	Female	mated	Obp50Pos	Obp50Pos_8	2_Obp50Pos_8_4	32	0
2	Female	mated	Obp50Pos	Obp50Pos_8	2_Obp50Pos_8_4	37.25	0
2	Female	mated	Obp50Pos	Obp50Pos_8	2_Obp50Pos_8_4	37.25	0
2	Female	mated	Obp50Pos	Obp50Pos_8	2_Obp50Pos_8_5	32	0
2	Female	mated	Obp50Pos	Obp50Pos_8	2_Obp50Pos_8_5	34.25	0
2	Female	mated	Obp50Pos	Obp50Pos_8	2_Obp50Pos_8_5	46.5	0
2	Female	mated	Obp50Pos	Obp50Pos_8	2_Obp50Pos_8_5	46.5	0
2	Female	mated	Obp50Pos	Obp50Pos_8	2_Obp50Pos_8_5	70.6667	0
2	Female	mated	Obp50Pos	Obp50Pos_8	2_Obp50Pos_8_6	29.75	0
2	Female	mated	Obp50Pos	Obp50Pos_8	2_Obp50Pos_8_6	34.25	0
2	Female	mated	Obp50Pos	Obp50Pos_8	2_Obp50Pos_8_6	37.25	0
2	Female	mated	Obp50Pos	Obp50Pos_8	2_Obp50Pos_8_6	46.5	0
2	Female	mated	Obp50Pos	Obp50Pos_8	2_Obp50Pos_8_6	70.6667	0
2	Female	mated	Obp50Pos	Obp50Pos_8	2_Obp50Pos_8_7	29.75	0
2	Female	mated	Obp50Pos	Obp50Pos_8	2_Obp50Pos_8_7	29.75	0
2	Female	mated	Obp50Pos	Obp50Pos_8	2_Obp50Pos_8_7	34.25	0
2	Female	mated	Obp50Pos	Obp50Pos_8	2_Obp50Pos_8_7	36.25	0
2	Female	mated	Obp50Pos	Obp50Pos_8	2_Obp50Pos_8_7	54.5	0
2	Female	mated	Obp50Pos	Obp50Pos_8	2_Obp50Pos_8_8	23	0
2	Female	mated	Obp50Pos	Obp50Pos_8	2_Obp50Pos_8_8	23	0
2	Female	mated	Obp50Pos	Obp50Pos_8	2_Obp50Pos_8_8	23	0
2	Female	mated	Obp50Pos	Obp50Pos_8	2_Obp50Pos_8_8	25.5	0
2	Female	mated	Obp50Pos	Obp50Pos_8	2_Obp50Pos_8_8	55.5	0
2	Female	mated	Obp50Pos	Obp50Pos_8	2_Obp50Pos_8_9	7.5	0
2	Female	mated	Obp50Pos	Obp50Pos_8	2_Obp50Pos_8_9	36.25	0
2	Female	mated	Obp50Pos	Obp50Pos_8	2_Obp50Pos_8_9	37.25	0
2	Female	mated	Obp50Pos	Obp50Pos_8	2_Obp50Pos_8_9	46.5	0
2	Female	mated	Obp50Pos	Obp50Pos_8	2_Obp50Pos_8_9	49.5	0
2	Female	mated	Obp50Pos	Obp50Pos_8	2_Obp50Pos_8_9	59	0
2	Female	mated	Obp50Pos	Obp50Pos_8	2_Obp50Pos_8_10	32	0
2	Female	mated	Obp50Pos	Obp50Pos_8	2_Obp50Pos_8_10	36.25	0
2	Female	mated	Obp50Pos	Obp50Pos_8	2_Obp50Pos_8_10	46.5	0
2	Female	mated	Obp50Pos	Obp50Pos_8	2_Obp50Pos_8_10	46.5	0
2	Female	mated	Obp50Pos	Obp50Pos_8	2_Obp50Pos_8_10	57	0
2	Female	mated	Obp50Neg	Obp50Neg_10	2_Obp50Neg_10_11	32	0
2	Female	mated	Obp50Neg	Obp50Neg_10	2_Obp50Neg_10_11	33	0
2	Female	mated	Obp50Neg	Obp50Neg_10	2_Obp50Neg_10_11	54.5	0
2	Female	mated	Obp50Neg	Obp50Neg_10	2_Obp50Neg_10_11	58	0
2	Female	mated	Obp50Neg	Obp50Neg_10	2_Obp50Neg_10_11	70.6667	0
2	Female	mated	Obp50Neg	Obp50Neg_10	2_Obp50Neg_10_12	29.75	0
2	Female	mated	Obp50Neg	Obp50Neg_10	2_Obp50Neg_10_12	46.5	0
2	Female	mated	Obp50Neg	Obp50Neg_10	2_Obp50Neg_10_12	59	0
2	Female	mated	Obp50Neg	Obp50Neg_10	2_Obp50Neg_10_12	70.6667	0
2	Female	mated	Obp50Neg	Obp50Neg_10	2_Obp50Neg_10_12	70.6667	0
2	Female	mated	Obp50Neg	Obp50Neg_10	2_Obp50Neg_10_13	25.5	0
2	Female	mated	Obp50Neg	Obp50Neg_10	2_Obp50Neg_10_13	36.25	0
2	Female	mated	Obp50Neg	Obp50Neg_10	2_Obp50Neg_10_13	38.75	0
2	Female	mated	Obp50Neg	Obp50Neg_10	2_Obp50Neg_10_13	46.5	0
2	Female	mated	Obp50Neg	Obp50Neg_10	2_Obp50Neg_10_13	70.6667	0
2	Female	mated	Obp50Neg	Obp50Neg_10	2_Obp50Neg_10_14	7.5	0
2	Female	mated	Obp50Neg	Obp50Neg_10	2_Obp50Neg_10_14	24.5	0
2	Female	mated	Obp50Neg	Obp50Neg_10	2_Obp50Neg_10_14	34.25	0
2	Female	mated	Obp50Neg	Obp50Neg_10	2_Obp50Neg_10_14	37.25	0
2	Female	mated	Obp50Neg	Obp50Neg_10	2_Obp50Neg_10_14	46.5	0
2	Female	mated	Obp50Neg	Obp50Neg_10	2_Obp50Neg_10_15	29.75	0
2	Female	mated	Obp50Neg	Obp50Neg_10	2_Obp50Neg_10_15	31	0
2	Female	mated	Obp50Neg	Obp50Neg_10	2_Obp50Neg_10_15	46.5	0
2	Female	mated	Obp50Neg	Obp50Neg_10	2_Obp50Neg_10_15	46.5	0
2	Female	mated	Obp50Neg	Obp50Neg_10	2_Obp50Neg_10_15	48.5	0
2	Female	mated	Obp50Neg	Obp50Neg_10	2_Obp50Neg_10_16	32	0
2	Female	mated	Obp50Neg	Obp50Neg_10	2_Obp50Neg_10_16	36.25	0
2	Female	mated	Obp50Neg	Obp50Neg_10	2_Obp50Neg_10_16	38.75	0
2	Female	mated	Obp50Neg	Obp50Neg_10	2_Obp50Neg_10_16	55.5	0
2	Female	mated	Obp50Neg	Obp50Neg_10	2_Obp50Neg_10_16	60	0
2	Female	mated	Obp50Neg	Obp50Neg_10	2_Obp50Neg_10_17	31	0
2	Female	mated	Obp50Neg	Obp50Neg_10	2_Obp50Neg_10_17	37.25	0
2	Female	mated	Obp50Neg	Obp50Neg_10	2_Obp50Neg_10_17	46.5	0
2	Female	mated	Obp50Neg	Obp50Neg_10	2_Obp50Neg_10_17	49.5	0
2	Female	mated	Obp50Neg	Obp50Neg_10	2_Obp50Neg_10_17	70.6667	0
2	Female	mated	Obp50Neg	Obp50Neg_10	2_Obp50Neg_10_18	38.75	0
2	Female	mated	Obp50Neg	Obp50Neg_10	2_Obp50Neg_10_18	47.5	0
2	Female	mated	Obp50Neg	Obp50Neg_10	2_Obp50Neg_10_18	51.5	0
2	Female	mated	Obp50Neg	Obp50Neg_10	2_Obp50Neg_10_18	53.5	0
2	Female	mated	Obp50Neg	Obp50Neg_10	2_Obp50Neg_10_18	75.5833	0
2	Female	mated	Obp50Neg	Obp50Neg_10	2_Obp50Neg_10_19	46.5	0
2	Female	mated	Obp50Neg	Obp50Neg_10	2_Obp50Neg_10_19	46.5	0
2	Female	mated	Obp50Neg	Obp50Neg_10	2_Obp50Neg_10_19	47.5	0
2	Female	mated	Obp50Neg	Obp50Neg_10	2_Obp50Neg_10_19	54.5	0
2	Female	mated	Obp50Neg	Obp50Neg_10	2_Obp50Neg_10_19	59	0
2	Female	mated	Obp50Neg	Obp50Neg_10	2_Obp50Neg_10_20	29.75	0
2	Female	mated	Obp50Neg	Obp50Neg_10	2_Obp50Neg_10_20	33	0
2	Female	mated	Obp50Neg	Obp50Neg_10	2_Obp50Neg_10_20	46.5	0
2	Female	mated	Obp50Neg	Obp50Neg_10	2_Obp50Neg_10_20	57	0
2	Female	mated	Obp50Neg	Obp50Neg_10	2_Obp50Neg_10_20	70.6667	0
3	Female	mated	Obp50Pos	Obp50Pos_8	3_Obp50Pos_8_1	23.5833	0
3	Female	mated	Obp50Pos	Obp50Pos_8	3_Obp50Pos_8_1	33.5833	0
3	Female	mated	Obp50Pos	Obp50Pos_8	3_Obp50Pos_8_1	47.5833	0
3	Female	mated	Obp50Pos	Obp50Pos_8	3_Obp50Pos_8_1	47.5833	0
3	Female	mated	Obp50Pos	Obp50Pos_8	3_Obp50Pos_8_1	57.0833	0
3	Female	mated	Obp50Pos	Obp50Pos_8	3_Obp50Pos_8_2	28	0
3	Female	mated	Obp50Pos	Obp50Pos_8	3_Obp50Pos_8_2	33.5833	0
3	Female	mated	Obp50Pos	Obp50Pos_8	3_Obp50Pos_8_2	33.5833	0
3	Female	mated	Obp50Pos	Obp50Pos_8	3_Obp50Pos_8_2	33.5833	0
3	Female	mated	Obp50Pos	Obp50Pos_8	3_Obp50Pos_8_2	57.0833	1
3	Female	mated	Obp50Pos	Obp50Pos_8	3_Obp50Pos_8_3	33.5833	0
3	Female	mated	Obp50Pos	Obp50Pos_8	3_Obp50Pos_8_3	33.5833	0
3	Female	mated	Obp50Pos	Obp50Pos_8	3_Obp50Pos_8_3	47.5833	0
3	Female	mated	Obp50Pos	Obp50Pos_8	3_Obp50Pos_8_3	47.5833	0
3	Female	mated	Obp50Pos	Obp50Pos_8	3_Obp50Pos_8_3	47.5833	0
3	Female	mated	Obp50Pos	Obp50Pos_8	3_Obp50Pos_8_4	33.5833	0
3	Female	mated	Obp50Pos	Obp50Pos_8	3_Obp50Pos_8_4	33.5833	0
3	Female	mated	Obp50Pos	Obp50Pos_8	3_Obp50Pos_8_4	33.5833	0
3	Female	mated	Obp50Pos	Obp50Pos_8	3_Obp50Pos_8_4	47.5833	0
3	Female	mated	Obp50Pos	Obp50Pos_8	3_Obp50Pos_8_4	47.5833	0
3	Female	mated	Obp50Pos	Obp50Pos_8	3_Obp50Pos_8_5	8.83333	0
3	Female	mated	Obp50Pos	Obp50Pos_8	3_Obp50Pos_8_5	28	0
3	Female	mated	Obp50Pos	Obp50Pos_8	3_Obp50Pos_8_5	33.5833	0
3	Female	mated	Obp50Pos	Obp50Pos_8	3_Obp50Pos_8_5	47.5833	0
3	Female	mated	Obp50Pos	Obp50Pos_8	3_Obp50Pos_8_5	55	0
3	Female	mated	Obp50Pos	Obp50Pos_8	3_Obp50Pos_8_6	13	0
3	Female	mated	Obp50Pos	Obp50Pos_8	3_Obp50Pos_8_6	33.5833	0
3	Female	mated	Obp50Pos	Obp50Pos_8	3_Obp50Pos_8_6	47.5833	0
3	Female	mated	Obp50Pos	Obp50Pos_8	3_Obp50Pos_8_6	52.1667	0
3	Female	mated	Obp50Pos	Obp50Pos_8	3_Obp50Pos_8_6	57.0833	0
3	Female	mated	Obp50Pos	Obp50Pos_8	3_Obp50Pos_8_7	33.5833	0
3	Female	mated	Obp50Pos	Obp50Pos_8	3_Obp50Pos_8_7	47.5833	0
3	Female	mated	Obp50Pos	Obp50Pos_8	3_Obp50Pos_8_7	47.5833	0
3	Female	mated	Obp50Pos	Obp50Pos_8	3_Obp50Pos_8_7	52.1667	0
3	Female	mated	Obp50Pos	Obp50Pos_8	3_Obp50Pos_8_7	55	0
3	Female	mated	Obp50Pos	Obp50Pos_8	3_Obp50Pos_8_8	28	0
3	Female	mated	Obp50Pos	Obp50Pos_8	3_Obp50Pos_8_8	28	0
3	Female	mated	Obp50Pos	Obp50Pos_8	3_Obp50Pos_8_8	37	0
3	Female	mated	Obp50Pos	Obp50Pos_8	3_Obp50Pos_8_8	47.5833	0
3	Female	mated	Obp50Pos	Obp50Pos_8	3_Obp50Pos_8_8	57.0833	0
3	Female	mated	Obp50Pos	Obp50Pos_8	3_Obp50Pos_8_9	23.5833	0
3	Female	mated	Obp50Pos	Obp50Pos_8	3_Obp50Pos_8_9	33.5833	0
3	Female	mated	Obp50Pos	Obp50Pos_8	3_Obp50Pos_8_9	33.5833	0
3	Female	mated	Obp50Pos	Obp50Pos_8	3_Obp50Pos_8_9	47.5833	0
3	Female	mated	Obp50Pos	Obp50Pos_8	3_Obp50Pos_8_9	47.5833	0
3	Female	mated	Obp50Pos	Obp50Pos_8	3_Obp50Pos_8_10	33.5833	0
3	Female	mated	Obp50Pos	Obp50Pos_8	3_Obp50Pos_8_10	37	0
3	Female	mated	Obp50Pos	Obp50Pos_8	3_Obp50Pos_8_10	37	0
3	Female	mated	Obp50Pos	Obp50Pos_8	3_Obp50Pos_8_10	47.5833	0
3	Female	mated	Obp50Pos	Obp50Pos_8	3_Obp50Pos_8_10	47.5833	0
3	Female	mated	Obp50Pos	Obp50Pos_8	3_Obp50Pos_8_11	23.5833	0
3	Female	mated	Obp50Pos	Obp50Pos_8	3_Obp50Pos_8_11	33.5833	0
3	Female	mated	Obp50Pos	Obp50Pos_8	3_Obp50Pos_8_11	33.5833	0
3	Female	mated	Obp50Pos	Obp50Pos_8	3_Obp50Pos_8_11	37	0
3	Female	mated	Obp50Pos	Obp50Pos_8	3_Obp50Pos_8_11	47.5833	0
3	Female	mated	Obp50Pos	Obp50Pos_8	3_Obp50Pos_8_12	33.5833	0
3	Female	mated	Obp50Pos	Obp50Pos_8	3_Obp50Pos_8_12	33.5833	0
3	Female	mated	Obp50Pos	Obp50Pos_8	3_Obp50Pos_8_12	37	0
3	Female	mated	Obp50Pos	Obp50Pos_8	3_Obp50Pos_8_12	47.5833	0
3	Female	mated	Obp50Pos	Obp50Pos_8	3_Obp50Pos_8_12	52.1667	0
3	Female	mated	Obp50Pos	Obp50Pos_8	3_Obp50Pos_8_13	23.5833	0
3	Female	mated	Obp50Pos	Obp50Pos_8	3_Obp50Pos_8_13	33.5833	0
3	Female	mated	Obp50Pos	Obp50Pos_8	3_Obp50Pos_8_13	33.5833	0
3	Female	mated	Obp50Pos	Obp50Pos_8	3_Obp50Pos_8_13	37	0
3	Female	mated	Obp50Pos	Obp50Pos_8	3_Obp50Pos_8_13	37	0
3	Female	mated	Obp50Pos	Obp50Pos_8	3_Obp50Pos_8_14	28	0
3	Female	mated	Obp50Pos	Obp50Pos_8	3_Obp50Pos_8_14	33.5833	0
3	Female	mated	Obp50Pos	Obp50Pos_8	3_Obp50Pos_8_14	37	0
3	Female	mated	Obp50Pos	Obp50Pos_8	3_Obp50Pos_8_14	47.5833	0
3	Female	mated	Obp50Pos	Obp50Pos_8	3_Obp50Pos_8_14	47.5833	0
3	Female	mated	Obp50Pos	Obp50Pos_8	3_Obp50Pos_8_15	37	0
3	Female	mated	Obp50Pos	Obp50Pos_8	3_Obp50Pos_8_15	37	0
3	Female	mated	Obp50Pos	Obp50Pos_8	3_Obp50Pos_8_15	37	0
3	Female	mated	Obp50Pos	Obp50Pos_8	3_Obp50Pos_8_15	47.5833	0
3	Female	mated	Obp50Pos	Obp50Pos_8	3_Obp50Pos_8_15	47.5833	0
3	Female	mated	Obp50Pos	Obp50Pos_8	3_Obp50Pos_8_16	37	0
3	Female	mated	Obp50Pos	Obp50Pos_8	3_Obp50Pos_8_16	47.5833	0
3	Female	mated	Obp50Pos	Obp50Pos_8	3_Obp50Pos_8_16	47.5833	0
3	Female	mated	Obp50Pos	Obp50Pos_8	3_Obp50Pos_8_16	47.5833	0
3	Female	mated	Obp50Pos	Obp50Pos_8	3_Obp50Pos_8_16	47.5833	0
3	Female	mated	Obp50Pos	Obp50Pos_8	3_Obp50Pos_8_17	13	0
3	Female	mated	Obp50Pos	Obp50Pos_8	3_Obp50Pos_8_17	23.5833	0
3	Female	mated	Obp50Pos	Obp50Pos_8	3_Obp50Pos_8_17	47.5833	0
3	Female	mated	Obp50Pos	Obp50Pos_8	3_Obp50Pos_8_17	52.1667	0
3	Female	mated	Obp50Pos	Obp50Pos_8	3_Obp50Pos_8_17	52.1667	0
3	Female	mated	Obp50Pos	Obp50Pos_8	3_Obp50Pos_8_18	37	0
3	Female	mated	Obp50Pos	Obp50Pos_8	3_Obp50Pos_8_18	47.5833	0
3	Female	mated	Obp50Pos	Obp50Pos_8	3_Obp50Pos_8_18	47.5833	0
3	Female	mated	Obp50Pos	Obp50Pos_8	3_Obp50Pos_8_18	47.5833	0
3	Female	mated	Obp50Pos	Obp50Pos_8	3_Obp50Pos_8_18	52.1667	0
3	Female	mated	Obp50Neg	Obp50Neg_10	3_Obp50Neg_10_19	47.5833	0
3	Female	mated	Obp50Neg	Obp50Neg_10	3_Obp50Neg_10_19	47.5833	0
3	Female	mated	Obp50Neg	Obp50Neg_10	3_Obp50Neg_10_19	47.5833	0
3	Female	mated	Obp50Neg	Obp50Neg_10	3_Obp50Neg_10_19	47.5833	0
3	Female	mated	Obp50Neg	Obp50Neg_10	3_Obp50Neg_10_19	57.0833	0
3	Female	mated	Obp50Neg	Obp50Neg_10	3_Obp50Neg_10_20	33.5833	0
3	Female	mated	Obp50Neg	Obp50Neg_10	3_Obp50Neg_10_20	33.5833	0
3	Female	mated	Obp50Neg	Obp50Neg_10	3_Obp50Neg_10_20	47.5833	0
3	Female	mated	Obp50Neg	Obp50Neg_10	3_Obp50Neg_10_20	47.5833	0
3	Female	mated	Obp50Neg	Obp50Neg_10	3_Obp50Neg_10_20	47.5833	0
3	Female	mated	Obp50Neg	Obp50Neg_10	3_Obp50Neg_10_21	33.5833	0
3	Female	mated	Obp50Neg	Obp50Neg_10	3_Obp50Neg_10_21	47.5833	0
3	Female	mated	Obp50Neg	Obp50Neg_10	3_Obp50Neg_10_21	47.5833	0
3	Female	mated	Obp50Neg	Obp50Neg_10	3_Obp50Neg_10_21	47.5833	0
3	Female	mated	Obp50Neg	Obp50Neg_10	3_Obp50Neg_10_21	55	0
3	Female	mated	Obp50Neg	Obp50Neg_10	3_Obp50Neg_10_22	23.5833	0
3	Female	mated	Obp50Neg	Obp50Neg_10	3_Obp50Neg_10_22	23.5833	0
3	Female	mated	Obp50Neg	Obp50Neg_10	3_Obp50Neg_10_22	33.5833	0
3	Female	mated	Obp50Neg	Obp50Neg_10	3_Obp50Neg_10_22	47.5833	0
3	Female	mated	Obp50Neg	Obp50Neg_10	3_Obp50Neg_10_22	57.0833	1
3	Female	mated	Obp50Neg	Obp50Neg_10	3_Obp50Neg_10_23	33.5833	0
3	Female	mated	Obp50Neg	Obp50Neg_10	3_Obp50Neg_10_23	37	0
3	Female	mated	Obp50Neg	Obp50Neg_10	3_Obp50Neg_10_23	52.1667	0
3	Female	mated	Obp50Neg	Obp50Neg_10	3_Obp50Neg_10_23	52.1667	0
3	Female	mated	Obp50Neg	Obp50Neg_10	3_Obp50Neg_10_23	52.1667	0
3	Female	mated	Obp50Neg	Obp50Neg_10	3_Obp50Neg_10_24	47.5833	0
3	Female	mated	Obp50Neg	Obp50Neg_10	3_Obp50Neg_10_24	47.5833	0
3	Female	mated	Obp50Neg	Obp50Neg_10	3_Obp50Neg_10_24	52.1667	0
3	Female	mated	Obp50Neg	Obp50Neg_10	3_Obp50Neg_10_24	52.1667	0
3	Female	mated	Obp50Neg	Obp50Neg_10	3_Obp50Neg_10_24	55	0
3	Female	mated	Obp50Neg	Obp50Neg_10	3_Obp50Neg_10_25	37	0
3	Female	mated	Obp50Neg	Obp50Neg_10	3_Obp50Neg_10_25	37	0
3	Female	mated	Obp50Neg	Obp50Neg_10	3_Obp50Neg_10_25	47.5833	0
3	Female	mated	Obp50Neg	Obp50Neg_10	3_Obp50Neg_10_25	47.5833	0
3	Female	mated	Obp50Neg	Obp50Neg_10	3_Obp50Neg_10_25	52.1667	0
3	Female	mated	Obp50Neg	Obp50Neg_10	3_Obp50Neg_10_26	33.5833	0
3	Female	mated	Obp50Neg	Obp50Neg_10	3_Obp50Neg_10_26	47.5833	0
3	Female	mated	Obp50Neg	Obp50Neg_10	3_Obp50Neg_10_26	47.5833	0
3	Female	mated	Obp50Neg	Obp50Neg_10	3_Obp50Neg_10_26	47.5833	0
3	Female	mated	Obp50Neg	Obp50Neg_10	3_Obp50Neg_10_26	55	0
3	Female	mated	Obp50Neg	Obp50Neg_10	3_Obp50Neg_10_27	37	0
3	Female	mated	Obp50Neg	Obp50Neg_10	3_Obp50Neg_10_27	37	0
3	Female	mated	Obp50Neg	Obp50Neg_10	3_Obp50Neg_10_27	47.5833	0
3	Female	mated	Obp50Neg	Obp50Neg_10	3_Obp50Neg_10_27	47.5833	0
3	Female	mated	Obp50Neg	Obp50Neg_10	3_Obp50Neg_10_27	57.0833	1
3	Female	mated	Obp50Neg	Obp50Neg_10	3_Obp50Neg_10_28	23.5833	0
3	Female	mated	Obp50Neg	Obp50Neg_10	3_Obp50Neg_10_28	37	0
3	Female	mated	Obp50Neg	Obp50Neg_10	3_Obp50Neg_10_28	47.5833	0
3	Female	mated	Obp50Neg	Obp50Neg_10	3_Obp50Neg_10_28	47.5833	0
3	Female	mated	Obp50Neg	Obp50Neg_10	3_Obp50Neg_10_28	47.5833	0
3	Female	mated	Obp50Neg	Obp50Neg_10	3_Obp50Neg_10_29	33.5833	0
3	Female	mated	Obp50Neg	Obp50Neg_10	3_Obp50Neg_10_29	37	0
3	Female	mated	Obp50Neg	Obp50Neg_10	3_Obp50Neg_10_29	47.5833	0
3	Female	mated	Obp50Neg	Obp50Neg_10	3_Obp50Neg_10_29	47.5833	0
3	Female	mated	Obp50Neg	Obp50Neg_10	3_Obp50Neg_10_29	55	0
3	Female	mated	Obp50Neg	Obp50Neg_10	3_Obp50Neg_10_30	33.5833	0
3	Female	mated	Obp50Neg	Obp50Neg_10	3_Obp50Neg_10_30	33.5833	0
3	Female	mated	Obp50Neg	Obp50Neg_10	3_Obp50Neg_10_30	47.5833	0
3	Female	mated	Obp50Neg	Obp50Neg_10	3_Obp50Neg_10_30	52.1667	0
3	Female	mated	Obp50Neg	Obp50Neg_10	3_Obp50Neg_10_30	55	0
3	Female	mated	Obp50Neg	Obp50Neg_10	3_Obp50Neg_10_31	37	0
3	Female	mated	Obp50Neg	Obp50Neg_10	3_Obp50Neg_10_31	47.5833	0
3	Female	mated	Obp50Neg	Obp50Neg_10	3_Obp50Neg_10_31	47.5833	0
3	Female	mated	Obp50Neg	Obp50Neg_10	3_Obp50Neg_10_31	55	0
3	Female	mated	Obp50Neg	Obp50Neg_10	3_Obp50Neg_10_31	57.0833	1
3	Female	mated	Obp50Neg	Obp50Neg_10	3_Obp50Neg_10_32	28	0
3	Female	mated	Obp50Neg	Obp50Neg_10	3_Obp50Neg_10_32	37	0
3	Female	mated	Obp50Neg	Obp50Neg_10	3_Obp50Neg_10_32	47.5833	0
3	Female	mated	Obp50Neg	Obp50Neg_10	3_Obp50Neg_10_32	55	0
3	Female	mated	Obp50Neg	Obp50Neg_10	3_Obp50Neg_10_32	57.0833	0
3	Female	mated	Obp50Neg	Obp50Neg_10	3_Obp50Neg_10_33	33.5833	0
3	Female	mated	Obp50Neg	Obp50Neg_10	3_Obp50Neg_10_33	37	0
3	Female	mated	Obp50Neg	Obp50Neg_10	3_Obp50Neg_10_33	47.5833	0
3	Female	mated	Obp50Neg	Obp50Neg_10	3_Obp50Neg_10_33	57.0833	1
3	Female	mated	Obp50Neg	Obp50Neg_10	3_Obp50Neg_10_34	23.5833	0
3	Female	mated	Obp50Neg	Obp50Neg_10	3_Obp50Neg_10_34	47.5833	0
3	Female	mated	Obp50Neg	Obp50Neg_10	3_Obp50Neg_10_34	47.5833	0
3	Female	mated	Obp50Neg	Obp50Neg_10	3_Obp50Neg_10_34	47.5833	0
3	Female	mated	Obp50Neg	Obp50Neg_10	3_Obp50Neg_10_35	33.5833	0
3	Female	mated	Obp50Neg	Obp50Neg_10	3_Obp50Neg_10_35	37	0
3	Female	mated	Obp50Neg	Obp50Neg_10	3_Obp50Neg_10_35	37	0
3	Female	mated	Obp50Neg	Obp50Neg_10	3_Obp50Neg_10_35	47.5833	0
3	Female	mated	Obp50Neg	Obp50Neg_10	3_Obp50Neg_10_35	52.1667	0
3	Female	mated	Obp50Neg	Obp50Neg_10	3_Obp50Neg_10_36	23.5833	0
3	Female	mated	Obp50Neg	Obp50Neg_10	3_Obp50Neg_10_36	47.5833	0
3	Female	mated	Obp50Neg	Obp50Neg_10	3_Obp50Neg_10_36	47.5833	0
3	Female	mated	Obp50Neg	Obp50Neg_10	3_Obp50Neg_10_36	47.5833	0
3	Female	mated	Obp50Neg	Obp50Neg_10	3_Obp50Neg_10_36	47.5833	0
3	Female	mated	Obp50Neg	Obp50Neg_29	3_Obp50Neg_29_37	33.5833	0
3	Female	mated	Obp50Neg	Obp50Neg_29	3_Obp50Neg_29_37	47.5833	0
3	Female	mated	Obp50Neg	Obp50Neg_29	3_Obp50Neg_29_37	47.5833	0
3	Female	mated	Obp50Neg	Obp50Neg_29	3_Obp50Neg_29_37	52.1667	0
3	Female	mated	Obp50Neg	Obp50Neg_29	3_Obp50Neg_29_37	57.0833	1
3	Female	mated	Obp50Neg	Obp50Neg_29	3_Obp50Neg_29_38	23.5833	0
3	Female	mated	Obp50Neg	Obp50Neg_29	3_Obp50Neg_29_38	33.5833	0
3	Female	mated	Obp50Neg	Obp50Neg_29	3_Obp50Neg_29_38	47.5833	0
3	Female	mated	Obp50Neg	Obp50Neg_29	3_Obp50Neg_29_38	47.5833	0
3	Female	mated	Obp50Neg	Obp50Neg_29	3_Obp50Neg_29_38	57.0833	1
3	Female	mated	Obp50Neg	Obp50Neg_29	3_Obp50Neg_29_39	37	0
3	Female	mated	Obp50Neg	Obp50Neg_29	3_Obp50Neg_29_39	47.5833	0
3	Female	mated	Obp50Neg	Obp50Neg_29	3_Obp50Neg_29_39	47.5833	0
3	Female	mated	Obp50Neg	Obp50Neg_29	3_Obp50Neg_29_39	47.5833	0
3	Female	mated	Obp50Neg	Obp50Neg_29	3_Obp50Neg_29_39	55	0
3	Female	mated	Obp50Neg	Obp50Neg_29	3_Obp50Neg_29_40	37	0
3	Female	mated	Obp50Neg	Obp50Neg_29	3_Obp50Neg_29_40	47.5833	0
3	Female	mated	Obp50Neg	Obp50Neg_29	3_Obp50Neg_29_40	47.5833	0
3	Female	mated	Obp50Neg	Obp50Neg_29	3_Obp50Neg_29_40	52.1667	0
3	Female	mated	Obp50Neg	Obp50Neg_29	3_Obp50Neg_29_40	52.1667	0
3	Female	mated	Obp50Neg	Obp50Neg_29	3_Obp50Neg_29_41	23.5833	0
3	Female	mated	Obp50Neg	Obp50Neg_29	3_Obp50Neg_29_41	37	0
3	Female	mated	Obp50Neg	Obp50Neg_29	3_Obp50Neg_29_41	37	0
3	Female	mated	Obp50Neg	Obp50Neg_29	3_Obp50Neg_29_41	47.5833	0
3	Female	mated	Obp50Neg	Obp50Neg_29	3_Obp50Neg_29_41	55	0
3	Female	mated	Obp50Neg	Obp50Neg_29	3_Obp50Neg_29_42	37	0
3	Female	mated	Obp50Neg	Obp50Neg_29	3_Obp50Neg_29_42	47.5833	0
3	Female	mated	Obp50Neg	Obp50Neg_29	3_Obp50Neg_29_42	47.5833	0
3	Female	mated	Obp50Neg	Obp50Neg_29	3_Obp50Neg_29_42	47.5833	0
3	Female	mated	Obp50Neg	Obp50Neg_29	3_Obp50Neg_29_42	57.0833	0
3	Female	mated	Obp50Neg	Obp50Neg_29	3_Obp50Neg_29_43	28	0
3	Female	mated	Obp50Neg	Obp50Neg_29	3_Obp50Neg_29_43	47.5833	0
3	Female	mated	Obp50Neg	Obp50Neg_29	3_Obp50Neg_29_43	47.5833	0
3	Female	mated	Obp50Neg	Obp50Neg_29	3_Obp50Neg_29_43	52.1667	0
3	Female	mated	Obp50Neg	Obp50Neg_29	3_Obp50Neg_29_43	57.0833	1
3	Female	mated	Obp50Neg	Obp50Neg_29	3_Obp50Neg_29_44	23.5833	0
3	Female	mated	Obp50Neg	Obp50Neg_29	3_Obp50Neg_29_44	47.5833	0
3	Female	mated	Obp50Neg	Obp50Neg_29	3_Obp50Neg_29_44	47.5833	0
3	Female	mated	Obp50Neg	Obp50Neg_29	3_Obp50Neg_29_44	47.5833	0
3	Female	mated	Obp50Neg	Obp50Neg_29	3_Obp50Neg_29_44	57.0833	0
3	Female	mated	Obp50Neg	Obp50Neg_29	3_Obp50Neg_29_45	47.5833	0
3	Female	mated	Obp50Neg	Obp50Neg_29	3_Obp50Neg_29_45	47.5833	0
3	Female	mated	Obp50Neg	Obp50Neg_29	3_Obp50Neg_29_45	47.5833	0
3	Female	mated	Obp50Neg	Obp50Neg_29	3_Obp50Neg_29_45	52.1667	0
3	Female	mated	Obp50Neg	Obp50Neg_29	3_Obp50Neg_29_45	55	0
3	Female	mated	Obp50Neg	Obp50Neg_29	3_Obp50Neg_29_46	37	0
3	Female	mated	Obp50Neg	Obp50Neg_29	3_Obp50Neg_29_46	47.5833	0
3	Female	mated	Obp50Neg	Obp50Neg_29	3_Obp50Neg_29_46	47.5833	0
3	Female	mated	Obp50Neg	Obp50Neg_29	3_Obp50Neg_29_46	52.1667	0
3	Female	mated	Obp50Neg	Obp50Neg_29	3_Obp50Neg_29_46	55	0
3	Female	mated	Obp50Neg	Obp50Neg_29	3_Obp50Neg_29_47	47.5833	0
3	Female	mated	Obp50Neg	Obp50Neg_29	3_Obp50Neg_29_47	47.5833	0
3	Female	mated	Obp50Neg	Obp50Neg_29	3_Obp50Neg_29_47	47.5833	0
3	Female	mated	Obp50Neg	Obp50Neg_29	3_Obp50Neg_29_47	52.1667	0
3	Female	mated	Obp50Neg	Obp50Neg_29	3_Obp50Neg_29_47	55	0
3	Female	mated	Obp50Neg	Obp50Neg_29	3_Obp50Neg_29_48	23.5833	0
3	Female	mated	Obp50Neg	Obp50Neg_29	3_Obp50Neg_29_48	47.5833	0
3	Female	mated	Obp50Neg	Obp50Neg_29	3_Obp50Neg_29_48	47.5833	0
3	Female	mated	Obp50Neg	Obp50Neg_29	3_Obp50Neg_29_48	47.5833	0
3	Female	mated	Obp50Neg	Obp50Neg_29	3_Obp50Neg_29_48	47.5833	0
3	Female	mated	Obp50Neg	Obp50Neg_29	3_Obp50Neg_29_49	28	0
3	Female	mated	Obp50Neg	Obp50Neg_29	3_Obp50Neg_29_49	33.5833	0
3	Female	mated	Obp50Neg	Obp50Neg_29	3_Obp50Neg_29_49	33.5833	0
3	Female	mated	Obp50Neg	Obp50Neg_29	3_Obp50Neg_29_49	47.5833	0
3	Female	mated	Obp50Neg	Obp50Neg_29	3_Obp50Neg_29_49	47.5833	0
3	Female	mated	Obp50Neg	Obp50Neg_29	3_Obp50Neg_29_50	33.5833	0
3	Female	mated	Obp50Neg	Obp50Neg_29	3_Obp50Neg_29_50	37	0
3	Female	mated	Obp50Neg	Obp50Neg_29	3_Obp50Neg_29_50	47.5833	0
3	Female	mated	Obp50Neg	Obp50Neg_29	3_Obp50Neg_29_50	47.5833	0
3	Female	mated	Obp50Neg	Obp50Neg_29	3_Obp50Neg_29_50	52.1667	0
3	Female	mated	Obp50Neg	Obp50Neg_29	3_Obp50Neg_29_51	37	0
3	Female	mated	Obp50Neg	Obp50Neg_29	3_Obp50Neg_29_51	37	0
3	Female	mated	Obp50Neg	Obp50Neg_29	3_Obp50Neg_29_51	47.5833	0
3	Female	mated	Obp50Neg	Obp50Neg_29	3_Obp50Neg_29_51	52.1667	0
3	Female	mated	Obp50Neg	Obp50Neg_29	3_Obp50Neg_29_51	57.0833	1
3	Female	mated	Obp50Neg	Obp50Neg_29	3_Obp50Neg_29_52	23.5833	0
3	Female	mated	Obp50Neg	Obp50Neg_29	3_Obp50Neg_29_52	28	0
3	Female	mated	Obp50Neg	Obp50Neg_29	3_Obp50Neg_29_52	37	0
3	Female	mated	Obp50Neg	Obp50Neg_29	3_Obp50Neg_29_52	37	0
3	Female	mated	Obp50Neg	Obp50Neg_29	3_Obp50Neg_29_52	47.5833	0
3	Female	mated	Obp50Neg	Obp50Neg_29	3_Obp50Neg_29_53	47.5833	0
3	Female	mated	Obp50Neg	Obp50Neg_29	3_Obp50Neg_29_53	47.5833	0
3	Female	mated	Obp50Neg	Obp50Neg_29	3_Obp50Neg_29_53	47.5833	0
3	Female	mated	Obp50Neg	Obp50Neg_29	3_Obp50Neg_29_53	57.0833	1
3	Female	mated	Obp50Neg	Obp50Neg_29	3_Obp50Neg_29_54	23.5833	0
3	Female	mated	Obp50Neg	Obp50Neg_29	3_Obp50Neg_29_54	47.5833	0
3	Female	mated	Obp50Neg	Obp50Neg_29	3_Obp50Neg_29_54	52.1667	0
3	Female	mated	Obp50Neg	Obp50Neg_29	3_Obp50Neg_29_54	52.1667	0
3	Female	mated	Obp50Neg	Obp50Neg_29	3_Obp50Neg_29_54	57.0833	1
3	Female	mated	Obp50Neg	Obp50Neg_30	3_Obp50Neg_30_55	33.5833	0
3	Female	mated	Obp50Neg	Obp50Neg_30	3_Obp50Neg_30_55	37	0
3	Female	mated	Obp50Neg	Obp50Neg_30	3_Obp50Neg_30_55	47.5833	0
3	Female	mated	Obp50Neg	Obp50Neg_30	3_Obp50Neg_30_55	47.5833	0
3	Female	mated	Obp50Neg	Obp50Neg_30	3_Obp50Neg_30_55	57.0833	0
3	Female	mated	Obp50Neg	Obp50Neg_30	3_Obp50Neg_30_56	37	0
3	Female	mated	Obp50Neg	Obp50Neg_30	3_Obp50Neg_30_56	47.5833	0
3	Female	mated	Obp50Neg	Obp50Neg_30	3_Obp50Neg_30_56	47.5833	0
3	Female	mated	Obp50Neg	Obp50Neg_30	3_Obp50Neg_30_56	52.1667	0
3	Female	mated	Obp50Neg	Obp50Neg_30	3_Obp50Neg_30_56	52.1667	0
3	Female	mated	Obp50Neg	Obp50Neg_30	3_Obp50Neg_30_57	47.5833	0
3	Female	mated	Obp50Neg	Obp50Neg_30	3_Obp50Neg_30_57	47.5833	0
3	Female	mated	Obp50Neg	Obp50Neg_30	3_Obp50Neg_30_57	47.5833	0
3	Female	mated	Obp50Neg	Obp50Neg_30	3_Obp50Neg_30_57	47.5833	0
3	Female	mated	Obp50Neg	Obp50Neg_30	3_Obp50Neg_30_57	47.5833	0
3	Female	mated	Obp50Neg	Obp50Neg_30	3_Obp50Neg_30_58	33.5833	0
3	Female	mated	Obp50Neg	Obp50Neg_30	3_Obp50Neg_30_58	33.5833	0
3	Female	mated	Obp50Neg	Obp50Neg_30	3_Obp50Neg_30_58	47.5833	0
3	Female	mated	Obp50Neg	Obp50Neg_30	3_Obp50Neg_30_58	47.5833	0
3	Female	mated	Obp50Neg	Obp50Neg_30	3_Obp50Neg_30_58	47.5833	0
3	Female	mated	Obp50Neg	Obp50Neg_30	3_Obp50Neg_30_59	37	0
3	Female	mated	Obp50Neg	Obp50Neg_30	3_Obp50Neg_30_59	37	0
3	Female	mated	Obp50Neg	Obp50Neg_30	3_Obp50Neg_30_59	47.5833	0
3	Female	mated	Obp50Neg	Obp50Neg_30	3_Obp50Neg_30_59	47.5833	0
3	Female	mated	Obp50Neg	Obp50Neg_30	3_Obp50Neg_30_59	52.1667	0
3	Female	mated	Obp50Neg	Obp50Neg_30	3_Obp50Neg_30_60	23.5833	0
3	Female	mated	Obp50Neg	Obp50Neg_30	3_Obp50Neg_30_60	23.5833	0
3	Female	mated	Obp50Neg	Obp50Neg_30	3_Obp50Neg_30_60	28	0
3	Female	mated	Obp50Neg	Obp50Neg_30	3_Obp50Neg_30_60	33.5833	0
3	Female	mated	Obp50Neg	Obp50Neg_30	3_Obp50Neg_30_60	52.1667	0
3	Female	mated	Obp50Neg	Obp50Neg_30	3_Obp50Neg_30_61	23.5833	0
3	Female	mated	Obp50Neg	Obp50Neg_30	3_Obp50Neg_30_61	47.5833	0
3	Female	mated	Obp50Neg	Obp50Neg_30	3_Obp50Neg_30_61	47.5833	0
3	Female	mated	Obp50Neg	Obp50Neg_30	3_Obp50Neg_30_61	52.1667	0
3	Female	mated	Obp50Neg	Obp50Neg_30	3_Obp50Neg_30_61	52.1667	0
3	Female	mated	Obp50Neg	Obp50Neg_30	3_Obp50Neg_30_62	37	0
3	Female	mated	Obp50Neg	Obp50Neg_30	3_Obp50Neg_30_62	37	0
3	Female	mated	Obp50Neg	Obp50Neg_30	3_Obp50Neg_30_62	47.5833	0
3	Female	mated	Obp50Neg	Obp50Neg_30	3_Obp50Neg_30_62	47.5833	0
3	Female	mated	Obp50Neg	Obp50Neg_30	3_Obp50Neg_30_62	47.5833	0
3	Female	mated	Obp50Neg	Obp50Neg_30	3_Obp50Neg_30_63	28	0
3	Female	mated	Obp50Neg	Obp50Neg_30	3_Obp50Neg_30_63	28	0
3	Female	mated	Obp50Neg	Obp50Neg_30	3_Obp50Neg_30_63	28	0
3	Female	mated	Obp50Neg	Obp50Neg_30	3_Obp50Neg_30_63	47.5833	0
3	Female	mated	Obp50Neg	Obp50Neg_30	3_Obp50Neg_30_63	47.5833	0
3	Female	mated	Obp50Neg	Obp50Neg_30	3_Obp50Neg_30_64	33.5833	0
3	Female	mated	Obp50Neg	Obp50Neg_30	3_Obp50Neg_30_64	33.5833	0
3	Female	mated	Obp50Neg	Obp50Neg_30	3_Obp50Neg_30_64	37	0
3	Female	mated	Obp50Neg	Obp50Neg_30	3_Obp50Neg_30_64	47.5833	0
3	Female	mated	Obp50Neg	Obp50Neg_30	3_Obp50Neg_30_64	47.5833	0
3	Female	mated	Obp50Neg	Obp50Neg_30	3_Obp50Neg_30_65	37	0
3	Female	mated	Obp50Neg	Obp50Neg_30	3_Obp50Neg_30_65	47.5833	0
3	Female	mated	Obp50Neg	Obp50Neg_30	3_Obp50Neg_30_65	47.5833	0
3	Female	mated	Obp50Neg	Obp50Neg_30	3_Obp50Neg_30_65	47.5833	0
3	Female	mated	Obp50Neg	Obp50Neg_30	3_Obp50Neg_30_65	52.1667	0
3	Female	mated	Obp50Neg	Obp50Neg_30	3_Obp50Neg_30_66	23.5833	0
3	Female	mated	Obp50Neg	Obp50Neg_30	3_Obp50Neg_30_66	28	0
3	Female	mated	Obp50Neg	Obp50Neg_30	3_Obp50Neg_30_66	28	0
3	Female	mated	Obp50Neg	Obp50Neg_30	3_Obp50Neg_30_66	47.5833	0
3	Female	mated	Obp50Neg	Obp50Neg_30	3_Obp50Neg_30_66	52.1667	0
3	Female	mated	Obp50Neg	Obp50Neg_30	3_Obp50Neg_30_67	28	0
3	Female	mated	Obp50Neg	Obp50Neg_30	3_Obp50Neg_30_67	47.5833	0
3	Female	mated	Obp50Neg	Obp50Neg_30	3_Obp50Neg_30_67	47.5833	0
3	Female	mated	Obp50Neg	Obp50Neg_30	3_Obp50Neg_30_67	47.5833	0
3	Female	mated	Obp50Neg	Obp50Neg_30	3_Obp50Neg_30_67	52.1667	0
3	Female	mated	Obp50Neg	Obp50Neg_30	3_Obp50Neg_30_68	47.5833	0
3	Female	mated	Obp50Neg	Obp50Neg_30	3_Obp50Neg_30_68	47.5833	0
3	Female	mated	Obp50Neg	Obp50Neg_30	3_Obp50Neg_30_68	47.5833	0
3	Female	mated	Obp50Neg	Obp50Neg_30	3_Obp50Neg_30_68	47.5833	0
3	Female	mated	Obp50Neg	Obp50Neg_30	3_Obp50Neg_30_68	47.5833	0
3	Female	mated	Obp50Neg	Obp50Neg_30	3_Obp50Neg_30_69	33.5833	0
3	Female	mated	Obp50Neg	Obp50Neg_30	3_Obp50Neg_30_69	33.5833	0
3	Female	mated	Obp50Neg	Obp50Neg_30	3_Obp50Neg_30_69	47.5833	0
3	Female	mated	Obp50Neg	Obp50Neg_30	3_Obp50Neg_30_69	52.1667	0
3	Female	mated	Obp50Neg	Obp50Neg_30	3_Obp50Neg_30_69	52.1667	0
3	Female	mated	Obp50Neg	Obp50Neg_30	3_Obp50Neg_30_70	33.5833	0
3	Female	mated	Obp50Neg	Obp50Neg_30	3_Obp50Neg_30_70	47.5833	0
3	Female	mated	Obp50Neg	Obp50Neg_30	3_Obp50Neg_30_70	47.5833	0
3	Female	mated	Obp50Neg	Obp50Neg_30	3_Obp50Neg_30_70	55	0
3	Female	mated	Obp50Neg	Obp50Neg_30	3_Obp50Neg_30_70	55	0
3	Female	mated	Obp50Neg	Obp50Neg_30	3_Obp50Neg_30_71	47.5833	0
3	Female	mated	Obp50Neg	Obp50Neg_30	3_Obp50Neg_30_71	47.5833	0
3	Female	mated	Obp50Neg	Obp50Neg_30	3_Obp50Neg_30_71	47.5833	0
3	Female	mated	Obp50Neg	Obp50Neg_30	3_Obp50Neg_30_71	47.5833	0
3	Female	mated	Obp50Neg	Obp50Neg_30	3_Obp50Neg_30_71	47.5833	0
3	Female	mated	Obp50Neg	Obp50Neg_30	3_Obp50Neg_30_72	37	0
3	Female	mated	Obp50Neg	Obp50Neg_30	3_Obp50Neg_30_72	47.5833	0
3	Female	mated	Obp50Neg	Obp50Neg_30	3_Obp50Neg_30_72	47.5833	0
3	Female	mated	Obp50Neg	Obp50Neg_30	3_Obp50Neg_30_72	47.5833	0
3	Female	mated	Obp50Neg	Obp50Neg_30	3_Obp50Neg_30_72	47.5833	0
3	Female	mated	Obp50Neg	Obp50Neg_31	3_Obp50Neg_31_73	33.5833	0
3	Female	mated	Obp50Neg	Obp50Neg_31	3_Obp50Neg_31_73	47.5833	0
3	Female	mated	Obp50Neg	Obp50Neg_31	3_Obp50Neg_31_73	52.1667	0
3	Female	mated	Obp50Neg	Obp50Neg_31	3_Obp50Neg_31_73	52.1667	0
3	Female	mated	Obp50Neg	Obp50Neg_31	3_Obp50Neg_31_73	55	0
3	Female	mated	Obp50Neg	Obp50Neg_31	3_Obp50Neg_31_74	33.5833	0
3	Female	mated	Obp50Neg	Obp50Neg_31	3_Obp50Neg_31_74	33.5833	0
3	Female	mated	Obp50Neg	Obp50Neg_31	3_Obp50Neg_31_74	47.5833	0
3	Female	mated	Obp50Neg	Obp50Neg_31	3_Obp50Neg_31_74	47.5833	0
3	Female	mated	Obp50Neg	Obp50Neg_31	3_Obp50Neg_31_74	52.1667	0
3	Female	mated	Obp50Neg	Obp50Neg_31	3_Obp50Neg_31_75	13	0
3	Female	mated	Obp50Neg	Obp50Neg_31	3_Obp50Neg_31_75	23.5833	0
3	Female	mated	Obp50Neg	Obp50Neg_31	3_Obp50Neg_31_75	47.5833	0
3	Female	mated	Obp50Neg	Obp50Neg_31	3_Obp50Neg_31_75	47.5833	0
3	Female	mated	Obp50Neg	Obp50Neg_31	3_Obp50Neg_31_75	52.1667	0
3	Female	mated	Obp50Neg	Obp50Neg_31	3_Obp50Neg_31_76	33.5833	0
3	Female	mated	Obp50Neg	Obp50Neg_31	3_Obp50Neg_31_76	33.5833	0
3	Female	mated	Obp50Neg	Obp50Neg_31	3_Obp50Neg_31_76	33.5833	0
3	Female	mated	Obp50Neg	Obp50Neg_31	3_Obp50Neg_31_76	37	0
3	Female	mated	Obp50Neg	Obp50Neg_31	3_Obp50Neg_31_76	55	0
3	Female	mated	Obp50Neg	Obp50Neg_31	3_Obp50Neg_31_77	33.5833	0
3	Female	mated	Obp50Neg	Obp50Neg_31	3_Obp50Neg_31_77	33.5833	0
3	Female	mated	Obp50Neg	Obp50Neg_31	3_Obp50Neg_31_77	37	0
3	Female	mated	Obp50Neg	Obp50Neg_31	3_Obp50Neg_31_77	47.5833	0
3	Female	mated	Obp50Neg	Obp50Neg_31	3_Obp50Neg_31_77	47.5833	0
3	Female	mated	Obp50Neg	Obp50Neg_31	3_Obp50Neg_31_78	23.5833	0
3	Female	mated	Obp50Neg	Obp50Neg_31	3_Obp50Neg_31_78	47.5833	0
3	Female	mated	Obp50Neg	Obp50Neg_31	3_Obp50Neg_31_78	47.5833	0
3	Female	mated	Obp50Neg	Obp50Neg_31	3_Obp50Neg_31_78	47.5833	0
3	Female	mated	Obp50Neg	Obp50Neg_31	3_Obp50Neg_31_78	52.1667	0
3	Female	mated	Obp50Neg	Obp50Neg_31	3_Obp50Neg_31_79	33.5833	0
3	Female	mated	Obp50Neg	Obp50Neg_31	3_Obp50Neg_31_79	33.5833	0
3	Female	mated	Obp50Neg	Obp50Neg_31	3_Obp50Neg_31_79	47.5833	0
3	Female	mated	Obp50Neg	Obp50Neg_31	3_Obp50Neg_31_79	47.5833	0
3	Female	mated	Obp50Neg	Obp50Neg_31	3_Obp50Neg_31_79	47.5833	0
3	Female	mated	Obp50Neg	Obp50Neg_31	3_Obp50Neg_31_80	23.5833	0
3	Female	mated	Obp50Neg	Obp50Neg_31	3_Obp50Neg_31_80	33.5833	0
3	Female	mated	Obp50Neg	Obp50Neg_31	3_Obp50Neg_31_80	47.5833	0
3	Female	mated	Obp50Neg	Obp50Neg_31	3_Obp50Neg_31_80	47.5833	0
3	Female	mated	Obp50Neg	Obp50Neg_31	3_Obp50Neg_31_80	47.5833	0
3	Female	mated	Obp50Neg	Obp50Neg_31	3_Obp50Neg_31_81	47.5833	0
3	Female	mated	Obp50Neg	Obp50Neg_31	3_Obp50Neg_31_81	47.5833	0
3	Female	mated	Obp50Neg	Obp50Neg_31	3_Obp50Neg_31_81	52.1667	0
3	Female	mated	Obp50Neg	Obp50Neg_31	3_Obp50Neg_31_81	52.1667	0
3	Female	mated	Obp50Neg	Obp50Neg_31	3_Obp50Neg_31_81	57.0833	1
3	Female	mated	Obp50Neg	Obp50Neg_31	3_Obp50Neg_31_82	23.5833	0
3	Female	mated	Obp50Neg	Obp50Neg_31	3_Obp50Neg_31_82	37	0
3	Female	mated	Obp50Neg	Obp50Neg_31	3_Obp50Neg_31_82	52.1667	0
3	Female	mated	Obp50Neg	Obp50Neg_31	3_Obp50Neg_31_82	55	0
3	Female	mated	Obp50Neg	Obp50Neg_31	3_Obp50Neg_31_82	55	0
3	Female	mated	Obp50Neg	Obp50Neg_31	3_Obp50Neg_31_83	28	0
3	Female	mated	Obp50Neg	Obp50Neg_31	3_Obp50Neg_31_83	33.5833	0
3	Female	mated	Obp50Neg	Obp50Neg_31	3_Obp50Neg_31_83	37	0
3	Female	mated	Obp50Neg	Obp50Neg_31	3_Obp50Neg_31_83	47.5833	0
3	Female	mated	Obp50Neg	Obp50Neg_31	3_Obp50Neg_31_83	47.5833	0
3	Female	mated	Obp50Neg	Obp50Neg_31	3_Obp50Neg_31_84	37	0
3	Female	mated	Obp50Neg	Obp50Neg_31	3_Obp50Neg_31_84	47.5833	0
3	Female	mated	Obp50Neg	Obp50Neg_31	3_Obp50Neg_31_84	47.5833	0
3	Female	mated	Obp50Neg	Obp50Neg_31	3_Obp50Neg_31_84	47.5833	0
3	Female	mated	Obp50Neg	Obp50Neg_31	3_Obp50Neg_31_84	52.1667	0
3	Female	mated	Obp50Neg	Obp50Neg_31	3_Obp50Neg_31_85	28	0
3	Female	mated	Obp50Neg	Obp50Neg_31	3_Obp50Neg_31_85	33.5833	0
3	Female	mated	Obp50Neg	Obp50Neg_31	3_Obp50Neg_31_85	37	0
3	Female	mated	Obp50Neg	Obp50Neg_31	3_Obp50Neg_31_85	47.5833	0
3	Female	mated	Obp50Neg	Obp50Neg_31	3_Obp50Neg_31_85	52.1667	0
3	Female	mated	Obp50Neg	Obp50Neg_31	3_Obp50Neg_31_86	23.5833	0
3	Female	mated	Obp50Neg	Obp50Neg_31	3_Obp50Neg_31_86	33.5833	0
3	Female	mated	Obp50Neg	Obp50Neg_31	3_Obp50Neg_31_86	37	0
3	Female	mated	Obp50Neg	Obp50Neg_31	3_Obp50Neg_31_86	47.5833	0
3	Female	mated	Obp50Neg	Obp50Neg_31	3_Obp50Neg_31_86	55	0
3	Female	mated	Obp50Neg	Obp50Neg_31	3_Obp50Neg_31_87	23.5833	0
3	Female	mated	Obp50Neg	Obp50Neg_31	3_Obp50Neg_31_87	47.5833	0
3	Female	mated	Obp50Neg	Obp50Neg_31	3_Obp50Neg_31_87	47.5833	0
3	Female	mated	Obp50Neg	Obp50Neg_31	3_Obp50Neg_31_87	47.5833	0
3	Female	mated	Obp50Neg	Obp50Neg_31	3_Obp50Neg_31_87	47.5833	0
3	Female	mated	Obp50Neg	Obp50Neg_31	3_Obp50Neg_31_88	28	0
3	Female	mated	Obp50Neg	Obp50Neg_31	3_Obp50Neg_31_88	33.5833	0
3	Female	mated	Obp50Neg	Obp50Neg_31	3_Obp50Neg_31_88	37	0
3	Female	mated	Obp50Neg	Obp50Neg_31	3_Obp50Neg_31_88	37	0
3	Female	mated	Obp50Neg	Obp50Neg_31	3_Obp50Neg_31_88	47.5833	0
3	Female	mated	Obp50Neg	Obp50Neg_31	3_Obp50Neg_31_89	33.5833	0
3	Female	mated	Obp50Neg	Obp50Neg_31	3_Obp50Neg_31_89	33.5833	0
3	Female	mated	Obp50Neg	Obp50Neg_31	3_Obp50Neg_31_89	47.5833	0
3	Female	mated	Obp50Neg	Obp50Neg_31	3_Obp50Neg_31_89	47.5833	0
3	Female	mated	Obp50Neg	Obp50Neg_31	3_Obp50Neg_31_89	47.5833	0
3	Female	mated	Obp50Neg	Obp50Neg_31	3_Obp50Neg_31_90	23.5833	0
3	Female	mated	Obp50Neg	Obp50Neg_31	3_Obp50Neg_31_90	33.5833	0
3	Female	mated	Obp50Neg	Obp50Neg_31	3_Obp50Neg_31_90	37	0
3	Female	mated	Obp50Neg	Obp50Neg_31	3_Obp50Neg_31_90	47.5833	0
3	Female	mated	Obp50Neg	Obp50Neg_31	3_Obp50Neg_31_90	47.5833	0

## Sheet: Experiments on all lines
Supplementary data file 5 - Starvation resistance data (experiments on all lines)
Sex	Mated_status	Genotype	Line	Vial	Time_hrs	Censor
Female	Mated	Obp50a	Obp50a_1	Obp50a_1_1	27.65	0
Female	Mated	Obp50a	Obp50a_1	Obp50a_1_1	43.3833	0
Female	Mated	Obp50a	Obp50a_1	Obp50a_1_1	68.0667	0
Female	Mated	Obp50a	Obp50a_1	Obp50a_1_1	68.0667	0
Female	Mated	Obp50a	Obp50a_1	Obp50a_1_1	68.0667	0
Female	Mated	Obp50b	Obp50b_4	Obp50b_4_1	43.3833	0
Female	Mated	Obp50b	Obp50b_4	Obp50b_4_1	43.3833	0
Female	Mated	Obp50b	Obp50b_4	Obp50b_4_1	46.9667	0
Female	Mated	Obp50b	Obp50b_4	Obp50b_4_1	55.45	0
Female	Mated	Obp50b	Obp50b_4	Obp50b_4_1	79.55	1
Female	Mated	Obp50cBCD	Obp50cBCD_5	Obp50cBCD_5_1	43.3833	0
Female	Mated	Obp50cBCD	Obp50cBCD_5	Obp50cBCD_5_1	43.3833	0
Female	Mated	Obp50cBCD	Obp50cBCD_5	Obp50cBCD_5_1	43.3833	0
Female	Mated	Obp50cBCD	Obp50cBCD_5	Obp50cBCD_5_1	43.3833	0
Female	Mated	Obp50cBCD	Obp50cBCD_5	Obp50cBCD_5_1	72.0667	0
Female	Mated	Obp50c	Obp50c_6	Obp50c_6_1	23.2167	0
Female	Mated	Obp50c	Obp50c_6	Obp50c_6_1	43.3833	0
Female	Mated	Obp50c	Obp50c_6	Obp50c_6_1	51.8167	0
Female	Mated	Obp50c	Obp50c_6	Obp50c_6_1	68.0667	0
Female	Mated	Obp50c	Obp50c_6	Obp50c_6_1	68.0667	0
Female	Mated	Obp50d	Obp50d_7	Obp50d_7_1	27.65	0
Female	Mated	Obp50d	Obp50d_7	Obp50d_7_1	27.65	0
Female	Mated	Obp50d	Obp50d_7	Obp50d_7_1	43.3833	0
Female	Mated	Obp50d	Obp50d_7	Obp50d_7_1	43.3833	0
Female	Mated	Obp50d	Obp50d_7	Obp50d_7_1	68.0667	0
Female	Mated	Obp50Pos	Obp50Pos_8	Obp50Pos_8_1	27.65	0
Female	Mated	Obp50Pos	Obp50Pos_8	Obp50Pos_8_1	31.6333	0
Female	Mated	Obp50Pos	Obp50Pos_8	Obp50Pos_8_1	43.3833	0
Female	Mated	Obp50Pos	Obp50Pos_8	Obp50Pos_8_1	43.3833	0
Female	Mated	Obp50Pos	Obp50Pos_8	Obp50Pos_8_1	68.0667	0
Female	Mated	Obp50NegBCD	Obp50NegBCD_9	Obp50NegBCD_9_1	43.3833	0
Female	Mated	Obp50NegBCD	Obp50NegBCD_9	Obp50NegBCD_9_1	46.9667	0
Female	Mated	Obp50NegBCD	Obp50NegBCD_9	Obp50NegBCD_9_1	46.9667	0
Female	Mated	Obp50NegBCD	Obp50NegBCD_9	Obp50NegBCD_9_1	68.0667	0
Female	Mated	Obp50Neg	Obp50Neg_10	Obp50Neg_10_1	43.3833	0
Female	Mated	Obp50Neg	Obp50Neg_10	Obp50Neg_10_1	43.3833	0
Female	Mated	Obp50Neg	Obp50Neg_10	Obp50Neg_10_1	51.8167	0
Female	Mated	Obp50Neg	Obp50Neg_10	Obp50Neg_10_1	51.8167	0
Female	Mated	Obp50Neg	Obp50Neg_10	Obp50Neg_10_1	55.45	0
Female	Mated	Obp50a	Obp50a_11	Obp50a_11_1	31.6333	0
Female	Mated	Obp50a	Obp50a_11	Obp50a_11_1	43.3833	0
Female	Mated	Obp50a	Obp50a_11	Obp50a_11_1	51.8167	0
Female	Mated	Obp50a	Obp50a_11	Obp50a_11_1	72.0667	0
Female	Mated	Obp50a	Obp50a_11	Obp50a_11_1	79.55	0
Female	Mated	Obp50b	Obp50b_17	Obp50b_17_1	43.3833	0
Female	Mated	Obp50b	Obp50b_17	Obp50b_17_1	43.3833	0
Female	Mated	Obp50b	Obp50b_17	Obp50b_17_1	46.9667	0
Female	Mated	Obp50b	Obp50b_17	Obp50b_17_1	51.8167	0
Female	Mated	Obp50b	Obp50b_17	Obp50b_17_1	68.0667	0
Female	Mated	Obp50cBCD	Obp50cBCD_20	Obp50cBCD_20_1	27.65	0
Female	Mated	Obp50cBCD	Obp50cBCD_20	Obp50cBCD_20_1	43.3833	0
Female	Mated	Obp50cBCD	Obp50cBCD_20	Obp50cBCD_20_1	51.8167	0
Female	Mated	Obp50cBCD	Obp50cBCD_20	Obp50cBCD_20_1	55.45	0
Female	Mated	Obp50cBCD	Obp50cBCD_20	Obp50cBCD_20_1	68.0667	0
Female	Mated	Obp50c	Obp50c_23	Obp50c_23_1	31.6333	0
Female	Mated	Obp50c	Obp50c_23	Obp50c_23_1	43.3833	0
Female	Mated	Obp50c	Obp50c_23	Obp50c_23_1	43.3833	0
Female	Mated	Obp50c	Obp50c_23	Obp50c_23_1	46.9667	0
Female	Mated	Obp50c	Obp50c_23	Obp50c_23_1	68.0667	0
Female	Mated	Obp50NegBCD	Obp50NegBCD_26	Obp50NegBCD_26_1	43.3833	0
Female	Mated	Obp50NegBCD	Obp50NegBCD_26	Obp50NegBCD_26_1	46.9667	0
Female	Mated	Obp50NegBCD	Obp50NegBCD_26	Obp50NegBCD_26_1	46.9667	0
Female	Mated	Obp50NegBCD	Obp50NegBCD_26	Obp50NegBCD_26_1	55.45	0
Female	Mated	Obp50NegBCD	Obp50NegBCD_26	Obp50NegBCD_26_1	55.45	0
Female	Mated	Obp50Neg	Obp50Neg_29	Obp50Neg_29_1	43.3833	0
Female	Mated	Obp50Neg	Obp50Neg_29	Obp50Neg_29_1	55.45	0
Female	Mated	Obp50Neg	Obp50Neg_29	Obp50Neg_29_1	55.45	0
Female	Mated	Obp50Neg	Obp50Neg_29	Obp50Neg_29_1	55.45	0
Female	Mated	Obp50Neg	Obp50Neg_29	Obp50Neg_29_1	55.45	0
Female	Mated	Obp50a	Obp50a_12	Obp50a_12_1	27.65	0
Female	Mated	Obp50a	Obp50a_12	Obp50a_12_1	43.3833	0
Female	Mated	Obp50a	Obp50a_12	Obp50a_12_1	55.45	0
Female	Mated	Obp50a	Obp50a_12	Obp50a_12_1	68.0667	0
Female	Mated	Obp50a	Obp50a_12	Obp50a_12_1	68.0667	0
Female	Mated	Obp50b	Obp50b_18	Obp50b_18_1	43.3833	0
Female	Mated	Obp50b	Obp50b_18	Obp50b_18_1	46.9667	0
Female	Mated	Obp50b	Obp50b_18	Obp50b_18_1	51.8167	0
Female	Mated	Obp50b	Obp50b_18	Obp50b_18_1	55.45	0
Female	Mated	Obp50b	Obp50b_18	Obp50b_18_1	68.0667	0
Female	Mated	Obp50cBCD	Obp50cBCD_21	Obp50cBCD_21_1	31.6333	0
Female	Mated	Obp50cBCD	Obp50cBCD_21	Obp50cBCD_21_1	43.3833	0
Female	Mated	Obp50cBCD	Obp50cBCD_21	Obp50cBCD_21_1	43.3833	0
Female	Mated	Obp50cBCD	Obp50cBCD_21	Obp50cBCD_21_1	51.8167	0
Female	Mated	Obp50cBCD	Obp50cBCD_21	Obp50cBCD_21_1	68.0667	0
Female	Mated	Obp50c	Obp50c_24	Obp50c_24_1	43.3833	0
Female	Mated	Obp50c	Obp50c_24	Obp50c_24_1	46.9667	0
Female	Mated	Obp50c	Obp50c_24	Obp50c_24_1	46.9667	0
Female	Mated	Obp50c	Obp50c_24	Obp50c_24_1	51.8167	0
Female	Mated	Obp50c	Obp50c_24	Obp50c_24_1	51.8167	0
Female	Mated	Obp50NegBCD	Obp50NegBCD_27	Obp50NegBCD_27_1	43.3833	0
Female	Mated	Obp50NegBCD	Obp50NegBCD_27	Obp50NegBCD_27_1	43.3833	0
Female	Mated	Obp50NegBCD	Obp50NegBCD_27	Obp50NegBCD_27_1	46.9667	0
Female	Mated	Obp50NegBCD	Obp50NegBCD_27	Obp50NegBCD_27_1	51.8167	0
Female	Mated	Obp50NegBCD	Obp50NegBCD_27	Obp50NegBCD_27_1	55.45	0
Female	Mated	Obp50Neg	Obp50Neg_30	Obp50Neg_30_1	43.3833	0
Female	Mated	Obp50Neg	Obp50Neg_30	Obp50Neg_30_1	46.9667	0
Female	Mated	Obp50Neg	Obp50Neg_30	Obp50Neg_30_1	46.9667	0
Female	Mated	Obp50Neg	Obp50Neg_30	Obp50Neg_30_1	46.9667	0
Female	Mated	Obp50Neg	Obp50Neg_30	Obp50Neg_30_1	68.0667	0
Female	Mated	Obp50a	Obp50a_13	Obp50a_13_1	43.3833	0
Female	Mated	Obp50a	Obp50a_13	Obp50a_13_1	43.3833	0
Female	Mated	Obp50a	Obp50a_13	Obp50a_13_1	51.8167	0
Female	Mated	Obp50a	Obp50a_13	Obp50a_13_1	55.45	0
Female	Mated	Obp50a	Obp50a_13	Obp50a_13_1	68.0667	0
Female	Mated	Obp50b	Obp50b_19	Obp50b_19_1	23.2167	0
Female	Mated	Obp50b	Obp50b_19	Obp50b_19_1	43.3833	0
Female	Mated	Obp50b	Obp50b_19	Obp50b_19_1	55.45	0
Female	Mated	Obp50b	Obp50b_19	Obp50b_19_1	68.0667	0
Female	Mated	Obp50b	Obp50b_19	Obp50b_19_1	68.0667	0
Female	Mated	Obp50cBCD	Obp50cBCD_22	Obp50cBCD_22_1	43.3833	0
Female	Mated	Obp50cBCD	Obp50cBCD_22	Obp50cBCD_22_1	43.3833	0
Female	Mated	Obp50cBCD	Obp50cBCD_22	Obp50cBCD_22_1	43.3833	0
Female	Mated	Obp50cBCD	Obp50cBCD_22	Obp50cBCD_22_1	46.9667	0
Female	Mated	Obp50cBCD	Obp50cBCD_22	Obp50cBCD_22_1	68.0667	0
Female	Mated	Obp50c	Obp50c_25	Obp50c_25_1	43.3833	0
Female	Mated	Obp50c	Obp50c_25	Obp50c_25_1	43.3833	0
Female	Mated	Obp50c	Obp50c_25	Obp50c_25_1	43.3833	0
Female	Mated	Obp50c	Obp50c_25	Obp50c_25_1	51.8167	0
Female	Mated	Obp50c	Obp50c_25	Obp50c_25_1	51.8167	0
Female	Mated	Obp50NegBCD	Obp50NegBCD_28	Obp50NegBCD_28_1	23.2167	0
Female	Mated	Obp50NegBCD	Obp50NegBCD_28	Obp50NegBCD_28_1	31.6333	0
Female	Mated	Obp50NegBCD	Obp50NegBCD_28	Obp50NegBCD_28_1	46.9667	0
Female	Mated	Obp50NegBCD	Obp50NegBCD_28	Obp50NegBCD_28_1	51.8167	0
Female	Mated	Obp50NegBCD	Obp50NegBCD_28	Obp50NegBCD_28_1	68.0667	0
Female	Mated	Obp50Neg	Obp50Neg_31	Obp50Neg_31_1	43.3833	0
Female	Mated	Obp50Neg	Obp50Neg_31	Obp50Neg_31_1	43.3833	0
Female	Mated	Obp50Neg	Obp50Neg_31	Obp50Neg_31_1	43.3833	0
Female	Mated	Obp50Neg	Obp50Neg_31	Obp50Neg_31_1	43.3833	0
Female	Mated	Obp50Neg	Obp50Neg_31	Obp50Neg_31_1	55.45	0
Female	Mated	Obp50a	Obp50a_1	Obp50a_1_2	46.9667	0
Female	Mated	Obp50a	Obp50a_1	Obp50a_1_2	51.8167	0
Female	Mated	Obp50a	Obp50a_1	Obp50a_1_2	55.45	0
Female	Mated	Obp50a	Obp50a_1	Obp50a_1_2	68.0667	0
Female	Mated	Obp50a	Obp50a_1	Obp50a_1_2	68.0667	0
Female	Mated	Obp50b	Obp50b_4	Obp50b_4_2	43.3833	0
Female	Mated	Obp50b	Obp50b_4	Obp50b_4_2	46.9667	0
Female	Mated	Obp50b	Obp50b_4	Obp50b_4_2	55.45	0
Female	Mated	Obp50b	Obp50b_4	Obp50b_4_2	68.0667	0
Female	Mated	Obp50b	Obp50b_4	Obp50b_4_2	76.0833	0
Female	Mated	Obp50cBCD	Obp50cBCD_5	Obp50cBCD_5_2	19.4667	0
Female	Mated	Obp50cBCD	Obp50cBCD_5	Obp50cBCD_5_2	27.65	0
Female	Mated	Obp50cBCD	Obp50cBCD_5	Obp50cBCD_5_2	51.8167	0
Female	Mated	Obp50cBCD	Obp50cBCD_5	Obp50cBCD_5_2	51.8167	0
Female	Mated	Obp50cBCD	Obp50cBCD_5	Obp50cBCD_5_2	79.55	1
Female	Mated	Obp50c	Obp50c_6	Obp50c_6_2	27.65	0
Female	Mated	Obp50c	Obp50c_6	Obp50c_6_2	43.3833	0
Female	Mated	Obp50c	Obp50c_6	Obp50c_6_2	51.8167	0
Female	Mated	Obp50c	Obp50c_6	Obp50c_6_2	51.8167	0
Female	Mated	Obp50c	Obp50c_6	Obp50c_6_2	68.0667	0
Female	Mated	Obp50d	Obp50d_7	Obp50d_7_2	19.4667	0
Female	Mated	Obp50d	Obp50d_7	Obp50d_7_2	31.6333	0
Female	Mated	Obp50d	Obp50d_7	Obp50d_7_2	43.3833	0
Female	Mated	Obp50d	Obp50d_7	Obp50d_7_2	55.45	0
Female	Mated	Obp50d	Obp50d_7	Obp50d_7_2	68.0667	0
Female	Mated	Obp50Pos	Obp50Pos_8	Obp50Pos_8_2	31.6333	0
Female	Mated	Obp50Pos	Obp50Pos_8	Obp50Pos_8_2	43.3833	0
Female	Mated	Obp50Pos	Obp50Pos_8	Obp50Pos_8_2	43.3833	0
Female	Mated	Obp50Pos	Obp50Pos_8	Obp50Pos_8_2	43.3833	0
Female	Mated	Obp50Pos	Obp50Pos_8	Obp50Pos_8_2	46.9667	0
Female	Mated	Obp50NegBCD	Obp50NegBCD_9	Obp50NegBCD_9_2	31.6333	0
Female	Mated	Obp50NegBCD	Obp50NegBCD_9	Obp50NegBCD_9_2	43.3833	0
Female	Mated	Obp50NegBCD	Obp50NegBCD_9	Obp50NegBCD_9_2	55.45	0
Female	Mated	Obp50NegBCD	Obp50NegBCD_9	Obp50NegBCD_9_2	79.55	0
Female	Mated	Obp50NegBCD	Obp50NegBCD_9	Obp50NegBCD_9_2	79.55	0
Female	Mated	Obp50Neg	Obp50Neg_10	Obp50Neg_10_2	51.8167	0
Female	Mated	Obp50Neg	Obp50Neg_10	Obp50Neg_10_2	51.8167	0
Female	Mated	Obp50Neg	Obp50Neg_10	Obp50Neg_10_2	55.45	0
Female	Mated	Obp50Neg	Obp50Neg_10	Obp50Neg_10_2	68.0667	0
Female	Mated	Obp50Neg	Obp50Neg_10	Obp50Neg_10_2	68.0667	0
Female	Mated	Obp50a	Obp50a_11	Obp50a_11_2	43.3833	0
Female	Mated	Obp50a	Obp50a_11	Obp50a_11_2	43.3833	0
Female	Mated	Obp50a	Obp50a_11	Obp50a_11_2	51.8167	0
Female	Mated	Obp50a	Obp50a_11	Obp50a_11_2	68.0667	0
Female	Mated	Obp50a	Obp50a_11	Obp50a_11_2	79.55	1
Female	Mated	Obp50b	Obp50b_17	Obp50b_17_2	31.6333	0
Female	Mated	Obp50b	Obp50b_17	Obp50b_17_2	46.9667	0
Female	Mated	Obp50b	Obp50b_17	Obp50b_17_2	46.9667	0
Female	Mated	Obp50b	Obp50b_17	Obp50b_17_2	51.8167	0
Female	Mated	Obp50b	Obp50b_17	Obp50b_17_2	55.45	0
Female	Mated	Obp50cBCD	Obp50cBCD_20	Obp50cBCD_20_2	43.3833	0
Female	Mated	Obp50cBCD	Obp50cBCD_20	Obp50cBCD_20_2	46.9667	0
Female	Mated	Obp50cBCD	Obp50cBCD_20	Obp50cBCD_20_2	55.45	0
Female	Mated	Obp50cBCD	Obp50cBCD_20	Obp50cBCD_20_2	55.45	0
Female	Mated	Obp50cBCD	Obp50cBCD_20	Obp50cBCD_20_2	55.45	0
Female	Mated	Obp50c	Obp50c_23	Obp50c_23_2	46.9667	0
Female	Mated	Obp50c	Obp50c_23	Obp50c_23_2	51.8167	0
Female	Mated	Obp50c	Obp50c_23	Obp50c_23_2	51.8167	0
Female	Mated	Obp50c	Obp50c_23	Obp50c_23_2	55.45	0
Female	Mated	Obp50c	Obp50c_23	Obp50c_23_2	68.0667	0
Female	Mated	Obp50NegBCD	Obp50NegBCD_26	Obp50NegBCD_26_2	43.3833	0
Female	Mated	Obp50NegBCD	Obp50NegBCD_26	Obp50NegBCD_26_2	43.3833	0
Female	Mated	Obp50NegBCD	Obp50NegBCD_26	Obp50NegBCD_26_2	43.3833	0
Female	Mated	Obp50NegBCD	Obp50NegBCD_26	Obp50NegBCD_26_2	43.3833	0
Female	Mated	Obp50NegBCD	Obp50NegBCD_26	Obp50NegBCD_26_2	51.8167	0
Female	Mated	Obp50Neg	Obp50Neg_29	Obp50Neg_29_2	46.9667	0
Female	Mated	Obp50Neg	Obp50Neg_29	Obp50Neg_29_2	51.8167	0
Female	Mated	Obp50Neg	Obp50Neg_29	Obp50Neg_29_2	55.45	0
Female	Mated	Obp50Neg	Obp50Neg_29	Obp50Neg_29_2	68.0667	0
Female	Mated	Obp50Neg	Obp50Neg_29	Obp50Neg_29_2	68.0667	0
Female	Mated	Obp50a	Obp50a_12	Obp50a_12_2	19.4667	0
Female	Mated	Obp50a	Obp50a_12	Obp50a_12_2	51.8167	0
Female	Mated	Obp50a	Obp50a_12	Obp50a_12_2	55.45	0
Female	Mated	Obp50a	Obp50a_12	Obp50a_12_2	55.45	0
Female	Mated	Obp50a	Obp50a_12	Obp50a_12_2	55.45	0
Female	Mated	Obp50b	Obp50b_18	Obp50b_18_2	43.3833	0
Female	Mated	Obp50b	Obp50b_18	Obp50b_18_2	43.3833	0
Female	Mated	Obp50b	Obp50b_18	Obp50b_18_2	46.9667	0
Female	Mated	Obp50b	Obp50b_18	Obp50b_18_2	51.8167	0
Female	Mated	Obp50b	Obp50b_18	Obp50b_18_2	68.0667	0
Female	Mated	Obp50cBCD	Obp50cBCD_21	Obp50cBCD_21_2	43.3833	0
Female	Mated	Obp50cBCD	Obp50cBCD_21	Obp50cBCD_21_2	51.8167	0
Female	Mated	Obp50cBCD	Obp50cBCD_21	Obp50cBCD_21_2	51.8167	0
Female	Mated	Obp50cBCD	Obp50cBCD_21	Obp50cBCD_21_2	55.45	0
Female	Mated	Obp50cBCD	Obp50cBCD_21	Obp50cBCD_21_2	68.0667	0
Female	Mated	Obp50c	Obp50c_24	Obp50c_24_2	19.4667	0
Female	Mated	Obp50c	Obp50c_24	Obp50c_24_2	43.3833	0
Female	Mated	Obp50c	Obp50c_24	Obp50c_24_2	43.3833	0
Female	Mated	Obp50c	Obp50c_24	Obp50c_24_2	68.0667	0
Female	Mated	Obp50c	Obp50c_24	Obp50c_24_2	68.0667	0
Female	Mated	Obp50NegBCD	Obp50NegBCD_27	Obp50NegBCD_27_2	43.3833	0
Female	Mated	Obp50NegBCD	Obp50NegBCD_27	Obp50NegBCD_27_2	43.3833	0
Female	Mated	Obp50NegBCD	Obp50NegBCD_27	Obp50NegBCD_27_2	46.9667	0
Female	Mated	Obp50NegBCD	Obp50NegBCD_27	Obp50NegBCD_27_2	51.8167	0
Female	Mated	Obp50NegBCD	Obp50NegBCD_27	Obp50NegBCD_27_2	55.45	0
Female	Mated	Obp50Neg	Obp50Neg_30	Obp50Neg_30_2	43.3833	0
Female	Mated	Obp50Neg	Obp50Neg_30	Obp50Neg_30_2	43.3833	0
Female	Mated	Obp50Neg	Obp50Neg_30	Obp50Neg_30_2	46.9667	0
Female	Mated	Obp50Neg	Obp50Neg_30	Obp50Neg_30_2	51.8167	0
Female	Mated	Obp50Neg	Obp50Neg_30	Obp50Neg_30_2	51.8167	0
Female	Mated	Obp50a	Obp50a_13	Obp50a_13_2	43.3833	0
Female	Mated	Obp50a	Obp50a_13	Obp50a_13_2	46.9667	0
Female	Mated	Obp50a	Obp50a_13	Obp50a_13_2	51.8167	0
Female	Mated	Obp50a	Obp50a_13	Obp50a_13_2	55.45	0
Female	Mated	Obp50a	Obp50a_13	Obp50a_13_2	79.55	0
Female	Mated	Obp50b	Obp50b_19	Obp50b_19_2	43.3833	0
Female	Mated	Obp50b	Obp50b_19	Obp50b_19_2	43.3833	0
Female	Mated	Obp50b	Obp50b_19	Obp50b_19_2	51.8167	0
Female	Mated	Obp50b	Obp50b_19	Obp50b_19_2	55.45	0
Female	Mated	Obp50b	Obp50b_19	Obp50b_19_2	68.0667	0
Female	Mated	Obp50cBCD	Obp50cBCD_22	Obp50cBCD_22_2	43.3833	0
Female	Mated	Obp50cBCD	Obp50cBCD_22	Obp50cBCD_22_2	43.3833	0
Female	Mated	Obp50cBCD	Obp50cBCD_22	Obp50cBCD_22_2	43.3833	0
Female	Mated	Obp50cBCD	Obp50cBCD_22	Obp50cBCD_22_2	43.3833	0
Female	Mated	Obp50cBCD	Obp50cBCD_22	Obp50cBCD_22_2	43.3833	0
Female	Mated	Obp50c	Obp50c_25	Obp50c_25_2	43.3833	0
Female	Mated	Obp50c	Obp50c_25	Obp50c_25_2	46.9667	0
Female	Mated	Obp50c	Obp50c_25	Obp50c_25_2	51.8167	0
Female	Mated	Obp50c	Obp50c_25	Obp50c_25_2	51.8167	0
Female	Mated	Obp50c	Obp50c_25	Obp50c_25_2	68.0667	0
Female	Mated	Obp50NegBCD	Obp50NegBCD_28	Obp50NegBCD_28_2	43.3833	0
Female	Mated	Obp50NegBCD	Obp50NegBCD_28	Obp50NegBCD_28_2	43.3833	0
Female	Mated	Obp50NegBCD	Obp50NegBCD_28	Obp50NegBCD_28_2	43.3833	0
Female	Mated	Obp50NegBCD	Obp50NegBCD_28	Obp50NegBCD_28_2	46.9667	0
Female	Mated	Obp50NegBCD	Obp50NegBCD_28	Obp50NegBCD_28_2	46.9667	0
Female	Mated	Obp50Neg	Obp50Neg_31	Obp50Neg_31_2	43.3833	0
Female	Mated	Obp50Neg	Obp50Neg_31	Obp50Neg_31_2	46.9667	0
Female	Mated	Obp50Neg	Obp50Neg_31	Obp50Neg_31_2	46.9667	0
Female	Mated	Obp50Neg	Obp50Neg_31	Obp50Neg_31_2	51.8167	0
Female	Mated	Obp50Neg	Obp50Neg_31	Obp50Neg_31_2	68.0667	0
Female	Mated	Obp50a	Obp50a_1	Obp50a_1_3	51.8167	0
Female	Mated	Obp50a	Obp50a_1	Obp50a_1_3	51.8167	0
Female	Mated	Obp50a	Obp50a_1	Obp50a_1_3	55.45	0
Female	Mated	Obp50a	Obp50a_1	Obp50a_1_3	55.45	0
Female	Mated	Obp50a	Obp50a_1	Obp50a_1_3	68.0667	0
Female	Mated	Obp50b	Obp50b_4	Obp50b_4_3	43.3833	0
Female	Mated	Obp50b	Obp50b_4	Obp50b_4_3	43.3833	0
Female	Mated	Obp50b	Obp50b_4	Obp50b_4_3	51.8167	0
Female	Mated	Obp50b	Obp50b_4	Obp50b_4_3	51.8167	0
Female	Mated	Obp50b	Obp50b_4	Obp50b_4_3	55.45	0
Female	Mated	Obp50cBCD	Obp50cBCD_5	Obp50cBCD_5_3	43.3833	0
Female	Mated	Obp50cBCD	Obp50cBCD_5	Obp50cBCD_5_3	43.3833	0
Female	Mated	Obp50cBCD	Obp50cBCD_5	Obp50cBCD_5_3	51.8167	0
Female	Mated	Obp50cBCD	Obp50cBCD_5	Obp50cBCD_5_3	55.45	0
Female	Mated	Obp50cBCD	Obp50cBCD_5	Obp50cBCD_5_3	68.0667	0
Female	Mated	Obp50c	Obp50c_6	Obp50c_6_3	43.3833	0
Female	Mated	Obp50c	Obp50c_6	Obp50c_6_3	46.9667	0
Female	Mated	Obp50c	Obp50c_6	Obp50c_6_3	46.9667	0
Female	Mated	Obp50c	Obp50c_6	Obp50c_6_3	51.8167	0
Female	Mated	Obp50c	Obp50c_6	Obp50c_6_3	72.0667	0
Female	Mated	Obp50d	Obp50d_7	Obp50d_7_3	43.3833	0
Female	Mated	Obp50d	Obp50d_7	Obp50d_7_3	43.3833	0
Female	Mated	Obp50d	Obp50d_7	Obp50d_7_3	43.3833	0
Female	Mated	Obp50d	Obp50d_7	Obp50d_7_3	43.3833	0
Female	Mated	Obp50d	Obp50d_7	Obp50d_7_3	51.8167	0
Female	Mated	Obp50Pos	Obp50Pos_8	Obp50Pos_8_3	43.3833	0
Female	Mated	Obp50Pos	Obp50Pos_8	Obp50Pos_8_3	43.3833	0
Female	Mated	Obp50Pos	Obp50Pos_8	Obp50Pos_8_3	43.3833	0
Female	Mated	Obp50Pos	Obp50Pos_8	Obp50Pos_8_3	43.3833	0
Female	Mated	Obp50Pos	Obp50Pos_8	Obp50Pos_8_3	55.45	0
Female	Mated	Obp50NegBCD	Obp50NegBCD_9	Obp50NegBCD_9_3	43.3833	0
Female	Mated	Obp50NegBCD	Obp50NegBCD_9	Obp50NegBCD_9_3	51.8167	0
Female	Mated	Obp50NegBCD	Obp50NegBCD_9	Obp50NegBCD_9_3	55.45	0
Female	Mated	Obp50NegBCD	Obp50NegBCD_9	Obp50NegBCD_9_3	68.0667	0
Female	Mated	Obp50NegBCD	Obp50NegBCD_9	Obp50NegBCD_9_3	68.0667	0
Female	Mated	Obp50Neg	Obp50Neg_10	Obp50Neg_10_3	55.45	0
Female	Mated	Obp50Neg	Obp50Neg_10	Obp50Neg_10_3	55.45	0
Female	Mated	Obp50Neg	Obp50Neg_10	Obp50Neg_10_3	68.0667	0
Female	Mated	Obp50Neg	Obp50Neg_10	Obp50Neg_10_3	68.0667	0
Female	Mated	Obp50Neg	Obp50Neg_10	Obp50Neg_10_3	72.0667	0
Female	Mated	Obp50a	Obp50a_11	Obp50a_11_3	27.65	0
Female	Mated	Obp50a	Obp50a_11	Obp50a_11_3	43.3833	0
Female	Mated	Obp50a	Obp50a_11	Obp50a_11_3	51.8167	0
Female	Mated	Obp50a	Obp50a_11	Obp50a_11_3	76.0833	0
Female	Mated	Obp50a	Obp50a_11	Obp50a_11_3	79.55	1
Female	Mated	Obp50b	Obp50b_17	Obp50b_17_3	31.6333	0
Female	Mated	Obp50b	Obp50b_17	Obp50b_17_3	43.3833	0
Female	Mated	Obp50b	Obp50b_17	Obp50b_17_3	43.3833	0
Female	Mated	Obp50b	Obp50b_17	Obp50b_17_3	55.45	0
Female	Mated	Obp50b	Obp50b_17	Obp50b_17_3	72.0667	0
Female	Mated	Obp50cBCD	Obp50cBCD_20	Obp50cBCD_20_3	43.3833	0
Female	Mated	Obp50cBCD	Obp50cBCD_20	Obp50cBCD_20_3	43.3833	0
Female	Mated	Obp50cBCD	Obp50cBCD_20	Obp50cBCD_20_3	51.8167	0
Female	Mated	Obp50cBCD	Obp50cBCD_20	Obp50cBCD_20_3	68.0667	0
Female	Mated	Obp50cBCD	Obp50cBCD_20	Obp50cBCD_20_3	79.55	0
Female	Mated	Obp50c	Obp50c_23	Obp50c_23_3	19.4667	0
Female	Mated	Obp50c	Obp50c_23	Obp50c_23_3	43.3833	0
Female	Mated	Obp50c	Obp50c_23	Obp50c_23_3	46.9667	0
Female	Mated	Obp50c	Obp50c_23	Obp50c_23_3	51.8167	0
Female	Mated	Obp50c	Obp50c_23	Obp50c_23_3	68.0667	0
Female	Mated	Obp50NegBCD	Obp50NegBCD_26	Obp50NegBCD_26_3	51.8167	0
Female	Mated	Obp50NegBCD	Obp50NegBCD_26	Obp50NegBCD_26_3	51.8167	0
Female	Mated	Obp50NegBCD	Obp50NegBCD_26	Obp50NegBCD_26_3	51.8167	0
Female	Mated	Obp50NegBCD	Obp50NegBCD_26	Obp50NegBCD_26_3	51.8167	0
Female	Mated	Obp50NegBCD	Obp50NegBCD_26	Obp50NegBCD_26_3	51.8167	0
Female	Mated	Obp50Neg	Obp50Neg_29	Obp50Neg_29_3	46.9667	0
Female	Mated	Obp50Neg	Obp50Neg_29	Obp50Neg_29_3	46.9667	0
Female	Mated	Obp50Neg	Obp50Neg_29	Obp50Neg_29_3	51.8167	0
Female	Mated	Obp50Neg	Obp50Neg_29	Obp50Neg_29_3	68.0667	0
Female	Mated	Obp50Neg	Obp50Neg_29	Obp50Neg_29_3	68.0667	0
Female	Mated	Obp50a	Obp50a_12	Obp50a_12_3	43.3833	0
Female	Mated	Obp50a	Obp50a_12	Obp50a_12_3	43.3833	0
Female	Mated	Obp50a	Obp50a_12	Obp50a_12_3	46.9667	0
Female	Mated	Obp50a	Obp50a_12	Obp50a_12_3	55.45	0
Female	Mated	Obp50a	Obp50a_12	Obp50a_12_3	68.0667	0
Female	Mated	Obp50b	Obp50b_18	Obp50b_18_3	31.6333	0
Female	Mated	Obp50b	Obp50b_18	Obp50b_18_3	43.3833	0
Female	Mated	Obp50b	Obp50b_18	Obp50b_18_3	43.3833	0
Female	Mated	Obp50b	Obp50b_18	Obp50b_18_3	46.9667	0
Female	Mated	Obp50b	Obp50b_18	Obp50b_18_3	68.0667	0
Female	Mated	Obp50cBCD	Obp50cBCD_21	Obp50cBCD_21_3	31.6333	0
Female	Mated	Obp50cBCD	Obp50cBCD_21	Obp50cBCD_21_3	43.3833	0
Female	Mated	Obp50cBCD	Obp50cBCD_21	Obp50cBCD_21_3	43.3833	0
Female	Mated	Obp50cBCD	Obp50cBCD_21	Obp50cBCD_21_3	55.45	0
Female	Mated	Obp50cBCD	Obp50cBCD_21	Obp50cBCD_21_3	68.0667	0
Female	Mated	Obp50c	Obp50c_24	Obp50c_24_3	31.6333	0
Female	Mated	Obp50c	Obp50c_24	Obp50c_24_3	43.3833	0
Female	Mated	Obp50c	Obp50c_24	Obp50c_24_3	43.3833	0
Female	Mated	Obp50c	Obp50c_24	Obp50c_24_3	46.9667	0
Female	Mated	Obp50c	Obp50c_24	Obp50c_24_3	72.0667	0
Female	Mated	Obp50NegBCD	Obp50NegBCD_27	Obp50NegBCD_27_3	51.8167	0
Female	Mated	Obp50NegBCD	Obp50NegBCD_27	Obp50NegBCD_27_3	51.8167	0
Female	Mated	Obp50NegBCD	Obp50NegBCD_27	Obp50NegBCD_27_3	51.8167	0
Female	Mated	Obp50NegBCD	Obp50NegBCD_27	Obp50NegBCD_27_3	68.0667	0
Female	Mated	Obp50NegBCD	Obp50NegBCD_27	Obp50NegBCD_27_3	79.55	0
Female	Mated	Obp50Neg	Obp50Neg_30	Obp50Neg_30_3	43.3833	0
Female	Mated	Obp50Neg	Obp50Neg_30	Obp50Neg_30_3	55.45	0
Female	Mated	Obp50Neg	Obp50Neg_30	Obp50Neg_30_3	55.45	0
Female	Mated	Obp50Neg	Obp50Neg_30	Obp50Neg_30_3	55.45	0
Female	Mated	Obp50Neg	Obp50Neg_30	Obp50Neg_30_3	68.0667	0
Female	Mated	Obp50a	Obp50a_13	Obp50a_13_3	27.65	0
Female	Mated	Obp50a	Obp50a_13	Obp50a_13_3	43.3833	0
Female	Mated	Obp50a	Obp50a_13	Obp50a_13_3	43.3833	0
Female	Mated	Obp50a	Obp50a_13	Obp50a_13_3	46.9667	0
Female	Mated	Obp50a	Obp50a_13	Obp50a_13_3	51.8167	0
Female	Mated	Obp50b	Obp50b_19	Obp50b_19_3	31.6333	0
Female	Mated	Obp50b	Obp50b_19	Obp50b_19_3	43.3833	0
Female	Mated	Obp50b	Obp50b_19	Obp50b_19_3	43.3833	0
Female	Mated	Obp50b	Obp50b_19	Obp50b_19_3	51.8167	0
Female	Mated	Obp50b	Obp50b_19	Obp50b_19_3	55.45	0
Female	Mated	Obp50cBCD	Obp50cBCD_22	Obp50cBCD_22_3	27.65	0
Female	Mated	Obp50cBCD	Obp50cBCD_22	Obp50cBCD_22_3	43.3833	0
Female	Mated	Obp50cBCD	Obp50cBCD_22	Obp50cBCD_22_3	43.3833	0
Female	Mated	Obp50cBCD	Obp50cBCD_22	Obp50cBCD_22_3	43.3833	0
Female	Mated	Obp50cBCD	Obp50cBCD_22	Obp50cBCD_22_3	68.0667	0
Female	Mated	Obp50c	Obp50c_25	Obp50c_25_3	46.9667	0
Female	Mated	Obp50c	Obp50c_25	Obp50c_25_3	46.9667	0
Female	Mated	Obp50c	Obp50c_25	Obp50c_25_3	55.45	0
Female	Mated	Obp50c	Obp50c_25	Obp50c_25_3	55.45	0
Female	Mated	Obp50c	Obp50c_25	Obp50c_25_3	55.45	0
Female	Mated	Obp50NegBCD	Obp50NegBCD_28	Obp50NegBCD_28_3	31.6333	0
Female	Mated	Obp50NegBCD	Obp50NegBCD_28	Obp50NegBCD_28_3	43.3833	0
Female	Mated	Obp50NegBCD	Obp50NegBCD_28	Obp50NegBCD_28_3	43.3833	0
Female	Mated	Obp50NegBCD	Obp50NegBCD_28	Obp50NegBCD_28_3	43.3833	0
Female	Mated	Obp50NegBCD	Obp50NegBCD_28	Obp50NegBCD_28_3	51.8167	0
Female	Mated	Obp50Neg	Obp50Neg_31	Obp50Neg_31_3	27.65	0
Female	Mated	Obp50Neg	Obp50Neg_31	Obp50Neg_31_3	43.3833	0
Female	Mated	Obp50Neg	Obp50Neg_31	Obp50Neg_31_3	43.3833	0
Female	Mated	Obp50Neg	Obp50Neg_31	Obp50Neg_31_3	51.8167	0
Female	Mated	Obp50Neg	Obp50Neg_31	Obp50Neg_31_3	76.0833	0
Female	Mated	Obp50a	Obp50a_1	Obp50a_1_4	31.6333	0
Female	Mated	Obp50a	Obp50a_1	Obp50a_1_4	55.45	0
Female	Mated	Obp50a	Obp50a_1	Obp50a_1_4	55.45	0
Female	Mated	Obp50a	Obp50a_1	Obp50a_1_4	68.0667	0
Female	Mated	Obp50a	Obp50a_1	Obp50a_1_4	68.0667	0
Female	Mated	Obp50b	Obp50b_4	Obp50b_4_4	43.3833	0
Female	Mated	Obp50b	Obp50b_4	Obp50b_4_4	51.8167	0
Female	Mated	Obp50b	Obp50b_4	Obp50b_4_4	51.8167	0
Female	Mated	Obp50b	Obp50b_4	Obp50b_4_4	55.45	0
Female	Mated	Obp50b	Obp50b_4	Obp50b_4_4	68.0667	0
Female	Mated	Obp50cBCD	Obp50cBCD_5	Obp50cBCD_5_4	31.6333	0
Female	Mated	Obp50cBCD	Obp50cBCD_5	Obp50cBCD_5_4	46.9667	0
Female	Mated	Obp50cBCD	Obp50cBCD_5	Obp50cBCD_5_4	46.9667	0
Female	Mated	Obp50cBCD	Obp50cBCD_5	Obp50cBCD_5_4	51.8167	0
Female	Mated	Obp50cBCD	Obp50cBCD_5	Obp50cBCD_5_4	55.45	0
Female	Mated	Obp50c	Obp50c_6	Obp50c_6_4	43.3833	0
Female	Mated	Obp50c	Obp50c_6	Obp50c_6_4	43.3833	0
Female	Mated	Obp50c	Obp50c_6	Obp50c_6_4	43.3833	0
Female	Mated	Obp50c	Obp50c_6	Obp50c_6_4	46.9667	0
Female	Mated	Obp50c	Obp50c_6	Obp50c_6_4	51.8167	0
Female	Mated	Obp50d	Obp50d_7	Obp50d_7_4	31.6333	0
Female	Mated	Obp50d	Obp50d_7	Obp50d_7_4	43.3833	0
Female	Mated	Obp50d	Obp50d_7	Obp50d_7_4	43.3833	0
Female	Mated	Obp50d	Obp50d_7	Obp50d_7_4	43.3833	0
Female	Mated	Obp50d	Obp50d_7	Obp50d_7_4	68.0667	0
Female	Mated	Obp50Pos	Obp50Pos_8	Obp50Pos_8_4	27.65	0
Female	Mated	Obp50Pos	Obp50Pos_8	Obp50Pos_8_4	46.9667	0
Female	Mated	Obp50Pos	Obp50Pos_8	Obp50Pos_8_4	46.9667	0
Female	Mated	Obp50Pos	Obp50Pos_8	Obp50Pos_8_4	51.8167	0
Female	Mated	Obp50Pos	Obp50Pos_8	Obp50Pos_8_4	68.0667	0
Female	Mated	Obp50NegBCD	Obp50NegBCD_9	Obp50NegBCD_9_4	43.3833	0
Female	Mated	Obp50NegBCD	Obp50NegBCD_9	Obp50NegBCD_9_4	46.9667	0
Female	Mated	Obp50NegBCD	Obp50NegBCD_9	Obp50NegBCD_9_4	51.8167	0
Female	Mated	Obp50NegBCD	Obp50NegBCD_9	Obp50NegBCD_9_4	55.45	0
Female	Mated	Obp50NegBCD	Obp50NegBCD_9	Obp50NegBCD_9_4	76.0833	0
Female	Mated	Obp50Neg	Obp50Neg_10	Obp50Neg_10_4	43.3833	0
Female	Mated	Obp50Neg	Obp50Neg_10	Obp50Neg_10_4	43.3833	0
Female	Mated	Obp50Neg	Obp50Neg_10	Obp50Neg_10_4	46.9667	0
Female	Mated	Obp50Neg	Obp50Neg_10	Obp50Neg_10_4	46.9667	0
Female	Mated	Obp50Neg	Obp50Neg_10	Obp50Neg_10_4	68.0667	0
Female	Mated	Obp50a	Obp50a_11	Obp50a_11_4	43.3833	0
Female	Mated	Obp50a	Obp50a_11	Obp50a_11_4	46.9667	0
Female	Mated	Obp50a	Obp50a_11	Obp50a_11_4	46.9667	0
Female	Mated	Obp50a	Obp50a_11	Obp50a_11_4	51.8167	0
Female	Mated	Obp50a	Obp50a_11	Obp50a_11_4	72.0667	0
Female	Mated	Obp50b	Obp50b_17	Obp50b_17_4	31.6333	0
Female	Mated	Obp50b	Obp50b_17	Obp50b_17_4	43.3833	0
Female	Mated	Obp50b	Obp50b_17	Obp50b_17_4	46.9667	0
Female	Mated	Obp50b	Obp50b_17	Obp50b_17_4	55.45	0
Female	Mated	Obp50b	Obp50b_17	Obp50b_17_4	79.55	1
Female	Mated	Obp50cBCD	Obp50cBCD_20	Obp50cBCD_20_4	43.3833	0
Female	Mated	Obp50cBCD	Obp50cBCD_20	Obp50cBCD_20_4	46.9667	0
Female	Mated	Obp50cBCD	Obp50cBCD_20	Obp50cBCD_20_4	46.9667	0
Female	Mated	Obp50cBCD	Obp50cBCD_20	Obp50cBCD_20_4	51.8167	0
Female	Mated	Obp50cBCD	Obp50cBCD_20	Obp50cBCD_20_4	68.0667	0
Female	Mated	Obp50c	Obp50c_23	Obp50c_23_4	27.65	0
Female	Mated	Obp50c	Obp50c_23	Obp50c_23_4	31.6333	0
Female	Mated	Obp50c	Obp50c_23	Obp50c_23_4	46.9667	0
Female	Mated	Obp50c	Obp50c_23	Obp50c_23_4	55.45	0
Female	Mated	Obp50c	Obp50c_23	Obp50c_23_4	68.0667	0
Female	Mated	Obp50NegBCD	Obp50NegBCD_26	Obp50NegBCD_26_4	46.9667	0
Female	Mated	Obp50NegBCD	Obp50NegBCD_26	Obp50NegBCD_26_4	46.9667	0
Female	Mated	Obp50NegBCD	Obp50NegBCD_26	Obp50NegBCD_26_4	46.9667	0
Female	Mated	Obp50NegBCD	Obp50NegBCD_26	Obp50NegBCD_26_4	46.9667	0
Female	Mated	Obp50NegBCD	Obp50NegBCD_26	Obp50NegBCD_26_4	68.0667	0
Female	Mated	Obp50Neg	Obp50Neg_29	Obp50Neg_29_4	31.6333	0
Female	Mated	Obp50Neg	Obp50Neg_29	Obp50Neg_29_4	43.3833	0
Female	Mated	Obp50Neg	Obp50Neg_29	Obp50Neg_29_4	46.9667	0
Female	Mated	Obp50Neg	Obp50Neg_29	Obp50Neg_29_4	46.9667	0
Female	Mated	Obp50Neg	Obp50Neg_29	Obp50Neg_29_4	68.0667	0
Female	Mated	Obp50a	Obp50a_12	Obp50a_12_4	19.4667	0
Female	Mated	Obp50a	Obp50a_12	Obp50a_12_4	43.3833	0
Female	Mated	Obp50a	Obp50a_12	Obp50a_12_4	51.8167	0
Female	Mated	Obp50a	Obp50a_12	Obp50a_12_4	68.0667	0
Female	Mated	Obp50a	Obp50a_12	Obp50a_12_4	68.0667	0
Female	Mated	Obp50b	Obp50b_18	Obp50b_18_4	43.3833	0
Female	Mated	Obp50b	Obp50b_18	Obp50b_18_4	43.3833	0
Female	Mated	Obp50b	Obp50b_18	Obp50b_18_4	43.3833	0
Female	Mated	Obp50b	Obp50b_18	Obp50b_18_4	43.3833	0
Female	Mated	Obp50b	Obp50b_18	Obp50b_18_4	46.9667	0
Female	Mated	Obp50cBCD	Obp50cBCD_21	Obp50cBCD_21_4	51.8167	0
Female	Mated	Obp50cBCD	Obp50cBCD_21	Obp50cBCD_21_4	51.8167	0
Female	Mated	Obp50cBCD	Obp50cBCD_21	Obp50cBCD_21_4	55.45	0
Female	Mated	Obp50cBCD	Obp50cBCD_21	Obp50cBCD_21_4	68.0667	0
Female	Mated	Obp50cBCD	Obp50cBCD_21	Obp50cBCD_21_4	68.0667	0
Female	Mated	Obp50c	Obp50c_24	Obp50c_24_4	31.6333	0
Female	Mated	Obp50c	Obp50c_24	Obp50c_24_4	46.9667	0
Female	Mated	Obp50c	Obp50c_24	Obp50c_24_4	55.45	0
Female	Mated	Obp50c	Obp50c_24	Obp50c_24_4	55.45	0
Female	Mated	Obp50c	Obp50c_24	Obp50c_24_4	68.0667	0
Female	Mated	Obp50NegBCD	Obp50NegBCD_27	Obp50NegBCD_27_4	27.65	0
Female	Mated	Obp50NegBCD	Obp50NegBCD_27	Obp50NegBCD_27_4	43.3833	0
Female	Mated	Obp50NegBCD	Obp50NegBCD_27	Obp50NegBCD_27_4	43.3833	0
Female	Mated	Obp50NegBCD	Obp50NegBCD_27	Obp50NegBCD_27_4	43.3833	0
Female	Mated	Obp50NegBCD	Obp50NegBCD_27	Obp50NegBCD_27_4	51.8167	0
Female	Mated	Obp50Neg	Obp50Neg_30	Obp50Neg_30_4	46.9667	0
Female	Mated	Obp50Neg	Obp50Neg_30	Obp50Neg_30_4	51.8167	0
Female	Mated	Obp50Neg	Obp50Neg_30	Obp50Neg_30_4	55.45	0
Female	Mated	Obp50Neg	Obp50Neg_30	Obp50Neg_30_4	68.0667	0
Female	Mated	Obp50Neg	Obp50Neg_30	Obp50Neg_30_4	68.0667	0
Female	Mated	Obp50a	Obp50a_13	Obp50a_13_4	27.65	0
Female	Mated	Obp50a	Obp50a_13	Obp50a_13_4	43.3833	0
Female	Mated	Obp50a	Obp50a_13	Obp50a_13_4	55.45	0
Female	Mated	Obp50a	Obp50a_13	Obp50a_13_4	68.0667	0
Female	Mated	Obp50a	Obp50a_13	Obp50a_13_4	79.55	1
Female	Mated	Obp50b	Obp50b_19	Obp50b_19_4	43.3833	0
Female	Mated	Obp50b	Obp50b_19	Obp50b_19_4	43.3833	0
Female	Mated	Obp50b	Obp50b_19	Obp50b_19_4	43.3833	0
Female	Mated	Obp50b	Obp50b_19	Obp50b_19_4	46.9667	0
Female	Mated	Obp50b	Obp50b_19	Obp50b_19_4	46.9667	0
Female	Mated	Obp50cBCD	Obp50cBCD_22	Obp50cBCD_22_4	43.3833	0
Female	Mated	Obp50cBCD	Obp50cBCD_22	Obp50cBCD_22_4	43.3833	0
Female	Mated	Obp50cBCD	Obp50cBCD_22	Obp50cBCD_22_4	51.8167	0
Female	Mated	Obp50cBCD	Obp50cBCD_22	Obp50cBCD_22_4	68.0667	0
Female	Mated	Obp50cBCD	Obp50cBCD_22	Obp50cBCD_22_4	72.0667	0
Female	Mated	Obp50c	Obp50c_25	Obp50c_25_4	43.3833	0
Female	Mated	Obp50c	Obp50c_25	Obp50c_25_4	43.3833	0
Female	Mated	Obp50c	Obp50c_25	Obp50c_25_4	46.9667	0
Female	Mated	Obp50c	Obp50c_25	Obp50c_25_4	55.45	0
Female	Mated	Obp50c	Obp50c_25	Obp50c_25_4	68.0667	0
Female	Mated	Obp50NegBCD	Obp50NegBCD_28	Obp50NegBCD_28_4	43.3833	0
Female	Mated	Obp50NegBCD	Obp50NegBCD_28	Obp50NegBCD_28_4	51.8167	0
Female	Mated	Obp50NegBCD	Obp50NegBCD_28	Obp50NegBCD_28_4	55.45	0
Female	Mated	Obp50NegBCD	Obp50NegBCD_28	Obp50NegBCD_28_4	68.0667	0
Female	Mated	Obp50NegBCD	Obp50NegBCD_28	Obp50NegBCD_28_4	68.0667	0
Female	Mated	Obp50Neg	Obp50Neg_31	Obp50Neg_31_4	19.4667	0
Female	Mated	Obp50Neg	Obp50Neg_31	Obp50Neg_31_4	51.8167	0
Female	Mated	Obp50Neg	Obp50Neg_31	Obp50Neg_31_4	55.45	0
Female	Mated	Obp50Neg	Obp50Neg_31	Obp50Neg_31_4	55.45	0
Female	Mated	Obp50Neg	Obp50Neg_31	Obp50Neg_31_4	68.0667	0
Female	Mated	Obp50a	Obp50a_1	Obp50a_1_5	43.3833	0
Female	Mated	Obp50a	Obp50a_1	Obp50a_1_5	46.9667	0
Female	Mated	Obp50a	Obp50a_1	Obp50a_1_5	51.8167	0
Female	Mated	Obp50a	Obp50a_1	Obp50a_1_5	51.8167	0
Female	Mated	Obp50a	Obp50a_1	Obp50a_1_5	68.0667	0
Female	Mated	Obp50b	Obp50b_4	Obp50b_4_5	43.3833	0
Female	Mated	Obp50b	Obp50b_4	Obp50b_4_5	51.8167	0
Female	Mated	Obp50b	Obp50b_4	Obp50b_4_5	51.8167	0
Female	Mated	Obp50b	Obp50b_4	Obp50b_4_5	68.0667	0
Female	Mated	Obp50b	Obp50b_4	Obp50b_4_5	68.0667	0
Female	Mated	Obp50cBCD	Obp50cBCD_5	Obp50cBCD_5_5	43.3833	0
Female	Mated	Obp50cBCD	Obp50cBCD_5	Obp50cBCD_5_5	43.3833	0
Female	Mated	Obp50cBCD	Obp50cBCD_5	Obp50cBCD_5_5	43.3833	0
Female	Mated	Obp50cBCD	Obp50cBCD_5	Obp50cBCD_5_5	43.3833	0
Female	Mated	Obp50cBCD	Obp50cBCD_5	Obp50cBCD_5_5	51.8167	0
Female	Mated	Obp50c	Obp50c_6	Obp50c_6_5	43.3833	0
Female	Mated	Obp50c	Obp50c_6	Obp50c_6_5	46.9667	0
Female	Mated	Obp50c	Obp50c_6	Obp50c_6_5	51.8167	0
Female	Mated	Obp50c	Obp50c_6	Obp50c_6_5	51.8167	0
Female	Mated	Obp50c	Obp50c_6	Obp50c_6_5	68.0667	0
Female	Mated	Obp50d	Obp50d_7	Obp50d_7_5	27.65	0
Female	Mated	Obp50d	Obp50d_7	Obp50d_7_5	43.3833	0
Female	Mated	Obp50d	Obp50d_7	Obp50d_7_5	43.3833	0
Female	Mated	Obp50d	Obp50d_7	Obp50d_7_5	43.3833	0
Female	Mated	Obp50d	Obp50d_7	Obp50d_7_5	51.8167	0
Female	Mated	Obp50Pos	Obp50Pos_8	Obp50Pos_8_5	23.2167	0
Female	Mated	Obp50Pos	Obp50Pos_8	Obp50Pos_8_5	43.3833	0
Female	Mated	Obp50Pos	Obp50Pos_8	Obp50Pos_8_5	43.3833	0
Female	Mated	Obp50Pos	Obp50Pos_8	Obp50Pos_8_5	51.8167	0
Female	Mated	Obp50Pos	Obp50Pos_8	Obp50Pos_8_5	51.8167	0
Female	Mated	Obp50NegBCD	Obp50NegBCD_9	Obp50NegBCD_9_5	43.3833	0
Female	Mated	Obp50NegBCD	Obp50NegBCD_9	Obp50NegBCD_9_5	43.3833	0
Female	Mated	Obp50NegBCD	Obp50NegBCD_9	Obp50NegBCD_9_5	55.45	0
Female	Mated	Obp50NegBCD	Obp50NegBCD_9	Obp50NegBCD_9_5	55.45	0
Female	Mated	Obp50NegBCD	Obp50NegBCD_9	Obp50NegBCD_9_5	68.0667	0
Female	Mated	Obp50Neg	Obp50Neg_10	Obp50Neg_10_5	43.3833	0
Female	Mated	Obp50Neg	Obp50Neg_10	Obp50Neg_10_5	43.3833	0
Female	Mated	Obp50Neg	Obp50Neg_10	Obp50Neg_10_5	51.8167	0
Female	Mated	Obp50Neg	Obp50Neg_10	Obp50Neg_10_5	51.8167	0
Female	Mated	Obp50Neg	Obp50Neg_10	Obp50Neg_10_5	55.45	0
Female	Mated	Obp50a	Obp50a_11	Obp50a_11_5	43.3833	0
Female	Mated	Obp50a	Obp50a_11	Obp50a_11_5	51.8167	0
Female	Mated	Obp50a	Obp50a_11	Obp50a_11_5	51.8167	0
Female	Mated	Obp50a	Obp50a_11	Obp50a_11_5	68.0667	0
Female	Mated	Obp50a	Obp50a_11	Obp50a_11_5	72.0667	0
Female	Mated	Obp50b	Obp50b_17	Obp50b_17_5	43.3833	0
Female	Mated	Obp50b	Obp50b_17	Obp50b_17_5	43.3833	0
Female	Mated	Obp50b	Obp50b_17	Obp50b_17_5	46.9667	0
Female	Mated	Obp50b	Obp50b_17	Obp50b_17_5	51.8167	0
Female	Mated	Obp50b	Obp50b_17	Obp50b_17_5	68.0667	0
Female	Mated	Obp50cBCD	Obp50cBCD_20	Obp50cBCD_20_5	43.3833	0
Female	Mated	Obp50cBCD	Obp50cBCD_20	Obp50cBCD_20_5	46.9667	0
Female	Mated	Obp50cBCD	Obp50cBCD_20	Obp50cBCD_20_5	46.9667	0
Female	Mated	Obp50cBCD	Obp50cBCD_20	Obp50cBCD_20_5	46.9667	0
Female	Mated	Obp50cBCD	Obp50cBCD_20	Obp50cBCD_20_5	55.45	0
Female	Mated	Obp50c	Obp50c_23	Obp50c_23_5	43.3833	0
Female	Mated	Obp50c	Obp50c_23	Obp50c_23_5	43.3833	0
Female	Mated	Obp50c	Obp50c_23	Obp50c_23_5	43.3833	0
Female	Mated	Obp50c	Obp50c_23	Obp50c_23_5	46.9667	0
Female	Mated	Obp50c	Obp50c_23	Obp50c_23_5	72.0667	0
Female	Mated	Obp50NegBCD	Obp50NegBCD_26	Obp50NegBCD_26_5	31.6333	0
Female	Mated	Obp50NegBCD	Obp50NegBCD_26	Obp50NegBCD_26_5	46.9667	0
Female	Mated	Obp50NegBCD	Obp50NegBCD_26	Obp50NegBCD_26_5	46.9667	0
Female	Mated	Obp50NegBCD	Obp50NegBCD_26	Obp50NegBCD_26_5	51.8167	0
Female	Mated	Obp50NegBCD	Obp50NegBCD_26	Obp50NegBCD_26_5	68.0667	0
Female	Mated	Obp50Neg	Obp50Neg_29	Obp50Neg_29_5	31.6333	0
Female	Mated	Obp50Neg	Obp50Neg_29	Obp50Neg_29_5	43.3833	0
Female	Mated	Obp50Neg	Obp50Neg_29	Obp50Neg_29_5	43.3833	0
Female	Mated	Obp50Neg	Obp50Neg_29	Obp50Neg_29_5	46.9667	0
Female	Mated	Obp50Neg	Obp50Neg_29	Obp50Neg_29_5	55.45	0
Female	Mated	Obp50a	Obp50a_12	Obp50a_12_5	43.3833	0
Female	Mated	Obp50a	Obp50a_12	Obp50a_12_5	51.8167	0
Female	Mated	Obp50a	Obp50a_12	Obp50a_12_5	51.8167	0
Female	Mated	Obp50a	Obp50a_12	Obp50a_12_5	68.0667	0
Female	Mated	Obp50a	Obp50a_12	Obp50a_12_5	68.0667	0
Female	Mated	Obp50b	Obp50b_18	Obp50b_18_5	46.9667	0
Female	Mated	Obp50b	Obp50b_18	Obp50b_18_5	51.8167	0
Female	Mated	Obp50b	Obp50b_18	Obp50b_18_5	55.45	0
Female	Mated	Obp50b	Obp50b_18	Obp50b_18_5	68.0667	0
Female	Mated	Obp50cBCD	Obp50cBCD_21	Obp50cBCD_21_5	46.9667	0
Female	Mated	Obp50cBCD	Obp50cBCD_21	Obp50cBCD_21_5	51.8167	0
Female	Mated	Obp50cBCD	Obp50cBCD_21	Obp50cBCD_21_5	51.8167	0
Female	Mated	Obp50cBCD	Obp50cBCD_21	Obp50cBCD_21_5	51.8167	0
Female	Mated	Obp50cBCD	Obp50cBCD_21	Obp50cBCD_21_5	68.0667	0
Female	Mated	Obp50c	Obp50c_24	Obp50c_24_5	19.4667	0
Female	Mated	Obp50c	Obp50c_24	Obp50c_24_5	31.6333	0
Female	Mated	Obp50c	Obp50c_24	Obp50c_24_5	68.0667	0
Female	Mated	Obp50c	Obp50c_24	Obp50c_24_5	68.0667	0
Female	Mated	Obp50c	Obp50c_24	Obp50c_24_5	68.0667	0
Female	Mated	Obp50NegBCD	Obp50NegBCD_27	Obp50NegBCD_27_5	43.3833	0
Female	Mated	Obp50NegBCD	Obp50NegBCD_27	Obp50NegBCD_27_5	43.3833	0
Female	Mated	Obp50NegBCD	Obp50NegBCD_27	Obp50NegBCD_27_5	46.9667	0
Female	Mated	Obp50NegBCD	Obp50NegBCD_27	Obp50NegBCD_27_5	51.8167	0
Female	Mated	Obp50NegBCD	Obp50NegBCD_27	Obp50NegBCD_27_5	68.0667	0
Female	Mated	Obp50Neg	Obp50Neg_30	Obp50Neg_30_5	31.6333	0
Female	Mated	Obp50Neg	Obp50Neg_30	Obp50Neg_30_5	43.3833	0
Female	Mated	Obp50Neg	Obp50Neg_30	Obp50Neg_30_5	43.3833	0
Female	Mated	Obp50Neg	Obp50Neg_30	Obp50Neg_30_5	43.3833	0
Female	Mated	Obp50Neg	Obp50Neg_30	Obp50Neg_30_5	55.45	0
Female	Mated	Obp50a	Obp50a_13	Obp50a_13_5	46.9667	0
Female	Mated	Obp50a	Obp50a_13	Obp50a_13_5	51.8167	0
Female	Mated	Obp50a	Obp50a_13	Obp50a_13_5	51.8167	0
Female	Mated	Obp50a	Obp50a_13	Obp50a_13_5	51.8167	0
Female	Mated	Obp50a	Obp50a_13	Obp50a_13_5	55.45	0
Female	Mated	Obp50b	Obp50b_19	Obp50b_19_5	43.3833	0
Female	Mated	Obp50b	Obp50b_19	Obp50b_19_5	43.3833	0
Female	Mated	Obp50b	Obp50b_19	Obp50b_19_5	46.9667	0
Female	Mated	Obp50b	Obp50b_19	Obp50b_19_5	51.8167	0
Female	Mated	Obp50b	Obp50b_19	Obp50b_19_5	55.45	0
Female	Mated	Obp50cBCD	Obp50cBCD_22	Obp50cBCD_22_5	43.3833	0
Female	Mated	Obp50cBCD	Obp50cBCD_22	Obp50cBCD_22_5	43.3833	0
Female	Mated	Obp50cBCD	Obp50cBCD_22	Obp50cBCD_22_5	46.9667	0
Female	Mated	Obp50cBCD	Obp50cBCD_22	Obp50cBCD_22_5	51.8167	0
Female	Mated	Obp50cBCD	Obp50cBCD_22	Obp50cBCD_22_5	55.45	0
Female	Mated	Obp50c	Obp50c_25	Obp50c_25_5	43.3833	0
Female	Mated	Obp50c	Obp50c_25	Obp50c_25_5	43.3833	0
Female	Mated	Obp50c	Obp50c_25	Obp50c_25_5	43.3833	0
Female	Mated	Obp50c	Obp50c_25	Obp50c_25_5	43.3833	0
Female	Mated	Obp50c	Obp50c_25	Obp50c_25_5	46.9667	0
Female	Mated	Obp50NegBCD	Obp50NegBCD_28	Obp50NegBCD_28_5	31.6333	0
Female	Mated	Obp50NegBCD	Obp50NegBCD_28	Obp50NegBCD_28_5	43.3833	0
Female	Mated	Obp50NegBCD	Obp50NegBCD_28	Obp50NegBCD_28_5	43.3833	0
Female	Mated	Obp50NegBCD	Obp50NegBCD_28	Obp50NegBCD_28_5	68.0667	0
Female	Mated	Obp50NegBCD	Obp50NegBCD_28	Obp50NegBCD_28_5	68.0667	0
Female	Mated	Obp50Neg	Obp50Neg_31	Obp50Neg_31_5	27.65	0
Female	Mated	Obp50Neg	Obp50Neg_31	Obp50Neg_31_5	43.3833	0
Female	Mated	Obp50Neg	Obp50Neg_31	Obp50Neg_31_5	55.45	0
Female	Mated	Obp50Neg	Obp50Neg_31	Obp50Neg_31_5	55.45	0
Female	Mated	Obp50Neg	Obp50Neg_31	Obp50Neg_31_5	76.0833	0
Female	Mated	Obp50a	Obp50a_1	Obp50a_1_6	43.3833	0
Female	Mated	Obp50a	Obp50a_1	Obp50a_1_6	46.9667	0
Female	Mated	Obp50a	Obp50a_1	Obp50a_1_6	46.9667	0
Female	Mated	Obp50a	Obp50a_1	Obp50a_1_6	68.0667	0
Female	Mated	Obp50a	Obp50a_1	Obp50a_1_6	68.0667	0
Female	Mated	Obp50b	Obp50b_4	Obp50b_4_6	27.65	0
Female	Mated	Obp50b	Obp50b_4	Obp50b_4_6	43.3833	0
Female	Mated	Obp50b	Obp50b_4	Obp50b_4_6	51.8167	0
Female	Mated	Obp50b	Obp50b_4	Obp50b_4_6	68.0667	0
Female	Mated	Obp50b	Obp50b_4	Obp50b_4_6	76.0833	0
Female	Mated	Obp50cBCD	Obp50cBCD_5	Obp50cBCD_5_6	43.3833	0
Female	Mated	Obp50cBCD	Obp50cBCD_5	Obp50cBCD_5_6	51.8167	0
Female	Mated	Obp50cBCD	Obp50cBCD_5	Obp50cBCD_5_6	51.8167	0
Female	Mated	Obp50cBCD	Obp50cBCD_5	Obp50cBCD_5_6	68.0667	0
Female	Mated	Obp50cBCD	Obp50cBCD_5	Obp50cBCD_5_6	68.0667	0
Female	Mated	Obp50c	Obp50c_6	Obp50c_6_6	19.4667	0
Female	Mated	Obp50c	Obp50c_6	Obp50c_6_6	43.3833	0
Female	Mated	Obp50c	Obp50c_6	Obp50c_6_6	43.3833	0
Female	Mated	Obp50c	Obp50c_6	Obp50c_6_6	51.8167	0
Female	Mated	Obp50c	Obp50c_6	Obp50c_6_6	55.45	0
Female	Mated	Obp50d	Obp50d_7	Obp50d_7_6	43.3833	0
Female	Mated	Obp50d	Obp50d_7	Obp50d_7_6	43.3833	0
Female	Mated	Obp50d	Obp50d_7	Obp50d_7_6	43.3833	0
Female	Mated	Obp50d	Obp50d_7	Obp50d_7_6	43.3833	0
Female	Mated	Obp50d	Obp50d_7	Obp50d_7_6	55.45	0
Female	Mated	Obp50Pos	Obp50Pos_8	Obp50Pos_8_6	31.6333	0
Female	Mated	Obp50Pos	Obp50Pos_8	Obp50Pos_8_6	46.9667	0
Female	Mated	Obp50Pos	Obp50Pos_8	Obp50Pos_8_6	46.9667	0
Female	Mated	Obp50Pos	Obp50Pos_8	Obp50Pos_8_6	51.8167	0
Female	Mated	Obp50Pos	Obp50Pos_8	Obp50Pos_8_6	68.0667	0
Female	Mated	Obp50NegBCD	Obp50NegBCD_9	Obp50NegBCD_9_6	31.6333	0
Female	Mated	Obp50NegBCD	Obp50NegBCD_9	Obp50NegBCD_9_6	46.9667	0
Female	Mated	Obp50NegBCD	Obp50NegBCD_9	Obp50NegBCD_9_6	51.8167	0
Female	Mated	Obp50NegBCD	Obp50NegBCD_9	Obp50NegBCD_9_6	68.0667	0
Female	Mated	Obp50NegBCD	Obp50NegBCD_9	Obp50NegBCD_9_6	68.0667	0
Female	Mated	Obp50Neg	Obp50Neg_10	Obp50Neg_10_6	43.3833	0
Female	Mated	Obp50Neg	Obp50Neg_10	Obp50Neg_10_6	55.45	0
Female	Mated	Obp50Neg	Obp50Neg_10	Obp50Neg_10_6	55.45	0
Female	Mated	Obp50Neg	Obp50Neg_10	Obp50Neg_10_6	55.45	0
Female	Mated	Obp50Neg	Obp50Neg_10	Obp50Neg_10_6	68.0667	0
Female	Mated	Obp50a	Obp50a_11	Obp50a_11_6	43.3833	0
Female	Mated	Obp50a	Obp50a_11	Obp50a_11_6	46.9667	0
Female	Mated	Obp50a	Obp50a_11	Obp50a_11_6	51.8167	0
Female	Mated	Obp50a	Obp50a_11	Obp50a_11_6	51.8167	0
Female	Mated	Obp50a	Obp50a_11	Obp50a_11_6	68.0667	0
Female	Mated	Obp50b	Obp50b_17	Obp50b_17_6	31.6333	0
Female	Mated	Obp50b	Obp50b_17	Obp50b_17_6	43.3833	0
Female	Mated	Obp50b	Obp50b_17	Obp50b_17_6	51.8167	0
Female	Mated	Obp50b	Obp50b_17	Obp50b_17_6	51.8167	0
Female	Mated	Obp50b	Obp50b_17	Obp50b_17_6	55.45	0
Female	Mated	Obp50cBCD	Obp50cBCD_20	Obp50cBCD_20_6	43.3833	0
Female	Mated	Obp50cBCD	Obp50cBCD_20	Obp50cBCD_20_6	43.3833	0
Female	Mated	Obp50cBCD	Obp50cBCD_20	Obp50cBCD_20_6	43.3833	0
Female	Mated	Obp50cBCD	Obp50cBCD_20	Obp50cBCD_20_6	46.9667	0
Female	Mated	Obp50cBCD	Obp50cBCD_20	Obp50cBCD_20_6	55.45	0
Female	Mated	Obp50c	Obp50c_23	Obp50c_23_6	43.3833	0
Female	Mated	Obp50c	Obp50c_23	Obp50c_23_6	43.3833	0
Female	Mated	Obp50c	Obp50c_23	Obp50c_23_6	51.8167	0
Female	Mated	Obp50c	Obp50c_23	Obp50c_23_6	68.0667	0
Female	Mated	Obp50c	Obp50c_23	Obp50c_23_6	68.0667	0
Female	Mated	Obp50NegBCD	Obp50NegBCD_26	Obp50NegBCD_26_6	31.6333	0
Female	Mated	Obp50NegBCD	Obp50NegBCD_26	Obp50NegBCD_26_6	31.6333	0
Female	Mated	Obp50NegBCD	Obp50NegBCD_26	Obp50NegBCD_26_6	51.8167	0
Female	Mated	Obp50NegBCD	Obp50NegBCD_26	Obp50NegBCD_26_6	51.8167	0
Female	Mated	Obp50NegBCD	Obp50NegBCD_26	Obp50NegBCD_26_6	68.0667	0
Female	Mated	Obp50Neg	Obp50Neg_29	Obp50Neg_29_6	43.3833	0
Female	Mated	Obp50Neg	Obp50Neg_29	Obp50Neg_29_6	51.8167	0
Female	Mated	Obp50Neg	Obp50Neg_29	Obp50Neg_29_6	55.45	0
Female	Mated	Obp50Neg	Obp50Neg_29	Obp50Neg_29_6	55.45	0
Female	Mated	Obp50a	Obp50a_12	Obp50a_12_6	43.3833	0
Female	Mated	Obp50a	Obp50a_12	Obp50a_12_6	43.3833	0
Female	Mated	Obp50a	Obp50a_12	Obp50a_12_6	43.3833	0
Female	Mated	Obp50a	Obp50a_12	Obp50a_12_6	68.0667	0
Female	Mated	Obp50a	Obp50a_12	Obp50a_12_6	72.0667	0
Female	Mated	Obp50b	Obp50b_18	Obp50b_18_6	43.3833	0
Female	Mated	Obp50b	Obp50b_18	Obp50b_18_6	51.8167	0
Female	Mated	Obp50b	Obp50b_18	Obp50b_18_6	51.8167	0
Female	Mated	Obp50b	Obp50b_18	Obp50b_18_6	55.45	0
Female	Mated	Obp50b	Obp50b_18	Obp50b_18_6	68.0667	0
Female	Mated	Obp50cBCD	Obp50cBCD_21	Obp50cBCD_21_6	43.3833	0
Female	Mated	Obp50cBCD	Obp50cBCD_21	Obp50cBCD_21_6	43.3833	0
Female	Mated	Obp50cBCD	Obp50cBCD_21	Obp50cBCD_21_6	51.8167	0
Female	Mated	Obp50cBCD	Obp50cBCD_21	Obp50cBCD_21_6	51.8167	0
Female	Mated	Obp50cBCD	Obp50cBCD_21	Obp50cBCD_21_6	55.45	0
Female	Mated	Obp50c	Obp50c_24	Obp50c_24_6	43.3833	0
Female	Mated	Obp50c	Obp50c_24	Obp50c_24_6	46.9667	0
Female	Mated	Obp50c	Obp50c_24	Obp50c_24_6	51.8167	0
Female	Mated	Obp50c	Obp50c_24	Obp50c_24_6	51.8167	0
Female	Mated	Obp50c	Obp50c_24	Obp50c_24_6	68.0667	0
Female	Mated	Obp50NegBCD	Obp50NegBCD_27	Obp50NegBCD_27_6	46.9667	0
Female	Mated	Obp50NegBCD	Obp50NegBCD_27	Obp50NegBCD_27_6	51.8167	0
Female	Mated	Obp50NegBCD	Obp50NegBCD_27	Obp50NegBCD_27_6	51.8167	0
Female	Mated	Obp50NegBCD	Obp50NegBCD_27	Obp50NegBCD_27_6	55.45	0
Female	Mated	Obp50NegBCD	Obp50NegBCD_27	Obp50NegBCD_27_6	55.45	0
Female	Mated	Obp50Neg	Obp50Neg_30	Obp50Neg_30_6	27.65	0
Female	Mated	Obp50Neg	Obp50Neg_30	Obp50Neg_30_6	51.8167	0
Female	Mated	Obp50Neg	Obp50Neg_30	Obp50Neg_30_6	55.45	0
Female	Mated	Obp50Neg	Obp50Neg_30	Obp50Neg_30_6	68.0667	0
Female	Mated	Obp50Neg	Obp50Neg_30	Obp50Neg_30_6	68.0667	0
Female	Mated	Obp50b	Obp50b_19	Obp50b_19_6	46.9667	0
Female	Mated	Obp50b	Obp50b_19	Obp50b_19_6	46.9667	0
Female	Mated	Obp50b	Obp50b_19	Obp50b_19_6	51.8167	0
Female	Mated	Obp50b	Obp50b_19	Obp50b_19_6	51.8167	0
Female	Mated	Obp50b	Obp50b_19	Obp50b_19_6	68.0667	0
Female	Mated	Obp50cBCD	Obp50cBCD_22	Obp50cBCD_22_6	43.3833	0
Female	Mated	Obp50cBCD	Obp50cBCD_22	Obp50cBCD_22_6	43.3833	0
Female	Mated	Obp50cBCD	Obp50cBCD_22	Obp50cBCD_22_6	43.3833	0
Female	Mated	Obp50cBCD	Obp50cBCD_22	Obp50cBCD_22_6	51.8167	0
Female	Mated	Obp50cBCD	Obp50cBCD_22	Obp50cBCD_22_6	55.45	0
Female	Mated	Obp50c	Obp50c_25	Obp50c_25_6	43.3833	0
Female	Mated	Obp50c	Obp50c_25	Obp50c_25_6	46.9667	0
Female	Mated	Obp50c	Obp50c_25	Obp50c_25_6	51.8167	0
Female	Mated	Obp50c	Obp50c_25	Obp50c_25_6	51.8167	0
Female	Mated	Obp50c	Obp50c_25	Obp50c_25_6	55.45	0
Female	Mated	Obp50NegBCD	Obp50NegBCD_28	Obp50NegBCD_28_6	19.4667	0
Female	Mated	Obp50NegBCD	Obp50NegBCD_28	Obp50NegBCD_28_6	43.3833	0
Female	Mated	Obp50NegBCD	Obp50NegBCD_28	Obp50NegBCD_28_6	55.45	0
Female	Mated	Obp50NegBCD	Obp50NegBCD_28	Obp50NegBCD_28_6	68.0667	0
Female	Mated	Obp50NegBCD	Obp50NegBCD_28	Obp50NegBCD_28_6	68.0667	0
Female	Mated	Obp50Neg	Obp50Neg_31	Obp50Neg_31_6	27.65	0
Female	Mated	Obp50Neg	Obp50Neg_31	Obp50Neg_31_6	43.3833	0
Female	Mated	Obp50Neg	Obp50Neg_31	Obp50Neg_31_6	43.3833	0
Female	Mated	Obp50Neg	Obp50Neg_31	Obp50Neg_31_6	51.8167	0
Female	Mated	Obp50Neg	Obp50Neg_31	Obp50Neg_31_6	51.8167	0
Female	Mated	Obp50a	Obp50a_1	Obp50a_1_7	27.65	0
Female	Mated	Obp50a	Obp50a_1	Obp50a_1_7	43.3833	0
Female	Mated	Obp50a	Obp50a_1	Obp50a_1_7	43.3833	0
Female	Mated	Obp50a	Obp50a_1	Obp50a_1_7	46.9667	0
Female	Mated	Obp50a	Obp50a_1	Obp50a_1_7	55.45	0
Female	Mated	Obp50b	Obp50b_4	Obp50b_4_7	51.8167	0
Female	Mated	Obp50b	Obp50b_4	Obp50b_4_7	55.45	0
Female	Mated	Obp50b	Obp50b_4	Obp50b_4_7	55.45	0
Female	Mated	Obp50b	Obp50b_4	Obp50b_4_7	68.0667	0
Female	Mated	Obp50b	Obp50b_4	Obp50b_4_7	68.0667	0
Female	Mated	Obp50cBCD	Obp50cBCD_5	Obp50cBCD_5_7	43.3833	0
Female	Mated	Obp50cBCD	Obp50cBCD_5	Obp50cBCD_5_7	46.9667	0
Female	Mated	Obp50cBCD	Obp50cBCD_5	Obp50cBCD_5_7	51.8167	0
Female	Mated	Obp50cBCD	Obp50cBCD_5	Obp50cBCD_5_7	51.8167	0
Female	Mated	Obp50cBCD	Obp50cBCD_5	Obp50cBCD_5_7	51.8167	0
Female	Mated	Obp50c	Obp50c_6	Obp50c_6_7	43.3833	0
Female	Mated	Obp50c	Obp50c_6	Obp50c_6_7	43.3833	0
Female	Mated	Obp50c	Obp50c_6	Obp50c_6_7	43.3833	0
Female	Mated	Obp50c	Obp50c_6	Obp50c_6_7	51.8167	0
Female	Mated	Obp50c	Obp50c_6	Obp50c_6_7	68.0667	0
Female	Mated	Obp50d	Obp50d_7	Obp50d_7_7	43.3833	0
Female	Mated	Obp50d	Obp50d_7	Obp50d_7_7	43.3833	0
Female	Mated	Obp50d	Obp50d_7	Obp50d_7_7	43.3833	0
Female	Mated	Obp50d	Obp50d_7	Obp50d_7_7	43.3833	0
Female	Mated	Obp50d	Obp50d_7	Obp50d_7_7	51.8167	0
Female	Mated	Obp50Pos	Obp50Pos_8	Obp50Pos_8_7	43.3833	0
Female	Mated	Obp50Pos	Obp50Pos_8	Obp50Pos_8_7	43.3833	0
Female	Mated	Obp50Pos	Obp50Pos_8	Obp50Pos_8_7	43.3833	0
Female	Mated	Obp50Pos	Obp50Pos_8	Obp50Pos_8_7	55.45	0
Female	Mated	Obp50Pos	Obp50Pos_8	Obp50Pos_8_7	55.45	0
Female	Mated	Obp50NegBCD	Obp50NegBCD_9	Obp50NegBCD_9_7	43.3833	0
Female	Mated	Obp50NegBCD	Obp50NegBCD_9	Obp50NegBCD_9_7	46.9667	0
Female	Mated	Obp50NegBCD	Obp50NegBCD_9	Obp50NegBCD_9_7	46.9667	0
Female	Mated	Obp50NegBCD	Obp50NegBCD_9	Obp50NegBCD_9_7	55.45	0
Female	Mated	Obp50NegBCD	Obp50NegBCD_9	Obp50NegBCD_9_7	68.0667	0
Female	Mated	Obp50Neg	Obp50Neg_10	Obp50Neg_10_7	31.6333	0
Female	Mated	Obp50Neg	Obp50Neg_10	Obp50Neg_10_7	31.6333	0
Female	Mated	Obp50Neg	Obp50Neg_10	Obp50Neg_10_7	43.3833	0
Female	Mated	Obp50Neg	Obp50Neg_10	Obp50Neg_10_7	46.9667	0
Female	Mated	Obp50Neg	Obp50Neg_10	Obp50Neg_10_7	68.0667	0
Female	Mated	Obp50a	Obp50a_11	Obp50a_11_7	31.6333	0
Female	Mated	Obp50a	Obp50a_11	Obp50a_11_7	46.9667	0
Female	Mated	Obp50a	Obp50a_11	Obp50a_11_7	55.45	0
Female	Mated	Obp50a	Obp50a_11	Obp50a_11_7	55.45	0
Female	Mated	Obp50a	Obp50a_11	Obp50a_11_7	68.0667	0
Female	Mated	Obp50b	Obp50b_17	Obp50b_17_7	23.2167	0
Female	Mated	Obp50b	Obp50b_17	Obp50b_17_7	43.3833	0
Female	Mated	Obp50b	Obp50b_17	Obp50b_17_7	43.3833	0
Female	Mated	Obp50b	Obp50b_17	Obp50b_17_7	51.8167	0
Female	Mated	Obp50b	Obp50b_17	Obp50b_17_7	68.0667	0
Female	Mated	Obp50cBCD	Obp50cBCD_20	Obp50cBCD_20_7	43.3833	0
Female	Mated	Obp50cBCD	Obp50cBCD_20	Obp50cBCD_20_7	43.3833	0
Female	Mated	Obp50cBCD	Obp50cBCD_20	Obp50cBCD_20_7	46.9667	0
Female	Mated	Obp50cBCD	Obp50cBCD_20	Obp50cBCD_20_7	51.8167	0
Female	Mated	Obp50cBCD	Obp50cBCD_20	Obp50cBCD_20_7	68.0667	0
Female	Mated	Obp50c	Obp50c_23	Obp50c_23_7	43.3833	0
Female	Mated	Obp50c	Obp50c_23	Obp50c_23_7	46.9667	0
Female	Mated	Obp50c	Obp50c_23	Obp50c_23_7	51.8167	0
Female	Mated	Obp50c	Obp50c_23	Obp50c_23_7	51.8167	0
Female	Mated	Obp50c	Obp50c_23	Obp50c_23_7	68.0667	0
Female	Mated	Obp50NegBCD	Obp50NegBCD_26	Obp50NegBCD_26_7	46.9667	0
Female	Mated	Obp50NegBCD	Obp50NegBCD_26	Obp50NegBCD_26_7	51.8167	0
Female	Mated	Obp50NegBCD	Obp50NegBCD_26	Obp50NegBCD_26_7	51.8167	0
Female	Mated	Obp50NegBCD	Obp50NegBCD_26	Obp50NegBCD_26_7	55.45	0
Female	Mated	Obp50NegBCD	Obp50NegBCD_26	Obp50NegBCD_26_7	68.0667	0
Female	Mated	Obp50Neg	Obp50Neg_29	Obp50Neg_29_7	43.3833	0
Female	Mated	Obp50Neg	Obp50Neg_29	Obp50Neg_29_7	46.9667	0
Female	Mated	Obp50Neg	Obp50Neg_29	Obp50Neg_29_7	51.8167	0
Female	Mated	Obp50Neg	Obp50Neg_29	Obp50Neg_29_7	55.45	0
Female	Mated	Obp50Neg	Obp50Neg_29	Obp50Neg_29_7	68.0667	0
Female	Mated	Obp50a	Obp50a_12	Obp50a_12_7	43.3833	0
Female	Mated	Obp50a	Obp50a_12	Obp50a_12_7	43.3833	0
Female	Mated	Obp50a	Obp50a_12	Obp50a_12_7	55.45	0
Female	Mated	Obp50a	Obp50a_12	Obp50a_12_7	68.0667	0
Female	Mated	Obp50a	Obp50a_12	Obp50a_12_7	68.0667	0
Female	Mated	Obp50b	Obp50b_18	Obp50b_18_7	43.3833	0
Female	Mated	Obp50b	Obp50b_18	Obp50b_18_7	43.3833	0
Female	Mated	Obp50b	Obp50b_18	Obp50b_18_7	43.3833	0
Female	Mated	Obp50b	Obp50b_18	Obp50b_18_7	51.8167	0
Female	Mated	Obp50b	Obp50b_18	Obp50b_18_7	72.0667	0
Female	Mated	Obp50cBCD	Obp50cBCD_21	Obp50cBCD_21_7	31.6333	0
Female	Mated	Obp50cBCD	Obp50cBCD_21	Obp50cBCD_21_7	43.3833	0
Female	Mated	Obp50cBCD	Obp50cBCD_21	Obp50cBCD_21_7	46.9667	0
Female	Mated	Obp50cBCD	Obp50cBCD_21	Obp50cBCD_21_7	68.0667	0
Female	Mated	Obp50cBCD	Obp50cBCD_21	Obp50cBCD_21_7	68.0667	0
Female	Mated	Obp50c	Obp50c_24	Obp50c_24_7	31.6333	0
Female	Mated	Obp50c	Obp50c_24	Obp50c_24_7	43.3833	0
Female	Mated	Obp50c	Obp50c_24	Obp50c_24_7	55.45	0
Female	Mated	Obp50c	Obp50c_24	Obp50c_24_7	68.0667	0
Female	Mated	Obp50c	Obp50c_24	Obp50c_24_7	68.0667	0
Female	Mated	Obp50NegBCD	Obp50NegBCD_27	Obp50NegBCD_27_7	19.4667	0
Female	Mated	Obp50NegBCD	Obp50NegBCD_27	Obp50NegBCD_27_7	43.3833	0
Female	Mated	Obp50NegBCD	Obp50NegBCD_27	Obp50NegBCD_27_7	43.3833	0
Female	Mated	Obp50NegBCD	Obp50NegBCD_27	Obp50NegBCD_27_7	46.9667	0
Female	Mated	Obp50NegBCD	Obp50NegBCD_27	Obp50NegBCD_27_7	55.45	0
Female	Mated	Obp50Neg	Obp50Neg_30	Obp50Neg_30_7	43.3833	0
Female	Mated	Obp50Neg	Obp50Neg_30	Obp50Neg_30_7	46.9667	0
Female	Mated	Obp50Neg	Obp50Neg_30	Obp50Neg_30_7	55.45	0
Female	Mated	Obp50Neg	Obp50Neg_30	Obp50Neg_30_7	55.45	0
Female	Mated	Obp50Neg	Obp50Neg_30	Obp50Neg_30_7	68.0667	0
Female	Mated	Obp50b	Obp50b_19	Obp50b_19_7	43.3833	0
Female	Mated	Obp50b	Obp50b_19	Obp50b_19_7	43.3833	0
Female	Mated	Obp50b	Obp50b_19	Obp50b_19_7	43.3833	0
Female	Mated	Obp50b	Obp50b_19	Obp50b_19_7	46.9667	0
Female	Mated	Obp50b	Obp50b_19	Obp50b_19_7	68.0667	0
Female	Mated	Obp50cBCD	Obp50cBCD_22	Obp50cBCD_22_7	43.3833	0
Female	Mated	Obp50cBCD	Obp50cBCD_22	Obp50cBCD_22_7	46.9667	0
Female	Mated	Obp50cBCD	Obp50cBCD_22	Obp50cBCD_22_7	51.8167	0
Female	Mated	Obp50cBCD	Obp50cBCD_22	Obp50cBCD_22_7	55.45	0
Female	Mated	Obp50cBCD	Obp50cBCD_22	Obp50cBCD_22_7	68.0667	0
Female	Mated	Obp50c	Obp50c_25	Obp50c_25_7	46.9667	0
Female	Mated	Obp50c	Obp50c_25	Obp50c_25_7	51.8167	0
Female	Mated	Obp50c	Obp50c_25	Obp50c_25_7	55.45	0
Female	Mated	Obp50c	Obp50c_25	Obp50c_25_7	68.0667	0
Female	Mated	Obp50c	Obp50c_25	Obp50c_25_7	79.55	1
Female	Mated	Obp50NegBCD	Obp50NegBCD_28	Obp50NegBCD_28_7	43.3833	0
Female	Mated	Obp50NegBCD	Obp50NegBCD_28	Obp50NegBCD_28_7	43.3833	0
Female	Mated	Obp50NegBCD	Obp50NegBCD_28	Obp50NegBCD_28_7	43.3833	0
Female	Mated	Obp50NegBCD	Obp50NegBCD_28	Obp50NegBCD_28_7	46.9667	0
Female	Mated	Obp50NegBCD	Obp50NegBCD_28	Obp50NegBCD_28_7	55.45	0
Female	Mated	Obp50Neg	Obp50Neg_31	Obp50Neg_31_7	23.2167	0
Female	Mated	Obp50Neg	Obp50Neg_31	Obp50Neg_31_7	51.8167	0
Female	Mated	Obp50Neg	Obp50Neg_31	Obp50Neg_31_7	55.45	0
Female	Mated	Obp50Neg	Obp50Neg_31	Obp50Neg_31_7	55.45	0
Female	Mated	Obp50Neg	Obp50Neg_31	Obp50Neg_31_7	72.0667	0
Female	Mated	Obp50a	Obp50a_1	Obp50a_1_8	43.3833	0
Female	Mated	Obp50a	Obp50a_1	Obp50a_1_8	46.9667	0
Female	Mated	Obp50b	Obp50b_4	Obp50b_4_8	43.3833	0
Female	Mated	Obp50b	Obp50b_4	Obp50b_4_8	43.3833	0
Female	Mated	Obp50b	Obp50b_4	Obp50b_4_8	46.9667	0
Female	Mated	Obp50b	Obp50b_4	Obp50b_4_8	46.9667	0
Female	Mated	Obp50b	Obp50b_4	Obp50b_4_8	55.45	0
Female	Mated	Obp50cBCD	Obp50cBCD_5	Obp50cBCD_5_8	43.3833	0
Female	Mated	Obp50cBCD	Obp50cBCD_5	Obp50cBCD_5_8	51.8167	0
Female	Mated	Obp50cBCD	Obp50cBCD_5	Obp50cBCD_5_8	51.8167	0
Female	Mated	Obp50cBCD	Obp50cBCD_5	Obp50cBCD_5_8	68.0667	0
Female	Mated	Obp50cBCD	Obp50cBCD_5	Obp50cBCD_5_8	68.0667	0
Female	Mated	Obp50c	Obp50c_6	Obp50c_6_8	31.6333	0
Female	Mated	Obp50c	Obp50c_6	Obp50c_6_8	43.3833	0
Female	Mated	Obp50c	Obp50c_6	Obp50c_6_8	43.3833	0
Female	Mated	Obp50c	Obp50c_6	Obp50c_6_8	43.3833	0
Female	Mated	Obp50c	Obp50c_6	Obp50c_6_8	68.0667	0
Female	Mated	Obp50d	Obp50d_7	Obp50d_7_8	27.65	0
Female	Mated	Obp50d	Obp50d_7	Obp50d_7_8	31.6333	0
Female	Mated	Obp50d	Obp50d_7	Obp50d_7_8	43.3833	0
Female	Mated	Obp50d	Obp50d_7	Obp50d_7_8	51.8167	0
Female	Mated	Obp50d	Obp50d_7	Obp50d_7_8	68.0667	0
Female	Mated	Obp50Pos	Obp50Pos_8	Obp50Pos_8_8	31.6333	0
Female	Mated	Obp50Pos	Obp50Pos_8	Obp50Pos_8_8	43.3833	0
Female	Mated	Obp50Pos	Obp50Pos_8	Obp50Pos_8_8	43.3833	0
Female	Mated	Obp50Pos	Obp50Pos_8	Obp50Pos_8_8	43.3833	0
Female	Mated	Obp50Pos	Obp50Pos_8	Obp50Pos_8_8	43.3833	0
Female	Mated	Obp50NegBCD	Obp50NegBCD_9	Obp50NegBCD_9_8	43.3833	0
Female	Mated	Obp50NegBCD	Obp50NegBCD_9	Obp50NegBCD_9_8	43.3833	0
Female	Mated	Obp50NegBCD	Obp50NegBCD_9	Obp50NegBCD_9_8	51.8167	0
Female	Mated	Obp50NegBCD	Obp50NegBCD_9	Obp50NegBCD_9_8	55.45	0
Female	Mated	Obp50NegBCD	Obp50NegBCD_9	Obp50NegBCD_9_8	79.55	1
Female	Mated	Obp50Neg	Obp50Neg_10	Obp50Neg_10_8	43.3833	0
Female	Mated	Obp50Neg	Obp50Neg_10	Obp50Neg_10_8	43.3833	0
Female	Mated	Obp50Neg	Obp50Neg_10	Obp50Neg_10_8	43.3833	0
Female	Mated	Obp50Neg	Obp50Neg_10	Obp50Neg_10_8	46.9667	0
Female	Mated	Obp50Neg	Obp50Neg_10	Obp50Neg_10_8	55.45	0
Female	Mated	Obp50a	Obp50a_11	Obp50a_11_8	27.65	0
Female	Mated	Obp50a	Obp50a_11	Obp50a_11_8	51.8167	0
Female	Mated	Obp50a	Obp50a_11	Obp50a_11_8	55.45	0
Female	Mated	Obp50a	Obp50a_11	Obp50a_11_8	68.0667	0
Female	Mated	Obp50a	Obp50a_11	Obp50a_11_8	68.0667	0
Female	Mated	Obp50b	Obp50b_17	Obp50b_17_8	43.3833	0
Female	Mated	Obp50b	Obp50b_17	Obp50b_17_8	43.3833	0
Female	Mated	Obp50b	Obp50b_17	Obp50b_17_8	43.3833	0
Female	Mated	Obp50b	Obp50b_17	Obp50b_17_8	51.8167	0
Female	Mated	Obp50b	Obp50b_17	Obp50b_17_8	51.8167	0
Female	Mated	Obp50cBCD	Obp50cBCD_20	Obp50cBCD_20_8	46.9667	0
Female	Mated	Obp50cBCD	Obp50cBCD_20	Obp50cBCD_20_8	51.8167	0
Female	Mated	Obp50cBCD	Obp50cBCD_20	Obp50cBCD_20_8	51.8167	0
Female	Mated	Obp50cBCD	Obp50cBCD_20	Obp50cBCD_20_8	55.45	0
Female	Mated	Obp50cBCD	Obp50cBCD_20	Obp50cBCD_20_8	72.0667	0
Female	Mated	Obp50c	Obp50c_23	Obp50c_23_8	43.3833	0
Female	Mated	Obp50c	Obp50c_23	Obp50c_23_8	43.3833	0
Female	Mated	Obp50c	Obp50c_23	Obp50c_23_8	51.8167	0
Female	Mated	Obp50c	Obp50c_23	Obp50c_23_8	51.8167	0
Female	Mated	Obp50c	Obp50c_23	Obp50c_23_8	68.0667	0
Female	Mated	Obp50NegBCD	Obp50NegBCD_26	Obp50NegBCD_26_8	43.3833	0
Female	Mated	Obp50NegBCD	Obp50NegBCD_26	Obp50NegBCD_26_8	43.3833	0
Female	Mated	Obp50NegBCD	Obp50NegBCD_26	Obp50NegBCD_26_8	46.9667	0
Female	Mated	Obp50NegBCD	Obp50NegBCD_26	Obp50NegBCD_26_8	51.8167	0
Female	Mated	Obp50NegBCD	Obp50NegBCD_26	Obp50NegBCD_26_8	55.45	0
Female	Mated	Obp50Neg	Obp50Neg_29	Obp50Neg_29_8	43.3833	0
Female	Mated	Obp50Neg	Obp50Neg_29	Obp50Neg_29_8	51.8167	0
Female	Mated	Obp50Neg	Obp50Neg_29	Obp50Neg_29_8	55.45	0
Female	Mated	Obp50Neg	Obp50Neg_29	Obp50Neg_29_8	68.0667	0
Female	Mated	Obp50Neg	Obp50Neg_29	Obp50Neg_29_8	68.0667	0
Female	Mated	Obp50a	Obp50a_12	Obp50a_12_8	31.6333	0
Female	Mated	Obp50a	Obp50a_12	Obp50a_12_8	43.3833	0
Female	Mated	Obp50a	Obp50a_12	Obp50a_12_8	46.9667	0
Female	Mated	Obp50a	Obp50a_12	Obp50a_12_8	68.0667	0
Female	Mated	Obp50a	Obp50a_12	Obp50a_12_8	79.55	0
Female	Mated	Obp50b	Obp50b_18	Obp50b_18_8	43.3833	0
Female	Mated	Obp50b	Obp50b_18	Obp50b_18_8	43.3833	0
Female	Mated	Obp50b	Obp50b_18	Obp50b_18_8	43.3833	0
Female	Mated	Obp50b	Obp50b_18	Obp50b_18_8	46.9667	0
Female	Mated	Obp50b	Obp50b_18	Obp50b_18_8	51.8167	0
Female	Mated	Obp50cBCD	Obp50cBCD_21	Obp50cBCD_21_8	43.3833	0
Female	Mated	Obp50cBCD	Obp50cBCD_21	Obp50cBCD_21_8	43.3833	0
Female	Mated	Obp50cBCD	Obp50cBCD_21	Obp50cBCD_21_8	43.3833	0
Female	Mated	Obp50cBCD	Obp50cBCD_21	Obp50cBCD_21_8	46.9667	0
Female	Mated	Obp50cBCD	Obp50cBCD_21	Obp50cBCD_21_8	55.45	0
Female	Mated	Obp50NegBCD	Obp50NegBCD_27	Obp50NegBCD_27_8	43.3833	0
Female	Mated	Obp50NegBCD	Obp50NegBCD_27	Obp50NegBCD_27_8	43.3833	0
Female	Mated	Obp50NegBCD	Obp50NegBCD_27	Obp50NegBCD_27_8	46.9667	0
Female	Mated	Obp50NegBCD	Obp50NegBCD_27	Obp50NegBCD_27_8	55.45	0
Female	Mated	Obp50NegBCD	Obp50NegBCD_27	Obp50NegBCD_27_8	68.0667	0
Female	Mated	Obp50Neg	Obp50Neg_30	Obp50Neg_30_8	43.3833	0
Female	Mated	Obp50Neg	Obp50Neg_30	Obp50Neg_30_8	43.3833	0
Female	Mated	Obp50Neg	Obp50Neg_30	Obp50Neg_30_8	43.3833	0
Female	Mated	Obp50Neg	Obp50Neg_30	Obp50Neg_30_8	46.9667	0
Female	Mated	Obp50Neg	Obp50Neg_30	Obp50Neg_30_8	51.8167	0
Female	Mated	Obp50cBCD	Obp50cBCD_22	Obp50cBCD_22_8	31.6333	0
Female	Mated	Obp50cBCD	Obp50cBCD_22	Obp50cBCD_22_8	46.9667	0
Female	Mated	Obp50cBCD	Obp50cBCD_22	Obp50cBCD_22_8	51.8167	0
Female	Mated	Obp50cBCD	Obp50cBCD_22	Obp50cBCD_22_8	51.8167	0
Female	Mated	Obp50cBCD	Obp50cBCD_22	Obp50cBCD_22_8	79.55	1
Female	Mated	Obp50c	Obp50c_25	Obp50c_25_8	51.8167	0
Female	Mated	Obp50c	Obp50c_25	Obp50c_25_8	55.45	0
Female	Mated	Obp50c	Obp50c_25	Obp50c_25_8	55.45	0
Female	Mated	Obp50c	Obp50c_25	Obp50c_25_8	68.0667	0
Female	Mated	Obp50c	Obp50c_25	Obp50c_25_8	68.0667	0
Female	Mated	Obp50NegBCD	Obp50NegBCD_28	Obp50NegBCD_28_8	43.3833	0
Female	Mated	Obp50NegBCD	Obp50NegBCD_28	Obp50NegBCD_28_8	43.3833	0
Female	Mated	Obp50NegBCD	Obp50NegBCD_28	Obp50NegBCD_28_8	46.9667	0
Female	Mated	Obp50NegBCD	Obp50NegBCD_28	Obp50NegBCD_28_8	68.0667	0
Female	Mated	Obp50NegBCD	Obp50NegBCD_28	Obp50NegBCD_28_8	68.0667	0
Female	Mated	Obp50Neg	Obp50Neg_31	Obp50Neg_31_8	27.65	0
Female	Mated	Obp50Neg	Obp50Neg_31	Obp50Neg_31_8	43.3833	0
Female	Mated	Obp50Neg	Obp50Neg_31	Obp50Neg_31_8	46.9667	0
Female	Mated	Obp50Neg	Obp50Neg_31	Obp50Neg_31_8	51.8167	0
Female	Mated	Obp50Neg	Obp50Neg_31	Obp50Neg_31_8	68.0667	0
Female	Mated	Obp50a	Obp50a_1	Obp50a_1_9	43.3833	0
Female	Mated	Obp50a	Obp50a_1	Obp50a_1_9	43.3833	0
Female	Mated	Obp50a	Obp50a_1	Obp50a_1_9	46.9667	0
Female	Mated	Obp50a	Obp50a_1	Obp50a_1_9	51.8167	0
Female	Mated	Obp50a	Obp50a_1	Obp50a_1_9	51.8167	0
Female	Mated	Obp50b	Obp50b_4	Obp50b_4_9	43.3833	0
Female	Mated	Obp50b	Obp50b_4	Obp50b_4_9	43.3833	0
Female	Mated	Obp50b	Obp50b_4	Obp50b_4_9	46.9667	0
Female	Mated	Obp50b	Obp50b_4	Obp50b_4_9	46.9667	0
Female	Mated	Obp50b	Obp50b_4	Obp50b_4_9	51.8167	0
Female	Mated	Obp50cBCD	Obp50cBCD_5	Obp50cBCD_5_9	31.6333	0
Female	Mated	Obp50cBCD	Obp50cBCD_5	Obp50cBCD_5_9	43.3833	0
Female	Mated	Obp50cBCD	Obp50cBCD_5	Obp50cBCD_5_9	43.3833	0
Female	Mated	Obp50cBCD	Obp50cBCD_5	Obp50cBCD_5_9	51.8167	0
Female	Mated	Obp50cBCD	Obp50cBCD_5	Obp50cBCD_5_9	51.8167	0
Female	Mated	Obp50c	Obp50c_6	Obp50c_6_9	43.3833	0
Female	Mated	Obp50c	Obp50c_6	Obp50c_6_9	46.9667	0
Female	Mated	Obp50c	Obp50c_6	Obp50c_6_9	46.9667	0
Female	Mated	Obp50c	Obp50c_6	Obp50c_6_9	51.8167	0
Female	Mated	Obp50c	Obp50c_6	Obp50c_6_9	68.0667	0
Female	Mated	Obp50d	Obp50d_7	Obp50d_7_9	43.3833	0
Female	Mated	Obp50d	Obp50d_7	Obp50d_7_9	46.9667	0
Female	Mated	Obp50d	Obp50d_7	Obp50d_7_9	46.9667	0
Female	Mated	Obp50d	Obp50d_7	Obp50d_7_9	51.8167	0
Female	Mated	Obp50d	Obp50d_7	Obp50d_7_9	55.45	0
Female	Mated	Obp50Pos	Obp50Pos_8	Obp50Pos_8_9	31.6333	0
Female	Mated	Obp50Pos	Obp50Pos_8	Obp50Pos_8_9	43.3833	0
Female	Mated	Obp50Pos	Obp50Pos_8	Obp50Pos_8_9	43.3833	0
Female	Mated	Obp50Pos	Obp50Pos_8	Obp50Pos_8_9	55.45	0
Female	Mated	Obp50Pos	Obp50Pos_8	Obp50Pos_8_9	68.0667	0
Female	Mated	Obp50NegBCD	Obp50NegBCD_9	Obp50NegBCD_9_9	43.3833	0
Female	Mated	Obp50NegBCD	Obp50NegBCD_9	Obp50NegBCD_9_9	43.3833	0
Female	Mated	Obp50NegBCD	Obp50NegBCD_9	Obp50NegBCD_9_9	46.9667	0
Female	Mated	Obp50NegBCD	Obp50NegBCD_9	Obp50NegBCD_9_9	51.8167	0
Female	Mated	Obp50NegBCD	Obp50NegBCD_9	Obp50NegBCD_9_9	55.45	0
Female	Mated	Obp50Neg	Obp50Neg_10	Obp50Neg_10_9	31.6333	0
Female	Mated	Obp50Neg	Obp50Neg_10	Obp50Neg_10_9	43.3833	0
Female	Mated	Obp50Neg	Obp50Neg_10	Obp50Neg_10_9	51.8167	0
Female	Mated	Obp50Neg	Obp50Neg_10	Obp50Neg_10_9	55.45	0
Female	Mated	Obp50Neg	Obp50Neg_10	Obp50Neg_10_9	76.0833	0
Female	Mated	Obp50a	Obp50a_11	Obp50a_11_9	43.3833	0
Female	Mated	Obp50a	Obp50a_11	Obp50a_11_9	51.8167	0
Female	Mated	Obp50a	Obp50a_11	Obp50a_11_9	51.8167	0
Female	Mated	Obp50a	Obp50a_11	Obp50a_11_9	68.0667	0
Female	Mated	Obp50a	Obp50a_11	Obp50a_11_9	79.55	1
Female	Mated	Obp50b	Obp50b_17	Obp50b_17_9	43.3833	0
Female	Mated	Obp50b	Obp50b_17	Obp50b_17_9	51.8167	0
Female	Mated	Obp50b	Obp50b_17	Obp50b_17_9	51.8167	0
Female	Mated	Obp50b	Obp50b_17	Obp50b_17_9	51.8167	0
Female	Mated	Obp50b	Obp50b_17	Obp50b_17_9	68.0667	0
Female	Mated	Obp50cBCD	Obp50cBCD_20	Obp50cBCD_20_9	43.3833	0
Female	Mated	Obp50cBCD	Obp50cBCD_20	Obp50cBCD_20_9	46.9667	0
Female	Mated	Obp50cBCD	Obp50cBCD_20	Obp50cBCD_20_9	46.9667	0
Female	Mated	Obp50cBCD	Obp50cBCD_20	Obp50cBCD_20_9	46.9667	0
Female	Mated	Obp50cBCD	Obp50cBCD_20	Obp50cBCD_20_9	68.0667	0
Female	Mated	Obp50c	Obp50c_23	Obp50c_23_9	43.3833	0
Female	Mated	Obp50c	Obp50c_23	Obp50c_23_9	46.9667	0
Female	Mated	Obp50c	Obp50c_23	Obp50c_23_9	55.45	0
Female	Mated	Obp50c	Obp50c_23	Obp50c_23_9	55.45	0
Female	Mated	Obp50c	Obp50c_23	Obp50c_23_9	68.0667	0
Female	Mated	Obp50NegBCD	Obp50NegBCD_26	Obp50NegBCD_26_9	43.3833	0
Female	Mated	Obp50NegBCD	Obp50NegBCD_26	Obp50NegBCD_26_9	46.9667	0
Female	Mated	Obp50NegBCD	Obp50NegBCD_26	Obp50NegBCD_26_9	51.8167	0
Female	Mated	Obp50NegBCD	Obp50NegBCD_26	Obp50NegBCD_26_9	51.8167	0
Female	Mated	Obp50NegBCD	Obp50NegBCD_26	Obp50NegBCD_26_9	55.45	0
Female	Mated	Obp50Neg	Obp50Neg_29	Obp50Neg_29_9	27.65	0
Female	Mated	Obp50Neg	Obp50Neg_29	Obp50Neg_29_9	43.3833	0
Female	Mated	Obp50Neg	Obp50Neg_29	Obp50Neg_29_9	51.8167	0
Female	Mated	Obp50Neg	Obp50Neg_29	Obp50Neg_29_9	55.45	0
Female	Mated	Obp50Neg	Obp50Neg_29	Obp50Neg_29_9	68.0667	0
Female	Mated	Obp50b	Obp50b_18	Obp50b_18_9	31.6333	0
Female	Mated	Obp50b	Obp50b_18	Obp50b_18_9	43.3833	0
Female	Mated	Obp50b	Obp50b_18	Obp50b_18_9	43.3833	0
Female	Mated	Obp50b	Obp50b_18	Obp50b_18_9	51.8167	0
Female	Mated	Obp50b	Obp50b_18	Obp50b_18_9	72.0667	0
Female	Mated	Obp50cBCD	Obp50cBCD_21	Obp50cBCD_21_9	51.8167	0
Female	Mated	Obp50cBCD	Obp50cBCD_21	Obp50cBCD_21_9	51.8167	0
Female	Mated	Obp50cBCD	Obp50cBCD_21	Obp50cBCD_21_9	51.8167	0
Female	Mated	Obp50cBCD	Obp50cBCD_21	Obp50cBCD_21_9	55.45	0
Female	Mated	Obp50cBCD	Obp50cBCD_21	Obp50cBCD_21_9	68.0667	0
Female	Mated	Obp50NegBCD	Obp50NegBCD_27	Obp50NegBCD_27_9	31.6333	0
Female	Mated	Obp50NegBCD	Obp50NegBCD_27	Obp50NegBCD_27_9	43.3833	0
Female	Mated	Obp50NegBCD	Obp50NegBCD_27	Obp50NegBCD_27_9	46.9667	0
Female	Mated	Obp50NegBCD	Obp50NegBCD_27	Obp50NegBCD_27_9	46.9667	0
Female	Mated	Obp50NegBCD	Obp50NegBCD_27	Obp50NegBCD_27_9	51.8167	0
Female	Mated	Obp50Neg	Obp50Neg_30	Obp50Neg_30_9	43.3833	0
Female	Mated	Obp50Neg	Obp50Neg_30	Obp50Neg_30_9	55.45	0
Female	Mated	Obp50Neg	Obp50Neg_30	Obp50Neg_30_9	55.45	0
Female	Mated	Obp50Neg	Obp50Neg_30	Obp50Neg_30_9	68.0667	0
Female	Mated	Obp50Neg	Obp50Neg_30	Obp50Neg_30_9	68.0667	0
Female	Mated	Obp50cBCD	Obp50cBCD_22	Obp50cBCD_22_9	43.3833	0
Female	Mated	Obp50cBCD	Obp50cBCD_22	Obp50cBCD_22_9	55.45	0
Female	Mated	Obp50cBCD	Obp50cBCD_22	Obp50cBCD_22_9	55.45	0
Female	Mated	Obp50cBCD	Obp50cBCD_22	Obp50cBCD_22_9	68.0667	0
Female	Mated	Obp50cBCD	Obp50cBCD_22	Obp50cBCD_22_9	68.0667	0
Female	Mated	Obp50c	Obp50c_25	Obp50c_25_9	43.3833	0
Female	Mated	Obp50c	Obp50c_25	Obp50c_25_9	46.9667	0
Female	Mated	Obp50c	Obp50c_25	Obp50c_25_9	46.9667	0
Female	Mated	Obp50c	Obp50c_25	Obp50c_25_9	51.8167	0
Female	Mated	Obp50c	Obp50c_25	Obp50c_25_9	68.0667	0
Female	Mated	Obp50NegBCD	Obp50NegBCD_28	Obp50NegBCD_28_9	51.8167	0
Female	Mated	Obp50NegBCD	Obp50NegBCD_28	Obp50NegBCD_28_9	68.0667	0
Female	Mated	Obp50Neg	Obp50Neg_31	Obp50Neg_31_9	31.6333	0
Female	Mated	Obp50Neg	Obp50Neg_31	Obp50Neg_31_9	43.3833	0
Female	Mated	Obp50Neg	Obp50Neg_31	Obp50Neg_31_9	43.3833	0
Female	Mated	Obp50Neg	Obp50Neg_31	Obp50Neg_31_9	43.3833	0
Female	Mated	Obp50Neg	Obp50Neg_31	Obp50Neg_31_9	51.8167	0
Female	Mated	Obp50a	Obp50a_1	Obp50a_1_10	43.3833	0
Female	Mated	Obp50a	Obp50a_1	Obp50a_1_10	51.8167	0
Female	Mated	Obp50a	Obp50a_1	Obp50a_1_10	55.45	0
Female	Mated	Obp50a	Obp50a_1	Obp50a_1_10	55.45	0
Female	Mated	Obp50a	Obp50a_1	Obp50a_1_10	55.45	0
Female	Mated	Obp50b	Obp50b_4	Obp50b_4_10	43.3833	0
Female	Mated	Obp50b	Obp50b_4	Obp50b_4_10	55.45	0
Female	Mated	Obp50b	Obp50b_4	Obp50b_4_10	68.0667	0
Female	Mated	Obp50cBCD	Obp50cBCD_5	Obp50cBCD_5_10	51.8167	0
Female	Mated	Obp50cBCD	Obp50cBCD_5	Obp50cBCD_5_10	51.8167	0
Female	Mated	Obp50cBCD	Obp50cBCD_5	Obp50cBCD_5_10	51.8167	0
Female	Mated	Obp50cBCD	Obp50cBCD_5	Obp50cBCD_5_10	68.0667	0
Female	Mated	Obp50cBCD	Obp50cBCD_5	Obp50cBCD_5_10	68.0667	0
Female	Mated	Obp50c	Obp50c_6	Obp50c_6_10	43.3833	0
Female	Mated	Obp50c	Obp50c_6	Obp50c_6_10	43.3833	0
Female	Mated	Obp50c	Obp50c_6	Obp50c_6_10	43.3833	0
Female	Mated	Obp50c	Obp50c_6	Obp50c_6_10	43.3833	0
Female	Mated	Obp50c	Obp50c_6	Obp50c_6_10	68.0667	0
Female	Mated	Obp50d	Obp50d_7	Obp50d_7_10	43.3833	0
Female	Mated	Obp50d	Obp50d_7	Obp50d_7_10	43.3833	0
Female	Mated	Obp50d	Obp50d_7	Obp50d_7_10	43.3833	0
Female	Mated	Obp50d	Obp50d_7	Obp50d_7_10	46.9667	0
Female	Mated	Obp50d	Obp50d_7	Obp50d_7_10	51.8167	0
Female	Mated	Obp50Pos	Obp50Pos_8	Obp50Pos_8_10	27.65	0
Female	Mated	Obp50Pos	Obp50Pos_8	Obp50Pos_8_10	43.3833	0
Female	Mated	Obp50Pos	Obp50Pos_8	Obp50Pos_8_10	43.3833	0
Female	Mated	Obp50Pos	Obp50Pos_8	Obp50Pos_8_10	43.3833	0
Female	Mated	Obp50Pos	Obp50Pos_8	Obp50Pos_8_10	43.3833	0
Female	Mated	Obp50NegBCD	Obp50NegBCD_9	Obp50NegBCD_9_10	43.3833	0
Female	Mated	Obp50NegBCD	Obp50NegBCD_9	Obp50NegBCD_9_10	51.8167	0
Female	Mated	Obp50NegBCD	Obp50NegBCD_9	Obp50NegBCD_9_10	51.8167	0
Female	Mated	Obp50NegBCD	Obp50NegBCD_9	Obp50NegBCD_9_10	68.0667	0
Female	Mated	Obp50NegBCD	Obp50NegBCD_9	Obp50NegBCD_9_10	68.0667	0
Female	Mated	Obp50Neg	Obp50Neg_10	Obp50Neg_10_10	31.6333	0
Female	Mated	Obp50Neg	Obp50Neg_10	Obp50Neg_10_10	43.3833	0
Female	Mated	Obp50Neg	Obp50Neg_10	Obp50Neg_10_10	43.3833	0
Female	Mated	Obp50Neg	Obp50Neg_10	Obp50Neg_10_10	51.8167	0
Female	Mated	Obp50Neg	Obp50Neg_10	Obp50Neg_10_10	68.0667	0
Female	Mated	Obp50a	Obp50a_11	Obp50a_11_10	43.3833	0
Female	Mated	Obp50a	Obp50a_11	Obp50a_11_10	46.9667	0
Female	Mated	Obp50a	Obp50a_11	Obp50a_11_10	51.8167	0
Female	Mated	Obp50a	Obp50a_11	Obp50a_11_10	68.0667	0
Female	Mated	Obp50a	Obp50a_11	Obp50a_11_10	68.0667	0
Female	Mated	Obp50b	Obp50b_17	Obp50b_17_10	43.3833	0
Female	Mated	Obp50b	Obp50b_17	Obp50b_17_10	43.3833	0
Female	Mated	Obp50b	Obp50b_17	Obp50b_17_10	55.45	0
Female	Mated	Obp50b	Obp50b_17	Obp50b_17_10	68.0667	0
Female	Mated	Obp50b	Obp50b_17	Obp50b_17_10	76.0833	0
Female	Mated	Obp50cBCD	Obp50cBCD_20	Obp50cBCD_20_10	43.3833	0
Female	Mated	Obp50cBCD	Obp50cBCD_20	Obp50cBCD_20_10	43.3833	0
Female	Mated	Obp50cBCD	Obp50cBCD_20	Obp50cBCD_20_10	46.9667	0
Female	Mated	Obp50cBCD	Obp50cBCD_20	Obp50cBCD_20_10	55.45	0
Female	Mated	Obp50cBCD	Obp50cBCD_20	Obp50cBCD_20_10	55.45	0
Female	Mated	Obp50c	Obp50c_23	Obp50c_23_10	43.3833	0
Female	Mated	Obp50c	Obp50c_23	Obp50c_23_10	46.9667	0
Female	Mated	Obp50c	Obp50c_23	Obp50c_23_10	51.8167	0
Female	Mated	Obp50c	Obp50c_23	Obp50c_23_10	55.45	0
Female	Mated	Obp50c	Obp50c_23	Obp50c_23_10	68.0667	0
Female	Mated	Obp50NegBCD	Obp50NegBCD_26	Obp50NegBCD_26_10	51.8167	0
Female	Mated	Obp50NegBCD	Obp50NegBCD_26	Obp50NegBCD_26_10	51.8167	0
Female	Mated	Obp50NegBCD	Obp50NegBCD_26	Obp50NegBCD_26_10	55.45	0
Female	Mated	Obp50NegBCD	Obp50NegBCD_26	Obp50NegBCD_26_10	55.45	0
Female	Mated	Obp50NegBCD	Obp50NegBCD_26	Obp50NegBCD_26_10	68.0667	0
Female	Mated	Obp50Neg	Obp50Neg_29	Obp50Neg_29_10	43.3833	0
Female	Mated	Obp50Neg	Obp50Neg_29	Obp50Neg_29_10	43.3833	0
Female	Mated	Obp50Neg	Obp50Neg_29	Obp50Neg_29_10	51.8167	0
Female	Mated	Obp50Neg	Obp50Neg_29	Obp50Neg_29_10	51.8167	0
Female	Mated	Obp50Neg	Obp50Neg_29	Obp50Neg_29_10	55.45	0
Female	Mated	Obp50b	Obp50b_18	Obp50b_18_10	31.6333	0
Female	Mated	Obp50b	Obp50b_18	Obp50b_18_10	43.3833	0
Female	Mated	Obp50b	Obp50b_18	Obp50b_18_10	43.3833	0
Female	Mated	Obp50b	Obp50b_18	Obp50b_18_10	51.8167	0
Female	Mated	Obp50b	Obp50b_18	Obp50b_18_10	68.0667	0
Female	Mated	Obp50cBCD	Obp50cBCD_21	Obp50cBCD_21_10	31.6333	0
Female	Mated	Obp50cBCD	Obp50cBCD_21	Obp50cBCD_21_10	43.3833	0
Female	Mated	Obp50cBCD	Obp50cBCD_21	Obp50cBCD_21_10	43.3833	0
Female	Mated	Obp50cBCD	Obp50cBCD_21	Obp50cBCD_21_10	43.3833	0
Female	Mated	Obp50cBCD	Obp50cBCD_21	Obp50cBCD_21_10	46.9667	0
Female	Mated	Obp50NegBCD	Obp50NegBCD_27	Obp50NegBCD_27_10	46.9667	0
Female	Mated	Obp50NegBCD	Obp50NegBCD_27	Obp50NegBCD_27_10	46.9667	0
Female	Mated	Obp50NegBCD	Obp50NegBCD_27	Obp50NegBCD_27_10	51.8167	0
Female	Mated	Obp50NegBCD	Obp50NegBCD_27	Obp50NegBCD_27_10	51.8167	0
Female	Mated	Obp50NegBCD	Obp50NegBCD_27	Obp50NegBCD_27_10	68.0667	0
Female	Mated	Obp50Neg	Obp50Neg_30	Obp50Neg_30_10	19.4667	0
Female	Mated	Obp50Neg	Obp50Neg_30	Obp50Neg_30_10	43.3833	0
Female	Mated	Obp50Neg	Obp50Neg_30	Obp50Neg_30_10	43.3833	0
Female	Mated	Obp50Neg	Obp50Neg_30	Obp50Neg_30_10	43.3833	0
Female	Mated	Obp50Neg	Obp50Neg_30	Obp50Neg_30_10	55.45	0
Female	Mated	Obp50cBCD	Obp50cBCD_22	Obp50cBCD_22_10	31.6333	0
Female	Mated	Obp50cBCD	Obp50cBCD_22	Obp50cBCD_22_10	43.3833	0
Female	Mated	Obp50cBCD	Obp50cBCD_22	Obp50cBCD_22_10	51.8167	0
Female	Mated	Obp50cBCD	Obp50cBCD_22	Obp50cBCD_22_10	51.8167	0
Female	Mated	Obp50cBCD	Obp50cBCD_22	Obp50cBCD_22_10	68.0667	0
Female	Mated	Obp50c	Obp50c_25	Obp50c_25_10	43.3833	0
Female	Mated	Obp50c	Obp50c_25	Obp50c_25_10	55.45	0
Female	Mated	Obp50c	Obp50c_25	Obp50c_25_10	55.45	0
Female	Mated	Obp50c	Obp50c_25	Obp50c_25_10	55.45	0
Female	Mated	Obp50c	Obp50c_25	Obp50c_25_10	79.55	1
Female	Mated	Obp50Neg	Obp50Neg_31	Obp50Neg_31_10	23.2167	0
Female	Mated	Obp50Neg	Obp50Neg_31	Obp50Neg_31_10	46.9667	0
Female	Mated	Obp50Neg	Obp50Neg_31	Obp50Neg_31_10	46.9667	0
Female	Mated	Obp50Neg	Obp50Neg_31	Obp50Neg_31_10	51.8167	0
Female	Mated	Obp50Neg	Obp50Neg_31	Obp50Neg_31_10	68.0667	0
Female	Virgin	Obp50a	Obp50a_1	Obp50a_1_1	27.5	0
Female	Virgin	Obp50a	Obp50a_1	Obp50a_1_1	44.4333	0
Female	Virgin	Obp50a	Obp50a_1	Obp50a_1_1	44.4333	0
Female	Virgin	Obp50a	Obp50a_1	Obp50a_1_1	44.4333	0
Female	Virgin	Obp50a	Obp50a_1	Obp50a_1_1	55.9	0
Female	Virgin	Obp50b	Obp50b_4	Obp50b_4_1	32.4833	0
Female	Virgin	Obp50b	Obp50b_4	Obp50b_4_1	44.4333	0
Female	Virgin	Obp50b	Obp50b_4	Obp50b_4_1	44.4333	0
Female	Virgin	Obp50b	Obp50b_4	Obp50b_4_1	44.4333	0
Female	Virgin	Obp50b	Obp50b_4	Obp50b_4_1	68.6667	0
Female	Virgin	Obp50cBCD	Obp50cBCD_5	Obp50cBCD_5_1	27.5	0
Female	Virgin	Obp50cBCD	Obp50cBCD_5	Obp50cBCD_5_1	44.4333	0
Female	Virgin	Obp50cBCD	Obp50cBCD_5	Obp50cBCD_5_1	44.4333	0
Female	Virgin	Obp50cBCD	Obp50cBCD_5	Obp50cBCD_5_1	44.4333	0
Female	Virgin	Obp50cBCD	Obp50cBCD_5	Obp50cBCD_5_1	51.6	0
Female	Virgin	Obp50c	Obp50c_6	Obp50c_6_1	44.4333	0
Female	Virgin	Obp50c	Obp50c_6	Obp50c_6_1	51.6	0
Female	Virgin	Obp50c	Obp50c_6	Obp50c_6_1	51.6	0
Female	Virgin	Obp50c	Obp50c_6	Obp50c_6_1	68.6667	0
Female	Virgin	Obp50c	Obp50c_6	Obp50c_6_1	70.7333	1
Female	Virgin	Obp50d	Obp50d_7	Obp50d_7_1	32.4833	0
Female	Virgin	Obp50d	Obp50d_7	Obp50d_7_1	32.4833	0
Female	Virgin	Obp50d	Obp50d_7	Obp50d_7_1	32.4833	0
Female	Virgin	Obp50d	Obp50d_7	Obp50d_7_1	32.4833	0
Female	Virgin	Obp50d	Obp50d_7	Obp50d_7_1	51.6	0
Female	Virgin	Obp50Pos	Obp50Pos_8	Obp50Pos_8_1	44.4333	0
Female	Virgin	Obp50Pos	Obp50Pos_8	Obp50Pos_8_1	44.4333	0
Female	Virgin	Obp50Pos	Obp50Pos_8	Obp50Pos_8_1	44.4333	0
Female	Virgin	Obp50Pos	Obp50Pos_8	Obp50Pos_8_1	47	0
Female	Virgin	Obp50Pos	Obp50Pos_8	Obp50Pos_8_1	51.6	0
Female	Virgin	Obp50NegBCD	Obp50NegBCD_9	Obp50NegBCD_9_1	32.4833	0
Female	Virgin	Obp50NegBCD	Obp50NegBCD_9	Obp50NegBCD_9_1	32.4833	0
Female	Virgin	Obp50NegBCD	Obp50NegBCD_9	Obp50NegBCD_9_1	44.4333	0
Female	Virgin	Obp50NegBCD	Obp50NegBCD_9	Obp50NegBCD_9_1	51.6	0
Female	Virgin	Obp50NegBCD	Obp50NegBCD_9	Obp50NegBCD_9_1	68.6667	0
Female	Virgin	Obp50Neg	Obp50Neg_10	Obp50Neg_10_1	27.5	0
Female	Virgin	Obp50Neg	Obp50Neg_10	Obp50Neg_10_1	44.4333	0
Female	Virgin	Obp50Neg	Obp50Neg_10	Obp50Neg_10_1	44.4333	0
Female	Virgin	Obp50Neg	Obp50Neg_10	Obp50Neg_10_1	44.4333	0
Female	Virgin	Obp50Neg	Obp50Neg_10	Obp50Neg_10_1	51.6	0
Female	Virgin	Obp50a	Obp50a_11	Obp50a_11_1	32.4833	0
Female	Virgin	Obp50a	Obp50a_11	Obp50a_11_1	44.4333	0
Female	Virgin	Obp50a	Obp50a_11	Obp50a_11_1	44.4333	0
Female	Virgin	Obp50a	Obp50a_11	Obp50a_11_1	44.4333	0
Female	Virgin	Obp50a	Obp50a_11	Obp50a_11_1	68.6667	0
Female	Virgin	Obp50b	Obp50b_17	Obp50b_17_1	19.9667	0
Female	Virgin	Obp50b	Obp50b_17	Obp50b_17_1	44.4333	0
Female	Virgin	Obp50b	Obp50b_17	Obp50b_17_1	44.4333	0
Female	Virgin	Obp50b	Obp50b_17	Obp50b_17_1	44.4333	0
Female	Virgin	Obp50b	Obp50b_17	Obp50b_17_1	44.4333	0
Female	Virgin	Obp50cBCD	Obp50cBCD_20	Obp50cBCD_20_1	32.4833	0
Female	Virgin	Obp50cBCD	Obp50cBCD_20	Obp50cBCD_20_1	32.4833	0
Female	Virgin	Obp50cBCD	Obp50cBCD_20	Obp50cBCD_20_1	44.4333	0
Female	Virgin	Obp50cBCD	Obp50cBCD_20	Obp50cBCD_20_1	44.4333	0
Female	Virgin	Obp50cBCD	Obp50cBCD_20	Obp50cBCD_20_1	44.4333	0
Female	Virgin	Obp50c	Obp50c_23	Obp50c_23_1	44.4333	0
Female	Virgin	Obp50c	Obp50c_23	Obp50c_23_1	51.6	0
Female	Virgin	Obp50c	Obp50c_23	Obp50c_23_1	51.6	0
Female	Virgin	Obp50c	Obp50c_23	Obp50c_23_1	68.6667	0
Female	Virgin	Obp50c	Obp50c_23	Obp50c_23_1	68.6667	0
Female	Virgin	Obp50NegBCD	Obp50NegBCD_26	Obp50NegBCD_26_1	47	0
Female	Virgin	Obp50NegBCD	Obp50NegBCD_26	Obp50NegBCD_26_1	51.6	0
Female	Virgin	Obp50NegBCD	Obp50NegBCD_26	Obp50NegBCD_26_1	68.6667	0
Female	Virgin	Obp50NegBCD	Obp50NegBCD_26	Obp50NegBCD_26_1	68.6667	0
Female	Virgin	Obp50NegBCD	Obp50NegBCD_26	Obp50NegBCD_26_1	68.6667	0
Female	Virgin	Obp50Neg	Obp50Neg_29	Obp50Neg_29_1	44.4333	0
Female	Virgin	Obp50Neg	Obp50Neg_29	Obp50Neg_29_1	44.4333	0
Female	Virgin	Obp50Neg	Obp50Neg_29	Obp50Neg_29_1	51.6	0
Female	Virgin	Obp50Neg	Obp50Neg_29	Obp50Neg_29_1	55.9	0
Female	Virgin	Obp50Neg	Obp50Neg_29	Obp50Neg_29_1	55.9	0
Female	Virgin	Obp50a	Obp50a_12	Obp50a_12_1	44.4333	0
Female	Virgin	Obp50a	Obp50a_12	Obp50a_12_1	44.4333	0
Female	Virgin	Obp50a	Obp50a_12	Obp50a_12_1	44.4333	0
Female	Virgin	Obp50a	Obp50a_12	Obp50a_12_1	44.4333	0
Female	Virgin	Obp50a	Obp50a_12	Obp50a_12_1	55.9	0
Female	Virgin	Obp50b	Obp50b_18	Obp50b_18_1	44.4333	0
Female	Virgin	Obp50b	Obp50b_18	Obp50b_18_1	44.4333	0
Female	Virgin	Obp50b	Obp50b_18	Obp50b_18_1	44.4333	0
Female	Virgin	Obp50b	Obp50b_18	Obp50b_18_1	47	0
Female	Virgin	Obp50b	Obp50b_18	Obp50b_18_1	51.6	0
Female	Virgin	Obp50cBCD	Obp50cBCD_21	Obp50cBCD_21_1	44.4333	0
Female	Virgin	Obp50cBCD	Obp50cBCD_21	Obp50cBCD_21_1	44.4333	0
Female	Virgin	Obp50cBCD	Obp50cBCD_21	Obp50cBCD_21_1	51.6	0
Female	Virgin	Obp50cBCD	Obp50cBCD_21	Obp50cBCD_21_1	51.6	0
Female	Virgin	Obp50cBCD	Obp50cBCD_21	Obp50cBCD_21_1	55.9	0
Female	Virgin	Obp50c	Obp50c_24	Obp50c_24_1	44.4333	0
Female	Virgin	Obp50c	Obp50c_24	Obp50c_24_1	44.4333	0
Female	Virgin	Obp50c	Obp50c_24	Obp50c_24_1	51.6	0
Female	Virgin	Obp50c	Obp50c_24	Obp50c_24_1	51.6	0
Female	Virgin	Obp50c	Obp50c_24	Obp50c_24_1	68.6667	0
Female	Virgin	Obp50NegBCD	Obp50NegBCD_27	Obp50NegBCD_27_1	44.4333	0
Female	Virgin	Obp50NegBCD	Obp50NegBCD_27	Obp50NegBCD_27_1	44.4333	0
Female	Virgin	Obp50NegBCD	Obp50NegBCD_27	Obp50NegBCD_27_1	44.4333	0
Female	Virgin	Obp50NegBCD	Obp50NegBCD_27	Obp50NegBCD_27_1	51.6	0
Female	Virgin	Obp50NegBCD	Obp50NegBCD_27	Obp50NegBCD_27_1	68.6667	0
Female	Virgin	Obp50Neg	Obp50Neg_30	Obp50Neg_30_1	32.4833	0
Female	Virgin	Obp50Neg	Obp50Neg_30	Obp50Neg_30_1	44.4333	0
Female	Virgin	Obp50Neg	Obp50Neg_30	Obp50Neg_30_1	47	0
Female	Virgin	Obp50Neg	Obp50Neg_30	Obp50Neg_30_1	55.9	0
Female	Virgin	Obp50Neg	Obp50Neg_30	Obp50Neg_30_1	68.6667	0
Female	Virgin	Obp50a	Obp50a_13	Obp50a_13_1	44.4333	0
Female	Virgin	Obp50a	Obp50a_13	Obp50a_13_1	44.4333	0
Female	Virgin	Obp50a	Obp50a_13	Obp50a_13_1	44.4333	0
Female	Virgin	Obp50a	Obp50a_13	Obp50a_13_1	44.4333	0
Female	Virgin	Obp50a	Obp50a_13	Obp50a_13_1	44.4333	0
Female	Virgin	Obp50b	Obp50b_19	Obp50b_19_1	44.4333	0
Female	Virgin	Obp50b	Obp50b_19	Obp50b_19_1	44.4333	0
Female	Virgin	Obp50b	Obp50b_19	Obp50b_19_1	44.4333	0
Female	Virgin	Obp50b	Obp50b_19	Obp50b_19_1	44.4333	0
Female	Virgin	Obp50b	Obp50b_19	Obp50b_19_1	51.6	0
Female	Virgin	Obp50cBCD	Obp50cBCD_22	Obp50cBCD_22_1	32.4833	0
Female	Virgin	Obp50cBCD	Obp50cBCD_22	Obp50cBCD_22_1	44.4333	0
Female	Virgin	Obp50cBCD	Obp50cBCD_22	Obp50cBCD_22_1	44.4333	0
Female	Virgin	Obp50cBCD	Obp50cBCD_22	Obp50cBCD_22_1	47	0
Female	Virgin	Obp50cBCD	Obp50cBCD_22	Obp50cBCD_22_1	47	0
Female	Virgin	Obp50c	Obp50c_25	Obp50c_25_1	47	0
Female	Virgin	Obp50c	Obp50c_25	Obp50c_25_1	47	0
Female	Virgin	Obp50c	Obp50c_25	Obp50c_25_1	51.6	0
Female	Virgin	Obp50c	Obp50c_25	Obp50c_25_1	51.6	0
Female	Virgin	Obp50c	Obp50c_25	Obp50c_25_1	51.6	0
Female	Virgin	Obp50NegBCD	Obp50NegBCD_28	Obp50NegBCD_28_1	44.4333	0
Female	Virgin	Obp50NegBCD	Obp50NegBCD_28	Obp50NegBCD_28_1	44.4333	0
Female	Virgin	Obp50NegBCD	Obp50NegBCD_28	Obp50NegBCD_28_1	44.4333	0
Female	Virgin	Obp50NegBCD	Obp50NegBCD_28	Obp50NegBCD_28_1	51.6	0
Female	Virgin	Obp50NegBCD	Obp50NegBCD_28	Obp50NegBCD_28_1	51.6	0
Female	Virgin	Obp50Neg	Obp50Neg_31	Obp50Neg_31_1	27.5	0
Female	Virgin	Obp50Neg	Obp50Neg_31	Obp50Neg_31_1	44.4333	0
Female	Virgin	Obp50Neg	Obp50Neg_31	Obp50Neg_31_1	44.4333	0
Female	Virgin	Obp50Neg	Obp50Neg_31	Obp50Neg_31_1	47	0
Female	Virgin	Obp50Neg	Obp50Neg_31	Obp50Neg_31_1	51.6	0
Female	Virgin	Obp50a	Obp50a_1	Obp50a_1_2	27.5	0
Female	Virgin	Obp50a	Obp50a_1	Obp50a_1_2	32.4833	0
Female	Virgin	Obp50a	Obp50a_1	Obp50a_1_2	44.4333	0
Female	Virgin	Obp50a	Obp50a_1	Obp50a_1_2	51.6	0
Female	Virgin	Obp50a	Obp50a_1	Obp50a_1_2	55.9	0
Female	Virgin	Obp50b	Obp50b_4	Obp50b_4_2	32.4833	0
Female	Virgin	Obp50b	Obp50b_4	Obp50b_4_2	44.4333	0
Female	Virgin	Obp50b	Obp50b_4	Obp50b_4_2	47	0
Female	Virgin	Obp50b	Obp50b_4	Obp50b_4_2	55.9	0
Female	Virgin	Obp50b	Obp50b_4	Obp50b_4_2	55.9	0
Female	Virgin	Obp50cBCD	Obp50cBCD_5	Obp50cBCD_5_2	27.5	0
Female	Virgin	Obp50cBCD	Obp50cBCD_5	Obp50cBCD_5_2	44.4333	0
Female	Virgin	Obp50cBCD	Obp50cBCD_5	Obp50cBCD_5_2	44.4333	0
Female	Virgin	Obp50cBCD	Obp50cBCD_5	Obp50cBCD_5_2	51.6	0
Female	Virgin	Obp50cBCD	Obp50cBCD_5	Obp50cBCD_5_2	55.9	0
Female	Virgin	Obp50c	Obp50c_6	Obp50c_6_2	23.0333	0
Female	Virgin	Obp50c	Obp50c_6	Obp50c_6_2	44.4333	0
Female	Virgin	Obp50c	Obp50c_6	Obp50c_6_2	55.9	0
Female	Virgin	Obp50c	Obp50c_6	Obp50c_6_2	68.6667	0
Female	Virgin	Obp50c	Obp50c_6	Obp50c_6_2	70.7333	1
Female	Virgin	Obp50d	Obp50d_7	Obp50d_7_2	32.4833	0
Female	Virgin	Obp50d	Obp50d_7	Obp50d_7_2	32.4833	0
Female	Virgin	Obp50d	Obp50d_7	Obp50d_7_2	44.4333	0
Female	Virgin	Obp50d	Obp50d_7	Obp50d_7_2	47	0
Female	Virgin	Obp50d	Obp50d_7	Obp50d_7_2	51.6	0
Female	Virgin	Obp50Pos	Obp50Pos_8	Obp50Pos_8_2	32.4833	0
Female	Virgin	Obp50Pos	Obp50Pos_8	Obp50Pos_8_2	32.4833	0
Female	Virgin	Obp50Pos	Obp50Pos_8	Obp50Pos_8_2	44.4333	0
Female	Virgin	Obp50Pos	Obp50Pos_8	Obp50Pos_8_2	44.4333	0
Female	Virgin	Obp50Pos	Obp50Pos_8	Obp50Pos_8_2	51.6	0
Female	Virgin	Obp50NegBCD	Obp50NegBCD_9	Obp50NegBCD_9_2	44.4333	0
Female	Virgin	Obp50NegBCD	Obp50NegBCD_9	Obp50NegBCD_9_2	47	0
Female	Virgin	Obp50NegBCD	Obp50NegBCD_9	Obp50NegBCD_9_2	51.6	0
Female	Virgin	Obp50NegBCD	Obp50NegBCD_9	Obp50NegBCD_9_2	55.9	0
Female	Virgin	Obp50NegBCD	Obp50NegBCD_9	Obp50NegBCD_9_2	70.7333	1
Female	Virgin	Obp50Neg	Obp50Neg_10	Obp50Neg_10_2	19.9667	0
Female	Virgin	Obp50Neg	Obp50Neg_10	Obp50Neg_10_2	44.4333	0
Female	Virgin	Obp50Neg	Obp50Neg_10	Obp50Neg_10_2	51.6	0
Female	Virgin	Obp50Neg	Obp50Neg_10	Obp50Neg_10_2	51.6	0
Female	Virgin	Obp50Neg	Obp50Neg_10	Obp50Neg_10_2	55.9	0
Female	Virgin	Obp50a	Obp50a_11	Obp50a_11_2	27.5	0
Female	Virgin	Obp50a	Obp50a_11	Obp50a_11_2	32.4833	0
Female	Virgin	Obp50a	Obp50a_11	Obp50a_11_2	44.4333	0
Female	Virgin	Obp50a	Obp50a_11	Obp50a_11_2	44.4333	0
Female	Virgin	Obp50a	Obp50a_11	Obp50a_11_2	51.6	0
Female	Virgin	Obp50b	Obp50b_17	Obp50b_17_2	27.5	0
Female	Virgin	Obp50b	Obp50b_17	Obp50b_17_2	44.4333	0
Female	Virgin	Obp50b	Obp50b_17	Obp50b_17_2	44.4333	0
Female	Virgin	Obp50b	Obp50b_17	Obp50b_17_2	44.4333	0
Female	Virgin	Obp50b	Obp50b_17	Obp50b_17_2	55.9	0
Female	Virgin	Obp50cBCD	Obp50cBCD_20	Obp50cBCD_20_2	32.4833	0
Female	Virgin	Obp50cBCD	Obp50cBCD_20	Obp50cBCD_20_2	44.4333	0
Female	Virgin	Obp50cBCD	Obp50cBCD_20	Obp50cBCD_20_2	44.4333	0
Female	Virgin	Obp50cBCD	Obp50cBCD_20	Obp50cBCD_20_2	51.6	0
Female	Virgin	Obp50cBCD	Obp50cBCD_20	Obp50cBCD_20_2	55.9	0
Female	Virgin	Obp50c	Obp50c_23	Obp50c_23_2	44.4333	0
Female	Virgin	Obp50c	Obp50c_23	Obp50c_23_2	47	0
Female	Virgin	Obp50c	Obp50c_23	Obp50c_23_2	51.6	0
Female	Virgin	Obp50c	Obp50c_23	Obp50c_23_2	55.9	0
Female	Virgin	Obp50c	Obp50c_23	Obp50c_23_2	68.6667	0
Female	Virgin	Obp50NegBCD	Obp50NegBCD_26	Obp50NegBCD_26_2	44.4333	0
Female	Virgin	Obp50NegBCD	Obp50NegBCD_26	Obp50NegBCD_26_2	44.4333	0
Female	Virgin	Obp50NegBCD	Obp50NegBCD_26	Obp50NegBCD_26_2	44.4333	0
Female	Virgin	Obp50NegBCD	Obp50NegBCD_26	Obp50NegBCD_26_2	47	0
Female	Virgin	Obp50NegBCD	Obp50NegBCD_26	Obp50NegBCD_26_2	68.6667	0
Female	Virgin	Obp50Neg	Obp50Neg_29	Obp50Neg_29_2	44.4333	0
Female	Virgin	Obp50Neg	Obp50Neg_29	Obp50Neg_29_2	44.4333	0
Female	Virgin	Obp50Neg	Obp50Neg_29	Obp50Neg_29_2	44.4333	0
Female	Virgin	Obp50Neg	Obp50Neg_29	Obp50Neg_29_2	47	0
Female	Virgin	Obp50Neg	Obp50Neg_29	Obp50Neg_29_2	55.9	0
Female	Virgin	Obp50a	Obp50a_12	Obp50a_12_2	44.4333	0
Female	Virgin	Obp50a	Obp50a_12	Obp50a_12_2	44.4333	0
Female	Virgin	Obp50a	Obp50a_12	Obp50a_12_2	44.4333	0
Female	Virgin	Obp50a	Obp50a_12	Obp50a_12_2	47	0
Female	Virgin	Obp50a	Obp50a_12	Obp50a_12_2	68.6667	0
Female	Virgin	Obp50b	Obp50b_18	Obp50b_18_2	32.4833	0
Female	Virgin	Obp50b	Obp50b_18	Obp50b_18_2	44.4333	0
Female	Virgin	Obp50b	Obp50b_18	Obp50b_18_2	44.4333	0
Female	Virgin	Obp50b	Obp50b_18	Obp50b_18_2	44.4333	0
Female	Virgin	Obp50b	Obp50b_18	Obp50b_18_2	47	0
Female	Virgin	Obp50cBCD	Obp50cBCD_21	Obp50cBCD_21_2	44.4333	0
Female	Virgin	Obp50cBCD	Obp50cBCD_21	Obp50cBCD_21_2	44.4333	0
Female	Virgin	Obp50cBCD	Obp50cBCD_21	Obp50cBCD_21_2	47	0
Female	Virgin	Obp50cBCD	Obp50cBCD_21	Obp50cBCD_21_2	51.6	0
Female	Virgin	Obp50cBCD	Obp50cBCD_21	Obp50cBCD_21_2	55.9	0
Female	Virgin	Obp50c	Obp50c_24	Obp50c_24_2	23.0333	0
Female	Virgin	Obp50c	Obp50c_24	Obp50c_24_2	44.4333	0
Female	Virgin	Obp50c	Obp50c_24	Obp50c_24_2	47	0
Female	Virgin	Obp50c	Obp50c_24	Obp50c_24_2	55.9	0
Female	Virgin	Obp50c	Obp50c_24	Obp50c_24_2	70.7333	1
Female	Virgin	Obp50NegBCD	Obp50NegBCD_27	Obp50NegBCD_27_2	32.4833	0
Female	Virgin	Obp50NegBCD	Obp50NegBCD_27	Obp50NegBCD_27_2	32.4833	0
Female	Virgin	Obp50NegBCD	Obp50NegBCD_27	Obp50NegBCD_27_2	44.4333	0
Female	Virgin	Obp50NegBCD	Obp50NegBCD_27	Obp50NegBCD_27_2	44.4333	0
Female	Virgin	Obp50NegBCD	Obp50NegBCD_27	Obp50NegBCD_27_2	44.4333	0
Female	Virgin	Obp50Neg	Obp50Neg_30	Obp50Neg_30_2	27.5	0
Female	Virgin	Obp50Neg	Obp50Neg_30	Obp50Neg_30_2	44.4333	0
Female	Virgin	Obp50Neg	Obp50Neg_30	Obp50Neg_30_2	44.4333	0
Female	Virgin	Obp50Neg	Obp50Neg_30	Obp50Neg_30_2	47	0
Female	Virgin	Obp50Neg	Obp50Neg_30	Obp50Neg_30_2	68.6667	0
Female	Virgin	Obp50a	Obp50a_13	Obp50a_13_2	44.4333	0
Female	Virgin	Obp50a	Obp50a_13	Obp50a_13_2	44.4333	0
Female	Virgin	Obp50a	Obp50a_13	Obp50a_13_2	44.4333	0
Female	Virgin	Obp50a	Obp50a_13	Obp50a_13_2	55.9	0
Female	Virgin	Obp50a	Obp50a_13	Obp50a_13_2	68.6667	0
Female	Virgin	Obp50b	Obp50b_19	Obp50b_19_2	44.4333	0
Female	Virgin	Obp50b	Obp50b_19	Obp50b_19_2	44.4333	0
Female	Virgin	Obp50b	Obp50b_19	Obp50b_19_2	44.4333	0
Female	Virgin	Obp50b	Obp50b_19	Obp50b_19_2	47	0
Female	Virgin	Obp50b	Obp50b_19	Obp50b_19_2	70.7333	1
Female	Virgin	Obp50cBCD	Obp50cBCD_22	Obp50cBCD_22_2	32.4833	0
Female	Virgin	Obp50cBCD	Obp50cBCD_22	Obp50cBCD_22_2	44.4333	0
Female	Virgin	Obp50cBCD	Obp50cBCD_22	Obp50cBCD_22_2	44.4333	0
Female	Virgin	Obp50cBCD	Obp50cBCD_22	Obp50cBCD_22_2	47	0
Female	Virgin	Obp50cBCD	Obp50cBCD_22	Obp50cBCD_22_2	68.6667	0
Female	Virgin	Obp50c	Obp50c_25	Obp50c_25_2	44.4333	0
Female	Virgin	Obp50c	Obp50c_25	Obp50c_25_2	51.6	0
Female	Virgin	Obp50c	Obp50c_25	Obp50c_25_2	68.6667	0
Female	Virgin	Obp50c	Obp50c_25	Obp50c_25_2	68.6667	0
Female	Virgin	Obp50c	Obp50c_25	Obp50c_25_2	68.6667	0
Female	Virgin	Obp50NegBCD	Obp50NegBCD_28	Obp50NegBCD_28_2	44.4333	0
Female	Virgin	Obp50NegBCD	Obp50NegBCD_28	Obp50NegBCD_28_2	47	0
Female	Virgin	Obp50NegBCD	Obp50NegBCD_28	Obp50NegBCD_28_2	51.6	0
Female	Virgin	Obp50NegBCD	Obp50NegBCD_28	Obp50NegBCD_28_2	55.9	0
Female	Virgin	Obp50NegBCD	Obp50NegBCD_28	Obp50NegBCD_28_2	68.6667	0
Female	Virgin	Obp50Neg	Obp50Neg_31	Obp50Neg_31_2	32.4833	0
Female	Virgin	Obp50Neg	Obp50Neg_31	Obp50Neg_31_2	32.4833	0
Female	Virgin	Obp50Neg	Obp50Neg_31	Obp50Neg_31_2	44.4333	0
Female	Virgin	Obp50Neg	Obp50Neg_31	Obp50Neg_31_2	44.4333	0
Female	Virgin	Obp50Neg	Obp50Neg_31	Obp50Neg_31_2	44.4333	0
Female	Virgin	Obp50a	Obp50a_1	Obp50a_1_3	44.4333	0
Female	Virgin	Obp50a	Obp50a_1	Obp50a_1_3	44.4333	0
Female	Virgin	Obp50a	Obp50a_1	Obp50a_1_3	44.4333	0
Female	Virgin	Obp50a	Obp50a_1	Obp50a_1_3	47	0
Female	Virgin	Obp50a	Obp50a_1	Obp50a_1_3	51.6	0
Female	Virgin	Obp50b	Obp50b_4	Obp50b_4_3	27.5	0
Female	Virgin	Obp50b	Obp50b_4	Obp50b_4_3	44.4333	0
Female	Virgin	Obp50b	Obp50b_4	Obp50b_4_3	47	0
Female	Virgin	Obp50b	Obp50b_4	Obp50b_4_3	55.9	0
Female	Virgin	Obp50cBCD	Obp50cBCD_5	Obp50cBCD_5_3	44.4333	0
Female	Virgin	Obp50cBCD	Obp50cBCD_5	Obp50cBCD_5_3	44.4333	0
Female	Virgin	Obp50cBCD	Obp50cBCD_5	Obp50cBCD_5_3	44.4333	0
Female	Virgin	Obp50cBCD	Obp50cBCD_5	Obp50cBCD_5_3	44.4333	0
Female	Virgin	Obp50cBCD	Obp50cBCD_5	Obp50cBCD_5_3	51.6	0
Female	Virgin	Obp50c	Obp50c_6	Obp50c_6_3	44.4333	0
Female	Virgin	Obp50c	Obp50c_6	Obp50c_6_3	44.4333	0
Female	Virgin	Obp50c	Obp50c_6	Obp50c_6_3	47	0
Female	Virgin	Obp50c	Obp50c_6	Obp50c_6_3	51.6	0
Female	Virgin	Obp50c	Obp50c_6	Obp50c_6_3	70.7333	1
Female	Virgin	Obp50d	Obp50d_7	Obp50d_7_3	19.9667	0
Female	Virgin	Obp50d	Obp50d_7	Obp50d_7_3	32.4833	0
Female	Virgin	Obp50d	Obp50d_7	Obp50d_7_3	44.4333	0
Female	Virgin	Obp50d	Obp50d_7	Obp50d_7_3	44.4333	0
Female	Virgin	Obp50d	Obp50d_7	Obp50d_7_3	51.6	0
Female	Virgin	Obp50Pos	Obp50Pos_8	Obp50Pos_8_3	27.5	0
Female	Virgin	Obp50Pos	Obp50Pos_8	Obp50Pos_8_3	32.4833	0
Female	Virgin	Obp50Pos	Obp50Pos_8	Obp50Pos_8_3	32.4833	0
Female	Virgin	Obp50Pos	Obp50Pos_8	Obp50Pos_8_3	44.4333	0
Female	Virgin	Obp50Pos	Obp50Pos_8	Obp50Pos_8_3	44.4333	0
Female	Virgin	Obp50NegBCD	Obp50NegBCD_9	Obp50NegBCD_9_3	32.4833	0
Female	Virgin	Obp50NegBCD	Obp50NegBCD_9	Obp50NegBCD_9_3	44.4333	0
Female	Virgin	Obp50NegBCD	Obp50NegBCD_9	Obp50NegBCD_9_3	51.6	0
Female	Virgin	Obp50NegBCD	Obp50NegBCD_9	Obp50NegBCD_9_3	55.9	0
Female	Virgin	Obp50NegBCD	Obp50NegBCD_9	Obp50NegBCD_9_3	68.6667	0
Female	Virgin	Obp50Neg	Obp50Neg_10	Obp50Neg_10_3	27.5	0
Female	Virgin	Obp50Neg	Obp50Neg_10	Obp50Neg_10_3	32.4833	0
Female	Virgin	Obp50Neg	Obp50Neg_10	Obp50Neg_10_3	32.4833	0
Female	Virgin	Obp50Neg	Obp50Neg_10	Obp50Neg_10_3	44.4333	0
Female	Virgin	Obp50Neg	Obp50Neg_10	Obp50Neg_10_3	51.6	0
Female	Virgin	Obp50a	Obp50a_11	Obp50a_11_3	44.4333	0
Female	Virgin	Obp50a	Obp50a_11	Obp50a_11_3	44.4333	0
Female	Virgin	Obp50a	Obp50a_11	Obp50a_11_3	47	0
Female	Virgin	Obp50a	Obp50a_11	Obp50a_11_3	51.6	0
Female	Virgin	Obp50a	Obp50a_11	Obp50a_11_3	68.6667	0
Female	Virgin	Obp50b	Obp50b_17	Obp50b_17_3	32.4833	0
Female	Virgin	Obp50b	Obp50b_17	Obp50b_17_3	44.4333	0
Female	Virgin	Obp50b	Obp50b_17	Obp50b_17_3	44.4333	0
Female	Virgin	Obp50b	Obp50b_17	Obp50b_17_3	51.6	0
Female	Virgin	Obp50b	Obp50b_17	Obp50b_17_3	68.6667	0
Female	Virgin	Obp50cBCD	Obp50cBCD_20	Obp50cBCD_20_3	27.5	0
Female	Virgin	Obp50cBCD	Obp50cBCD_20	Obp50cBCD_20_3	44.4333	0
Female	Virgin	Obp50cBCD	Obp50cBCD_20	Obp50cBCD_20_3	44.4333	0
Female	Virgin	Obp50cBCD	Obp50cBCD_20	Obp50cBCD_20_3	44.4333	0
Female	Virgin	Obp50cBCD	Obp50cBCD_20	Obp50cBCD_20_3	44.4333	0
Female	Virgin	Obp50c	Obp50c_23	Obp50c_23_3	55.9	0
Female	Virgin	Obp50c	Obp50c_23	Obp50c_23_3	55.9	0
Female	Virgin	Obp50c	Obp50c_23	Obp50c_23_3	68.6667	0
Female	Virgin	Obp50c	Obp50c_23	Obp50c_23_3	68.6667	0
Female	Virgin	Obp50c	Obp50c_23	Obp50c_23_3	68.6667	0
Female	Virgin	Obp50NegBCD	Obp50NegBCD_26	Obp50NegBCD_26_3	32.4833	0
Female	Virgin	Obp50NegBCD	Obp50NegBCD_26	Obp50NegBCD_26_3	44.4333	0
Female	Virgin	Obp50NegBCD	Obp50NegBCD_26	Obp50NegBCD_26_3	44.4333	0
Female	Virgin	Obp50NegBCD	Obp50NegBCD_26	Obp50NegBCD_26_3	47	0
Female	Virgin	Obp50NegBCD	Obp50NegBCD_26	Obp50NegBCD_26_3	51.6	0
Female	Virgin	Obp50Neg	Obp50Neg_29	Obp50Neg_29_3	44.4333	0
Female	Virgin	Obp50Neg	Obp50Neg_29	Obp50Neg_29_3	44.4333	0
Female	Virgin	Obp50Neg	Obp50Neg_29	Obp50Neg_29_3	44.4333	0
Female	Virgin	Obp50Neg	Obp50Neg_29	Obp50Neg_29_3	47	0
Female	Virgin	Obp50Neg	Obp50Neg_29	Obp50Neg_29_3	51.6	0
Female	Virgin	Obp50a	Obp50a_12	Obp50a_12_3	32.4833	0
Female	Virgin	Obp50a	Obp50a_12	Obp50a_12_3	44.4333	0
Female	Virgin	Obp50a	Obp50a_12	Obp50a_12_3	51.6	0
Female	Virgin	Obp50a	Obp50a_12	Obp50a_12_3	51.6	0
Female	Virgin	Obp50a	Obp50a_12	Obp50a_12_3	68.6667	0
Female	Virgin	Obp50b	Obp50b_18	Obp50b_18_3	32.4833	0
Female	Virgin	Obp50b	Obp50b_18	Obp50b_18_3	32.4833	0
Female	Virgin	Obp50b	Obp50b_18	Obp50b_18_3	44.4333	0
Female	Virgin	Obp50b	Obp50b_18	Obp50b_18_3	51.6	0
Female	Virgin	Obp50b	Obp50b_18	Obp50b_18_3	55.9	0
Female	Virgin	Obp50cBCD	Obp50cBCD_21	Obp50cBCD_21_3	44.4333	0
Female	Virgin	Obp50cBCD	Obp50cBCD_21	Obp50cBCD_21_3	44.4333	0
Female	Virgin	Obp50cBCD	Obp50cBCD_21	Obp50cBCD_21_3	44.4333	0
Female	Virgin	Obp50cBCD	Obp50cBCD_21	Obp50cBCD_21_3	68.6667	0
Female	Virgin	Obp50cBCD	Obp50cBCD_21	Obp50cBCD_21_3	68.6667	0
Female	Virgin	Obp50c	Obp50c_24	Obp50c_24_3	27.5	0
Female	Virgin	Obp50c	Obp50c_24	Obp50c_24_3	32.4833	0
Female	Virgin	Obp50c	Obp50c_24	Obp50c_24_3	44.4333	0
Female	Virgin	Obp50c	Obp50c_24	Obp50c_24_3	68.6667	0
Female	Virgin	Obp50c	Obp50c_24	Obp50c_24_3	70.7333	1
Female	Virgin	Obp50NegBCD	Obp50NegBCD_27	Obp50NegBCD_27_3	44.4333	0
Female	Virgin	Obp50NegBCD	Obp50NegBCD_27	Obp50NegBCD_27_3	44.4333	0
Female	Virgin	Obp50NegBCD	Obp50NegBCD_27	Obp50NegBCD_27_3	47	0
Female	Virgin	Obp50NegBCD	Obp50NegBCD_27	Obp50NegBCD_27_3	47	0
Female	Virgin	Obp50NegBCD	Obp50NegBCD_27	Obp50NegBCD_27_3	68.6667	0
Female	Virgin	Obp50Neg	Obp50Neg_30	Obp50Neg_30_3	27.5	0
Female	Virgin	Obp50Neg	Obp50Neg_30	Obp50Neg_30_3	44.4333	0
Female	Virgin	Obp50Neg	Obp50Neg_30	Obp50Neg_30_3	44.4333	0
Female	Virgin	Obp50Neg	Obp50Neg_30	Obp50Neg_30_3	51.6	0
Female	Virgin	Obp50Neg	Obp50Neg_30	Obp50Neg_30_3	51.6	0
Female	Virgin	Obp50a	Obp50a_13	Obp50a_13_3	32.4833	0
Female	Virgin	Obp50a	Obp50a_13	Obp50a_13_3	44.4333	0
Female	Virgin	Obp50a	Obp50a_13	Obp50a_13_3	51.6	0
Female	Virgin	Obp50a	Obp50a_13	Obp50a_13_3	51.6	0
Female	Virgin	Obp50a	Obp50a_13	Obp50a_13_3	55.9	0
Female	Virgin	Obp50b	Obp50b_19	Obp50b_19_3	44.4333	0
Female	Virgin	Obp50b	Obp50b_19	Obp50b_19_3	47	0
Female	Virgin	Obp50b	Obp50b_19	Obp50b_19_3	47	0
Female	Virgin	Obp50b	Obp50b_19	Obp50b_19_3	55.9	0
Female	Virgin	Obp50b	Obp50b_19	Obp50b_19_3	68.6667	0
Female	Virgin	Obp50cBCD	Obp50cBCD_22	Obp50cBCD_22_3	23.0333	0
Female	Virgin	Obp50cBCD	Obp50cBCD_22	Obp50cBCD_22_3	44.4333	0
Female	Virgin	Obp50cBCD	Obp50cBCD_22	Obp50cBCD_22_3	47	0
Female	Virgin	Obp50cBCD	Obp50cBCD_22	Obp50cBCD_22_3	51.6	0
Female	Virgin	Obp50cBCD	Obp50cBCD_22	Obp50cBCD_22_3	55.9	0
Female	Virgin	Obp50c	Obp50c_25	Obp50c_25_3	44.4333	0
Female	Virgin	Obp50c	Obp50c_25	Obp50c_25_3	44.4333	0
Female	Virgin	Obp50c	Obp50c_25	Obp50c_25_3	47	0
Female	Virgin	Obp50c	Obp50c_25	Obp50c_25_3	51.6	0
Female	Virgin	Obp50c	Obp50c_25	Obp50c_25_3	51.6	0
Female	Virgin	Obp50NegBCD	Obp50NegBCD_28	Obp50NegBCD_28_3	32.4833	0
Female	Virgin	Obp50NegBCD	Obp50NegBCD_28	Obp50NegBCD_28_3	32.4833	0
Female	Virgin	Obp50NegBCD	Obp50NegBCD_28	Obp50NegBCD_28_3	32.4833	0
Female	Virgin	Obp50NegBCD	Obp50NegBCD_28	Obp50NegBCD_28_3	44.4333	0
Female	Virgin	Obp50NegBCD	Obp50NegBCD_28	Obp50NegBCD_28_3	47	0
Female	Virgin	Obp50Neg	Obp50Neg_31	Obp50Neg_31_3	44.4333	0
Female	Virgin	Obp50Neg	Obp50Neg_31	Obp50Neg_31_3	47	0
Female	Virgin	Obp50Neg	Obp50Neg_31	Obp50Neg_31_3	55.9	0
Female	Virgin	Obp50Neg	Obp50Neg_31	Obp50Neg_31_3	68.6667	0
Female	Virgin	Obp50Neg	Obp50Neg_31	Obp50Neg_31_3	68.6667	0
Female	Virgin	Obp50a	Obp50a_1	Obp50a_1_4	44.4333	0
Female	Virgin	Obp50a	Obp50a_1	Obp50a_1_4	44.4333	0
Female	Virgin	Obp50a	Obp50a_1	Obp50a_1_4	44.4333	0
Female	Virgin	Obp50a	Obp50a_1	Obp50a_1_4	51.6	0
Female	Virgin	Obp50a	Obp50a_1	Obp50a_1_4	51.6	0
Female	Virgin	Obp50b	Obp50b_4	Obp50b_4_4	32.4833	0
Female	Virgin	Obp50b	Obp50b_4	Obp50b_4_4	44.4333	0
Female	Virgin	Obp50b	Obp50b_4	Obp50b_4_4	44.4333	0
Female	Virgin	Obp50b	Obp50b_4	Obp50b_4_4	44.4333	0
Female	Virgin	Obp50b	Obp50b_4	Obp50b_4_4	51.6	0
Female	Virgin	Obp50cBCD	Obp50cBCD_5	Obp50cBCD_5_4	27.5	0
Female	Virgin	Obp50cBCD	Obp50cBCD_5	Obp50cBCD_5_4	32.4833	0
Female	Virgin	Obp50cBCD	Obp50cBCD_5	Obp50cBCD_5_4	44.4333	0
Female	Virgin	Obp50cBCD	Obp50cBCD_5	Obp50cBCD_5_4	55.9	0
Female	Virgin	Obp50cBCD	Obp50cBCD_5	Obp50cBCD_5_4	68.6667	0
Female	Virgin	Obp50c	Obp50c_6	Obp50c_6_4	44.4333	0
Female	Virgin	Obp50c	Obp50c_6	Obp50c_6_4	44.4333	0
Female	Virgin	Obp50c	Obp50c_6	Obp50c_6_4	44.4333	0
Female	Virgin	Obp50c	Obp50c_6	Obp50c_6_4	51.6	0
Female	Virgin	Obp50c	Obp50c_6	Obp50c_6_4	55.9	0
Female	Virgin	Obp50d	Obp50d_7	Obp50d_7_4	27.5	0
Female	Virgin	Obp50d	Obp50d_7	Obp50d_7_4	32.4833	0
Female	Virgin	Obp50d	Obp50d_7	Obp50d_7_4	44.4333	0
Female	Virgin	Obp50d	Obp50d_7	Obp50d_7_4	44.4333	0
Female	Virgin	Obp50d	Obp50d_7	Obp50d_7_4	51.6	0
Female	Virgin	Obp50Pos	Obp50Pos_8	Obp50Pos_8_4	27.5	0
Female	Virgin	Obp50Pos	Obp50Pos_8	Obp50Pos_8_4	32.4833	0
Female	Virgin	Obp50Pos	Obp50Pos_8	Obp50Pos_8_4	32.4833	0
Female	Virgin	Obp50Pos	Obp50Pos_8	Obp50Pos_8_4	32.4833	0
Female	Virgin	Obp50Pos	Obp50Pos_8	Obp50Pos_8_4	32.4833	0
Female	Virgin	Obp50NegBCD	Obp50NegBCD_9	Obp50NegBCD_9_4	32.4833	0
Female	Virgin	Obp50NegBCD	Obp50NegBCD_9	Obp50NegBCD_9_4	44.4333	0
Female	Virgin	Obp50NegBCD	Obp50NegBCD_9	Obp50NegBCD_9_4	55.9	0
Female	Virgin	Obp50NegBCD	Obp50NegBCD_9	Obp50NegBCD_9_4	55.9	0
Female	Virgin	Obp50NegBCD	Obp50NegBCD_9	Obp50NegBCD_9_4	68.6667	0
Female	Virgin	Obp50Neg	Obp50Neg_10	Obp50Neg_10_4	27.5	0
Female	Virgin	Obp50Neg	Obp50Neg_10	Obp50Neg_10_4	44.4333	0
Female	Virgin	Obp50Neg	Obp50Neg_10	Obp50Neg_10_4	44.4333	0
Female	Virgin	Obp50Neg	Obp50Neg_10	Obp50Neg_10_4	44.4333	0
Female	Virgin	Obp50Neg	Obp50Neg_10	Obp50Neg_10_4	70.7333	1
Female	Virgin	Obp50a	Obp50a_11	Obp50a_11_4	27.5	0
Female	Virgin	Obp50a	Obp50a_11	Obp50a_11_4	44.4333	0
Female	Virgin	Obp50a	Obp50a_11	Obp50a_11_4	47	0
Female	Virgin	Obp50a	Obp50a_11	Obp50a_11_4	51.6	0
Female	Virgin	Obp50a	Obp50a_11	Obp50a_11_4	68.6667	0
Female	Virgin	Obp50b	Obp50b_17	Obp50b_17_4	44.4333	0
Female	Virgin	Obp50b	Obp50b_17	Obp50b_17_4	44.4333	0
Female	Virgin	Obp50b	Obp50b_17	Obp50b_17_4	44.4333	0
Female	Virgin	Obp50b	Obp50b_17	Obp50b_17_4	44.4333	0
Female	Virgin	Obp50b	Obp50b_17	Obp50b_17_4	51.6	0
Female	Virgin	Obp50cBCD	Obp50cBCD_20	Obp50cBCD_20_4	32.4833	0
Female	Virgin	Obp50cBCD	Obp50cBCD_20	Obp50cBCD_20_4	44.4333	0
Female	Virgin	Obp50cBCD	Obp50cBCD_20	Obp50cBCD_20_4	44.4333	0
Female	Virgin	Obp50cBCD	Obp50cBCD_20	Obp50cBCD_20_4	70.7333	1
Female	Virgin	Obp50cBCD	Obp50cBCD_20	Obp50cBCD_20_4	70.7333	1
Female	Virgin	Obp50c	Obp50c_23	Obp50c_23_4	32.4833	0
Female	Virgin	Obp50c	Obp50c_23	Obp50c_23_4	44.4333	0
Female	Virgin	Obp50c	Obp50c_23	Obp50c_23_4	44.4333	0
Female	Virgin	Obp50c	Obp50c_23	Obp50c_23_4	51.6	0
Female	Virgin	Obp50c	Obp50c_23	Obp50c_23_4	55.9	0
Female	Virgin	Obp50NegBCD	Obp50NegBCD_26	Obp50NegBCD_26_4	44.4333	0
Female	Virgin	Obp50NegBCD	Obp50NegBCD_26	Obp50NegBCD_26_4	47	0
Female	Virgin	Obp50NegBCD	Obp50NegBCD_26	Obp50NegBCD_26_4	51.6	0
Female	Virgin	Obp50NegBCD	Obp50NegBCD_26	Obp50NegBCD_26_4	51.6	0
Female	Virgin	Obp50NegBCD	Obp50NegBCD_26	Obp50NegBCD_26_4	55.9	0
Female	Virgin	Obp50Neg	Obp50Neg_29	Obp50Neg_29_4	44.4333	0
Female	Virgin	Obp50Neg	Obp50Neg_29	Obp50Neg_29_4	55.9	0
Female	Virgin	Obp50Neg	Obp50Neg_29	Obp50Neg_29_4	55.9	0
Female	Virgin	Obp50Neg	Obp50Neg_29	Obp50Neg_29_4	70.7333	1
Female	Virgin	Obp50Neg	Obp50Neg_29	Obp50Neg_29_4	70.7333	1
Female	Virgin	Obp50a	Obp50a_12	Obp50a_12_4	32.4833	0
Female	Virgin	Obp50a	Obp50a_12	Obp50a_12_4	44.4333	0
Female	Virgin	Obp50a	Obp50a_12	Obp50a_12_4	44.4333	0
Female	Virgin	Obp50a	Obp50a_12	Obp50a_12_4	47	0
Female	Virgin	Obp50a	Obp50a_12	Obp50a_12_4	68.6667	0
Female	Virgin	Obp50b	Obp50b_18	Obp50b_18_4	32.4833	0
Female	Virgin	Obp50b	Obp50b_18	Obp50b_18_4	44.4333	0
Female	Virgin	Obp50b	Obp50b_18	Obp50b_18_4	44.4333	0
Female	Virgin	Obp50b	Obp50b_18	Obp50b_18_4	44.4333	0
Female	Virgin	Obp50b	Obp50b_18	Obp50b_18_4	47	0
Female	Virgin	Obp50cBCD	Obp50cBCD_21	Obp50cBCD_21_4	32.4833	0
Female	Virgin	Obp50cBCD	Obp50cBCD_21	Obp50cBCD_21_4	32.4833	0
Female	Virgin	Obp50cBCD	Obp50cBCD_21	Obp50cBCD_21_4	44.4333	0
Female	Virgin	Obp50cBCD	Obp50cBCD_21	Obp50cBCD_21_4	51.6	0
Female	Virgin	Obp50cBCD	Obp50cBCD_21	Obp50cBCD_21_4	51.6	0
Female	Virgin	Obp50c	Obp50c_24	Obp50c_24_4	44.4333	0
Female	Virgin	Obp50c	Obp50c_24	Obp50c_24_4	44.4333	0
Female	Virgin	Obp50c	Obp50c_24	Obp50c_24_4	44.4333	0
Female	Virgin	Obp50c	Obp50c_24	Obp50c_24_4	70.7333	0
Female	Virgin	Obp50c	Obp50c_24	Obp50c_24_4	70.7333	1
Female	Virgin	Obp50NegBCD	Obp50NegBCD_27	Obp50NegBCD_27_4	44.4333	0
Female	Virgin	Obp50NegBCD	Obp50NegBCD_27	Obp50NegBCD_27_4	44.4333	0
Female	Virgin	Obp50NegBCD	Obp50NegBCD_27	Obp50NegBCD_27_4	44.4333	0
Female	Virgin	Obp50NegBCD	Obp50NegBCD_27	Obp50NegBCD_27_4	44.4333	0
Female	Virgin	Obp50NegBCD	Obp50NegBCD_27	Obp50NegBCD_27_4	47	0
Female	Virgin	Obp50Neg	Obp50Neg_30	Obp50Neg_30_4	32.4833	0
Female	Virgin	Obp50Neg	Obp50Neg_30	Obp50Neg_30_4	44.4333	0
Female	Virgin	Obp50Neg	Obp50Neg_30	Obp50Neg_30_4	44.4333	0
Female	Virgin	Obp50Neg	Obp50Neg_30	Obp50Neg_30_4	51.6	0
Female	Virgin	Obp50Neg	Obp50Neg_30	Obp50Neg_30_4	55.9	0
Female	Virgin	Obp50a	Obp50a_13	Obp50a_13_4	27.5	0
Female	Virgin	Obp50a	Obp50a_13	Obp50a_13_4	44.4333	0
Female	Virgin	Obp50a	Obp50a_13	Obp50a_13_4	47	0
Female	Virgin	Obp50a	Obp50a_13	Obp50a_13_4	51.6	0
Female	Virgin	Obp50a	Obp50a_13	Obp50a_13_4	55.9	0
Female	Virgin	Obp50b	Obp50b_19	Obp50b_19_4	44.4333	0
Female	Virgin	Obp50b	Obp50b_19	Obp50b_19_4	44.4333	0
Female	Virgin	Obp50b	Obp50b_19	Obp50b_19_4	44.4333	0
Female	Virgin	Obp50b	Obp50b_19	Obp50b_19_4	44.4333	0
Female	Virgin	Obp50b	Obp50b_19	Obp50b_19_4	44.4333	0
Female	Virgin	Obp50cBCD	Obp50cBCD_22	Obp50cBCD_22_4	27.5	0
Female	Virgin	Obp50cBCD	Obp50cBCD_22	Obp50cBCD_22_4	32.4833	0
Female	Virgin	Obp50cBCD	Obp50cBCD_22	Obp50cBCD_22_4	44.4333	0
Female	Virgin	Obp50cBCD	Obp50cBCD_22	Obp50cBCD_22_4	47	0
Female	Virgin	Obp50cBCD	Obp50cBCD_22	Obp50cBCD_22_4	68.6667	0
Female	Virgin	Obp50c	Obp50c_25	Obp50c_25_4	44.4333	0
Female	Virgin	Obp50c	Obp50c_25	Obp50c_25_4	44.4333	0
Female	Virgin	Obp50c	Obp50c_25	Obp50c_25_4	44.4333	0
Female	Virgin	Obp50c	Obp50c_25	Obp50c_25_4	51.6	0
Female	Virgin	Obp50c	Obp50c_25	Obp50c_25_4	51.6	0
Female	Virgin	Obp50NegBCD	Obp50NegBCD_28	Obp50NegBCD_28_4	27.5	0
Female	Virgin	Obp50NegBCD	Obp50NegBCD_28	Obp50NegBCD_28_4	32.4833	0
Female	Virgin	Obp50NegBCD	Obp50NegBCD_28	Obp50NegBCD_28_4	44.4333	0
Female	Virgin	Obp50NegBCD	Obp50NegBCD_28	Obp50NegBCD_28_4	44.4333	0
Female	Virgin	Obp50NegBCD	Obp50NegBCD_28	Obp50NegBCD_28_4	47	0
Female	Virgin	Obp50Neg	Obp50Neg_31	Obp50Neg_31_4	27.5	0
Female	Virgin	Obp50Neg	Obp50Neg_31	Obp50Neg_31_4	44.4333	0
Female	Virgin	Obp50Neg	Obp50Neg_31	Obp50Neg_31_4	44.4333	0
Female	Virgin	Obp50Neg	Obp50Neg_31	Obp50Neg_31_4	51.6	0
Female	Virgin	Obp50Neg	Obp50Neg_31	Obp50Neg_31_4	68.6667	0
Female	Virgin	Obp50a	Obp50a_1	Obp50a_1_5	44.4333	0
Female	Virgin	Obp50a	Obp50a_1	Obp50a_1_5	44.4333	0
Female	Virgin	Obp50a	Obp50a_1	Obp50a_1_5	51.6	0
Female	Virgin	Obp50a	Obp50a_1	Obp50a_1_5	51.6	0
Female	Virgin	Obp50a	Obp50a_1	Obp50a_1_5	55.9	0
Female	Virgin	Obp50b	Obp50b_4	Obp50b_4_5	44.4333	0
Female	Virgin	Obp50b	Obp50b_4	Obp50b_4_5	44.4333	0
Female	Virgin	Obp50b	Obp50b_4	Obp50b_4_5	44.4333	0
Female	Virgin	Obp50b	Obp50b_4	Obp50b_4_5	47	0
Female	Virgin	Obp50b	Obp50b_4	Obp50b_4_5	55.9	0
Female	Virgin	Obp50cBCD	Obp50cBCD_5	Obp50cBCD_5_5	23.0333	0
Female	Virgin	Obp50cBCD	Obp50cBCD_5	Obp50cBCD_5_5	32.4833	0
Female	Virgin	Obp50cBCD	Obp50cBCD_5	Obp50cBCD_5_5	32.4833	0
Female	Virgin	Obp50cBCD	Obp50cBCD_5	Obp50cBCD_5_5	44.4333	0
Female	Virgin	Obp50cBCD	Obp50cBCD_5	Obp50cBCD_5_5	55.9	0
Female	Virgin	Obp50c	Obp50c_6	Obp50c_6_5	44.4333	0
Female	Virgin	Obp50c	Obp50c_6	Obp50c_6_5	44.4333	0
Female	Virgin	Obp50c	Obp50c_6	Obp50c_6_5	44.4333	0
Female	Virgin	Obp50c	Obp50c_6	Obp50c_6_5	47	0
Female	Virgin	Obp50c	Obp50c_6	Obp50c_6_5	68.6667	0
Female	Virgin	Obp50d	Obp50d_7	Obp50d_7_5	23.0333	0
Female	Virgin	Obp50d	Obp50d_7	Obp50d_7_5	32.4833	0
Female	Virgin	Obp50d	Obp50d_7	Obp50d_7_5	32.4833	0
Female	Virgin	Obp50d	Obp50d_7	Obp50d_7_5	32.4833	0
Female	Virgin	Obp50d	Obp50d_7	Obp50d_7_5	44.4333	0
Female	Virgin	Obp50Pos	Obp50Pos_8	Obp50Pos_8_5	27.5	0
Female	Virgin	Obp50Pos	Obp50Pos_8	Obp50Pos_8_5	44.4333	0
Female	Virgin	Obp50Pos	Obp50Pos_8	Obp50Pos_8_5	44.4333	0
Female	Virgin	Obp50Pos	Obp50Pos_8	Obp50Pos_8_5	47	0
Female	Virgin	Obp50Pos	Obp50Pos_8	Obp50Pos_8_5	55.9	0
Female	Virgin	Obp50NegBCD	Obp50NegBCD_9	Obp50NegBCD_9_5	44.4333	0
Female	Virgin	Obp50NegBCD	Obp50NegBCD_9	Obp50NegBCD_9_5	44.4333	0
Female	Virgin	Obp50NegBCD	Obp50NegBCD_9	Obp50NegBCD_9_5	44.4333	0
Female	Virgin	Obp50NegBCD	Obp50NegBCD_9	Obp50NegBCD_9_5	47	0
Female	Virgin	Obp50NegBCD	Obp50NegBCD_9	Obp50NegBCD_9_5	51.6	0
Female	Virgin	Obp50Neg	Obp50Neg_10	Obp50Neg_10_5	32.4833	0
Female	Virgin	Obp50Neg	Obp50Neg_10	Obp50Neg_10_5	51.6	0
Female	Virgin	Obp50Neg	Obp50Neg_10	Obp50Neg_10_5	51.6	0
Female	Virgin	Obp50Neg	Obp50Neg_10	Obp50Neg_10_5	68.6667	0
Female	Virgin	Obp50Neg	Obp50Neg_10	Obp50Neg_10_5	68.6667	0
Female	Virgin	Obp50a	Obp50a_11	Obp50a_11_5	32.4833	0
Female	Virgin	Obp50a	Obp50a_11	Obp50a_11_5	32.4833	0
Female	Virgin	Obp50a	Obp50a_11	Obp50a_11_5	44.4333	0
Female	Virgin	Obp50a	Obp50a_11	Obp50a_11_5	47	0
Female	Virgin	Obp50a	Obp50a_11	Obp50a_11_5	51.6	0
Female	Virgin	Obp50b	Obp50b_17	Obp50b_17_5	44.4333	0
Female	Virgin	Obp50b	Obp50b_17	Obp50b_17_5	44.4333	0
Female	Virgin	Obp50b	Obp50b_17	Obp50b_17_5	44.4333	0
Female	Virgin	Obp50b	Obp50b_17	Obp50b_17_5	51.6	0
Female	Virgin	Obp50b	Obp50b_17	Obp50b_17_5	51.6	0
Female	Virgin	Obp50cBCD	Obp50cBCD_20	Obp50cBCD_20_5	44.4333	0
Female	Virgin	Obp50cBCD	Obp50cBCD_20	Obp50cBCD_20_5	44.4333	0
Female	Virgin	Obp50cBCD	Obp50cBCD_20	Obp50cBCD_20_5	47	0
Female	Virgin	Obp50cBCD	Obp50cBCD_20	Obp50cBCD_20_5	55.9	0
Female	Virgin	Obp50cBCD	Obp50cBCD_20	Obp50cBCD_20_5	68.6667	0
Female	Virgin	Obp50c	Obp50c_23	Obp50c_23_5	44.4333	0
Female	Virgin	Obp50c	Obp50c_23	Obp50c_23_5	44.4333	0
Female	Virgin	Obp50c	Obp50c_23	Obp50c_23_5	47	0
Female	Virgin	Obp50c	Obp50c_23	Obp50c_23_5	55.9	0
Female	Virgin	Obp50c	Obp50c_23	Obp50c_23_5	68.6667	0
Female	Virgin	Obp50NegBCD	Obp50NegBCD_26	Obp50NegBCD_26_5	44.4333	0
Female	Virgin	Obp50NegBCD	Obp50NegBCD_26	Obp50NegBCD_26_5	44.4333	0
Female	Virgin	Obp50NegBCD	Obp50NegBCD_26	Obp50NegBCD_26_5	47	0
Female	Virgin	Obp50NegBCD	Obp50NegBCD_26	Obp50NegBCD_26_5	51.6	0
Female	Virgin	Obp50NegBCD	Obp50NegBCD_26	Obp50NegBCD_26_5	51.6	0
Female	Virgin	Obp50Neg	Obp50Neg_29	Obp50Neg_29_5	44.4333	0
Female	Virgin	Obp50Neg	Obp50Neg_29	Obp50Neg_29_5	44.4333	0
Female	Virgin	Obp50Neg	Obp50Neg_29	Obp50Neg_29_5	47	0
Female	Virgin	Obp50Neg	Obp50Neg_29	Obp50Neg_29_5	47	0
Female	Virgin	Obp50Neg	Obp50Neg_29	Obp50Neg_29_5	51.6	0
Female	Virgin	Obp50a	Obp50a_12	Obp50a_12_5	23.0333	0
Female	Virgin	Obp50a	Obp50a_12	Obp50a_12_5	44.4333	0
Female	Virgin	Obp50a	Obp50a_12	Obp50a_12_5	51.6	0
Female	Virgin	Obp50a	Obp50a_12	Obp50a_12_5	55.9	0
Female	Virgin	Obp50a	Obp50a_12	Obp50a_12_5	68.6667	0
Female	Virgin	Obp50b	Obp50b_18	Obp50b_18_5	27.5	0
Female	Virgin	Obp50b	Obp50b_18	Obp50b_18_5	44.4333	0
Female	Virgin	Obp50b	Obp50b_18	Obp50b_18_5	44.4333	0
Female	Virgin	Obp50b	Obp50b_18	Obp50b_18_5	47	0
Female	Virgin	Obp50b	Obp50b_18	Obp50b_18_5	55.9	0
Female	Virgin	Obp50cBCD	Obp50cBCD_21	Obp50cBCD_21_5	44.4333	0
Female	Virgin	Obp50cBCD	Obp50cBCD_21	Obp50cBCD_21_5	51.6	0
Female	Virgin	Obp50cBCD	Obp50cBCD_21	Obp50cBCD_21_5	51.6	0
Female	Virgin	Obp50cBCD	Obp50cBCD_21	Obp50cBCD_21_5	51.6	0
Female	Virgin	Obp50cBCD	Obp50cBCD_21	Obp50cBCD_21_5	70.7333	1
Female	Virgin	Obp50c	Obp50c_24	Obp50c_24_5	27.5	0
Female	Virgin	Obp50c	Obp50c_24	Obp50c_24_5	44.4333	0
Female	Virgin	Obp50c	Obp50c_24	Obp50c_24_5	51.6	0
Female	Virgin	Obp50c	Obp50c_24	Obp50c_24_5	55.9	0
Female	Virgin	Obp50c	Obp50c_24	Obp50c_24_5	70.7333	0
Female	Virgin	Obp50NegBCD	Obp50NegBCD_27	Obp50NegBCD_27_5	44.4333	0
Female	Virgin	Obp50NegBCD	Obp50NegBCD_27	Obp50NegBCD_27_5	44.4333	0
Female	Virgin	Obp50NegBCD	Obp50NegBCD_27	Obp50NegBCD_27_5	44.4333	0
Female	Virgin	Obp50NegBCD	Obp50NegBCD_27	Obp50NegBCD_27_5	44.4333	0
Female	Virgin	Obp50NegBCD	Obp50NegBCD_27	Obp50NegBCD_27_5	44.4333	0
Female	Virgin	Obp50Neg	Obp50Neg_30	Obp50Neg_30_5	32.4833	0
Female	Virgin	Obp50Neg	Obp50Neg_30	Obp50Neg_30_5	32.4833	0
Female	Virgin	Obp50Neg	Obp50Neg_30	Obp50Neg_30_5	44.4333	0
Female	Virgin	Obp50Neg	Obp50Neg_30	Obp50Neg_30_5	51.6	0
Female	Virgin	Obp50Neg	Obp50Neg_30	Obp50Neg_30_5	68.6667	0
Female	Virgin	Obp50a	Obp50a_13	Obp50a_13_5	44.4333	0
Female	Virgin	Obp50a	Obp50a_13	Obp50a_13_5	44.4333	0
Female	Virgin	Obp50a	Obp50a_13	Obp50a_13_5	44.4333	0
Female	Virgin	Obp50a	Obp50a_13	Obp50a_13_5	44.4333	0
Female	Virgin	Obp50a	Obp50a_13	Obp50a_13_5	47	0
Female	Virgin	Obp50b	Obp50b_19	Obp50b_19_5	27.5	0
Female	Virgin	Obp50b	Obp50b_19	Obp50b_19_5	44.4333	0
Female	Virgin	Obp50b	Obp50b_19	Obp50b_19_5	44.4333	0
Female	Virgin	Obp50b	Obp50b_19	Obp50b_19_5	44.4333	0
Female	Virgin	Obp50b	Obp50b_19	Obp50b_19_5	47	0
Female	Virgin	Obp50cBCD	Obp50cBCD_22	Obp50cBCD_22_5	27.5	0
Female	Virgin	Obp50cBCD	Obp50cBCD_22	Obp50cBCD_22_5	44.4333	0
Female	Virgin	Obp50cBCD	Obp50cBCD_22	Obp50cBCD_22_5	44.4333	0
Female	Virgin	Obp50cBCD	Obp50cBCD_22	Obp50cBCD_22_5	47	0
Female	Virgin	Obp50cBCD	Obp50cBCD_22	Obp50cBCD_22_5	68.6667	0
Female	Virgin	Obp50c	Obp50c_25	Obp50c_25_5	32.4833	0
Female	Virgin	Obp50c	Obp50c_25	Obp50c_25_5	44.4333	0
Female	Virgin	Obp50c	Obp50c_25	Obp50c_25_5	51.6	0
Female	Virgin	Obp50c	Obp50c_25	Obp50c_25_5	55.9	0
Female	Virgin	Obp50c	Obp50c_25	Obp50c_25_5	68.6667	0
Female	Virgin	Obp50NegBCD	Obp50NegBCD_28	Obp50NegBCD_28_5	32.4833	0
Female	Virgin	Obp50NegBCD	Obp50NegBCD_28	Obp50NegBCD_28_5	32.4833	0
Female	Virgin	Obp50NegBCD	Obp50NegBCD_28	Obp50NegBCD_28_5	44.4333	0
Female	Virgin	Obp50NegBCD	Obp50NegBCD_28	Obp50NegBCD_28_5	44.4333	0
Female	Virgin	Obp50NegBCD	Obp50NegBCD_28	Obp50NegBCD_28_5	70.7333	1
Female	Virgin	Obp50Neg	Obp50Neg_31	Obp50Neg_31_5	44.4333	0
Female	Virgin	Obp50Neg	Obp50Neg_31	Obp50Neg_31_5	44.4333	0
Female	Virgin	Obp50Neg	Obp50Neg_31	Obp50Neg_31_5	44.4333	0
Female	Virgin	Obp50Neg	Obp50Neg_31	Obp50Neg_31_5	44.4333	0
Female	Virgin	Obp50Neg	Obp50Neg_31	Obp50Neg_31_5	68.6667	0
Female	Virgin	Obp50a	Obp50a_1	Obp50a_1_6	32.4833	0
Female	Virgin	Obp50a	Obp50a_1	Obp50a_1_6	44.4333	0
Female	Virgin	Obp50a	Obp50a_1	Obp50a_1_6	44.4333	0
Female	Virgin	Obp50a	Obp50a_1	Obp50a_1_6	47	0
Female	Virgin	Obp50a	Obp50a_1	Obp50a_1_6	47	0
Female	Virgin	Obp50b	Obp50b_4	Obp50b_4_6	23.0333	0
Female	Virgin	Obp50b	Obp50b_4	Obp50b_4_6	44.4333	0
Female	Virgin	Obp50b	Obp50b_4	Obp50b_4_6	44.4333	0
Female	Virgin	Obp50b	Obp50b_4	Obp50b_4_6	47	0
Female	Virgin	Obp50b	Obp50b_4	Obp50b_4_6	70.7333	0
Female	Virgin	Obp50cBCD	Obp50cBCD_5	Obp50cBCD_5_6	23.0333	0
Female	Virgin	Obp50cBCD	Obp50cBCD_5	Obp50cBCD_5_6	27.5	0
Female	Virgin	Obp50cBCD	Obp50cBCD_5	Obp50cBCD_5_6	27.5	0
Female	Virgin	Obp50cBCD	Obp50cBCD_5	Obp50cBCD_5_6	44.4333	0
Female	Virgin	Obp50cBCD	Obp50cBCD_5	Obp50cBCD_5_6	44.4333	0
Female	Virgin	Obp50c	Obp50c_6	Obp50c_6_6	44.4333	0
Female	Virgin	Obp50c	Obp50c_6	Obp50c_6_6	47	0
Female	Virgin	Obp50c	Obp50c_6	Obp50c_6_6	47	0
Female	Virgin	Obp50c	Obp50c_6	Obp50c_6_6	51.6	0
Female	Virgin	Obp50c	Obp50c_6	Obp50c_6_6	68.6667	0
Female	Virgin	Obp50d	Obp50d_7	Obp50d_7_6	23.0333	0
Female	Virgin	Obp50d	Obp50d_7	Obp50d_7_6	27.5	0
Female	Virgin	Obp50d	Obp50d_7	Obp50d_7_6	47	0
Female	Virgin	Obp50d	Obp50d_7	Obp50d_7_6	51.6	0
Female	Virgin	Obp50d	Obp50d_7	Obp50d_7_6	51.6	0
Female	Virgin	Obp50Pos	Obp50Pos_8	Obp50Pos_8_6	32.4833	0
Female	Virgin	Obp50Pos	Obp50Pos_8	Obp50Pos_8_6	32.4833	0
Female	Virgin	Obp50Pos	Obp50Pos_8	Obp50Pos_8_6	32.4833	0
Female	Virgin	Obp50Pos	Obp50Pos_8	Obp50Pos_8_6	44.4333	0
Female	Virgin	Obp50Pos	Obp50Pos_8	Obp50Pos_8_6	70.7333	0
Female	Virgin	Obp50NegBCD	Obp50NegBCD_9	Obp50NegBCD_9_6	44.4333	0
Female	Virgin	Obp50NegBCD	Obp50NegBCD_9	Obp50NegBCD_9_6	44.4333	0
Female	Virgin	Obp50NegBCD	Obp50NegBCD_9	Obp50NegBCD_9_6	51.6	0
Female	Virgin	Obp50NegBCD	Obp50NegBCD_9	Obp50NegBCD_9_6	55.9	0
Female	Virgin	Obp50NegBCD	Obp50NegBCD_9	Obp50NegBCD_9_6	55.9	0
Female	Virgin	Obp50Neg	Obp50Neg_10	Obp50Neg_10_6	32.4833	0
Female	Virgin	Obp50Neg	Obp50Neg_10	Obp50Neg_10_6	44.4333	0
Female	Virgin	Obp50Neg	Obp50Neg_10	Obp50Neg_10_6	44.4333	0
Female	Virgin	Obp50Neg	Obp50Neg_10	Obp50Neg_10_6	44.4333	0
Female	Virgin	Obp50Neg	Obp50Neg_10	Obp50Neg_10_6	51.6	0
Female	Virgin	Obp50a	Obp50a_11	Obp50a_11_6	44.4333	0
Female	Virgin	Obp50a	Obp50a_11	Obp50a_11_6	44.4333	0
Female	Virgin	Obp50a	Obp50a_11	Obp50a_11_6	44.4333	0
Female	Virgin	Obp50a	Obp50a_11	Obp50a_11_6	47	0
Female	Virgin	Obp50b	Obp50b_17	Obp50b_17_6	32.4833	0
Female	Virgin	Obp50b	Obp50b_17	Obp50b_17_6	32.4833	0
Female	Virgin	Obp50b	Obp50b_17	Obp50b_17_6	44.4333	0
Female	Virgin	Obp50b	Obp50b_17	Obp50b_17_6	44.4333	0
Female	Virgin	Obp50b	Obp50b_17	Obp50b_17_6	51.6	0
Female	Virgin	Obp50cBCD	Obp50cBCD_20	Obp50cBCD_20_6	32.4833	0
Female	Virgin	Obp50cBCD	Obp50cBCD_20	Obp50cBCD_20_6	32.4833	0
Female	Virgin	Obp50cBCD	Obp50cBCD_20	Obp50cBCD_20_6	44.4333	0
Female	Virgin	Obp50cBCD	Obp50cBCD_20	Obp50cBCD_20_6	44.4333	0
Female	Virgin	Obp50cBCD	Obp50cBCD_20	Obp50cBCD_20_6	47	0
Female	Virgin	Obp50c	Obp50c_23	Obp50c_23_6	32.4833	0
Female	Virgin	Obp50c	Obp50c_23	Obp50c_23_6	51.6	0
Female	Virgin	Obp50c	Obp50c_23	Obp50c_23_6	51.6	0
Female	Virgin	Obp50c	Obp50c_23	Obp50c_23_6	51.6	0
Female	Virgin	Obp50c	Obp50c_23	Obp50c_23_6	68.6667	0
Female	Virgin	Obp50NegBCD	Obp50NegBCD_26	Obp50NegBCD_26_6	27.5	0
Female	Virgin	Obp50NegBCD	Obp50NegBCD_26	Obp50NegBCD_26_6	32.4833	0
Female	Virgin	Obp50NegBCD	Obp50NegBCD_26	Obp50NegBCD_26_6	44.4333	0
Female	Virgin	Obp50NegBCD	Obp50NegBCD_26	Obp50NegBCD_26_6	44.4333	0
Female	Virgin	Obp50NegBCD	Obp50NegBCD_26	Obp50NegBCD_26_6	47	0
Female	Virgin	Obp50Neg	Obp50Neg_29	Obp50Neg_29_6	32.4833	0
Female	Virgin	Obp50Neg	Obp50Neg_29	Obp50Neg_29_6	32.4833	0
Female	Virgin	Obp50Neg	Obp50Neg_29	Obp50Neg_29_6	32.4833	0
Female	Virgin	Obp50Neg	Obp50Neg_29	Obp50Neg_29_6	44.4333	0
Female	Virgin	Obp50Neg	Obp50Neg_29	Obp50Neg_29_6	47	0
Female	Virgin	Obp50a	Obp50a_12	Obp50a_12_6	32.4833	0
Female	Virgin	Obp50a	Obp50a_12	Obp50a_12_6	32.4833	0
Female	Virgin	Obp50a	Obp50a_12	Obp50a_12_6	44.4333	0
Female	Virgin	Obp50a	Obp50a_12	Obp50a_12_6	47	0
Female	Virgin	Obp50a	Obp50a_12	Obp50a_12_6	68.6667	0
Female	Virgin	Obp50b	Obp50b_18	Obp50b_18_6	32.4833	0
Female	Virgin	Obp50b	Obp50b_18	Obp50b_18_6	44.4333	0
Female	Virgin	Obp50b	Obp50b_18	Obp50b_18_6	44.4333	0
Female	Virgin	Obp50b	Obp50b_18	Obp50b_18_6	47	0
Female	Virgin	Obp50b	Obp50b_18	Obp50b_18_6	51.6	0
Female	Virgin	Obp50cBCD	Obp50cBCD_21	Obp50cBCD_21_6	44.4333	0
Female	Virgin	Obp50cBCD	Obp50cBCD_21	Obp50cBCD_21_6	44.4333	0
Female	Virgin	Obp50cBCD	Obp50cBCD_21	Obp50cBCD_21_6	51.6	0
Female	Virgin	Obp50c	Obp50c_24	Obp50c_24_6	32.4833	0
Female	Virgin	Obp50c	Obp50c_24	Obp50c_24_6	44.4333	0
Female	Virgin	Obp50c	Obp50c_24	Obp50c_24_6	44.4333	0
Female	Virgin	Obp50c	Obp50c_24	Obp50c_24_6	44.4333	0
Female	Virgin	Obp50c	Obp50c_24	Obp50c_24_6	51.6	0
Female	Virgin	Obp50NegBCD	Obp50NegBCD_27	Obp50NegBCD_27_6	27.5	0
Female	Virgin	Obp50NegBCD	Obp50NegBCD_27	Obp50NegBCD_27_6	44.4333	0
Female	Virgin	Obp50NegBCD	Obp50NegBCD_27	Obp50NegBCD_27_6	47	0
Female	Virgin	Obp50NegBCD	Obp50NegBCD_27	Obp50NegBCD_27_6	51.6	0
Female	Virgin	Obp50NegBCD	Obp50NegBCD_27	Obp50NegBCD_27_6	51.6	0
Female	Virgin	Obp50Neg	Obp50Neg_30	Obp50Neg_30_6	32.4833	0
Female	Virgin	Obp50Neg	Obp50Neg_30	Obp50Neg_30_6	32.4833	0
Female	Virgin	Obp50Neg	Obp50Neg_30	Obp50Neg_30_6	32.4833	0
Female	Virgin	Obp50Neg	Obp50Neg_30	Obp50Neg_30_6	51.6	0
Female	Virgin	Obp50Neg	Obp50Neg_30	Obp50Neg_30_6	68.6667	0
Female	Virgin	Obp50a	Obp50a_13	Obp50a_13_6	44.4333	0
Female	Virgin	Obp50a	Obp50a_13	Obp50a_13_6	55.9	0
Female	Virgin	Obp50b	Obp50b_19	Obp50b_19_6	27.5	0
Female	Virgin	Obp50b	Obp50b_19	Obp50b_19_6	32.4833	0
Female	Virgin	Obp50b	Obp50b_19	Obp50b_19_6	47	0
Female	Virgin	Obp50b	Obp50b_19	Obp50b_19_6	51.6	0
Female	Virgin	Obp50b	Obp50b_19	Obp50b_19_6	55.9	0
Female	Virgin	Obp50cBCD	Obp50cBCD_22	Obp50cBCD_22_6	44.4333	0
Female	Virgin	Obp50cBCD	Obp50cBCD_22	Obp50cBCD_22_6	47	0
Female	Virgin	Obp50cBCD	Obp50cBCD_22	Obp50cBCD_22_6	47	0
Female	Virgin	Obp50cBCD	Obp50cBCD_22	Obp50cBCD_22_6	55.9	0
Female	Virgin	Obp50cBCD	Obp50cBCD_22	Obp50cBCD_22_6	68.6667	0
Female	Virgin	Obp50c	Obp50c_25	Obp50c_25_6	44.4333	0
Female	Virgin	Obp50c	Obp50c_25	Obp50c_25_6	44.4333	0
Female	Virgin	Obp50c	Obp50c_25	Obp50c_25_6	51.6	0
Female	Virgin	Obp50c	Obp50c_25	Obp50c_25_6	55.9	0
Female	Virgin	Obp50c	Obp50c_25	Obp50c_25_6	68.6667	0
Female	Virgin	Obp50NegBCD	Obp50NegBCD_28	Obp50NegBCD_28_6	44.4333	0
Female	Virgin	Obp50NegBCD	Obp50NegBCD_28	Obp50NegBCD_28_6	44.4333	0
Female	Virgin	Obp50NegBCD	Obp50NegBCD_28	Obp50NegBCD_28_6	51.6	0
Female	Virgin	Obp50NegBCD	Obp50NegBCD_28	Obp50NegBCD_28_6	51.6	0
Female	Virgin	Obp50Neg	Obp50Neg_31	Obp50Neg_31_6	32.4833	0
Female	Virgin	Obp50Neg	Obp50Neg_31	Obp50Neg_31_6	44.4333	0
Female	Virgin	Obp50Neg	Obp50Neg_31	Obp50Neg_31_6	44.4333	0
Female	Virgin	Obp50Neg	Obp50Neg_31	Obp50Neg_31_6	47	0
Female	Virgin	Obp50Neg	Obp50Neg_31	Obp50Neg_31_6	51.6	0
Female	Virgin	Obp50a	Obp50a_1	Obp50a_1_7	44.4333	0
Female	Virgin	Obp50a	Obp50a_1	Obp50a_1_7	44.4333	0
Female	Virgin	Obp50a	Obp50a_1	Obp50a_1_7	44.4333	0
Female	Virgin	Obp50a	Obp50a_1	Obp50a_1_7	55.9	0
Female	Virgin	Obp50a	Obp50a_1	Obp50a_1_7	70.7333	1
Female	Virgin	Obp50b	Obp50b_4	Obp50b_4_7	32.4833	0
Female	Virgin	Obp50b	Obp50b_4	Obp50b_4_7	44.4333	0
[truncated: 1,603 more rows]
