# Supplementary material for: Functional Diversification, Redundancy, and Epistasis among Paralogs of the Drosophila melanogaster Obp50a–d Gene Cluster
Source: Mol Biol Evol. 2021 Feb 9;38(5):2030–44. doi: 10.1093/molbev/msab004 (PMC8097280; doi:10.1093/molbev/msab004)
Supplement: msab004_Supplementary_Data [file msab004_supplementary_data.zip › Supp data file 6 - Sex ratio experiment data.xlsx]

## Sheet: Sex ratio data
Supplementary data file 6 - Sex ratio data
Genotype	Line	Vial	N_female	N_male
Obp50a	Obp50a_1	Obp50a_1_1	41	58
Obp50a	Obp50a_1	Obp50a_1_2	36	54
Obp50a	Obp50a_1	Obp50a_1_3	35	38
Obp50a	Obp50a_1	Obp50a_1_4	56	53
Obp50a	Obp50a_1	Obp50a_1_5	71	54
Obp50b	Obp50b_4	Obp50b_4_1	50	59
Obp50b	Obp50b_4	Obp50b_4_2	53	89
Obp50b	Obp50b_4	Obp50b_4_3	57	74
Obp50b	Obp50b_4	Obp50b_4_4	60	90
Obp50b	Obp50b_4	Obp50b_4_5	55	91
Obp50cBCD	Obp50cBCD_5	Obp50cBCD_5_1	36	62
Obp50cBCD	Obp50cBCD_5	Obp50cBCD_5_2	19	72
Obp50cBCD	Obp50cBCD_5	Obp50cBCD_5_3	12	12
Obp50cBCD	Obp50cBCD_5	Obp50cBCD_5_4	40	68
Obp50cBCD	Obp50cBCD_5	Obp50cBCD_5_5	52	57
Obp50c	Obp50c_6	Obp50c_6_1	28	63
Obp50c	Obp50c_6	Obp50c_6_2	44	63
Obp50c	Obp50c_6	Obp50c_6_3	64	68
Obp50c	Obp50c_6	Obp50c_6_4	51	52
Obp50d	Obp50d_7	Obp50d_7_1	12	43
Obp50d	Obp50d_7	Obp50d_7_2	9	33
Obp50d	Obp50d_7	Obp50d_7_3	5	25
Obp50Pos	Obp50Pos_8	Obp50Pos_8_1	70	65
Obp50Pos	Obp50Pos_8	Obp50Pos_8_2	25	62
Obp50Pos	Obp50Pos_8	Obp50Pos_8_3	50	45
Obp50Pos	Obp50Pos_8	Obp50Pos_8_4	59	71
Obp50Pos	Obp50Pos_8	Obp50Pos_8_5	9	8
Obp50NegBCD	Obp50NegBCD_9	Obp50NegBCD_9_1	19	20
Obp50NegBCD	Obp50NegBCD_9	Obp50NegBCD_9_2	27	24
Obp50NegBCD	Obp50NegBCD_9	Obp50NegBCD_9_4	71	91
Obp50NegBCD	Obp50NegBCD_9	Obp50NegBCD_9_5	77	80
Obp50Neg	Obp50Neg_10	Obp50Neg_10_1	31	69
Obp50Neg	Obp50Neg_10	Obp50Neg_10_2	23	70
Obp50Neg	Obp50Neg_10	Obp50Neg_10_3	30	96
Obp50Neg	Obp50Neg_10	Obp50Neg_10_4	22	56
Obp50Neg	Obp50Neg_10	Obp50Neg_10_5	74	65
Obp50a	Obp50a_11	Obp50a_11_1	21	48
Obp50a	Obp50a_11	Obp50a_11_2	28	51
Obp50a	Obp50a_11	Obp50a_11_3	24	102
Obp50a	Obp50a_11	Obp50a_11_4	29	81
Obp50a	Obp50a_11	Obp50a_11_5	64	69
Obp50a	Obp50a_12	Obp50a_12_1	35	54
Obp50a	Obp50a_12	Obp50a_12_2	33	29
Obp50a	Obp50a_12	Obp50a_12_3	26	55
Obp50a	Obp50a_12	Obp50a_12_4	47	79
Obp50a	Obp50a_12	Obp50a_12_5	62	56
Obp50a	Obp50a_13	Obp50a_13_1	46	35
Obp50a	Obp50a_13	Obp50a_13_2	75	57
Obp50a	Obp50a_13	Obp50a_13_3	63	53
Obp50a	Obp50a_13	Obp50a_13_4	27	63
Obp50a	Obp50a_13	Obp50a_13_5	42	58
Obp50b	Obp50b_17	Obp50b_17_1	14	26
Obp50b	Obp50b_17	Obp50b_17_2	82	73
Obp50b	Obp50b_17	Obp50b_17_3	24	54
Obp50b	Obp50b_17	Obp50b_17_4	67	74
Obp50b	Obp50b_17	Obp50b_17_5	62	69
Obp50b	Obp50b_18	Obp50b_18_1	15	47
Obp50b	Obp50b_18	Obp50b_18_2	46	79
Obp50b	Obp50b_18	Obp50b_18_3	29	62
Obp50b	Obp50b_18	Obp50b_18_4	18	57
Obp50b	Obp50b_18	Obp50b_18_5	5	44
Obp50b	Obp50b_19	Obp50b_19_1	28	56
Obp50b	Obp50b_19	Obp50b_19_2	22	73
Obp50b	Obp50b_19	Obp50b_19_3	30	47
Obp50b	Obp50b_19	Obp50b_19_4	30	55
Obp50b	Obp50b_19	Obp50b_19_5	35	63
Obp50cBCD	Obp50cBCD_20	Obp50cBCD_20_1	56	54
Obp50cBCD	Obp50cBCD_20	Obp50cBCD_20_2	18	48
Obp50cBCD	Obp50cBCD_20	Obp50cBCD_20_3	16	35
Obp50cBCD	Obp50cBCD_20	Obp50cBCD_20_4	12	37
Obp50cBCD	Obp50cBCD_20	Obp50cBCD_20_5	28	29
Obp50cBCD	Obp50cBCD_21	Obp50cBCD_21_1	33	83
Obp50cBCD	Obp50cBCD_21	Obp50cBCD_21_2	19	59
Obp50cBCD	Obp50cBCD_21	Obp50cBCD_21_3	49	74
Obp50cBCD	Obp50cBCD_21	Obp50cBCD_21_4	16	51
Obp50cBCD	Obp50cBCD_21	Obp50cBCD_21_5	27	52
Obp50cBCD	Obp50cBCD_22	Obp50cBCD_22_1	30	66
Obp50cBCD	Obp50cBCD_22	Obp50cBCD_22_2	14	30
Obp50cBCD	Obp50cBCD_22	Obp50cBCD_22_3	26	71
Obp50cBCD	Obp50cBCD_22	Obp50cBCD_22_4	11	66
Obp50cBCD	Obp50cBCD_22	Obp50cBCD_22_5	23	48
Obp50c	Obp50c_23	Obp50c_23_1	37	45
Obp50c	Obp50c_23	Obp50c_23_2	46	74
Obp50c	Obp50c_23	Obp50c_23_3	41	77
Obp50c	Obp50c_23	Obp50c_23_4	20	59
Obp50c	Obp50c_23	Obp50c_23_5	49	67
Obp50c	Obp50c_24	Obp50c_24_1	11	44
Obp50c	Obp50c_24	Obp50c_24_2	28	73
Obp50c	Obp50c_24	Obp50c_24_3	48	56
Obp50c	Obp50c_24	Obp50c_24_4	38	71
Obp50c	Obp50c_24	Obp50c_24_5	20	65
Obp50c	Obp50c_25	Obp50c_25_1	48	46
Obp50c	Obp50c_25	Obp50c_25_2	51	73
Obp50c	Obp50c_25	Obp50c_25_3	15	56
Obp50c	Obp50c_25	Obp50c_25_4	5	44
Obp50c	Obp50c_25	Obp50c_25_5	16	38
Obp50NegBCD	Obp50NegBCD_26	Obp50NegBCD_26_1	38	76
Obp50NegBCD	Obp50NegBCD_26	Obp50NegBCD_26_2	74	82
Obp50NegBCD	Obp50NegBCD_26	Obp50NegBCD_26_3	38	65
Obp50NegBCD	Obp50NegBCD_26	Obp50NegBCD_26_4	20	53
Obp50NegBCD	Obp50NegBCD_26	Obp50NegBCD_26_5	37	89
Obp50NegBCD	Obp50NegBCD_27	Obp50NegBCD_27_1	22	68
Obp50NegBCD	Obp50NegBCD_27	Obp50NegBCD_27_2	22	64
Obp50NegBCD	Obp50NegBCD_27	Obp50NegBCD_27_3	30	60
Obp50NegBCD	Obp50NegBCD_27	Obp50NegBCD_27_4	32	101
Obp50NegBCD	Obp50NegBCD_27	Obp50NegBCD_27_5	18	54
Obp50NegBCD	Obp50NegBCD_28	Obp50NegBCD_28_1	43	49
Obp50NegBCD	Obp50NegBCD_28	Obp50NegBCD_28_2	61	67
Obp50NegBCD	Obp50NegBCD_28	Obp50NegBCD_28_3	40	61
Obp50NegBCD	Obp50NegBCD_28	Obp50NegBCD_28_4	34	72
Obp50NegBCD	Obp50NegBCD_28	Obp50NegBCD_28_5	12	14
Obp50Neg	Obp50Neg_29	Obp50Neg_29_1	36	70
Obp50Neg	Obp50Neg_29	Obp50Neg_29_2	32	73
Obp50Neg	Obp50Neg_29	Obp50Neg_29_3	36	62
Obp50Neg	Obp50Neg_29	Obp50Neg_29_4	25	41
Obp50Neg	Obp50Neg_30	Obp50Neg_30_1	47	72
Obp50Neg	Obp50Neg_30	Obp50Neg_30_2	13	48
Obp50Neg	Obp50Neg_30	Obp50Neg_30_3	54	88
Obp50Neg	Obp50Neg_30	Obp50Neg_30_4	52	52
Obp50Neg	Obp50Neg_30	Obp50Neg_30_5	25	80
Obp50Neg	Obp50Neg_31	Obp50Neg_31_1	23	47
Obp50Neg	Obp50Neg_31	Obp50Neg_31_2	30	60
Obp50Neg	Obp50Neg_31	Obp50Neg_31_3	19	72
Obp50Neg	Obp50Neg_31	Obp50Neg_31_4	15	54
Obp50Neg	Obp50Neg_31	Obp50Neg_31_5	17	41
