# Supplementary material for: Functional Diversification, Redundancy, and Epistasis among Paralogs of the Drosophila melanogaster Obp50a–d Gene Cluster
Source: Mol Biol Evol. 2021 Feb 9;38(5):2030–44. doi: 10.1093/molbev/msab004 (PMC8097280; doi:10.1093/molbev/msab004)
Supplement: msab004_Supplementary_Data [file msab004_supplementary_data.zip › Supp data file 7 - RNA sequencing raw counts.xlsx]

## Sheet: RNAseq raw counts
Supplementary data file 7 - RNA sequencing raw counts
FlyBase_ID	Gene_symbol	Length	1_S1_L001_sorted.bam	2_S2_L001_sorted.bam	3_S3_L001_sorted.bam	4_S4_L001_sorted.bam	5_S5_L001_sorted.bam	6_S6_L001_sorted.bam	7_S7_L001_sorted.bam	8_S8_L001_sorted.bam	17_S9_L001_sorted.bam	18_S10_L001_sorted.bam	19_S11_L001_sorted.bam	20_S37_L001_sorted.bam	21_S38_L001_sorted.bam	22_S39_L001_sorted.bam	23_S40_L001_sorted.bam	24_S41_L001_sorted.bam	25_S42_L001_sorted.bam	26_S43_L001_sorted.bam	27_S44_L001_sorted.bam	28_S12_L001_sorted.bam	33_S25_L001_sorted.bam	34_S26_L001_sorted.bam	35_S27_L001_sorted.bam	36_S28_L001_sorted.bam	41_S13_L001_sorted.bam	42_S14_L001_sorted.bam	43_S15_L001_sorted.bam	44_S16_L001_sorted.bam	49_S29_L001_sorted.bam	50_S30_L001_sorted.bam	54_S31_L001_sorted.bam	55_S45_L001_sorted.bam	57_S47_L001_sorted.bam	58_S48_L001_sorted.bam	59_S21_L001_sorted.bam	61_S22_L001_sorted.bam	61_S41_L001_sorted.bam	62_S23_L001_sorted.bam	62_S42_L001_sorted.bam	63_S24_L001_sorted.bam	63_S43_L001_sorted.bam	64_S33_L001_sorted.bam	64_S44_L001_sorted.bam	65_S34_L001_sorted.bam	66_S35_L001_sorted.bam	67_S36_L001_sorted.bam	69_S37_L001_sorted.bam
FBgn0002579	RpL36	686	221995	167837	40055	59684	212121	187062	101928	57400	438618	199139	166104	317099	78627	33662	59116	52776	235905	155984	32211	83218	345592	204643	49440	71136	167903	103785	36269	28368	87338	49730	108568	114558	31289	108357	59881	24638	101930	48470	84727	226791	86959	188955	75660	68394	47775	87343	49052
FBgn0003357	Jon99Ciii	1240	142358	169403	115954	158142	188999	175962	226848	162283	425841	208542	124510	146148	161066	94040	182598	148242	166643	176754	157134	378946	246297	253367	165483	215951	70865	35776	71171	56974	309770	205026	169277	102487	121464	89251	265570	120635	113988	147410	164279	346974	91008	186769	89691	190371	176102	117889	195503
FBgn0005391	Yp2	1618	304731	307500	187	213	249935	232978	156	209	409951	328144	354001	229188	293	128	206	37407	360725	465909	571	266	298922	225560	193	18111	91600	53063	193	143	34277	1364	156954	160505	3991	160571	27040	16534	226460	207	224671	379014	141045	269724	168220	139	247	209925	80
FBgn0013686	mt:lrRNA	1325	107193	48104	74546	87445	216154	133675	97049	86956	381383	279651	192355	55994	30907	94723	92948	118009	93220	244235	193874	99365	89679	111144	3398	11561	429673	352371	228683	189898	39457	64780	32857	638379	69605	405684	522051	373107	52768	249653	57466	567080	31451	6321	10955	2988	4695	6915	69756
FBgn0004047	Yp3	1868	247099	299791	431	427	222830	203213	446	498	354733	323176	309379	165502	525	321	509	25220	254862	439114	733	729	252687	212716	453	11788	95241	53980	347	246	22539	1208	126997	164870	2434	163029	19491	12374	196844	295	196776	265694	90255	198473	125903	275	312	150755	208
FBgn0000360	Cp38	1249	127943	124309	88	118	111850	99647	67	97	350916	223514	173278	155174	103	64	82	10079	159036	226890	366	111	249469	155016	110	14519	29890	13471	92	65	21377	732	88519	117364	19	96031	20229	5726	102634	75	134716	166324	80859	93183	98836	82	105	134909	67
FBgn0013676	mt:CoIII	789	154983	124442	173247	193184	230431	163590	241116	240274	330900	285372	261984	113626	131581	153448	189018	182672	153736	200776	185839	309542	366894	439554	11506	161451	242603	143776	164332	139288	224014	216735	131403	277668	133016	223540	335970	238217	152016	238736	136239	400265	96340	75747	80215	54235	80265	123041	274408
FBgn0013679	mt:ND1	939	152318	95700	71802	92748	236910	172356	152818	71189	306199	164099	208278	107300	28755	45426	54353	47387	67783	87797	58008	94074	281107	449745	14915	78098	137490	100513	87148	73523	121235	162876	97656	353568	129991	246556	324677	108084	133087	218087	118807	324209	79133	40554	57112	26328	41775	64601	205019
FBgn0013684	mt:ND5	1717	79674	41668	37647	60186	158755	103844	65847	31635	298155	130119	153691	31610	18404	33050	36381	40149	43852	78604	55157	42882	113977	175983	24312	60520	34561	22339	24579	21433	52032	45742	29957	182321	73523	192366	192825	94710	44111	73446	55629	180474	36990	22960	29363	16799	23995	35085	58052
FBgn0284245	eEF1alpha1	2464	206895	231846	160255	152409	236633	182948	174977	203894	290990	370624	331827	185594	186189	146615	195549	227170	382379	437572	157069	283895	259968	186211	162104	190193	250369	137089	138653	120582	180083	128463	202006	166934	86222	196463	150348	140382	241494	117650	227092	411266	176206	234369	150089	97047	92100	198530	119642
FBgn0013674	mt:CoI	1536	96821	81591	137056	154998	143242	105463	179146	177613	281488	208818	158423	66325	103701	141792	160899	165689	100441	160274	194605	232525	214592	243666	28815	116108	205448	119990	143149	114497	141905	134762	70753	179318	108708	159679	213762	202680	81087	164639	88204	210397	60632	39680	55200	37839	45663	64887	163202
FBgn0033699	RpS11	861	84361	90944	23368	25495	111855	86916	33332	26550	245972	105794	99053	86564	22394	14008	21338	20924	69252	75755	14807	35690	171898	147137	32522	46286	75870	49089	20675	16817	40969	24926	67083	90761	19441	82846	35958	20731	69483	24290	60548	123461	67393	81868	58177	22215	21350	68745	26098
FBgn0000355	Cp15	515	72127	124491	170	189	64857	35161	197	205	243139	141641	109735	81280	216	141	195	313	77716	119074	291	292	131491	108728	166	2934	35151	22161	143	125	27701	558	48789	96290	1515	59303	26408	5008	70886	111	63196	86852	42100	80717	51881	123	166	63214	69
FBgn0058469	lncRNA:CR40469	214	67253	97959	26221	36576	83637	75235	53207	36271	212386	75042	67982	119770	41454	21257	43405	31171	86845	69022	17795	54581	207957	207530	38952	69550	73932	40122	31629	28353	78041	56829	71818	133031	30561	74256	83573	28816	76000	53575	71609	176291	73158	132936	67988	50982	52764	71649	84557
FBgn0013678	mt:Cyt-b	1137	50292	26027	30618	41584	77271	51009	65151	62299	199146	111056	81559	27674	25741	43760	49265	60834	43084	86964	58682	73520	101353	102606	113	21540	83971	40245	52986	43761	39935	46224	31863	146681	33278	92193	128455	72747	26783	91227	23756	191145	16978	9337	13106	1509	1918	16891	62259
FBgn0265297	pAbp	4303	115619	123468	101796	99664	131506	104483	127923	118822	177959	127515	167844	76979	95928	77933	101206	94885	106737	117242	83516	166111	197449	191814	91125	153780	201653	132242	90679	77024	151912	108827	112757	82176	78145	107583	145996	90338	111826	84057	114969	185195	93558	80652	91339	65027	74438	138337	100373
FBgn0003983	Vm34Ca	491	67289	48762	59	62	47219	50697	37	52	171336	65614	61941	60958	64	38	36	6427	94957	113786	137	78	70230	42492	72	5825	8471	4581	57	40	8228	352	20621	35203	892	29673	6702	3566	34067	43	37783	83410	27095	69253	42045	44	58	41780	50
FBgn0003274	RpLP2	604	42643	53419	16956	16886	81168	45623	19121	22963	165863	115745	58932	52640	20231	14047	21150	21250	66998	79335	13353	28585	121088	94575	21964	26147	85753	50957	17898	14750	23112	16316	31639	97655	11260	64728	19759	15440	37112	19099	33208	86460	32847	54955	27661	12617	12671	26592	17128
FBgn0004045	Yp1	1611	193166	175958	104	131	139811	130045	102	121	165719	156682	193537	137499	198	56	122	15819	177476	218158	264	167	142100	112228	124	11254	50907	28089	123	75	15973	681	83428	74140	2747	81587	12510	8392	129419	107	130363	228114	74576	148539	88484	94	96	129150	61
FBgn0010078	RpL23	542	56709	59064	17958	20423	72332	55070	29338	22194	162314	73667	50188	69473	26033	14821	24172	23454	76442	55394	13050	29008	137642	103752	22070	32604	80063	46229	17884	15499	33559	22778	43310	78915	13999	59895	25322	14722	53454	26316	44618	105313	47147	64986	43376	20397	18135	42416	22525
FBgn0261606	RpL27A	633	37236	41766	9038	10477	61272	40007	13895	12004	155930	61330	46394	48408	11617	7394	12047	11641	39549	43356	6738	15246	91264	89492	14195	19048	38666	24014	10611	9036	17659	11584	30736	58425	8474	43911	17164	8359	30018	11096	26356	64466	29045	44079	23718	10497	10558	30681	12316
FBgn0003356	Jon99Cii	862	55469	60528	60257	76246	78747	65450	87421	92506	153522	98801	46668	46332	95669	57423	108526	94938	115868	106145	93223	240532	81120	77187	70020	81092	30140	15037	31477	26666	93448	66188	50240	38941	49272	34195	75215	67113	27995	75808	42177	151446	27242	59995	27575	72197	69659	33714	76402
FBgn0000042	Act5C	2978	97199	110113	48784	49191	97001	81188	64529	60919	152346	125020	130356	75790	53635	40213	53261	55666	116395	149605	45979	81529	126994	113034	53095	60499	100212	65004	32127	26977	77965	50557	75014	68402	32721	75730	69929	56938	89276	49900	87243	157695	69574	99162	76732	38755	39104	102051	42407
FBgn0033663	ERp60	1807	142606	163507	40965	43618	105375	108819	84225	40405	147465	198099	74681	92421	28731	18348	36988	42363	35011	55152	29230	37893	186012	138995	53697	85908	277401	205182	178403	115402	54639	35857	54296	100346	21171	157947	47082	35225	85966	24280	86523	73264	80712	56488	200398	174256	59762	275606	32159
FBgn0013688	mt:srRNA	786	35253	1916	4736	30438	63062	52328	37385	4265	146917	100070	99731	2950	1085	20867	22820	70610	40561	148358	128344	3723	3482	4542	143	1095	52848	31119	61085	58934	1433	3250	1553	291820	15182	181505	146461	187739	4840	110287	6208	204758	983	129	628	214	180	517	4790
FBgn0039713	RpS8	1250	68059	82572	29478	32669	96742	70918	39745	39797	144503	123488	100395	83262	35547	25224	34900	37693	86555	107598	27191	55733	140808	117560	42186	53304	55316	33310	28862	24927	48633	30251	69170	79781	23464	74271	45546	26381	69853	27554	63643	116916	55681	84505	48892	26035	27248	64386	31833
FBgn0017545	RpS3A	1349	50384	61797	19769	20310	82515	50887	22344	26151	139684	117670	78876	51178	21720	16265	22561	26272	73187	106029	19111	35931	104580	97805	24965	31584	36322	23152	14757	13075	28269	19553	40364	84458	13132	65224	26946	21227	40186	18090	38423	96705	33490	59248	31076	14913	15174	42962	18796
FBgn0032518	RpL24	1265	35429	36243	14518	15265	52882	34984	17075	20231	133839	76836	38977	44157	19090	12821	20823	19774	47055	52642	13733	24413	80594	57585	15296	19697	48593	29123	14732	12939	18721	13054	21514	57380	8753	40605	13653	13362	26319	15021	22086	60379	20414	37638	18055	11831	10622	19608	12791
FBgn0010019	Cyp4g1	2279	111521	129469	557250	550374	124212	118978	668955	687609	133436	130558	150423	89397	649390	506810	641292	551854	136622	151314	420928	895973	133250	112616	677759	757909	75651	45438	320542	286635	692105	569674	123087	71582	357744	93056	619141	487911	149402	532922	136071	238953	99318	126778	94903	398801	431933	122786	508235
FBgn0250815	Jon65Aiv	904	76928	69315	79242	86044	72116	56954	103998	93406	130347	93378	60583	70340	73538	51946	82914	75578	87582	113894	89714	168640	87749	67542	60218	60814	17615	10428	26500	24004	125198	94729	57167	37299	46827	40038	110991	87371	75710	73534	81989	178204	39694	110241	55231	90798	87529	68127	65922
FBgn0003360	sesB	2006	65760	83233	93259	114305	89653	63523	119960	155450	130111	132315	82054	66050	140875	94262	117362	103568	114976	159843	135924	253383	100174	83836	96739	94575	64100	34245	83286	64695	97068	77726	41886	70701	49699	60231	84262	78559	46706	73479	43095	109012	33933	63530	33949	73943	74794	47511	72334
FBgn0005593	RpL7	1167	64799	78669	24009	27739	83225	66057	33903	31029	123665	92888	94696	76053	26406	17688	25573	27584	72305	85205	19585	45180	111815	96490	35967	48328	42678	25136	18634	16559	42825	26553	65675	52012	20280	55873	39424	20869	58517	20397	58676	91099	50829	83388	47724	24745	24606	65973	25461
FBgn0003979	Vm26Aa	745	45220	37110	42	46	35512	35624	35	51	113709	62027	52116	41336	40	18	37	6830	67355	87741	96	55	51738	30106	70	6275	10720	6167	54	33	7621	263	18612	32765	933	29963	7227	4115	33229	60	35124	65962	22431	54928	32429	35	64	33467	3
FBgn0266599	Hsc70-4	2716	89285	88140	62838	58895	92840	71119	75313	82083	106498	127527	108001	70235	68856	56273	68852	72308	113924	150941	61416	103155	106066	74322	58994	71816	58048	34923	50003	40906	73344	49121	67770	59414	30690	67327	56958	56382	80626	53410	72813	136043	55734	90153	52431	42942	39957	71459	39162
FBgn0005533	RpS17	535	57687	45077	15879	20071	57263	48899	28101	22720	106472	62620	52992	75648	22210	13215	19817	19505	52009	53421	12745	29315	78856	50113	20925	28716	28849	17311	14812	11999	30112	17671	36811	30971	12579	33752	22808	14607	37431	16959	31360	71130	29923	53466	25988	20201	16675	33600	16420
FBgn0033912	RpS23	865	34286	41685	12345	13928	53486	34949	16776	16776	103884	70776	40915	47857	17067	10485	18218	16903	59083	51511	9968	22615	83810	77221	17432	22710	39820	22433	12052	10990	22138	14892	29139	62154	10329	47053	19538	12294	34116	16412	30159	78578	28611	45842	25298	12391	12781	26643	16848
FBgn0064225	RpL5	3835	36088	43773	17739	19213	53290	35940	20736	24301	103077	75262	47223	37528	19404	14717	19941	21432	46424	61333	14630	30718	69506	59203	22087	27431	71583	42954	17609	15464	24939	18115	31802	51586	10646	42816	19418	16896	32386	18231	30816	71935	28647	45882	23508	14582	15022	30547	17984
FBgn0039830	ATPsynC	1980	71392	86473	68294	96111	77049	65068	103798	118461	102766	89362	84411	66873	122724	72676	94061	82107	111044	119031	102279	211749	90363	75069	76982	89157	67574	34856	61771	46077	103989	77302	59098	48704	50292	49773	97747	67916	68558	65741	64839	124760	51578	73078	54664	65940	72082	73395	74789
FBgn0023170	RpL39	288	35044	29520	6946	10386	30161	30024	14735	9835	102436	22857	27101	39619	9960	4432	9128	6556	31689	16375	3817	12803	63137	58434	9977	16540	13233	7763	4610	4188	17390	12606	24035	20153	6372	20757	12596	5366	26456	9501	23323	50325	25467	29704	23885	13074	11577	29792	12796
FBgn0262736	Vha16-1	3077	84149	88485	82062	96460	77333	71178	131483	118953	99158	82530	98025	65099	113719	73763	104985	94860	105145	103883	85264	177791	104567	89190	103708	130422	123170	70509	75805	64290	141764	101474	73353	49059	62865	59308	135728	79779	91262	94774	87612	154439	62065	87176	63936	86454	81195	84906	95942
FBgn0002622	RpS3	1133	45656	47860	17579	18908	62498	42065	22788	24348	97854	94881	60472	58307	22660	16378	23064	25764	66333	82229	18263	34461	82846	60849	20205	23381	46484	29961	15209	13512	23770	15789	33855	58723	11352	45594	20876	16665	33516	16260	27940	73593	25219	52135	20531	14817	13651	30345	15233
FBgn0032400	CG6770	776	40609	42220	31451	38379	41388	39648	50203	37605	97197	41138	53552	40118	36967	20587	37728	31001	44383	33280	18921	52892	74622	72254	43533	56990	47199	28375	22480	20036	55103	38908	36613	34639	24757	31536	54761	24301	42004	40447	41120	69877	38286	43359	41781	36812	33946	50098	43409
FBgn0003980	Vm26Ab	636	56540	40800	54	53	35795	46312	54	43	96915	36648	46342	48862	69	32	62	7293	77642	77807	111	64	53949	25432	75	5605	4480	2388	60	29	8811	310	21074	18813	999	20953	8264	3594	32369	64	35081	69083	22045	57246	41803	38	73	37135	12
FBgn0037351	RpL13A	903	53482	47019	14512	18221	52874	48917	26933	21693	95187	58400	48122	58072	21665	12757	20073	20396	61887	54570	14705	27716	85982	61628	19300	27737	36135	21176	15500	13112	30390	18148	39548	37796	11845	35898	22851	13034	35655	17669	32951	75639	29498	56428	27356	20190	17049	39878	18116
FBgn0034743	RpS16	754	38423	36947	11116	14154	43608	32336	16175	14904	93022	51057	41348	50133	13578	8630	14168	13814	39640	44951	9040	18091	58605	40874	13980	16680	20515	13234	8410	7529	17047	11744	25861	32002	7592	25960	14168	10661	28136	10264	24923	49667	21750	39908	20415	11854	10511	23520	10471
FBgn0004363	porin	2858	41095	51177	29814	33954	58144	41283	42306	41675	92096	71839	55753	42224	36545	24249	32487	30096	47616	67075	30582	64404	82355	74945	36552	41781	45927	27530	20027	15633	43983	27767	30836	45085	18710	41035	38351	24487	30640	22695	29175	59892	25763	45483	22931	25828	25326	34029	27576
FBgn0035665	Jon65Aiii	875	51306	57073	54136	55209	54643	41640	66531	68125	91966	74431	47461	48357	55354	38303	72755	66999	81539	100536	65618	121960	62173	46343	43578	46026	22018	13270	25331	22374	91398	66584	47144	34606	28793	31743	75107	57288	62191	54953	63732	115198	33367	73486	36147	47961	46234	42943	53851
FBgn0020238	14-3-3epsilon	3366	57398	62685	27890	32344	55248	50367	46561	35343	88708	50991	73335	46086	31782	20286	27993	26100	52492	52837	20921	48999	84652	76548	37253	56890	35364	20376	20970	18490	59668	37516	53502	32445	26129	40814	53089	24035	60274	29538	57897	83679	51925	54960	55011	30116	32376	72106	34116
FBgn0030136	RpS28b	972	35563	40009	15785	16914	50539	34683	20438	19802	87630	62348	46785	44882	19413	12453	19148	17936	47510	45757	11503	27063	85412	85663	22166	29014	60642	38761	16814	15272	28944	20192	37382	49509	12676	41137	25898	15403	40626	18425	35348	77615	35532	50114	31775	17015	17800	36219	21568
FBgn0000181	bic	1546	50767	49348	20946	23009	55696	40231	29765	28924	87087	70328	49903	45420	25912	16826	24662	26074	68013	77845	21476	35071	71523	44241	21559	26927	41264	22738	14284	12098	29031	18788	27315	38756	12764	37372	23684	16442	34326	17805	31624	73575	26699	43854	23675	17007	14763	26137	15559
FBgn0000359	Cp36	1116	24805	23258	25	39	23594	19209	15	25	85352	61509	32801	32239	31	15	13	3188	46933	66397	82	31	47689	29085	34	2782	15827	7028	25	16	3894	197	14791	32275	10	20180	3076	1294	20749	8	26775	35616	15294	18587	16785	24	22	19357	15
FBgn0002607	RpL19	1361	34910	36765	11985	13657	39635	32396	16125	15890	82348	46440	34648	41160	15295	9990	15977	15613	50406	43534	9827	20095	57421	44549	14588	18913	28142	16906	12410	11484	18576	13134	26761	33462	8626	30170	15441	12301	30056	14077	27122	61233	28622	36999	25565	12101	11184	26169	13114
FBgn0038277	RpS5b	951	30148	33155	651	733	41562	30341	1013	860	82112	38191	28598	28335	585	442	560	2129	27099	27084	594	844	60565	57707	730	3205	16076	10156	376	314	5000	887	20924	29049	872	28678	3233	1709	23406	1015	21928	41199	25460	27810	17471	626	603	19890	548
FBgn0001942	eIF4A	2480	42796	45568	35053	35422	52574	40954	42755	45768	80498	68218	57021	38436	39333	28848	40324	39735	60113	67800	28368	57390	71308	54616	39250	45813	38688	21290	31085	27136	43328	31271	36323	38146	21948	42858	36368	31081	40053	28220	37301	71849	34993	43090	30913	25035	23953	36462	29344
FBgn0032987	RpL21	704	29366	30131	9400	9787	40278	27101	13536	11846	79938	54785	32918	35170	10954	7405	11433	11935	33063	37283	7359	14295	71763	64563	11082	14004	72791	47270	12453	11193	15941	11711	25184	52301	6893	36574	14424	9651	26835	13403	22269	65149	21451	38584	18538	10021	9163	24513	10132
FBgn0003517	sta	1338	38339	35223	16496	16557	42955	32405	19619	24147	79931	75687	39957	43716	24594	18555	25908	28616	66501	86443	18010	25431	60030	35399	15043	19505	53668	31948	23818	21059	19766	13133	24776	43859	8525	36137	15254	18870	34318	16730	27894	68468	24392	42195	21133	11979	10051	23088	11253
FBgn0010411	RpS18	612	27898	31274	12911	13196	40897	28045	14492	16638	79910	59771	38010	31227	15020	10553	14919	15449	41420	45822	11113	22113	58471	47994	15410	18783	30910	18367	10377	9160	17741	12582	20356	42285	7966	32693	14719	13040	25399	11286	22583	51697	21861	31063	18481	9960	10135	20768	13378
FBgn0003279	RpL4	1400	48340	46311	24825	23854	56507	40208	26992	34490	78974	85721	57595	47464	29774	23282	31486	34457	77333	88956	23487	41100	62872	39595	26340	29041	32842	19479	22265	18916	27567	18273	32010	41164	13010	40773	20274	23898	39060	20484	34656	71026	29687	47170	24759	16212	14047	30861	15913
FBgn0000253	Cam	5812	64170	73881	62644	70431	56584	56716	105456	73091	78628	50309	86704	46218	64251	40723	59279	49323	54846	53027	45217	112111	85657	84348	81217	126013	67706	41887	48859	42295	128651	89156	64931	33177	58439	42771	119325	53484	66692	65235	68507	98301	55026	56650	59303	66152	73470	95167	79456
FBgn0263594	lost	2691	35839	40814	13784	13374	50023	34264	16910	18085	77989	61364	50739	27909	15097	12576	16231	18094	43310	56702	12416	24007	71534	63857	15289	23755	56255	33263	12438	10465	21047	13311	29463	43034	9928	43876	20052	15009	31545	12468	30484	57624	26272	32377	24021	9013	8869	32429	12862
FBgn0010409	RpL18A	635	43660	38205	12051	15419	41057	37597	20576	17380	76246	41917	37279	47428	18015	10418	16375	16188	49214	42746	10251	21777	55668	34280	15739	21671	17706	8858	11691	9920	21584	12522	27646	22074	8927	23947	14772	11272	29815	13276	25906	52350	25317	38891	23247	13899	12023	27129	12482
FBgn0031653	Jon25Biii	827	36292	55361	16889	19225	37743	35460	19402	19631	76213	48787	34586	29625	16859	11090	20580	20161	28006	42626	14226	30973	53632	49264	19304	22194	12913	8187	5351	4733	34690	20734	30162	31664	11404	27517	31342	13629	36162	12652	34151	50221	19896	39541	19280	14569	15941	25589	16767
FBgn0022893	Df31	2083	31714	36795	2696	2898	41719	30622	3602	3406	73972	53717	57938	26083	2858	2019	2721	4887	35652	42561	2213	4630	71528	71501	3353	8102	64081	39358	2265	1937	10467	3278	34500	36617	2934	37359	10247	4340	33364	3057	36516	48554	31573	29082	31226	2151	2387	38726	3110
FBgn0000358	Cp19	651	27535	27434	27	47	15465	15439	17	21	73099	47076	27951	23482	28	18	24	146	34895	55532	72	23	34315	17593	40	2681	9025	4462	16	20	650	93	10963	21788	4	18442	418	493	18087	22	24075	35789	17563	18903	21164	20	26	23088	41
FBgn0087002	apolpp	11766	90132	115272	170369	166790	62891	80807	186910	167779	72937	57524	124542	49492	179972	135163	150505	146400	80137	92725	148466	310293	75789	75228	188397	240659	135150	81817	135619	120035	255241	202133	80712	36940	112828	51913	239641	130836	105840	139961	112794	137532	55071	79388	82717	104055	124979	119030	165223
FBgn0031042	CG14221	2068	114050	149419	13613	16907	71745	65660	31474	22097	72886	192002	41324	44438	17306	7051	23161	31841	33341	32970	8983	20238	97822	25770	11618	21118	149715	111872	106031	53691	22294	19214	24691	71966	7250	60718	20865	6079	41866	4176	35525	17955	33176	17324	91161	72915	17644	118707	9804
FBgn0261599	RpS29	1007	21823	23669	10235	10886	31893	22215	11886	13732	72180	39597	27992	26823	14149	9095	15240	13759	39441	32129	7348	15895	48699	43182	12301	15011	44013	26239	11932	11025	15504	11252	18283	34191	6991	26711	13379	10536	25834	11586	21719	50628	20908	24104	18559	8620	8765	19016	11597
FBgn0039757	RpS7	1139	30036	35177	16506	16727	40647	28776	19205	21577	72095	62411	42194	37698	20972	14650	22413	22642	56311	57487	14881	29436	55177	44498	19831	22882	27571	15804	16024	14230	22439	16062	26442	38150	10608	32948	20460	15946	32910	16199	29191	59114	26148	40163	24127	12953	12439	26112	14511
FBgn0000559	eEF2	3056	58363	63226	56960	52051	67171	51748	60162	75597	71603	99100	78666	46694	66223	54731	67899	73334	95704	122766	55724	95438	76874	53782	58121	62526	73167	43740	61942	52752	58053	42176	48494	54682	29390	57097	49770	58235	60747	50825	54666	107781	42869	63658	39042	35569	32252	49125	38436
FBgn0040813	Nplp2	610	27855	34296	32642	38787	29699	27194	44383	34407	70891	30329	25274	27783	37827	25812	36536	32054	30578	30647	27125	54015	49110	46828	35173	41706	9137	5646	8290	7722	59615	43876	15451	22227	19790	22183	51880	22201	24785	24470	23467	44962	15952	29148	15230	25451	29115	18892	34345
FBgn0032505	CG16826	1248	38291	46889	56382	58478	42717	34058	68036	70810	70324	54630	45845	36484	66682	45931	71228	60154	52675	62372	52848	98758	57321	44734	59609	55184	40234	24245	38611	38093	61476	46452	26067	37691	29546	32382	50885	53434	33645	57842	28661	71036	24006	40376	23075	45920	41066	28033	50249
FBgn0261597	RpS26	1864	29580	30627	12868	13892	36969	26833	15997	16932	69754	58895	33072	33288	17623	12556	18182	18794	50343	56051	12132	21528	49517	38303	13978	16211	29624	17668	12533	10952	17895	12190	22081	35205	7853	29700	13312	12827	27221	13255	23602	53568	23219	32951	20610	10678	9965	20222	12375
FBgn0066084	RpL41	320	29797	33883	16964	15448	40996	27086	15901	20994	68996	78941	42410	43070	22737	20732	28479	28416	60172	74850	17790	23720	71584	61002	16251	17163	64411	44998	16280	15821	19449	13607	28368	50167	8248	38834	16537	19231	45360	14817	36517	66992	29929	40952	25285	11077	11158	25461	14003
FBgn0014466	Cp7Fc	1132	39730	29069	14	27	24581	23907	25	33	66629	29053	40214	29802	40	17	36	1521	24408	30683	71	49	42508	32497	33	538	4289	1907	42	16	2508	130	18326	17148	9	15268	2326	421	15574	15	23147	28186	18958	28984	22398	28	27	33558	3
FBgn0028737	eEF1beta	960	27494	33977	10083	10892	39134	28646	13126	13152	65936	48008	38818	32713	11755	7641	11914	12676	36287	42898	8297	17672	55569	46006	14343	19306	25985	15494	8730	7281	16990	10465	25566	31312	7540	28824	14867	8633	26108	9163	23491	43404	22184	32514	19798	8703	8583	24793	9669
FBgn0041775	tral	4170	60112	61848	9885	10030	54188	48606	13215	13221	65762	58485	90569	37132	11692	8131	11264	17824	78261	78516	8608	18123	67903	51319	11566	20681	56115	31933	9581	8192	25892	9955	65753	26893	7905	39860	21510	11773	72300	9133	75829	88567	58514	56219	62020	7916	7917	83438	8986
FBgn0002940	ninaE	1588	46633	46669	98966	102568	51572	40046	120953	133845	64254	53197	47623	41042	124328	90677	122205	109210	53263	65428	87928	156765	59071	50090	103891	111802	37967	21432	74245	61418	97798	80571	29587	26925	49186	27784	78519	69615	36114	63159	29777	67830	24687	40705	23061	67875	65619	28978	69843
FBgn0033774	CG12374	1464	23635	26316	25270	26350	39809	24855	29933	36799	64084	57043	25586	22466	31077	22502	36694	33968	50976	58481	43328	79294	36440	31977	16261	17273	22133	14527	16576	13516	45994	33546	22080	29136	13955	21630	41112	40721	27151	38488	34934	80235	15241	30478	13017	19493	20491	15016	25880
FBgn0037874	Tctp	1652	39743	42557	20156	21333	43733	37634	28987	27694	63831	52945	53531	34640	25099	17795	23715	25334	43609	52383	17868	37140	75449	67314	25587	37628	42586	24425	19161	17077	33520	22478	40402	30324	15439	34806	29370	19787	36709	20103	35980	63655	32721	40399	28885	16734	17431	39920	22509
FBgn0261592	RpS6	1195	28044	31715	14386	15107	36345	28034	18150	18974	62833	45182	34784	26145	16055	11975	16727	16945	38728	40089	11555	24518	44626	28651	17046	20671	20909	11656	14762	12415	17695	12056	22653	27587	8879	27467	14222	15199	26357	14170	23608	44965	20770	29146	18164	10288	9516	20902	11752
FBgn0010412	RpS19a	1254	36211	33381	11484	13992	35042	29494	18460	17851	62203	54252	35561	48201	20640	13046	18523	20344	45479	55352	14449	24526	63805	33111	13898	19242	29498	14515	14454	12416	19767	12407	24838	29089	7991	26016	13501	12519	30875	12926	25507	54703	21375	41329	18229	13676	11969	24343	11144
FBgn0085249	CG34220	2387	199346	181292	470092	599837	55388	110135	1188936	665389	62103	33927	212751	65005	749971	444728	631229	509553	204937	118518	460078	897809	63468	40668	740057	844471	51161	28176	249234	225027	1337691	904878	337509	12508	552292	28916	1213886	432996	449719	480307	535334	405351	316531	220800	468678	962493	912928	650950	690132
FBgn0030616	RpL37a	1296	29023	31378	13030	13635	35293	27070	15656	17237	61288	44311	35522	32801	17492	11531	17551	17806	41882	46907	11766	22071	44973	32576	13868	17267	19260	11066	12077	11370	17813	12537	23138	26969	7571	23880	14232	12672	29568	12403	24442	53519	21156	33313	18527	10999	10121	21716	11988
FBgn0000308	chic	2632	42833	43346	21471	24174	38040	36220	37863	27559	60963	38782	50154	38141	26165	16029	23582	21022	40294	41974	16821	37792	55677	46388	27439	38778	38419	21026	17081	14340	42041	26543	35998	23026	17490	26544	35477	18535	37408	20793	35671	63297	30807	41274	32436	25504	24774	48922	25688
FBgn0014184	Oda	2445	29613	34091	45605	47029	37957	29114	56871	61594	58198	47834	42224	23322	46496	36322	47563	45286	33506	44056	43710	83839	60036	57779	52952	65775	36042	21692	30757	26241	53781	41126	25570	28026	28452	31898	52204	41661	25495	35011	26810	46092	21061	27147	20690	32961	35632	28981	45115
FBgn0263396	sqd	7745	53649	55429	23499	25586	47633	43301	36686	28583	57444	40136	64629	29631	25644	18543	24882	25198	52072	52508	19913	41641	65954	56881	28145	45832	80739	46986	21829	19130	46931	28831	52815	25780	21601	36586	47923	23467	57935	22409	63482	83089	46015	46109	50016	21186	22905	71688	26741
FBgn0014026	RpL7A	1315	25129	24115	11400	11657	31704	22161	14336	15129	57341	44300	27165	27673	14050	11081	15315	16498	37818	45447	10758	17018	40455	26731	11586	13598	24499	16953	13787	12411	12989	10352	17750	33862	6751	24408	10637	14542	22090	13015	19037	46103	17121	25316	16005	8710	7485	16105	10291
FBgn0019936	RpS20	564	21004	26161	7517	8794	29391	22268	11063	10409	57300	34022	30314	27603	9016	5858	9524	9151	32275	28327	5332	13544	38592	33535	12904	14975	13074	7240	6536	5708	14159	8540	20473	22005	6062	19400	14398	7389	20368	7148	20010	37876	17649	31033	16415	8376	8998	22931	9008
FBgn0261602	RpL8	1173	23281	23706	9920	8999	32036	23838	10681	13305	57058	53892	26305	27811	14007	10719	14775	16037	41982	53724	11026	16108	47775	29420	9867	12067	47084	28959	12580	10791	12232	8405	16928	40047	6649	29844	12028	11479	21624	10719	16942	51299	14908	27166	13619	7308	6277	14795	8013
FBgn0003261	Rm62	5386	37362	40654	20176	19409	46605	32591	26271	25973	56686	52607	44426	30111	21676	15686	20965	21690	45101	52922	17003	33274	57323	44846	22035	28615	38275	22632	19141	16895	26028	16846	30596	34371	11833	34585	23513	16648	34780	17900	32791	55762	26307	38920	25538	15116	15284	34958	16718
FBgn0004907	14-3-3zeta	3637	34719	42684	33058	36009	39697	32557	44624	42524	56206	41667	45210	30970	37533	26591	35862	31865	36056	42989	28522	61980	52276	51655	42679	55502	33023	20371	24660	21154	57039	39431	32678	25654	27023	30472	53853	30823	33813	32744	33600	58871	27418	36688	27719	29258	31327	38705	38813
FBgn0001233	Hsp83	2960	48831	58960	30681	27538	51344	43245	37085	40192	55982	69140	74832	35874	36810	31393	37639	39857	75264	89135	27847	51017	63104	49330	33034	46638	50925	31795	22880	18689	44623	29728	52442	36189	18737	44660	40767	31253	61885	25287	61016	80126	48323	49416	43436	19267	18288	57199	22853
FBgn0031980	RpL36A	514	18829	22056	6381	8508	20665	18156	12135	8266	55308	20608	19323	23064	8454	4199	8770	7515	28779	14517	3660	11198	38874	33017	9209	11972	15094	8296	5933	5530	12308	9598	17202	21391	4862	16890	11802	5913	18952	9038	17655	41159	15931	22547	16631	7975	7247	18504	9447
FBgn0029176	eEF1gamma	1695	33683	36651	19259	20098	39264	29363	22009	25265	55153	54895	46180	29969	22717	18091	23951	25838	47673	63070	18468	32021	42891	31261	20820	24793	35601	20346	21707	18237	24044	16210	27679	29153	11402	29859	21129	18335	33862	16483	29825	56201	25244	35340	21771	12872	11767	27199	13722
FBgn0011761	dhd	955	25166	28114	62	93	32623	22642	87	105	55130	42855	41893	24105	81	55	81	2401	30305	34864	152	124	66056	60815	100	2895	66568	39807	73	65	5120	226	31041	27244	623	26922	4481	2016	31084	113	33269	48070	23760	31348	23017	57	99	33161	65
FBgn0034138	RpS15	810	19903	25036	11298	12199	28384	19821	13639	13800	54364	40337	26091	26573	12952	8740	13919	13663	31507	30441	8189	17758	37661	30918	14594	15266	20539	11467	10858	9776	15005	9964	16747	27823	6421	21289	13142	9379	18733	11141	17182	34228	15382	25782	14617	9018	8729	15294	10264
FBgn0003942	RpS27A	592	20459	21453	7420	7965	24209	18642	10918	10381	53610	33045	20226	24618	10266	7089	10768	10950	29438	31168	6379	12429	46008	34122	9029	11347	29693	16893	10013	8836	11628	8157	16061	28937	5150	21749	9179	8453	19093	9467	16378	36415	16093	24033	14466	7534	6659	17178	7957
FBgn0263102	psq	7602	63055	68863	16435	18373	39652	40027	37749	20420	53429	89714	30876	28429	16198	9334	22045	23334	21557	25590	10584	21971	58584	27239	18322	28510	123570	78813	84514	42162	25956	17636	24374	30111	9080	36374	22987	13364	36173	9970	33197	30300	25168	21916	59900	52190	17371	78693	12576
FBgn0000100	RpLP0	1328	27166	25996	13355	13043	30595	23296	16056	17557	52888	46581	29143	28843	18696	13509	18455	19962	40899	48858	14270	21044	39301	25087	13382	15691	27968	17500	15375	12734	15620	10838	17761	25372	7062	22912	11772	12982	23613	13228	19886	43398	17487	26522	15436	9746	8281	16780	9606
FBgn0013981	His4r	796	23475	21791	9904	10618	34896	23084	17513	13445	52867	32964	27462	24277	10268	7143	9902	9303	16937	19733	7477	17883	51585	50944	11099	17187	19456	11952	4403	3771	18189	13573	18639	29091	7312	24382	18144	8784	18460	10397	16226	41713	15182	21691	12595	9692	10252	17708	13662
FBgn0010265	RpS13	899	25863	29064	11839	12977	31208	24148	16043	15746	52798	41406	32035	28627	15902	10253	16552	16859	43335	42144	9918	21402	42371	34083	14836	17770	23559	14207	10866	10230	17341	13166	21874	30006	7779	23195	14042	11698	25465	12233	23328	50900	20310	30930	20341	10630	9674	22664	12978
FBgn0020618	Rack1	1693	38313	32442	13102	15153	35340	29395	22045	18761	52207	44667	33489	41544	20238	13046	18852	21831	56973	53003	13979	23734	39177	21270	13093	16405	21173	12230	14818	12383	18311	12344	22982	24257	8051	21851	13468	13055	27408	14838	23117	52641	19348	36044	17666	12932	9811	21548	10858
FBgn0017579	RpL14	619	22032	24903	10574	11200	30157	21420	12410	15180	51984	45985	30782	26367	13059	10467	14876	16130	34930	44284	10415	18252	41738	34976	13330	16092	28626	16703	10590	9965	15097	10299	20728	30028	6221	24873	12763	10916	24789	10825	21478	42966	19331	28158	16256	8657	9218	19597	10974
FBgn0013675	mt:CoII	685	17026	15814	17222	20487	31471	18726	23575	23368	51697	44243	27126	14938	16150	17811	21203	22380	17337	26540	21622	29677	41462	52217	11808	21999	38095	23175	22346	18469	23807	21941	12303	56876	14443	33597	35973	28836	12305	30619	13070	47109	9526	14268	9198	11552	13203	13522	23310
FBgn0040060	yip7	904	23158	20810	26352	28556	26611	18527	32715	37554	51154	38623	18001	19486	30336	23160	35028	33290	36158	50775	37162	56496	25935	16531	17456	16261	11911	7428	12909	11784	33894	26007	14586	14250	11674	13305	26347	29358	20611	24407	21906	54955	10420	24774	11326	20409	17462	11546	18714
FBgn0011272	RpL13	1203	21819	21592	11091	10727	26343	20808	12343	14442	50415	38077	26247	21123	13407	10533	14731	15764	33385	40025	10206	17147	32977	20625	10680	13772	20804	12851	10564	9079	11660	7610	14257	19577	5853	20100	9285	10171	20053	8384	15677	33101	14714	20406	13712	7004	6152	13650	7733
FBgn0010217	ATPsynbeta	2386	25548	32812	32749	39175	34887	25911	39168	52669	50256	50584	32953	23160	46456	32339	41500	38602	42774	61594	43406	80557	37850	32440	33300	34681	31243	18899	29282	21758	34191	25821	17978	33241	17346	26316	30735	31270	19884	31385	19086	44500	15464	27449	13955	25014	25408	21155	26423
FBgn0004867	RpS2	1208	17110	20004	8857	7802	27471	16678	8669	11451	50097	58135	24455	23188	11132	9000	12851	14402	40447	54768	8899	13673	37373	27091	8298	9719	32022	19396	10551	9781	9939	6752	13627	40720	4489	26931	9059	9507	18084	9351	16359	38765	13938	24318	12186	5497	4840	13174	6313
FBgn0001226	Hsp27	1632	21975	24120	2469	2869	23914	19859	4601	3714	50016	27742	27519	20554	3368	2005	2784	3628	22059	24079	2036	4011	38346	28087	2651	5196	19201	11593	2350	1972	6337	2574	15669	23560	2229	19895	5371	2570	13493	2754	15432	24072	15540	19395	13939	2705	2414	18921	2392
FBgn0004432	Cyp1	1227	22971	26148	11866	13271	28654	23386	16996	15181	49398	37926	33107	21644	12904	9149	12325	12896	27109	36654	9905	22120	46300	46265	16415	26069	24375	14504	7251	6697	25833	16635	23201	23592	11444	25127	23920	13483	23562	12232	23155	43293	21396	26120	19977	11161	13147	27121	15774
FBgn0010408	RpS9	1018	18414	21934	4342	5151	32509	20357	7413	6326	48320	31511	21003	20755	5142	2997	5300	5406	25476	21171	2616	7938	46353	30713	6782	9256	18300	10405	3954	3138	8222	5205	13389	24263	3657	19266	7435	3207	13616	4587	12712	24739	11569	19707	9055	4292	4024	9742	5407
FBgn0000357	Cp18	649	19224	16755	22	32	14404	6016	19	31	48302	36860	21691	13599	38	31	41	39	26534	40344	50	41	20051	9837	36	710	6348	4770	35	32	1353	80	6436	17618	13	9649	1136	1490	15537	45	11255	23895	8997	10659	11111	15	41	13509	1
FBgn0266455	CG45080	280	19389	21902	8688	13300	18995	15879	19642	12775	47917	15594	18845	22466	16091	6552	18006	11441	33744	16539	6182	16989	36220	33456	11370	11336	6204	3039	2400	2464	18737	14118	13865	13745	7459	12290	19052	6646	17960	11510	17257	35351	14606	19644	15145	14126	11955	15669	14631
FBgn0034802	CNBP	2509	54716	60833	20487	25633	45393	44128	33242	24746	47581	37521	67401	33746	23019	14678	20885	21022	64053	56387	15838	33402	57363	42561	26369	45509	37942	23537	22061	17479	39942	23712	54930	28638	16805	34955	35599	18072	65809	19658	64055	78297	52481	47965	55265	21736	20817	73247	23110
FBgn0264493	rdx	6511	28561	29503	5775	5968	28199	21395	8442	7116	47097	27981	35577	17660	6193	4232	5839	6842	27037	29139	4901	10496	42006	36631	6303	10014	56867	34280	5297	4525	12405	6584	23590	17993	4851	21430	11364	5205	26199	5075	28340	37671	22119	18611	23667	4849	4821	32465	5419
FBgn0024733	RpL10	1235	18365	20151	7455	7790	23499	17295	9368	9641	46829	30380	24038	21234	8814	6850	9469	9741	23781	27894	6280	12001	31193	27213	9498	11482	37604	23837	8460	7474	11845	8282	16259	22334	5094	17986	10384	8886	18011	8210	16149	33390	15521	22187	14012	6943	6627	16422	8151
FBgn0000064	Ald1	3809	28794	36364	84273	97396	31786	29696	99340	117131	46752	36181	27354	22640	100163	72920	98551	85674	51049	57541	108624	181808	39272	35321	81633	99939	34594	18808	60726	49490	79466	59657	18953	16751	45777	18823	76948	58586	19985	64790	20085	39313	14653	20595	16469	59525	56700	19904	65557
FBgn0004419	me31B	1845	30585	28065	2184	2359	27981	25044	3338	3135	46151	33011	39816	22776	2705	1801	2569	4655	34355	35268	1780	3822	37168	30064	2489	5928	37332	20870	2178	1797	8577	3238	26551	22895	2129	21045	7458	3601	28839	2782	28870	48778	22548	24690	23891	1974	1964	31584	2587
FBgn0261593	RpS10b	1557	15806	17734	7698	8164	20475	15133	9474	11003	45946	31834	19930	19283	10388	8155	11251	11760	26355	31784	7884	13659	30372	19114	7838	10301	23662	13698	9759	8380	10524	6920	12420	20253	4489	16993	8052	8993	16990	7649	14759	28109	13878	16859	11484	5585	5368	11170	7100
FBgn0039857	RpL6	967	28163	31346	14318	14785	33007	27036	18452	20184	45564	45337	34041	30600	19082	13125	19700	20497	45596	46969	13399	26075	42370	29013	17934	22088	34902	20374	16673	14372	21740	14664	26580	27265	9725	26174	17718	13822	28654	14782	26303	47238	22355	33164	19044	12327	10824	22081	12743
FBgn0034877	levy	593	18689	23260	17014	24476	22866	20463	28583	26732	45190	23851	20047	23242	25747	13675	22775	17943	23456	21325	19314	40906	36946	31978	23303	28262	14933	8364	10931	8471	28372	18662	14299	17595	11815	14327	25471	11765	16824	18174	15065	30424	13098	21526	13285	20563	19175	14943	19880
FBgn0015756	RpL9	916	16921	21906	8034	7595	25669	18510	9513	10898	44752	39334	23218	20923	10020	7132	10821	11120	28856	32126	6102	13869	34667	24401	9849	12217	32880	16929	9363	8222	11206	7629	16504	28055	5326	22124	9768	8485	17421	8624	15878	33119	14403	23985	12150	5685	5734	13162	7763
FBgn0035422	RpL28	1382	27013	28882	13408	14152	31562	22543	14817	18370	44306	51205	35182	36012	19636	14017	20778	21981	50859	56625	13710	22699	37160	28592	15564	16028	26954	16239	13577	13326	16975	12622	21417	30099	7921	25380	16431	14187	27717	12983	23910	54714	19470	35752	16950	10648	9967	21413	10582
FBgn0086687	Desat1	2488	25755	27909	47124	48950	31369	23954	59605	61242	44095	41381	34186	22924	52117	43149	50360	48628	30364	43006	43146	82450	39621	36637	42679	57363	32275	20847	35920	31706	48548	40024	20461	25247	26244	25071	43847	39857	22731	39140	22105	44906	16447	25787	15189	30784	30053	20289	38771
FBgn0000579	Eno	3718	21819	24654	29048	32774	29081	21484	34482	43914	44088	45268	29250	21672	40485	29115	37561	33563	35264	45326	38991	65949	42147	34766	28217	30377	30132	17038	23610	18590	32117	22991	17019	24153	15262	23366	26637	24247	18869	23097	18356	34159	13635	21990	12767	20417	18971	16962	20645
FBgn0004838	Hrb27C	8693	39406	43741	22686	24092	34588	33862	32974	27007	43996	30947	48531	24148	27285	18720	26512	26061	43295	41929	19601	39109	62565	50237	26384	44892	80153	49607	31090	26733	41847	27438	43819	24198	21326	31246	48036	21318	49491	25237	52753	66356	43452	31894	44858	20973	21714	60077	28309
FBgn0015221	Fer2LCH	1648	32977	38749	31586	33728	28649	28502	43338	41271	43666	32408	37846	28150	33888	23876	32554	31348	35928	43775	26156	51654	39889	29266	34288	41740	12145	6938	14464	12623	42932	31039	24782	18320	21611	23042	39535	28618	36045	26671	31922	47428	21234	35890	25580	29993	27961	33133	27384
FBgn0016726	RpL29	389	25623	25080	9796	10550	29817	22314	12529	13449	43388	41341	30364	33115	13318	8337	13512	13622	38026	41194	8394	15443	47355	40368	11268	13987	22831	13657	7920	7620	15670	10808	20504	28357	5825	21629	12827	8687	26402	11207	23000	51838	18190	34260	16586	10272	10583	21280	11204
FBgn0052206	CG32206	7272	101055	99931	12106	13187	51373	50110	29064	16799	42760	136235	29615	15740	11558	5801	12443	19833	16489	21272	9018	17408	84521	23176	9733	18303	61492	80886	84598	43875	14576	14086	13097	48310	7510	48915	11252	4640	13366	4623	14847	8995	16631	8573	29291	37751	10026	55066	5509
FBgn0046214	vig2	1773	20827	22445	3582	3729	26679	18043	4974	4937	42350	33602	26629	18955	4581	3114	4305	5617	27438	31427	3478	6196	34208	27613	4076	6686	21610	13838	3031	2722	7681	3801	15184	22442	2708	20722	6148	3835	18683	3685	17428	35534	14442	21151	14504	3076	2781	17305	3705
FBgn0010198	RpS15Aa	944	18138	18482	7083	7519	23945	18328	9791	9121	42286	32532	23510	21818	9223	6263	9104	9202	25820	24652	5832	12209	36800	32949	9412	12292	18042	10726	7896	6808	11498	8285	16724	26041	5345	19905	11511	8032	17208	9138	15180	38944	15376	22075	13699	6993	7049	16852	8586
FBgn0028697	RpL15	1018	21623	21936	10191	11037	24619	21368	15384	13386	42119	27907	28037	22570	12891	8216	13417	13181	34099	28098	8208	17744	32472	25481	12927	15986	30052	18450	10764	9492	15054	10953	19290	19742	6959	19018	13176	10689	22701	11755	21357	37365	18592	22579	16922	9343	8418	19585	11772
FBgn0000356	Cp16	522	19334	20004	21	14	12698	9638	9	13	41950	31383	19947	13314	7	4	10	42	18849	32042	33	17	22087	12532	25	849	3537	2715	24	9	724	66	6928	16808	7	11429	447	623	14505	18	15458	19140	12035	11326	12947	8	17	13205	0
FBgn0017581	Lk6	6807	54543	56702	98073	100850	42536	45280	140617	122191	41636	32625	62259	32319	110945	75257	110467	96225	62333	55002	75181	156591	49509	38728	124824	169038	51582	28678	106154	93630	126605	94044	64835	18650	65102	28041	110355	74723	73264	98434	71041	93255	57399	58475	61811	96045	90820	82517	98948
FBgn0013954	Fkbp12	633	14522	15080	4728	5525	16783	12407	7377	5920	41434	22633	17823	18110	5594	3840	5424	5461	15298	19680	4711	8903	29031	24507	5705	6629	8744	4969	2527	2116	9164	6335	10741	13469	3143	11710	7692	4040	12499	4061	11941	24917	9722	16304	10568	5274	5110	12626	5089
FBgn0261596	RpS24	646	19258	18660	6973	7560	22277	17450	10411	10087	41215	31587	23422	23068	11192	7600	10675	11539	33705	31885	7474	13712	28091	18855	8360	9849	14277	8463	7208	6148	10629	7220	13880	17582	4456	14576	8177	7565	16554	8508	13661	33494	12428	19680	10729	6516	5932	13192	6415
FBgn0000150	awd	727	17515	19898	8525	8476	24342	16491	9323	10510	40441	39504	22876	23243	10362	7818	11057	11639	30271	38721	8920	15182	34776	25026	9154	9675	14965	9296	5133	4718	12713	8053	12569	24334	4710	18018	10360	8355	15168	7275	12769	30581	10667	22585	9905	5783	5400	11345	6351
FBgn0036825	RpL26	1179	15228	15857	8201	8414	19709	14270	10029	11060	40420	29936	18834	20587	11112	7915	12076	12646	27440	30708	7681	12893	28881	19479	8668	10470	25460	15245	10308	8957	11081	7592	13047	21216	4973	17367	10230	8426	15351	9517	12980	31480	11818	19220	10215	6820	5991	11771	6942
FBgn0026372	RpL23A	1016	24439	26401	18553	18325	30524	22223	17419	27226	40041	63721	34051	24042	23343	18398	28540	31245	52949	71696	22244	34535	35284	21960	17754	19013	20243	11659	17510	15953	21632	14532	22284	24588	9055	25258	17253	18366	32657	14327	28048	47564	20976	29590	16767	11066	10253	17436	12186
FBgn0029897	RpL17	1119	13823	16171	8104	8551	18313	13760	9220	10670	39840	27041	16534	15510	10040	7517	10936	11293	23759	26749	7170	13072	24197	17447	8523	10455	12960	7396	8680	7757	9441	6647	11073	17948	5036	15275	8554	8781	14574	8375	12803	25655	11743	16261	10356	5673	5204	10613	6615
FBgn0002773	Mlc2	2286	25327	32279	68013	92860	27876	25808	101222	128133	39793	34253	28400	21452	111198	73339	92511	78141	41275	46081	103092	199458	33199	27325	73490	77826	27778	14031	63800	46577	96045	79920	21822	21235	53341	18214	87967	67453	25946	65329	26052	45397	18704	24392	19260	59947	63277	25413	68499
FBgn0284243	betaTub56D	1869	20511	20115	8652	8549	23890	17252	10623	12507	39678	42828	26440	20367	11830	9276	12203	13295	35861	45618	9986	15278	30681	19686	7623	9992	23957	14515	8023	6677	11578	7032	13610	20959	4604	18976	8976	10763	18584	9042	16992	32883	12541	18984	11498	5911	5224	13891	5566
FBgn0267910	lncRNA:CR34335	361	17593	25910	8165	9405	22660	20910	14677	10466	39600	17239	14328	14635	9003	5374	9365	7663	19218	17330	5998	12399	42471	33980	10599	15533	21759	12517	9577	8186	18396	10760	13144	21788	8415	18809	16949	6472	11476	10595	11414	31223	12510	23390	9640	10300	9907	11243	9961
FBgn0013325	RpL11	1017	14970	15844	6635	7131	21322	13764	7873	9166	39427	33394	19403	18662	9036	6489	9380	9860	25399	27342	6256	11466	29873	22051	7362	7769	19638	12470	7408	6684	7898	5640	10748	20303	3557	15580	6665	7331	12882	6577	10936	25184	9715	16620	8067	4641	4482	9474	5539
FBgn0003863	alphaTry	860	18465	19139	24607	24654	19355	13398	30223	31260	38766	31407	15749	20830	28282	19161	34041	31987	31039	36981	32208	53679	21370	16043	16489	17671	10398	6241	12366	11703	31321	23835	12973	13853	10537	10796	25755	28742	14893	25302	15477	40563	9334	24343	8744	21679	19260	11136	16161
FBgn0004828	His3.3B	2552	26271	28980	21406	22959	30640	22934	31824	27838	38085	34110	37357	21748	23507	16165	22062	20964	30372	34029	17196	38371	41963	41902	24290	38932	37778	22427	14553	12100	34929	24395	25197	21655	17093	24223	36140	19288	23884	19420	24402	42273	19495	25842	17917	17329	18818	26897	24465
FBgn0000116	Argk	3504	22114	24726	54190	59009	24895	20681	58209	81067	38060	34810	22950	19587	79326	60154	74223	66689	34542	41891	68871	113784	29242	23406	49621	46315	22833	14495	45344	36967	59403	43051	13196	18175	26792	18010	45740	51073	20912	51725	17731	39745	12399	21236	12664	35204	33805	14165	39548
FBgn0037728	p23	1120	10893	13461	4947	4909	17403	10679	6558	6533	37739	24290	15380	11023	5786	4476	5979	5852	14531	18629	4190	8854	24030	22388	6050	7827	17547	10801	3719	3297	7925	5466	7693	20153	3534	13131	6485	5253	7922	4438	7414	19048	6650	10967	7017	3979	3847	9157	4684
FBgn0039300	RpS27	729	14891	17862	5820	6089	19244	14405	7201	7589	37080	22177	18839	19358	8066	5358	8728	8096	24346	20882	4541	9532	26055	24957	8393	10703	16343	9254	5954	5868	9473	6888	14358	16655	3956	13379	9005	6074	16434	6083	15411	27410	14606	18888	14623	5844	6361	17065	8253
FBgn0040793	CG7630	417	35949	49310	26319	35732	18135	12285	12029	11646	37072	41978	57750	24151	20739	12080	16353	12613	52389	52799	15682	24819	50866	43422	25507	67460	56256	72424	44446	26827	23589	18420	29723	71681	14571	56242	20568	17272	38906	16504	30985	32378	23883	24933	28836	23481	22828	42001	21393
FBgn0037686	RpL34b	927	17643	17038	7729	7664	21607	16971	9841	9914	36920	25470	18530	17910	8987	6144	9295	8960	25957	23408	5503	11061	28635	19314	8351	9673	13379	8554	7461	6025	9132	6643	11243	18361	4742	15978	7556	7230	15075	7740	12794	28300	11090	16445	10441	5613	4709	10065	6178
FBgn0003884	alphaTub84B	1752	25788	27509	32174	30113	30306	22297	37609	48790	36323	49569	34177	23485	37000	29978	39245	39342	40603	56748	33203	57963	41542	24859	31395	34295	30150	18396	24295	19883	38163	26557	19184	24269	18351	24673	32050	33244	22574	29532	21105	40472	16353	26688	15236	20838	18777	17809	21854
FBgn0039359	RpL27	987	15071	16539	7152	6863	18872	14998	8144	9325	36055	22895	18242	15914	8409	6110	9133	8963	22039	21449	5468	10863	25736	19014	8546	11119	12451	6920	7288	6479	10349	6661	13902	15333	4374	13959	7933	6335	16263	7823	13994	26578	13372	17130	11434	5647	5113	13048	7233
FBgn0033816	CG4679	2159	66019	75888	5949	6377	28607	31932	13017	8231	35625	70107	20773	76360	7651	3157	8186	11587	14411	12739	7855	10509	64885	17366	4235	9186	184924	40250	51724	24659	10220	12184	37996	35826	4829	127505	11066	3770	60983	3546	49359	14320	52587	17730	167903	113670	28670	219349	18075
FBgn0020910	RpL3	2231	24820	24948	16023	14982	29266	20662	16131	21302	35600	46581	30969	21509	19266	16401	21459	24472	46859	60784	17784	25747	27879	17223	13762	15400	15723	9262	14255	12382	14946	10000	16432	20832	7457	22022	11937	16288	21962	12358	19594	41317	14844	23598	13449	8204	7281	15847	8157
FBgn0038294	Mf	5296	26760	30045	71338	82941	28314	26817	100873	108966	35538	29397	31241	22588	95287	64660	85770	74126	40000	42674	81158	158596	37769	34464	78448	96668	29219	16500	59595	50844	98901	74478	25927	14211	49071	18572	93694	58301	30624	64717	30401	49164	21449	26592	23114	62998	64280	31208	74138
FBgn0004362	HmgD	1965	16997	17372	1215	1229	17005	14771	1868	1553	35375	19025	22620	17711	1555	847	1483	2201	21714	16547	844	2086	28129	24502	1545	3537	18783	10286	1169	982	5215	1712	17577	13818	1243	14110	4885	1970	18385	1547	18666	27465	16282	16477	17312	1385	1323	22017	1489
FBgn0013672	mt:ATPase6	675	19757	13660	18530	21844	35281	20067	23106	27595	34499	53952	36688	12521	14146	20855	21861	25123	19989	41188	34794	36365	40795	51358	52	1868	45474	30392	26074	22751	19756	23644	14231	69988	15351	44932	42698	43821	15441	40783	10691	74103	4024	580	1719	91	167	1858	30023
FBgn0083987	snRNA:U11	275	7623	5817	1415	3113	5880	6409	7677	2871	34486	6897	3320	8934	2576	768	2655	2160	6536	3352	1146	3475	22999	6455	3119	5711	4802	1910	1581	922	3403	2290	3189	3906	1407	3301	1819	1102	2536	2917	2548	12305	2113	11943	2260	3262	1788	2342	1825
FBgn0034968	RpL12	1154	18237	20778	9026	9424	21030	18325	11793	11534	33686	25822	22713	19177	12005	8542	12455	12215	28457	28044	7757	14116	29081	24055	11107	14999	19459	11300	11772	10858	15060	9420	19075	18134	6220	16259	10512	8856	23606	10183	19591	34033	18620	23098	16526	8145	7384	16748	10892
FBgn0011284	RpS4	1449	23097	20564	10254	11070	24764	18228	12959	14761	33539	39017	25433	26486	14461	10739	14172	16030	33483	39404	10775	17485	28108	17443	10549	11276	17991	11044	11837	10150	12756	8184	15235	19591	5293	18205	9700	10763	19064	10399	15797	33832	12852	22721	10331	7711	6421	11868	7768
FBgn0019624	COX5A	796	15522	17766	16378	22322	17272	15501	26855	26156	33366	20289	15392	17522	26226	14954	22412	17998	21337	20502	19567	41362	28377	22228	21662	24398	14267	7746	12367	9792	24483	17764	10800	12745	10696	10718	20251	12270	12809	15843	11884	22299	9585	15661	9629	18929	17233	11421	16398
FBgn0267385	PyK	2242	15373	17218	17976	19597	19256	15121	22310	26106	32748	27770	17570	15107	25099	18112	23505	22267	23964	32735	22772	38574	24402	17017	17554	17814	15065	9185	16878	13210	18277	13611	10401	18313	9286	14609	15521	16035	12544	14812	11609	25823	8711	14905	9163	12753	11387	10551	12776
FBgn0026084	cib	1771	19102	19951	5440	6214	17039	16081	9108	6326	32721	17905	27333	16137	6078	3790	5742	5426	19615	17990	3716	8331	25909	23249	6911	11350	11628	6801	3411	3042	13421	8469	17909	12358	5555	13971	12900	6917	20040	6569	20691	30933	17477	17331	18525	5845	6389	24914	8836
FBgn0085799	CR41544	540	26406	45913	14699	12563	42828	34219	15042	16975	32672	38324	42389	109228	39737	19418	25568	26715	69010	50750	22728	41442	34365	28714	16628	39412	41325	37612	22974	17023	25867	16626	36674	30701	10153	19855	22254	20144	24839	20983	19824	49809	36302	22999	38086	22274	17328	18251	29638
FBgn0002593	RpLP1	768	19682	20153	9668	10327	21198	16831	12021	13402	32340	33080	23046	25278	17968	13050	17709	19783	45484	46629	12538	16932	27385	18664	10494	12529	30011	17482	13997	12556	13355	9687	15371	21818	6270	16934	10590	11977	22681	12819	18825	42268	15777	23980	13844	8549	7584	15475	9421
FBgn0010425	epsilonTry	830	11267	13129	6091	8511	14997	10667	10294	10406	32238	17231	10735	10880	10028	5569	10879	8897	16601	17820	9727	18099	17021	14745	6502	7776	10568	5718	4581	3857	14304	9664	9211	9509	4286	7333	12377	5992	8684	7976	10111	19620	6889	11868	6991	6686	6662	7767	8294
FBgn0015222	Fer1HCH	2376	21783	24297	20111	21790	18625	18587	27506	26502	31869	22767	24652	18854	23492	16141	22175	21634	23510	26144	16493	32819	30131	24096	21338	25162	18307	11941	12951	11288	25150	18213	15110	13922	12394	15286	20948	16956	21511	17383	18990	30181	14191	20596	14651	17219	15827	17409	16235
FBgn0035600	Cyt-c1	1521	14807	18679	18535	22871	17328	16452	28558	25266	31707	18181	14317	13260	22608	14982	20510	16943	16305	19487	18380	35911	27338	24225	20289	25866	17936	10131	17645	13196	25375	17635	10678	13391	12537	13046	23345	14156	12691	17564	11159	21121	10460	13232	10618	16373	15522	12624	18201
FBgn0011217	eff	2375	24649	23481	18557	21154	18801	18400	31991	28070	31641	21711	24575	20813	27681	17520	25239	22176	29373	26051	16748	38357	28283	21896	23113	30172	34557	18089	17230	14635	36802	25057	19705	11506	14151	13747	28114	16530	24368	22173	23487	39032	17706	22685	19195	21878	20232	26729	21550
FBgn0025286	RpL31	613	21669	20874	10683	10817	25348	20216	12701	13238	31631	32774	28248	22440	13551	10163	14391	14480	33479	36660	9724	17360	33039	26957	12073	14573	12804	8335	9916	9107	14839	10476	17993	20891	7284	20723	11962	11799	29268	10886	21869	43362	21027	23840	18651	8421	9053	19946	11771
FBgn0026197	lncRNA:noe	1077	19575	21343	46349	49235	22544	18701	61221	64025	31537	20809	17137	15566	53863	38234	55134	46335	23789	25721	45465	85998	31593	26833	48952	62833	26464	14387	59019	48015	55408	43585	14061	16412	29299	16274	50438	46068	20323	54108	16361	43856	15159	16113	12983	34188	37538	12995	51245
FBgn0003941	RpL40	659	17492	16441	8441	8449	18677	16186	11653	11643	31029	23797	18073	16687	10718	7778	10299	11132	23958	27716	7919	13426	24117	15833	8607	10811	11207	6946	7804	6594	11915	8406	13166	13849	5194	13256	9524	9355	17098	8933	14347	28595	12755	16699	11310	6912	6747	12682	7528
FBgn0031453	Bacc	2718	20305	20595	17203	19709	20938	18331	25535	20326	30688	18470	23282	16049	17383	12307	16944	14978	17564	18232	12930	26840	30455	25851	18844	30068	17815	9598	13400	12362	27829	17929	19740	11560	13662	15435	27820	13795	22512	16087	22481	31639	17754	17191	16141	14357	16003	21775	19056
FBgn0001092	Gapdh2	1443	14727	17203	9465	11142	18590	14409	11771	14363	30494	26105	22111	12621	12287	8799	11137	11248	19628	27082	10774	21719	25295	22166	10925	13520	16041	9418	7208	5666	13905	9049	12317	13993	6359	15440	12254	9103	12012	8808	12116	22888	10039	14191	9630	7175	7388	13023	9039
FBgn0029785	RpL35	732	16813	16645	7947	8499	19128	15491	10418	10183	30355	22427	19314	19545	11028	7268	11301	10370	28346	21602	6436	12847	25306	20297	9332	11611	13453	7972	8599	7702	12552	8399	13744	14794	5103	14082	8945	8133	19292	10210	16125	33329	14919	19153	13262	7554	7092	14407	8555
FBgn0264489	CG43897	7911	25902	28376	86065	96970	23271	23838	126894	127060	30349	21669	26081	19230	116462	75836	101850	85830	33859	29912	87557	181556	32272	28131	101875	117707	55763	31460	96034	79942	124966	88416	27199	10508	52121	14552	106828	59735	34376	77390	33694	42806	21599	24502	21517	83578	77395	28748	88031
FBgn0046696	RNaseP:RNA	299	13652	13383	5454	7792	13050	14028	16019	7087	30215	8544	10131	17026	8598	3387	7032	5378	15962	7261	3634	9317	23758	14121	7497	11123	12199	7084	6591	4907	10425	8060	10398	8574	4420	7308	8317	4668	9933	9802	8105	20682	8197	13074	7511	8306	6176	8111	10571
FBgn0040606	CG6503	408	15558	22700	18792	27942	17916	20698	42827	17379	30176	11136	21149	17324	20477	10186	18340	12716	9915	8267	10144	34641	30040	30103	28293	48641	7168	3547	10071	8897	48337	32557	14477	12639	19769	12192	56993	11071	15841	17344	16398	21429	10653	16043	11163	22064	24764	13661	33181
FBgn0003462	Sod1	777	10497	10301	11299	12964	13540	9431	14718	16089	29916	19272	11831	13606	16573	11460	16076	13979	13645	15678	11257	21021	20179	15620	12050	12846	10295	6463	6304	5508	15735	11554	6198	11771	6382	9141	12832	10582	7683	12698	6956	19407	5092	10571	4750	9601	9555	6308	10108
FBgn0020255	Ran	1898	17421	18987	5190	5775	18569	15539	8196	7614	29824	21230	21972	15943	6546	4683	6749	6921	23829	23513	4602	9792	24356	19379	6252	8506	22193	12599	5246	4414	10454	6413	14534	12770	4036	13271	8685	5569	16984	6019	16379	27372	13822	16714	13953	4979	4591	17478	5777
FBgn0031277	CG13947	483	12285	12174	14304	17013	10021	7432	10870	10260	29636	7704	11811	7490	13120	7227	14794	8018	8268	8653	7235	18581	17869	16273	12787	9327	3260	2117	3046	3048	18849	9720	4120	7168	8128	5322	16581	8659	6049	9422	5450	19838	5721	7700	5670	17320	12965	5687	16065
FBgn0029990	CG2233	1480	25615	29158	39096	42489	20472	21038	48204	40974	29379	22915	28546	19353	41562	30380	38473	38318	22365	32271	32066	61488	26751	21301	35541	49048	18034	11342	24675	21646	47815	38643	13666	16711	22461	17957	41667	28790	17747	29259	17242	31394	11029	21319	14917	29215	27959	20295	33018
FBgn0262952	mt:ND4	1341	8572	5425	7941	8795	16536	9571	8877	9293	29316	24706	18284	5577	3756	9716	9576	12058	8753	20219	16227	11446	13053	16961	40	2804	18738	11835	10703	9826	6124	8436	4169	36335	7142	24141	23088	24364	6202	16799	5433	26197	3115	1050	1514	372	597	1657	11127
FBgn0002590	RpS5a	1386	16828	16916	13057	13168	19041	14914	15163	17066	29197	27499	19567	16311	15562	11980	16250	16600	22956	28965	13028	20976	25174	19403	13245	15030	21115	12822	13767	11818	15642	11734	12505	16224	7206	14393	12484	12856	16898	12643	14951	31580	12199	18333	10434	9438	8839	12298	10237
FBgn0011726	tsr	735	12505	13823	3145	3498	13400	12011	4913	4348	29162	15263	12877	13529	4265	2532	4156	3844	15248	14462	2436	5169	24001	22407	4703	6414	9465	6048	2049	1839	7398	4892	10590	13914	3109	12246	7173	4182	11130	4385	10536	22240	10948	14271	10419	4116	4043	13868	4898
FBgn0015521	RpS21	842	11631	13305	4814	5278	14151	11046	7308	6184	28902	19420	12603	17918	6369	4129	7112	6857	18840	18387	3689	7658	23572	16925	6089	7565	15826	7331	4940	4560	7344	5811	10681	17021	3432	12124	6613	4595	15016	5431	12405	23217	11185	16570	9850	4555	4692	9683	6424
FBgn0034967	eEF5	807	12242	13325	7241	7201	15842	12376	8869	8872	28883	22237	18281	13728	8365	6134	8672	8886	17765	19112	6458	11827	24096	21405	8788	10757	17129	11020	7711	6853	11402	7985	12844	19107	4798	14380	9968	7985	15641	9647	13737	25551	12917	15710	11751	6437	6508	14354	8328
FBgn0026169	snoRNA:Psi18S-1820	140	7960	9708	1857	2755	8461	8355	7921	2585	28758	5389	7091	12398	3727	956	3079	2637	9534	3133	1199	4077	21110	11277	3566	5664	13150	5793	2291	1699	4961	3863	8731	7481	1340	4714	3747	504	6405	2404	6965	9551	5485	8698	5766	3609	2315	6308	3592
FBgn0000427	44166	5748	28501	27081	73	49	18904	21797	62	67	28245	30402	48171	19167	66	42	61	4165	43462	47541	104	129	25744	19536	86	4714	17793	10536	73	34	5617	268	21245	14125	1087	18820	4931	2872	32536	45	38552	45095	25183	35633	32460	73	76	45135	65
FBgn0085353	CG34324	1035	34708	33239	47760	66402	22469	31909	132883	78975	28138	15180	28553	30266	77512	41513	68693	55626	43314	29761	44724	93824	22471	12109	63543	71839	6201	3317	20289	18133	73047	61899	33906	7029	43508	13757	73533	45575	28956	55127	31159	67993	29833	37447	33559	77337	59944	34644	52704
FBgn0038834	RpS30	619	11211	12109	5297	5778	14228	11254	7401	6935	28062	17443	13149	14746	8027	5022	8131	7951	19535	16251	4356	8372	20547	15241	5981	7428	16817	10114	6398	5978	8132	5877	9407	16575	3578	11593	7177	5185	12043	7532	10201	23838	9663	13577	8515	4951	4503	9418	6025
FBgn0264695	Mhc	9058	26547	31050	129174	129376	26075	26980	144738	223141	27952	29081	32714	17989	190282	154089	177330	153955	46769	46315	172298	306617	21802	14894	124119	115589	34371	18872	147515	110142	140275	116939	26920	17445	85959	17859	124182	124473	36662	116764	35374	49345	23971	27212	26779	81744	81452	32820	94976
FBgn0028583	lcs	590	9733	10186	18067	25368	9716	7513	26722	26069	27887	12360	9325	8753	26349	16652	27958	21759	13900	12680	19965	29511	16052	12166	22310	22118	8532	5013	8891	8838	29445	21069	5897	7854	8656	6351	13478	15365	8506	24326	7020	19452	6180	9519	4906	17672	20100	5025	18309
FBgn0032049	Bace	1415	14109	15881	14009	13148	18971	12245	15340	20192	27795	25051	14089	12798	16278	12167	19092	16975	29283	33532	21141	38027	16733	13023	10013	12043	6155	3593	5709	5315	19552	14478	12276	9796	5795	9670	16772	15300	15078	12565	17185	39503	8650	17174	9862	10234	9795	10729	10223
FBgn0039778	Jon99Fi	933	11332	12973	5503	6535	11472	10588	7919	7624	27645	16677	9160	8795	6981	5188	9144	7959	12909	15363	5085	9603	17810	13691	6034	4337	6631	4252	3391	3279	11548	7247	7429	10500	3250	8156	9127	6085	10408	5501	9688	21548	4923	10972	5010	4549	4533	6843	5461
FBgn0259682	Jabba	2417	12875	13579	2376	3008	14019	11246	4274	4028	27615	18234	17264	11185	4046	2803	2520	3333	17015	18705	1916	4247	18438	14072	2938	4084	15793	10257	2623	2489	6123	2855	10251	13211	1591	10572	5587	3437	13509	3051	13720	21973	9828	13265	10898	1950	2007	11373	2243
FBgn0028342	ATPsyndelta	3817	15362	15489	11011	16633	15277	13662	19084	18022	27452	15697	14267	14862	15094	8173	11393	9905	16526	16728	12739	29067	20891	15603	12267	13584	7167	3991	5657	4366	16098	10828	8937	8204	7601	8246	12693	8326	9514	9568	8769	18798	7791	13275	7925	11644	10634	10052	8803
FBgn0031830	COX5B	729	10088	14337	9637	13005	13003	11616	14633	13429	27416	13338	12133	13534	12596	7466	10414	8655	12407	12378	10450	23262	24299	24413	13065	16169	6116	3470	4804	4122	18043	13145	10120	10470	8264	9808	18426	7383	10598	8683	10622	16904	9078	11487	9732	9234	10482	9293	13586
FBgn0031066	COX6B	789	13463	15365	14693	19810	15385	13388	21732	22250	27164	15171	12976	12925	20415	11136	17898	13724	17969	16064	15011	33650	19153	16811	18673	20948	9741	5209	9991	8124	23136	16948	9581	9379	10443	9312	18580	11605	11823	17390	10980	22422	8891	13540	10124	15835	15556	11219	15288
FBgn0004177	mts	3102	15178	17923	9112	9957	17513	13964	13071	11850	27129	20355	22176	12102	10861	7204	10381	9759	18012	20342	7633	16781	25911	23418	12459	17050	15338	9114	7404	6516	16280	10685	15177	13910	7388	14885	15506	8238	15812	9608	16028	24372	13306	15240	13818	8316	8591	18625	9991
FBgn0261822	Bsg	11657	24430	26174	25354	30403	20187	21330	44906	34890	26571	17666	24989	17271	33196	21142	27925	24406	21902	21520	24218	50999	32992	28594	31887	48460	26565	14830	24143	20863	48789	34529	22289	11621	21195	15578	46285	22446	23659	25133	23892	38005	17232	22076	18761	29564	30977	30200	33822
FBgn0015218	eIF4E1	2235	23058	24649	10002	10994	21935	19385	15510	13593	26522	22430	31477	18223	11855	7647	11081	11073	27022	26220	7713	19174	29277	25182	13246	17609	23656	12552	6824	6004	20907	12709	21340	11765	7713	14898	19966	9175	25016	9455	25958	36969	18546	24537	21905	10067	10147	29149	11109
FBgn0010357	betaTry	1071	17080	14886	27016	24849	17125	11672	30932	36300	26364	28442	14154	15360	33759	23112	42678	42928	35436	45378	43379	59862	15645	9676	15854	17061	8276	5320	12649	11676	32690	23511	11732	10233	9534	8338	24168	29667	14409	26667	13849	39172	7519	19580	6515	18919	15857	8692	15521
FBgn0051198	CG31198	3019	22974	28017	19393	17592	20219	20075	23349	24592	26054	24254	23653	16675	18481	14530	20794	20141	22052	30594	16006	30047	27762	20696	19217	18868	15297	9478	14440	12096	24119	18734	16667	13066	10415	17203	20737	19614	24085	18294	19878	38854	14675	24782	15564	13655	13228	19853	14600
FBgn0032949	Lamp1	1583	15847	16170	15580	17446	15601	14601	23619	19528	26049	15540	21999	12547	16900	11431	16234	13947	14837	14981	11086	25984	27820	29028	20131	29676	15651	9268	10094	9434	30392	21761	15303	11955	13994	13562	30332	15408	16812	17744	16703	27802	13067	14448	13675	16581	18525	21561	20797
FBgn0011211	blw	2252	24141	27043	45434	49717	25638	21704	48767	76165	25399	39879	30498	19054	72165	55852	64243	62778	45573	64432	79606	120998	24223	16940	38495	35012	21215	11882	43345	31053	42026	30813	17792	15744	23135	18326	36568	40696	22730	34256	21188	39642	15435	24002	14029	26498	25014	17874	26654
FBgn0260441	RpS12	613	8719	10207	3870	3367	13769	9048	4512	5405	25358	22982	11917	12390	5515	4094	6163	6543	16474	20105	3715	6608	17829	13179	4411	5099	19222	11773	4571	4289	4490	3365	6945	16991	2409	10687	4642	4187	8094	4333	6490	19511	6703	11867	5478	2891	2644	6897	3502
FBgn0039777	Jon99Fii	913	12338	12213	7642	6975	10944	11136	8668	9553	25231	18279	10061	10544	9408	7526	10928	10304	12330	19205	9001	13921	15209	10963	6400	4984	10667	6162	6469	5673	10817	6660	7017	10011	3012	8023	8939	8339	9691	7359	8741	21107	5297	11287	5344	5286	4355	6854	5112
FBgn0005585	Calr	1677	13163	16905	13338	13175	14703	12930	16106	16266	24967	18948	16854	12148	15768	11744	16345	14221	19432	21471	11968	23939	19301	15134	15742	16939	9796	5866	10239	9107	18992	13743	10115	14395	8785	12219	17374	13805	13362	16126	11981	22439	9470	14026	10155	10065	9656	12437	12334
FBgn0053113	Rtnl1	4841	12596	13455	11717	12731	14573	12513	16220	17055	24737	17190	17983	10247	14035	10629	13032	11902	14323	17006	10811	22372	21668	23009	12259	15762	14368	9245	9757	8268	19140	12910	11178	11687	8471	11801	17933	13190	13474	12187	13570	23387	9453	13196	10671	8976	9730	13533	11981
FBgn0030086	CCT2	2121	12724	13004	2202	2091	16022	10595	2659	3075	24650	23574	16593	11196	2538	1963	2489	3460	17386	22840	1927	3424	21022	15827	2104	3606	18089	10871	1761	1509	4008	1977	9742	13735	2459	12701	3259	2978	11394	1819	10618	20712	8641	11659	8670	1489	1606	9941	1764
FBgn0038145	Droj2	2373	17613	19362	16996	18271	17953	14720	24254	24198	24478	19355	18943	12958	20916	14287	20125	18568	22426	23149	14865	30456	24997	18755	20327	25787	15951	8612	15695	12568	24745	17696	13535	11358	11120	12303	20858	15228	17088	18217	16845	25157	12975	16120	12764	14155	13604	16076	15765
FBgn0001225	Hsp26	1010	5145	5979	948	945	6776	4914	1337	1555	24362	18764	9190	6364	1325	1152	1786	2290	10336	13076	1141	1730	13226	9882	1147	2370	9945	5981	848	698	2165	1225	6709	13288	1127	10670	2148	1507	5013	1105	5396	9493	6400	5886	5384	860	645	6192	1140
FBgn0033926	Arc1	2371	24118	31174	31261	35617	19064	20716	38913	37343	24275	23662	27780	19714	34723	27082	37805	31303	24198	25875	20015	42570	24562	18784	33993	43057	19135	11586	49054	38602	37856	26957	16525	13095	16098	14910	30657	24077	21981	25985	18694	33336	12792	21032	15775	28177	24407	21032	26445
FBgn0028473	Non1	2276	15896	16318	11977	11470	19135	14045	14870	17389	24115	26797	19723	15273	15394	10961	15424	17048	23185	30319	11240	21364	22469	14881	12946	15083	11902	7250	12005	10721	12560	9794	13467	15191	7012	15655	10608	10831	16627	9405	14532	26519	11787	17482	10795	8829	7853	12594	8944
FBgn0015790	Rab11	1815	12667	14020	7644	7972	13800	10941	11369	9534	24056	15590	16582	10665	8908	5427	8102	7356	13625	14993	5863	14122	20756	16442	9254	12248	8175	5147	5302	4616	11888	8418	9396	9169	5018	10012	10350	6011	10782	6487	10466	17918	8275	11422	9894	6869	6580	12071	6973
FBgn0004507	GlyP	3144	20868	22864	29494	36567	20519	19658	39699	45659	24017	22917	21193	16500	43201	30479	37209	34206	30677	35956	40731	71214	22684	16533	28940	32613	14567	8254	31041	22448	40846	27288	16062	10995	17152	13503	33648	27277	20245	28932	19792	39027	13963	21130	12860	22893	21193	15664	23880
FBgn0015245	Hsp60A	2480	11469	12551	7048	6393	15334	10165	7022	8882	23986	22767	12777	9045	7303	6413	7934	8294	15891	21012	6165	10339	20379	14325	6225	7377	18951	11606	5428	4592	7700	5177	6923	15998	3611	12995	6476	7429	9937	5863	8937	19290	7042	10363	7232	3866	3430	7577	4171
FBgn0002772	Mlc1	1414	10499	13298	16861	25463	12926	10816	28977	32194	23824	13622	10574	11382	37061	20253	27188	21298	17795	14816	25154	52992	14674	13356	20697	22619	9046	5131	17905	13990	29365	23450	7013	8868	15156	6896	24661	16558	8576	18922	8108	16705	6768	8867	7133	20573	20622	8929	21660
FBgn0250848	26-29-p	1872	11917	12528	3124	3133	14872	11770	3731	4097	23625	22000	18835	11121	3599	2987	3703	4897	16958	23604	3043	5175	19244	14108	3300	5382	11987	7530	2056	1616	5250	3009	10899	12913	2210	10937	4334	3958	11434	3210	11199	19759	10235	12395	9851	2429	2335	12754	2458
FBgn0283427	FASN1	8744	28976	31215	87782	83304	22875	25192	93330	110195	23538	28375	33953	18472	102672	89667	96633	93322	38562	47018	78149	137858	25695	17550	77226	87029	29967	19055	83930	77576	79215	61301	31281	14596	41990	18075	67006	77014	42201	69652	42169	68361	25887	36173	27711	50304	53172	35547	57220
FBgn0021906	RFeSP	1118	9933	12649	13855	16974	12583	10653	19342	21110	23534	15441	9886	11176	19830	11529	17468	14257	16313	16978	16831	33966	18594	13562	16559	18285	7624	4267	9733	7740	15862	11431	6364	8321	7342	8591	13545	9435	7809	11571	6953	15617	5762	10003	6084	12164	11404	6457	11693
FBgn0261014	TER94	3457	13389	14812	14349	12591	16613	12527	15156	18602	23441	25343	20161	10755	14204	12311	15477	15133	16450	25747	12587	23275	20900	16331	14101	16702	14138	8752	11017	9103	17128	13529	11856	14923	8330	15028	16097	15083	13612	13300	12986	23462	10494	13731	10416	8986	9126	13610	10507
FBgn0034258	eIF3c	3321	13617	15224	8035	7915	16786	12571	10805	11093	23328	20568	16435	11351	9668	7203	9993	10446	19797	21651	7091	14725	20829	14312	8119	10461	13499	7501	8633	7252	10449	7339	10943	13929	5176	13806	9920	8549	13728	7486	12504	23671	9229	13407	8420	4978	4617	10317	6545
FBgn0004169	up	2530	19752	24429	37605	48356	19766	20233	60231	58746	23316	18789	21801	18151	64731	40058	56525	43518	30030	24790	43121	87435	23472	17351	43767	51600	11605	6126	41193	33715	54920	47580	17105	14710	33500	13570	61105	34797	23596	45573	22036	36682	15703	20482	17851	40520	40052	24113	47320
FBgn0036213	RpL10Ab	960	8808	8848	3994	3604	13387	8314	4881	5235	23266	22066	10109	9763	5259	4075	5642	6183	15794	18702	4109	6424	18014	13220	3961	4135	10121	7290	4176	3578	4425	3254	5245	17815	2029	10284	3608	4175	7220	4422	5891	16635	5320	9381	4138	2727	2311	4930	3264
FBgn0002626	RpL32	796	12853	12327	6252	5920	14750	11924	7703	8459	23201	23884	15267	14759	8304	6558	8537	9583	18364	21221	5799	9888	22126	15987	6526	8240	20110	11792	8907	7728	8349	5763	11323	15622	3569	13408	6913	6537	14691	7587	11267	24267	11175	14597	8771	4860	4287	10170	5997
FBgn0283536	Vha13	943	13656	15786	9318	10660	15490	13633	13973	12784	23194	16028	16913	14596	12263	7951	11447	10260	15438	15825	8316	18169	26238	24136	13983	18353	12567	7227	6236	5704	20718	13677	14324	11837	8237	11303	17963	9462	15809	11635	14970	25505	11783	18603	12491	12698	12866	16994	14335
FBgn0035753	RpL18	788	15861	13531	5789	6768	14134	13652	9492	8957	23159	17111	14488	16205	10084	6061	8898	9381	24895	20700	5686	10695	20989	11874	7099	10019	8363	4143	6944	6191	9552	6005	12405	9611	3626	9784	7946	5562	14559	6484	12834	23212	11021	15622	9627	5874	4866	10248	6268
FBgn0004649	yl	6351	28261	28318	103	78	25402	20105	63	85	23090	30841	36094	14271	80	70	61	5466	35272	36627	106	123	28913	20393	117	4689	37907	23127	74	68	7453	244	32452	15901	1190	21840	6689	3015	39095	110	39685	43555	27737	29373	25406	86	86	34370	48
FBgn0001218	Hsc70-3	3589	22566	24762	24835	24531	18115	18832	32711	30342	23085	22040	29759	15439	30070	23316	30939	28604	33788	33341	23076	45646	23900	18934	28786	34511	21445	12502	20504	17439	37910	28666	21406	13111	17528	14545	33442	25834	27374	27600	27345	39441	17644	22507	21946	18692	18122	27518	25035
FBgn0035032	ATPsynF	615	9080	10301	9148	12392	10535	8621	13328	13784	23038	11253	9444	9568	12731	7585	10960	9160	11718	11346	10074	21910	15019	13974	12396	13740	4979	2694	4626	3942	14906	11517	6821	7937	7119	7239	13240	8048	8798	9414	8249	15211	7083	10024	7041	10121	10066	7950	9998
FBgn0086472	RpS25	857	10923	11419	5952	5613	12716	10437	7452	7822	23021	17818	12586	11642	7668	5409	7989	8008	17352	18349	5255	8639	19476	14004	6164	7610	20898	13583	7495	6450	7753	5801	8960	14211	3194	10133	6798	5924	12541	7482	10308	21562	9180	12659	8328	4252	4069	8230	5799
FBgn0012036	Aldh	2070	9606	11685	22046	23499	11619	9452	22108	26721	22957	16283	10679	9285	25186	19535	27871	24614	15046	18347	20342	36337	14845	12643	21907	25164	10964	6244	16004	13208	26898	21182	6684	10877	13162	9952	23324	20163	8604	20858	7793	17566	6930	9591	6908	15080	14131	6816	17304
FBgn0029133	REG	1830	11216	11690	2877	3409	12222	10437	4832	3810	22867	11845	11656	11253	3142	1900	2797	2816	9661	9688	2078	4925	21974	21819	4126	6251	9404	5498	1976	1706	6741	4178	9050	10457	2699	9216	6339	2996	8601	3195	7975	16053	8431	11478	8156	3618	3809	11428	3540
FBgn0014002	Pdi	2328	17628	20903	26963	25062	19399	15985	26323	31367	22805	30255	22992	12923	24629	20514	25780	25197	25193	37535	22693	42140	21900	17354	25446	25034	15073	8684	14567	12680	27757	20815	10821	16766	14105	15813	25878	23735	13983	19298	12782	29866	9640	17867	10344	15047	14732	12724	17551
FBgn0037249	eIF3a	3892	15419	16869	9769	8925	18511	13474	11140	13141	22801	23736	19251	11531	10444	8216	10950	11937	20808	26119	8383	16183	19417	14432	10201	12365	13466	8209	9581	8070	12267	8127	13076	13917	5888	15354	10430	9130	14745	8804	13999	25478	11129	16067	10380	6297	6018	12742	7384
FBgn0086904	Nacalpha	1097	10852	11061	4510	4831	12860	9543	5945	6587	22664	19083	11315	9988	5599	4326	5960	6799	15333	18231	4471	7662	16949	10520	4946	6008	11356	6799	4766	4046	6165	4115	7038	12321	2383	9676	4396	4935	9367	4938	8166	18182	6950	10453	6187	3439	3036	7158	3534
FBgn0033446	CG1648	1443	8371	9095	9497	10116	12617	9984	14721	18081	22636	15843	9213	10509	14105	10437	11771	10243	12320	15058	8194	14213	16897	11058	8605	8915	13673	8706	9669	9135	9787	5834	6071	9303	2773	6637	8052	9118	8830	10634	7973	22102	4831	9692	3754	5814	5057	4177	6284
FBgn0015288	RpL22	1100	19242	17385	8628	8705	18857	16110	10357	12447	22612	24900	20181	20195	11172	8911	11683	12803	23688	29637	9503	15113	20822	13754	10052	12936	5502	3190	7381	6614	12253	7490	14606	13261	5659	13347	10130	9707	17427	9244	14010	29419	12313	20584	10140	7346	7193	14885	6563
FBgn0036030	Prps	2361	11589	13240	11060	11459	14105	10608	13827	12216	22499	15884	15977	9610	10259	7145	10018	10310	11322	14627	7947	17016	19790	17575	10683	14643	17011	10811	7321	5805	12053	7897	9595	8905	5579	10690	11952	6090	9450	6055	9177	15290	8430	9454	8274	7917	7127	11379	6859
FBgn0250814	UQCR-C2	1686	9777	11037	15354	18066	11495	9201	19168	23956	22368	15978	8808	10559	21956	15332	20501	17114	14299	17035	20465	33686	15029	9639	13711	13966	11603	6385	14177	10477	13679	10120	4961	8239	6972	6732	11363	11221	6602	11814	5598	11783	4579	8300	4339	10124	9053	4512	9956
FBgn0001105	Gbeta13F	5605	12830	13978	8662	9394	13770	12016	11936	11353	22036	13132	15356	9226	9840	6764	9350	9025	11801	13076	7073	15020	24697	17521	9876	15335	20333	11641	9852	8446	14775	9647	12553	10598	6869	11410	15626	8422	13303	9014	13582	19458	11518	10471	11160	7417	8318	16074	9520
FBgn0250753	kra	2866	15450	16558	10262	10538	16163	13931	14130	14876	21949	19817	22322	12783	12388	9350	12163	11609	17836	22192	9010	18686	21037	18028	13601	17077	19699	11400	10899	9422	17617	12226	15088	12681	7709	13219	16561	11574	17274	11764	17507	26143	13498	17060	13901	9344	9879	19515	12342
FBgn0040309	Jafrac1	1464	11491	13060	4129	4526	12581	11291	5372	5229	21791	17723	17461	9463	4583	3252	4723	5014	16223	19307	3788	7950	16524	11993	4922	6492	12131	6874	2431	2036	6590	4001	10209	9307	2903	9378	5548	4037	10843	3514	10940	17271	9068	10327	9448	3114	3099	12183	3606
FBgn0041094	scyl	3124	28482	25165	27614	33980	18679	19570	54645	36757	21731	15016	28063	16716	38024	23194	32042	27516	21967	19193	24277	56321	28600	22733	36154	50794	36739	20171	29353	26636	57346	38181	26673	8992	23431	11941	50531	22191	26822	26681	27387	42701	18387	20914	20960	41902	41282	38524	36207
FBgn0065098	RNaseMRP:RNA	382	11449	13110	5373	5881	14465	11474	6935	6936	21466	16340	9729	13470	7173	4825	6932	5853	14922	11218	3568	6768	26796	20152	6115	8149	41430	26602	10401	9401	8518	5668	9843	31710	4124	14854	6538	6917	13511	18958	9562	30819	10755	21471	7703	6834	6243	8076	8645
FBgn0004868	Gdi	2501	10318	12648	7683	8132	12749	9828	10058	10564	21317	18678	13737	9482	8966	6830	8828	8760	13437	19249	7433	14480	18519	15873	8968	11702	9349	5775	5014	4230	10983	7879	7834	13099	5413	11190	10295	7716	8706	7215	8489	16360	6583	10854	6354	5897	6102	9442	7190
FBgn0283471	wupA	1978	9837	12319	18627	23148	13890	10457	26681	30278	21004	14649	12491	9384	28041	18023	24509	19822	15636	15302	21627	44572	13762	13793	22892	25373	7638	4198	16932	13905	26990	22387	7605	12050	14799	9053	27136	19176	9806	21861	9229	18837	7023	9396	7501	17528	18158	9809	21509
FBgn0030098	CG12057	892	8158	9844	4640	4585	9352	7867	5133	5547	20972	13393	7706	7092	4468	3541	5780	4895	11536	13978	4787	7633	16329	12026	3895	4140	5238	3404	2514	2266	3742	3376	4322	7398	1307	6248	2631	2737	8585	2823	7332	14156	4166	6977	3924	1982	2461	4006	2985
FBgn0031808	Nepl5	2154	12287	11222	9414	9627	22478	24406	21995	7922	20914	7996	10807	8902	4117	2291	6028	3134	5707	8418	1462	3053	31746	38642	20012	28675	67091	54310	21252	18997	7126	3292	7287	12696	2640	11078	6987	5136	10939	5119	13757	20999	7872	8548	14445	10425	6721	16051	4363
FBgn0283521	lola	25208	24290	24720	16432	17198	19703	17671	22648	22145	20635	21135	29324	12848	18857	13688	18310	18243	26963	29428	14741	31069	26140	20081	18466	26197	46581	28324	21879	18932	27610	19429	25271	11171	11616	14988	26526	14832	32438	15023	34529	36809	22897	21505	24098	12520	12226	31106	15790
FBgn0002921	Atpalpha	6680	30086	30862	89120	94972	21666	23490	124998	121623	20629	19732	38130	16810	110064	75515	99651	88043	35601	34196	89427	181889	23851	19327	106929	126799	37248	22088	92535	78155	137831	96464	38411	9560	62782	14470	119924	75167	46948	82553	46701	55555	32950	30678	34006	83298	85493	46929	89183
FBgn0045823	vsg	2273	25115	22564	22972	26277	15513	16723	37913	30418	20562	16763	20224	16070	29222	18292	28483	25442	31167	24611	19281	38036	17959	11292	23545	28958	12975	10426	16400	13519	30911	23900	16995	8946	16947	10894	28794	21882	22859	21829	21561	39449	16445	22667	20087	26791	21669	22721	20986
FBgn0003721	Tm1	9463	15329	17021	13183	15365	13460	12848	18468	20437	20407	15735	18107	10821	18849	13012	16914	14859	18630	18454	14324	27945	17344	12948	15104	18001	16135	9496	17221	13590	20801	15247	14090	10164	10086	9874	18681	13583	17551	15217	17539	23351	14377	14852	15945	11298	11392	20189	12696
FBgn0033212	LRR	7222	41020	55316	9528	8885	27207	22248	13979	14126	20398	89844	18016	14097	10159	6036	11497	17248	12690	17793	8513	16676	32128	7788	6103	9458	84879	56030	69794	31915	7912	7881	8830	23121	4212	29249	6775	4625	12047	3362	10660	6544	11671	5578	31528	26685	7687	42181	5410
FBgn0267727	Pen	2577	13555	12893	28756	25312	12690	10555	35771	40749	20387	20078	19148	10734	32362	25884	34328	33500	18287	24477	26888	48255	20431	14727	25207	29154	16988	10417	26108	20996	34273	26949	11593	9767	16429	10359	28463	25582	13639	29835	14741	20814	9846	13312	11060	18443	17541	14709	19092
FBgn0038271	UQCR-C1	1632	9731	10657	15920	16912	12473	9683	18439	23853	20335	18846	9932	10059	23475	16844	21518	18926	17765	21855	21043	32114	15461	10628	13856	14007	10735	6553	16177	12364	13990	10102	5428	11167	6811	8408	11872	13710	7347	13919	6039	14996	4802	8654	4788	10555	9080	5335	9838
FBgn0037328	RpL35A	621	11233	10810	5394	5381	13882	9816	5795	7283	20326	21661	12316	10535	7887	5927	8387	9397	21196	25676	6595	8801	17197	11755	5269	6052	9953	6052	5295	5019	6701	4362	7410	10850	3097	10467	5000	5287	12000	5238	9140	22029	7722	10942	6775	3689	3255	6800	4016
FBgn0264922	smt3	743	11465	12328	3475	3905	11445	10067	6238	5115	20267	12904	16437	13048	4926	3413	4844	4857	16043	13598	3334	6890	17881	17018	5147	6766	14668	8292	2776	2331	8280	4878	11513	8299	3317	8229	8050	3511	12139	4220	12337	19027	10824	12186	10744	4087	4475	15509	4878
FBgn0013770	Cp1	2066	12576	11270	11472	11588	12078	9719	14005	14578	20224	18954	17256	11464	14129	9888	14140	14176	16954	19609	11049	20418	18058	13384	11023	12350	14486	8894	8360	7096	12320	9364	8938	9815	5651	8769	10476	10872	11180	10996	10094	19182	8322	11524	8131	7846	7928	10476	8921
FBgn0030608	Lsd-2	4598	21209	20900	12383	13831	16626	16753	17733	15808	20100	15939	27386	11286	12787	9126	13066	12617	21446	23110	9359	21706	19991	14594	15418	20579	12401	6809	10920	9725	21195	14024	19085	7818	9514	11522	19730	11635	22543	12267	24803	32889	16115	18979	19255	10631	11782	25691	12438
FBgn0015024	CkIalpha	3369	18621	21638	12330	14582	16298	17508	20746	15442	20098	14395	21795	11794	13251	8781	11883	10964	16345	17987	10030	22266	27451	24316	15984	26490	26421	11154	12727	10589	24608	15767	18939	10547	12089	14016	23365	10556	19018	14556	19785	26819	16368	16216	16994	13174	13636	26830	16828
FBgn0000044	Act57B	1724	20321	19876	32051	37272	19956	19088	47559	57101	20067	19827	21964	16478	43963	31114	42189	36949	26546	31048	37592	69867	17551	12990	35534	35643	14512	8112	23816	20210	46872	34352	17068	9253	19455	12204	36884	33708	23590	33008	21214	42646	16779	22613	17706	31430	27537	21703	29323
FBgn0002868	MtnA	700	7634	7919	24538	23677	10049	7134	27250	31784	20037	14431	11624	11229	33809	24371	42830	32646	13790	11573	20588	42086	15759	15462	32994	36203	8177	4974	7307	6584	41741	32286	9950	11784	17850	10179	34358	21002	15715	31353	13747	18995	9901	11463	6966	21533	21084	6000	26119
FBgn0034753	CG2852	1177	8756	8793	4108	4044	10633	7819	4772	5285	19951	16737	11816	9890	5102	3772	5101	5167	13692	16004	3856	7061	14907	11438	4072	4941	9721	6246	2966	2503	6018	4156	6004	11044	2450	8026	4441	4398	7648	4874	7039	14826	5951	9067	6174	3248	2893	7146	3297
FBgn0011661	Moe	4558	19125	22110	13795	15300	16895	16807	19398	18899	19897	18653	26267	12733	17524	11795	17000	16030	24233	25814	13114	27690	21864	16877	17496	21543	20360	11695	13738	12193	22843	14878	18943	9902	10228	13806	21045	13672	22675	15337	22209	32677	17533	19703	18135	11642	11469	23515	14514
FBgn0022959	yps	2677	15412	15203	14524	14931	14883	12559	20768	20614	19772	17391	18716	13747	18745	12864	18402	16580	20825	19958	12464	25185	18447	15028	14694	18885	15553	8863	12860	10971	21656	14854	13754	7961	8983	10396	18413	11757	15543	12708	13836	24536	11624	15248	11335	12713	11750	15767	13182
FBgn0010348	Arf79F	2442	11713	13229	8752	9148	11199	10735	12309	10910	19707	13470	16030	9762	10503	7150	10418	9396	13602	14752	7267	15933	17259	14861	11033	13404	12287	7248	7374	6016	14487	10543	10278	8805	6392	9269	12903	9147	12487	8858	11700	20424	9647	11154	10689	8392	8075	15829	9504
FBgn0263598	Vha68-2	2759	17038	16884	14683	15041	15982	14337	20205	20116	19691	20726	20033	13512	18006	13947	17573	17889	21837	28920	15402	28132	18302	13460	15394	17276	11261	6883	10638	8777	18923	13649	12847	9380	8403	12083	15522	15828	16137	13364	14752	30417	10399	16917	11132	12857	11120	15014	11903
FBgn0020279	lig	6258	17891	17312	10938	10464	15482	12930	13194	13462	19612	17287	21085	10413	11589	8966	11649	12147	21005	21679	9117	17590	18802	13110	10886	13013	17752	10112	9804	8576	15414	9181	15633	7833	6165	10966	12628	9552	19707	8854	18721	25752	14766	15685	15239	7565	7004	18561	6795
FBgn0032138	CG4364	2124	9583	11057	4100	4739	12703	8980	6201	5721	19504	15365	12135	9721	5604	3519	5192	5491	13201	14607	3607	7642	15866	11266	5220	6939	9309	5412	5056	4078	6161	4339	8610	10868	2868	9380	5286	3686	8383	4298	7700	16325	6899	10775	6105	3614	3031	6962	3943
FBgn0026250	eIF1A	1720	10809	11455	10964	12372	11182	9929	16904	14951	19499	12539	13264	10409	13875	9049	14262	12028	14504	13228	9500	20051	16220	13065	13032	17303	11837	6917	10797	9210	17241	13475	10237	8587	8476	8304	16303	9832	11313	13448	11324	19621	9621	11137	9504	10609	10513	11173	12996
FBgn0014391	sun	450	9283	9724	5526	7942	10781	8820	9295	8674	19498	10913	9554	10714	9034	5053	7262	6037	10062	10034	6114	13146	21203	24249	7952	9959	5944	3653	3183	2546	13625	9535	8343	9513	5269	8007	12539	5416	10379	8123	8525	18811	8860	11222	8546	8546	9745	11592	9130
FBgn0001149	GstD1	843	8590	8272	6042	6928	9773	7602	7936	8407	19468	17553	10672	10311	7990	5805	7992	8144	12934	15516	6217	9914	15670	10115	5617	6206	8074	5353	3589	3067	7586	4909	5898	10413	2957	7636	5796	5991	7174	6255	6569	15228	5043	9022	5237	5486	4620	5999	4687
FBgn0039925	Kif3C	4376	20410	23903	4022	3315	13961	15851	7765	4163	19464	24936	7343	13060	2680	1194	3400	4214	4685	4767	6851	4920	30718	22587	6120	11186	50657	18364	20355	10268	5072	4047	6491	17348	2612	41711	4394	3882	16195	4095	15814	15978	9073	9858	31250	20194	8187	34548	4236
FBgn0086710	RpL30	804	9165	9468	3271	3570	11158	9274	4651	4620	19323	14561	8968	11116	4901	3128	4977	4940	14215	12887	2706	5138	16657	10541	3745	4993	12262	6926	4369	3800	4429	3209	6413	13126	2171	9974	3692	3472	8772	4412	7180	19995	7178	10093	6355	2837	2482	6213	3044
FBgn0026409	Mpcp2	1823	15557	17493	24805	24516	19465	14324	26717	35340	19323	26536	21542	12353	26741	22152	28065	28480	22998	33351	25712	47406	20055	15075	22637	23035	12966	7455	17170	14554	26825	20391	13111	11534	12919	14004	24305	22877	15044	19174	14364	29087	10055	17676	9910	15401	15358	13392	16587
FBgn0264078	Flo2	5053	51491	72660	30849	48105	71849	50634	30233	18248	19314	40197	77024	26514	14607	10173	10046	8002	64542	64887	13611	15179	56579	43216	26847	87572	90700	114168	69433	39669	19720	15130	39283	91605	15543	62997	19276	25064	54510	16398	40763	31452	30601	37009	36829	26993	24179	49686	24537
FBgn0085813	18SrRNA-Psi:CR41602	1975	10976	11156	7200	5348	12715	9578	5146	8475	19294	14300	11890	20850	13742	9431	10600	12943	14819	22885	14344	12029	10346	9878	5595	10410	22464	28424	18233	14788	9283	6473	9457	8252	3249	4139	7376	9555	6875	8770	6379	15465	8265	7497	8246	5774	4746	5159	6826
FBgn0036809	CG12477	1325	25941	47932	14089	27756	39989	27582	13117	9182	19266	26298	45310	7675	7344	5185	5499	3963	35851	34721	6500	5588	31273	25109	15506	52686	35557	67163	36342	22187	9859	8045	13577	69300	9812	42829	10745	9529	17585	4935	14201	7523	11461	10005	14141	8441	8023	16273	7034
FBgn0284248	Cyt-c-p	681	8724	8826	9578	12444	10601	8684	14552	17038	19190	14233	7973	8962	17218	10514	15036	12791	15406	16730	14398	25600	13966	10749	10527	10743	6991	4025	8265	6429	13534	10563	5106	9996	6049	7620	11177	9575	7244	11421	6671	17570	5280	8969	4795	8995	8936	5523	9212
FBgn0014455	Ahcy	2119	7364	9386	2593	2635	10474	7269	3074	2938	19100	15368	9447	7936	2361	1947	2720	3079	9795	12868	2058	3741	17122	12982	2869	3775	5187	3027	1531	1207	4104	2350	5941	10200	1520	8414	3501	2054	6429	1573	6517	11016	5783	9457	5383	1957	1783	5690	1643
FBgn0005666	bt	28019	19335	21839	144328	152458	13264	16170	200137	221063	18912	10890	24584	10778	202540	140163	178740	158689	24201	14739	156859	339664	18442	15904	186186	207333	54490	31200	219110	188224	215865	160836	44226	6330	108223	8392	201533	111406	59015	136106	65472	37545	38107	20364	42084	130723	132181	58572	161054
FBgn0000405	CycB	3047	20843	20819	1098	892	17051	14247	1192	1456	18724	19377	19824	9562	1044	842	1097	3801	22719	27560	834	1466	20404	14992	833	4275	33831	18158	1123	887	5489	1052	17152	9844	1131	11453	4938	2723	22344	1050	23826	25591	15700	16273	15887	714	646	20287	915
FBgn0261836	Msp300	69810	18801	20110	137616	128652	13639	15554	181958	194161	18718	13053	23856	12215	191272	137702	176947	162048	23159	16520	145986	292965	21090	17126	173675	197141	49316	30393	225576	203039	201231	146034	43507	10722	91585	10469	181696	103983	61841	122594	66646	38383	36197	22098	38811	116446	113818	56359	136398
FBgn0021872	Xbp1	2142	10412	11290	13210	14453	11013	9544	17411	17349	18683	14282	10077	8968	15906	11116	15923	14255	12176	15052	11726	22291	15261	10847	13666	15925	9963	5743	13626	10730	14867	11117	7117	8349	6683	7881	11531	11661	8959	12087	8184	16638	6183	9620	6020	9991	8621	6949	10375
FBgn0004403	RpS14a	877	6838	8295	4229	4175	9657	6650	5136	5530	18640	16618	10336	9285	5920	4472	6397	6744	12213	14321	3981	7250	14937	11035	4797	5639	16416	10206	5944	5216	5192	3977	7107	12634	2247	9205	4109	4548	7650	4882	6911	16250	6694	10682	5624	3373	3112	6404	3903
FBgn0040827	CG13315	618	8812	8295	12201	15635	8439	8874	26343	16542	18425	7726	6895	8513	15714	7288	14974	10664	9080	5012	6499	21909	15398	12162	14636	20582	5539	3148	7426	6634	17603	14055	5279	6138	7294	4404	15378	8568	5188	12681	5364	15903	4213	7929	4553	13677	13434	5468	16004
FBgn0016120	ATPsynD	950	9728	10432	9356	12876	9697	9183	15036	15357	18403	11829	9226	10465	16094	9487	13896	11905	14818	15283	12736	23998	12381	9400	10484	11405	4060	2376	6165	4929	12306	9100	5843	6723	5760	5955	10410	7750	7277	9840	6460	13117	5433	8253	5649	9409	8830	6967	8681
FBgn0039735	Nph	818	6327	8043	875	870	9760	6653	1373	1174	18381	10354	8538	7987	1087	735	1089	1314	7555	8278	760	1591	13205	12545	1162	2068	8088	4828	670	600	2433	1157	6467	9649	874	7093	2121	1032	7365	970	6634	12286	6374	8094	5614	1003	1044	7313	1243
FBgn0014020	Rho1	2385	13223	15065	13659	13278	12221	11588	19355	16574	18312	13333	17821	12113	17509	11236	15926	14351	15107	15974	10731	23691	20195	16110	16600	20759	11614	6970	13284	11410	18243	13615	15006	11012	11970	10464	19722	13145	14410	13562	12879	21516	11159	14007	12257	13629	11951	17083	15335
FBgn0015010	Ag5r	1760	10942	13637	8525	10184	11803	10802	12375	10234	18167	10682	10317	9359	9013	5127	8726	6682	10578	10538	6510	15349	22426	22278	12951	14326	5015	2778	4064	3847	19941	12656	11043	11394	8974	11287	18685	9508	11751	13119	10605	27878	9971	14909	9538	11756	11679	12083	12930
FBgn0027338	Kap-alpha3	2867	11617	12460	7937	8139	13134	10095	10602	11144	18047	15275	14051	8296	9075	6409	9088	8693	12963	16961	7162	14871	15659	12142	8958	10758	11798	6294	5902	5252	11228	7657	8811	8743	5023	8888	9536	7069	10102	6511	9944	17301	7287	10913	7835	6019	6042	10478	7094
FBgn0266410	CG45050	8254	21338	21972	18108	21015	16497	16673	26977	24476	18010	13453	25728	10514	20533	14287	20140	18188	21091	19413	16921	35740	20821	16277	21535	31931	24440	13848	17514	15179	29810	20213	20506	6934	14790	10670	28288	16433	24367	18161	26182	29416	18017	16441	20527	17009	16827	28811	21552
FBgn0001091	Gapdh1	1480	10885	13128	15845	22387	12033	9859	19341	28886	17953	18390	11160	8775	26245	17975	22010	19620	19549	23156	27632	43749	14987	10383	13853	15000	10542	7594	17140	11293	15223	11133	6050	9868	7783	8545	11966	14435	7211	14673	7111	13686	5009	8454	5259	10921	10694	5851	11097
FBgn0027932	Akap200	3972	16475	17674	11385	12809	12817	13200	17734	15907	17950	12940	19886	10616	14237	9866	11383	11322	19532	19359	8478	18399	16952	11849	12386	16338	12114	7245	8970	7851	18053	11662	15968	6569	7622	9022	16676	10472	19783	10782	19684	25416	14576	15619	16038	9470	9415	19724	10165
FBgn0259789	zld	10605	52864	76617	32644	47496	71313	47263	22960	18154	17943	56849	84669	22231	14987	10666	10120	9537	70736	84645	15329	13953	48494	35415	29178	77818	103385	112484	64489	37034	19912	12796	38814	51698	16987	70915	19978	16405	46169	7504	42782	23241	27769	28601	32733	22267	21736	49908	18022
FBgn0259937	Nop60B	3412	10721	12498	800	786	12575	9261	1049	1034	17801	14950	13262	8098	1023	653	879	1893	14351	15392	606	1251	17938	13785	873	2471	9949	5538	727	572	2915	841	9622	10122	839	10284	2520	1329	11301	980	11320	17132	9077	10529	9496	717	605	11646	801
FBgn0004183	snRNA:U1:82Eb	164	4455	5483	150	133	5164	5930	525	126	17778	3926	5627	663	257	116	179	333	3747	4981	389	498	10136	5991	130	266	821	4391	787	465	255	101	292	1792	119	2721	216	113	271	38	191	455	193	407	184	22	20	215	20
FBgn0035770	pst	2626	12633	15001	12920	12289	13609	10824	14782	15912	17765	16778	14975	10024	13041	9914	13814	13566	14664	19706	10894	20932	17895	14730	13015	14363	13758	8536	9795	8412	14940	11222	9724	11997	6712	12001	14470	12426	14112	12505	11887	21788	8126	14269	8383	8777	8782	10827	10639
FBgn0263006	SERCA	8264	27219	28200	132671	146173	19981	23563	179686	238692	17682	19887	30164	17741	209929	156542	185999	166749	41072	42690	185296	319875	19576	14345	136933	147865	25449	14352	133480	107623	179106	129386	30623	9053	82955	13604	142466	126007	41462	127518	40225	50329	29020	30423	28766	120827	111490	36727	127438
FBgn0034237	eIF3b	2682	11775	11967	7452	6884	12887	10241	8645	9868	17598	18871	14517	9663	8148	6827	8538	9222	15307	20219	6397	11676	16096	11225	7210	9031	10268	5798	7430	6188	9435	6603	10281	10727	4327	11499	7810	7661	13350	7318	11908	20557	10575	12093	9004	4966	4396	10005	5602
FBgn0001197	His2Av	1224	9551	9584	1505	1617	9765	7885	2304	2115	17580	10621	11965	8628	1977	1256	1805	2289	11680	11316	1232	2606	13680	11296	1610	2945	9064	5128	1281	1080	3931	1688	9003	5985	1188	6503	3147	1648	8858	1321	9736	13949	7930	9103	8050	1430	1445	10819	1387
FBgn0034398	CG15098	953	8806	8583	7271	7909	9871	7528	10616	10724	17322	12609	10032	8093	8609	5898	7942	8055	8496	12334	6854	13027	12279	10092	6937	9022	5868	3675	4389	3744	8581	6008	5410	6873	3683	6002	6613	6434	6199	6956	5217	11949	4278	7866	3787	6096	5440	5439	6171
FBgn0037135	CG7414	2827	8391	9673	13918	12460	12320	7860	14411	18183	17256	16000	10755	7375	13942	11754	14722	14095	11239	16181	12015	21580	13509	10316	13217	14773	6556	3874	11480	9073	14335	10667	5986	8922	7740	9201	12639	12667	6799	10141	6454	12290	5737	8294	4944	7546	7345	5762	8617
FBgn0016119	ATPsynCF6	704	6183	8427	6253	8216	7504	6717	9821	9014	17198	8129	6595	6787	8666	4747	7989	5881	9499	7724	5728	14572	10731	9619	8116	9348	4986	2533	4947	4122	9498	7230	4875	5893	4154	5678	7886	5161	6351	6974	6007	11239	5402	6699	5444	5994	5737	5525	8268
FBgn0010352	Nc73EF	5338	13733	14443	44731	45448	12747	13106	52936	60446	17110	14947	13463	11791	53123	40440	52670	47968	20590	24051	52872	87675	16620	11242	43642	48514	15123	8439	40656	33000	40086	28936	8959	5940	19438	6859	33258	32661	11674	33698	10462	20065	6812	11514	7724	30135	27167	9957	28449
FBgn0037636	aqz	6529	24096	24617	37883	40511	15972	17543	51718	47101	17092	12868	32972	10643	40888	28753	39928	37236	26256	20688	32319	69656	21183	18358	44530	64247	60107	35182	39964	34201	52693	38126	34295	8006	27077	12280	51640	30182	42648	33784	47599	41025	31189	20301	36660	31302	33169	47095	39966
FBgn0023213	eIF4G1	6565	20637	24400	18530	18988	17197	17894	25762	24032	17069	16096	29915	11931	21993	15518	20802	19795	24233	26288	16686	36572	21094	17642	25492	33810	33376	20624	18243	15225	33755	22467	25228	8140	15204	14439	30401	18708	28094	20002	28984	37734	22229	22695	24100	16228	17250	34356	20956
FBgn0035670	CG10472	936	12104	13964	11424	10300	11685	10858	12783	14311	17063	16813	11621	11346	13761	10206	14788	14489	14261	19319	10672	16692	17479	12956	10304	9583	9234	5522	8507	8046	12635	10267	8150	11223	5574	9741	10366	9766	14549	11681	10903	21459	8301	14042	7926	8277	8068	9487	9157
FBgn0000046	Act87E	1989	17402	18037	31927	40631	16669	15764	55555	52369	17050	13964	18501	14001	40389	26761	35421	29854	17849	20647	31457	68964	14740	11717	40040	47068	6011	3134	23321	19105	55481	39456	14419	6927	25515	9466	47756	30030	17419	32157	16902	28906	13414	18792	14794	37925	34767	20637	32268
FBgn0032144	CG17633	1350	9484	10354	4300	4501	9259	8336	5933	6922	17021	14467	8956	8936	5969	4674	6530	6837	11531	17394	5611	9315	13794	10450	4564	4693	4393	2653	2789	2455	8286	5195	6896	7343	2948	6952	7158	5439	10462	5073	9981	17227	5569	10409	5985	3838	3676	7287	4030
FBgn0035917	Zasp66	2812	13612	14677	26601	31022	12838	12104	43291	40722	16966	12276	14003	11713	37427	23340	33011	28147	18994	17690	25502	57207	17421	13252	35660	44221	9959	5265	21865	18776	34588	25010	11197	5703	17208	7442	29263	21235	12593	25108	11726	19485	9462	11668	9079	28222	25028	13323	28069
FBgn0034501	CG13868	3860	12398	14168	20954	21010	12669	11316	27566	28906	16934	15229	15553	8653	24463	17888	25002	22037	14211	16680	19921	40814	23809	20811	24721	31250	13286	11076	19988	17225	28146	23623	12073	8782	13752	9514	25553	19415	12329	18841	11697	22578	9295	12754	8360	16207	16486	12124	20803
FBgn0032444	CCT4	1916	8877	9084	2101	1904	11654	7596	2644	3115	16927	17950	11388	9170	2389	1856	2387	3106	11580	16966	2025	3535	15196	10677	2000	2881	8506	5264	1301	1083	3442	1845	6337	9312	1320	9282	2924	2356	6699	1665	6801	13761	5436	8579	4872	1561	1373	5890	1793
FBgn0029134	Prosbeta5	1139	6111	6743	3569	3598	8924	6051	4395	5228	16889	14029	8635	7429	4916	3471	4815	4674	8723	10586	3714	6751	14543	12512	4032	5362	6453	4204	2203	1933	5881	3979	4867	11558	2305	7227	4514	3618	6065	3840	5333	12665	4367	7721	4643	3031	3226	5562	3501
FBgn0033820	CG4716	860	11167	10539	14605	16585	11019	8974	22149	17408	16846	10039	12742	10337	18290	11448	16671	14923	14021	11514	11199	25929	13395	10661	18641	23104	4731	2766	10804	10138	21506	15450	9304	6978	9790	7925	20066	12304	11718	14954	9707	17437	8671	12003	7250	14332	13691	9944	14723
FBgn0004575	Syn	5803	24743	23049	8482	10034	12370	15052	25284	10564	16816	24036	8112	4911	8245	5249	9184	10273	4996	6052	4930	11901	26392	12182	10222	16577	26708	32264	35565	20937	13208	10126	4868	16565	5718	7579	11061	4980	6341	5817	5859	4215	5128	3537	7684	12149	5970	10184	6279
FBgn0035667	Jon65Ai	951	5854	6580	3366	4210	8776	6657	4290	4761	16737	9956	4939	5320	4216	3168	5049	4064	7303	9111	3881	7472	10651	9961	4825	5316	3256	1601	2129	2048	9605	5547	5273	6577	2700	4295	8371	3814	7594	3689	8675	14234	3703	6749	3866	3489	3842	4683	4372
FBgn0263120	Acsl	4902	11581	13608	16802	16883	14186	12006	20641	20397	16736	14049	14540	7378	17006	13680	17988	16023	13323	17330	14202	28772	15734	14625	18993	22731	15512	13299	17841	15418	20079	15787	8959	8554	9943	9649	17869	16265	10774	15230	11292	19798	7569	10059	7060	9750	10485	9206	12978
FBgn0262734	eIF4H1	4430	12535	14294	6179	6522	12445	11197	9036	7269	16614	11381	15870	8080	6696	4844	6719	6509	12155	11468	5157	10641	20728	17753	6946	11727	27445	16686	6502	5693	11856	7069	13927	8453	5546	10516	12185	5938	15173	6927	16343	19698	12838	10768	13695	5256	5595	16624	7460
FBgn0039858	CycG	6143	21434	22341	31461	30670	17056	17300	37428	39612	16441	15266	26841	11578	32800	25247	34287	30654	23419	23849	26089	53186	21518	18848	35686	46214	36133	21259	32609	26758	44577	31495	26466	7563	21370	12785	40760	26906	31183	26815	32007	38075	22605	22960	22995	23124	23467	31115	29834
FBgn0037146	CG7470	4686	8869	10173	18744	19173	10456	8518	21530	21507	16438	11570	9458	7579	20147	14130	19370	17569	9355	11367	15628	31255	14337	12741	18726	21724	13409	8593	17858	16467	21642	15442	6747	7285	9886	7104	18549	13450	8235	14918	7527	13967	6154	8437	5514	13193	13250	6361	14604
FBgn0032645	CG15142	773	43286	59143	6497	6338	27482	24891	9959	12122	16325	74344	15429	14133	7359	3943	9029	14328	13073	18806	5089	10603	39347	6777	4053	6916	122405	63909	75838	33527	3891	4536	6424	23085	2563	31405	4040	1870	9978	996	8278	2670	10933	2437	35357	21493	5574	39866	3319
FBgn0037544	CG11035	1880	9044	15541	5149	8546	21839	16781	6641	3690	16218	11915	18510	9663	2780	1886	2839	1666	13269	12823	3227	2732	24046	22439	8066	29946	25553	21878	13508	7990	6668	5054	6589	26401	4720	30353	7440	5902	27603	5184	21681	8965	5186	14589	28932	14125	14037	38582	11712
FBgn0261504	7SLRNA:CR42652	299	6505	6411	12380	6231	6947	6647	7987	7325	16164	8693	8011	6306	13163	10052	12876	12104	14464	12183	15278	29296	9577	8056	6496	7800	11821	13885	16655	12297	8239	6817	3605	6904	3072	4666	6562	7125	5333	9058	3986	13916	3737	5501	3129	5028	4600	3645	7682
FBgn0264395	CG43843	1224	4808	3692	3262	4138	5518	6912	12175	2689	16015	5208	4205	4983	1958	1099	4839	2947	1360	3221	423	1187	9779	9780	5650	8916	16223	15321	9949	7550	7240	4054	5446	5042	1411	4089	6883	2954	11065	4104	9755	16042	3749	10848	8463	13601	5311	12216	2120
FBgn0036007	path	3195	13966	14051	10936	10783	13958	11607	12292	12761	15941	15241	16173	8271	10012	8122	10659	11324	14193	20136	9376	18298	17037	13458	10947	14174	17267	10510	7838	6937	14675	10636	11039	8448	6524	10072	13251	10589	13599	8996	13736	21244	9912	12186	10693	7128	7278	13118	9792
FBgn0002789	Mp20	948	8924	11112	11770	13311	11591	9941	17853	18900	15886	13127	11706	9058	14819	10452	14772	12890	10828	14600	11751	24704	17688	17488	17741	21422	6530	4038	6123	5172	23834	16731	10288	8514	9212	9264	22017	12718	12009	11446	10980	19882	8458	12625	8407	12133	13011	11036	16592
FBgn0036334	CG11267	594	6676	6764	1331	1560	7252	6029	2340	1799	15813	7523	7093	6865	1649	1029	1469	1579	7432	6775	1125	2436	11317	9244	1853	2783	4017	2324	781	600	3328	1893	5312	5197	1094	4577	3107	1371	5267	1336	5123	9129	4913	7150	4466	1666	1345	6149	1468
FBgn0027329	CCT6	1924	13397	12854	3087	3123	12181	10696	4723	4120	15776	14398	15440	11318	3442	2435	3201	3900	14895	16588	2738	5069	15581	11958	3396	5452	8196	4546	1913	1633	6251	3244	11094	7098	2051	8867	5060	3350	11230	2617	10701	18590	9059	12913	8633	2967	2730	12663	2599
FBgn0027560	Tps1	2920	10844	12059	24391	23860	14203	10214	25590	31530	15701	17423	11920	8739	27154	23884	27081	26347	14565	20352	23317	39833	15282	10423	21675	22670	11675	7076	22038	18407	22537	17909	7295	10798	11227	9849	18100	21470	9862	21812	9290	20336	6157	11424	5930	14115	13517	6355	14806
FBgn0250838	roh	929	7111	8334	8956	11199	8052	6853	12544	13950	15597	9398	7523	8361	14385	8175	12992	10508	12850	11824	10420	20284	11535	9193	10072	11137	7703	4491	5177	4421	12905	9567	5512	6956	5276	5327	11803	7696	7801	9621	6719	13882	6004	8253	5764	8498	8300	6161	9371
FBgn0015623	Cpr	3344	11357	12216	34453	34808	12290	10841	41711	45213	15515	13471	12687	8659	42434	32709	43262	36208	15255	16266	30372	58473	15038	11372	38921	41546	9026	5883	26273	22973	38296	31730	10127	7795	20797	9258	33326	30860	13142	34102	12152	21666	8489	11644	8616	24135	23978	10333	27113
FBgn0021967	ND-PDSW	738	6280	7548	6690	8219	7954	6859	9496	10069	15512	9332	7953	7166	9899	5321	8375	6728	9177	8721	7208	16286	11719	10607	8930	10696	6003	3537	4806	3878	10017	7054	5023	6391	4726	5048	9201	5257	4872	7607	4637	10826	3985	6813	4111	6623	6822	5902	7138
FBgn0038947	Sar1	1815	9520	10900	12701	14102	9418	8732	18723	16070	15485	9946	11641	7964	14627	10075	14402	12163	10452	11957	10254	22921	13205	11462	16299	20173	7921	4589	9240	8069	21070	16361	8618	5489	9612	6926	18181	10805	10135	12221	9448	15416	7472	9442	7590	12081	12784	10459	14651
FBgn0000114	bru1	7791	15304	14127	12903	12062	12568	11238	17475	18977	15423	14362	17796	8303	15126	11438	15630	15370	16332	18403	11500	23368	17892	13961	13225	18137	20636	11570	13383	11210	20878	13624	13929	7254	8910	10143	18638	12808	16625	12577	17337	20989	13000	12479	13964	10325	9254	18504	10386
FBgn0001145	Gs2	2231	11572	12827	24640	28533	10480	10405	34201	31077	15403	10611	10414	8578	26686	18774	26412	22897	14520	16294	24352	51279	13830	10392	28271	34172	6782	3873	16373	13842	33641	24394	8796	6670	17425	6987	30138	23557	10680	23648	10180	21047	7486	11225	7820	22962	23630	9219	23331
FBgn0032789	CG13083	1145	6209	7115	10	8	4414	3831	7	12	15396	9807	9010	4844	7	5	7	207	6207	10290	26	12	9978	6525	7	741	1950	1029	7	6	707	50	4446	4651	17	4414	635	278	5413	11	7058	7399	5126	4311	5906	6	9	7698	4
FBgn0265045	Strn-Mlck	32768	9781	11867	27386	32619	9344	10086	38250	43701	15271	8436	6948	8149	43812	28677	37175	30162	17514	12667	36627	71803	14277	9802	32518	34114	15629	8406	44824	34656	26764	22409	6727	5445	18441	3891	24478	19488	7733	24907	8828	11189	5114	6754	6292	23996	22467	8566	22590
FBgn0032127	CG13114	1530	7551	5842	12	23	5818	4562	21	17	15254	9530	8280	8233	18	13	15	744	11010	11526	26	20	9624	5251	15	449	1621	1074	39	21	1206	59	3902	4625	18	3681	887	308	5740	27	7420	8267	3695	4077	5271	18	25	6007	20
FBgn0000404	CycA	2919	12223	13332	757	680	12196	9159	969	1030	15239	14719	15327	7680	867	646	896	2174	15605	17543	560	1166	15159	12660	809	2621	22948	12755	862	753	3942	936	11473	9366	770	9090	3331	1543	15369	936	15722	18720	11014	11471	10919	607	595	14631	742
FBgn0001186	Hex-A	4139	13797	15135	22279	24981	11661	11565	30881	28301	15236	10027	14562	9049	25166	15981	24330	19458	14657	13720	19643	42034	15189	12311	27698	35749	16699	9659	20772	16897	31482	22576	13768	5795	16552	7815	28740	17365	16852	21876	16202	20977	12902	12627	15041	21294	21061	18425	23864
FBgn0261955	kdn	2836	14618	17879	37163	45562	13821	13477	47450	59757	15228	15521	15665	9624	55247	37435	48211	41507	25601	26468	53019	93028	13916	9862	35464	36608	13663	7042	38127	27881	39058	30030	12053	7072	21684	9022	35032	30590	15499	33738	14558	26361	9645	13653	10807	26036	26276	12687	27515
FBgn0033342	CCT8	1904	8605	8460	1998	1918	9812	7575	2780	2721	15191	12925	10741	8754	2132	1630	2184	2851	10626	14179	1827	3184	12255	8178	1940	3178	7604	5142	1491	1317	3422	1730	6974	7723	1260	7618	3171	2636	7318	1913	6435	13147	5593	9187	5018	1617	1419	7161	1701
FBgn0005671	Vha55	2786	16122	17102	23356	23441	15547	13816	27905	34151	15039	18217	20276	10907	25883	20665	25530	25627	22396	28174	24187	44230	15381	11213	23994	25386	11938	7246	14842	12717	27424	20051	13932	7733	14105	11194	23960	23367	18477	20509	17621	30146	11837	17183	12530	17163	16487	15993	16955
FBgn0000259	CkIIbeta	5705	13153	13894	6078	6843	10736	10491	10676	7585	14987	9875	16942	9756	6999	4545	6346	5889	12417	11515	4733	10983	14442	12262	8468	13133	15068	8293	5968	5198	13533	8852	13971	5970	5739	7316	12201	5750	14306	5951	14670	20168	12142	11999	13115	6915	7136	19944	7747
FBgn0283477	SF2	2576	7714	8270	2741	2962	8971	7461	3982	3598	14971	9473	9575	6362	2952	2080	3053	2946	8522	8825	2178	4555	16267	14005	3412	5473	9445	5098	2170	1967	5579	2991	7349	5591	2226	7110	4649	2502	7732	2936	7705	12065	7741	6995	7424	2543	2307	8435	2951
FBgn0260439	Pp2A-29B	2757	9744	10926	6977	6968	12041	9283	8814	9172	14966	15056	14223	8292	7098	5310	6884	6974	10734	15349	5704	11929	15604	12558	7996	9945	9179	5421	4708	3834	10080	6552	8662	8302	4332	9637	8016	6313	8543	5082	8267	14022	6667	9580	6461	5120	5148	9295	5575
FBgn0000003	7SLRNA:CR32864	299	6011	5796	20248	5372	6104	5753	6849	6109	14930	7940	7236	5604	11585	8710	10956	10589	12400	10797	14747	47289	8603	7366	5736	7119	9919	12004	14793	10762	7587	6094	3194	6237	2678	4229	5813	6024	4926	7629	3507	12011	3533	4701	2998	4496	4178	3289	6839
FBgn0283535	Vha26	2926	14049	15610	20708	21976	13450	12265	27901	29741	14851	15522	19102	9581	27846	20188	27849	25643	20961	19634	21460	43276	17866	13959	24859	29170	26374	15859	18162	15009	31087	23132	14276	8551	13454	11088	27864	20395	19581	22722	18821	28893	12921	15452	12404	17841	17559	16247	23287
FBgn0086355	Tpi	1558	9585	11083	15117	16590	10463	9541	20333	22579	14846	13911	13251	8523	19208	12925	18139	16295	13940	15866	16392	32545	16522	11827	17672	21267	6890	3578	10704	8648	22408	14737	8776	6299	9919	7419	20213	11867	9843	11541	9358	13982	7236	10122	7290	12968	12262	9762	13861
FBgn0034295	CG10911	1221	16983	21592	21896	18380	12034	12726	24689	22480	14832	13234	17054	11322	16440	12311	21852	22731	15784	22538	16538	25088	12505	8462	15956	15578	6651	4257	8190	7046	23082	19114	13808	6056	11167	8955	22048	18096	19582	14521	17577	26443	13263	21482	16145	14847	14816	19320	15469
FBgn0040736	BomS3	769	12175	9518	9349	7983	13142	7333	15102	10297	14827	12782	10920	9497	7918	4208	6320	5148	13860	9201	4270	8492	12751	10455	6901	7194	3493	1306	2674	1987	7661	4840	7023	5779	4671	3925	5461	7484	9386	5453	11370	19057	8891	8719	6451	6986	6570	7975	4446
FBgn0015019	CCT3	2165	8159	8289	1913	1850	9204	6609	2390	2593	14776	13610	9459	7164	2145	1767	2350	2773	10927	13986	1792	3074	12549	9155	2096	3100	8334	4801	1588	1412	3218	1795	5636	8185	1358	7355	2339	2340	7071	1992	6732	12722	5323	7859	5680	1411	1305	6129	1487
FBgn0000079	Amy-p	1668	10367	10931	25470	23574	7966	7950	31999	22128	14767	7836	6919	7187	21377	12016	28331	28318	8870	11146	21204	38787	9955	7459	21098	25880	4637	2668	11907	10270	30600	21815	6968	5822	12054	4671	22531	17244	7073	21559	5734	11734	5145	10115	5027	20978	17845	6233	20026
FBgn0030041	CG12116	1570	7251	9257	5680	6066	10753	7477	7944	7702	14760	11647	10903	7009	6099	4389	6728	6044	8674	9335	4232	10727	15085	14724	7959	9291	7291	4495	5909	5126	7377	5240	6669	8002	4420	7330	6875	4666	6999	5570	6608	13699	5189	9231	4998	4449	4848	6082	5753
FBgn0264294	Cyt-b5	917	6530	8392	10713	13103	8896	7256	14775	13229	14676	8927	8717	7216	13157	8555	12834	9625	7574	7540	8006	19603	15507	17028	17891	22003	5094	2933	5768	4896	21520	15734	7082	6529	9203	7274	18102	9740	8550	11191	7940	12945	6244	8268	6019	10812	12485	7632	14774
FBgn0038973	Pebp1	646	7841	8894	2137	2509	6278	6537	3007	3082	14624	9737	7021	6901	2679	2028	2801	2761	8331	10622	2494	3788	9209	6859	1795	1921	4691	3063	1353	1208	3193	2541	4735	5557	1122	4508	2384	3021	6765	3497	5542	15090	3351	7550	5117	1817	1701	5450	2102
FBgn0037899	RpL24-like	773	7498	8113	2921	3163	9887	7025	4623	3819	14615	11408	8187	8115	3352	1985	3079	3146	8021	7956	2198	4752	15788	13170	3980	5169	5965	3825	2493	2293	4185	3059	5976	9012	1988	7097	3989	2667	6666	3916	5842	12207	5636	8526	4610	2909	2681	5632	3402
FBgn0003676	CCT1	1980	6180	6758	1627	1452	8700	6225	1625	1953	14615	13196	8626	5574	1508	1292	1609	2050	9134	11628	1304	2214	12829	10078	1482	2268	6816	4277	1062	863	2334	1251	4594	8736	961	7810	2380	1980	5930	1461	5163	10627	4665	6387	4040	1046	884	5283	1228
FBgn0038252	BigH1	1279	4281	5447	327	280	5812	4019	401	392	14565	7845	6426	4113	379	237	396	731	6312	5899	269	507	10611	10160	360	1006	8427	5086	323	285	1191	509	4050	6869	353	5145	1134	675	4721	379	5012	7207	4564	4133	4264	262	239	5141	390
FBgn0035630	CG10576	1898	6752	7613	2797	2459	8569	6053	3435	3732	14546	11980	8217	6103	3079	2297	3369	3599	9389	11141	2380	4458	12965	9324	2954	4516	9514	5936	2807	2360	4204	2692	5673	9987	1687	7964	3710	3297	6692	3290	6057	12168	4996	7426	4892	2118	1749	5537	2014
FBgn0000416	Sap-r	3527	14426	15810	27810	25041	12981	12553	30078	33808	14492	16674	20796	10348	30733	24784	30973	31104	20822	27284	24605	45472	13092	9378	27432	30135	14823	9018	18282	16305	27755	20786	13725	7452	13919	10503	25020	25100	16821	22000	16044	24992	11852	15706	11459	17244	15952	15157	18686
FBgn0013269	Fkbp39	1299	6384	7629	824	689	8236	5844	945	960	14418	11182	9024	6229	949	619	864	1458	9795	9993	593	1305	11646	9674	870	1781	8278	4814	633	548	2056	808	6015	9697	559	6716	1932	962	7641	872	6672	11744	5817	7156	5311	637	548	6906	683
FBgn0034296	CG10912	910	13489	16579	10485	10101	8754	9724	12747	9969	14414	10733	12770	10259	7314	5083	8386	9431	9454	15222	5569	7226	10443	7259	10143	7906	3273	2052	3185	2908	11125	9291	7985	6637	6640	7695	11138	9384	13343	6234	10410	17044	8279	17601	11124	9320	8577	13214	7896
FBgn0000121	Arr2	1547	9466	10085	26635	26054	12446	9120	29449	35827	14361	13883	10338	8623	29453	22966	31482	28590	13750	17727	25219	43598	15034	13905	27576	29233	8790	5191	18520	15293	24301	21295	6982	8973	12732	8245	20260	22321	9452	19720	8223	16402	6135	9306	5288	15507	16118	7039	19838
FBgn0030672	CG9281	3267	11329	12234	8556	7875	11950	9528	10520	11017	14296	12974	15036	7406	8858	6852	9186	8886	12940	15624	7450	13999	17892	16022	9184	12993	14947	9594	7011	6085	12073	8047	10988	7163	5652	9869	11269	7911	12400	7046	12307	18051	9652	10652	9687	6019	6676	13247	8295
FBgn0000299	Col4a1	6165	18016	20176	15180	18055	15365	13669	20005	19976	14275	14074	18029	10902	19842	13067	18508	17141	20537	19206	16767	30316	15511	11131	14593	18402	14499	8343	16693	12947	19721	13244	16912	8601	9955	11403	15693	12803	23484	15860	20729	33351	14691	19564	15373	12442	12384	17500	11576
FBgn0010100	mAcon1	3103	13210	14322	34944	38789	12275	11530	40510	53589	14249	15010	13504	9970	49260	34875	43838	40160	21283	24611	48823	80598	12093	8426	31560	30100	10132	5775	30955	23289	29382	22343	9577	6481	15062	7170	23979	27826	11583	30560	10885	21180	7588	11589	7867	22977	21345	9886	22580
FBgn0087013	Karybeta3	4364	14484	15527	16306	14273	15052	12513	18571	22285	14223	16828	18907	9120	17579	14300	18467	18697	20669	23541	14615	26962	16419	11778	16719	19848	11070	6733	15470	13556	18289	12677	13634	9116	8994	11465	15689	15857	17686	13857	15547	25566	12031	15424	12098	10675	10043	15218	11653
FBgn0026418	Hsc70Cb	3751	11196	13030	7503	6734	12440	9906	9177	9952	14138	14307	15254	7955	8155	6460	7814	8514	14653	18211	6755	12633	13829	10746	8449	10237	14320	8788	5458	4720	10550	6628	10145	8052	4846	8754	8988	7158	11623	6146	11256	17976	8289	11277	8658	5090	5024	11645	5900
FBgn0002780	mod	2287	11570	14938	1953	2062	12591	10610	2765	2601	14072	12692	15201	8849	2282	1646	2260	3036	15796	16662	1674	3444	14066	12007	2889	5273	13108	7234	1820	1556	5425	2561	12818	8827	1958	9566	4349	2778	14868	2358	14509	20016	12619	13200	12968	1941	1838	15227	2678
FBgn0031519	Fign	2364	6307	4927	3630	5100	9120	11016	13867	3026	14069	2592	3680	5896	1737	539	2564	1123	3444	2746	370	1003	12890	10448	5287	8427	20209	15947	6244	5522	2526	1425	2717	3956	841	3695	2047	1266	4041	1942	5356	7685	3727	3501	4644	4973	2154	5323	1624
FBgn0027291	Idh3a	2104	11646	13782	18203	22456	11527	10983	27020	28967	14055	11688	12232	8770	24206	14827	19943	16925	15974	17165	21910	43758	13467	8999	19366	21685	9152	4730	16909	12570	20015	13807	8374	4884	10131	6266	17070	12603	9251	14893	8775	15231	6509	10401	6940	14688	13999	9268	13160
FBgn0036258	eIF3l	1834	9697	9619	6115	6493	10796	8620	8967	8777	14036	13741	12291	8200	7535	5238	6958	7273	11434	14497	5368	11548	11824	8589	6910	7951	4583	2882	5210	4243	8177	5568	7229	6634	3718	7300	6387	5479	7829	4937	7026	14237	5907	9372	5509	4849	4449	7015	4631
FBgn0262559	Mdh2	1335	9156	11684	16611	19554	11853	9245	19739	26407	14020	17187	13203	9559	24539	16279	22498	20388	17918	22441	22113	41128	14188	11000	18876	17744	8019	4464	13995	10933	19603	15019	8178	9331	9720	8979	19305	14700	10922	14181	9977	18134	6705	12119	6719	12435	12877	9056	13668
FBgn0040773	COX7C	853	3913	6062	4493	6080	5566	4564	6501	6477	13990	5879	4819	5552	6848	3980	6490	4834	6217	5334	4462	10939	9639	9223	6980	7989	4301	2470	3207	2574	7632	5779	4041	6037	3204	4430	7240	3577	5343	4710	4832	8315	4637	5308	4486	5219	5360	4208	6508
FBgn0003943	Ubi-p63E	3138	9130	10705	33049	26453	13720	10572	32986	42203	13967	14724	15028	7684	29333	28628	34265	32203	9263	13105	29255	52103	21631	19815	31722	33205	15236	10964	25013	21615	35277	26414	9738	10981	17002	11928	30701	30567	10437	21589	10488	12373	7380	9505	7519	19218	19100	11336	22593
FBgn0015321	Ubc4	1709	7806	7808	4151	5250	7175	7184	10553	5536	13906	6377	7522	7159	5072	2664	4312	3762	6314	5471	2852	6610	12709	10090	5134	8423	4543	2762	3132	2231	11000	6548	6107	5548	4327	4981	9284	3685	6322	5707	6705	9332	5877	7153	6145	6840	5413	7880	5829
FBgn0052672	Atg8a	1695	9225	10366	14197	15924	9645	8809	19056	18345	13822	9975	12910	7987	16728	10973	15887	13837	11890	12097	12260	27189	11408	10084	15982	21257	4679	2345	7547	6802	18810	14604	8814	5791	10179	6268	18907	12975	10174	14568	9861	16327	8753	9682	8986	12689	13685	11520	15972
FBgn0025637	SkpA	1786	8022	8469	3027	3441	8177	7210	4438	4022	13803	9146	9828	7713	4048	2574	3566	3525	9038	8940	2639	5513	11650	10672	3811	5214	6534	4169	2011	1894	6060	3844	7056	7123	2337	6327	4710	3258	8138	4537	7788	14269	6369	8650	6553	3203	3422	8587	3551
FBgn0003660	Syb	1237	5865	7881	4551	5094	6248	6255	7321	4865	13781	5920	7341	5757	4907	2793	4708	3815	5148	4331	2679	7362	13068	12847	6480	10540	5141	3127	3201	2757	9122	6091	5710	5998	4433	5853	8440	3808	6034	5615	6186	9411	5245	6874	5757	4801	5162	7549	6131
FBgn0262816	CG43187	5093	33537	43624	16844	25443	42786	31970	14365	8984	13730	28390	46587	19190	7582	5671	4653	4013	33664	38427	8408	6180	35667	29307	12652	40802	45417	58006	35911	20181	10953	7436	27903	46815	9084	36305	8924	12309	37797	7463	28169	18642	20089	24531	23250	19924	17450	35249	11108
FBgn0014010	Rab5	3146	9440	10103	8956	9379	9388	8148	12100	11186	13575	10196	12657	6994	10107	6785	9754	8650	10382	10868	7009	15479	12397	11278	10809	14052	9795	5700	6778	6168	13530	9546	8251	6154	6164	7129	12959	7609	8924	8844	8902	15473	6789	8489	7708	7435	7730	10154	9492
FBgn0041252	Femcoat	833	4662	4643	10	12	2812	2425	8	8	13559	6010	4512	3960	5	6	6	94	4203	6383	15	12	6857	4576	9	372	1214	658	11	7	350	67	2446	5139	13	3424	171	142	3489	17	4103	6190	3319	2999	4114	8	12	5138	0
FBgn0000117	arm	3564	8486	8854	5715	5384	10245	7152	6606	8157	13552	14781	10346	7264	7054	5526	6766	7172	11374	15579	6002	10292	13003	9421	5708	6707	12994	7510	5138	4502	7283	4609	6380	8047	3038	8741	5392	5877	8205	5078	7563	14041	6333	8572	5489	3801	3677	6697	4072
FBgn0016685	Nlp	1080	6534	7498	1264	1463	7373	5763	1994	1948	13404	10049	8270	6517	1697	1172	1542	2024	8471	10601	1217	2370	10948	8576	1785	2754	8918	4658	1385	1184	3211	1747	6328	7776	1140	6033	3236	1909	7816	1793	7194	11953	5915	8394	5801	1383	1320	7404	1630
FBgn0250836	Acbp3	436	7813	10106	4269	4650	7359	7541	6368	5456	13358	8035	7731	8245	5173	3457	6644	5739	7578	8531	3237	6712	11048	9635	6308	6243	2257	1532	1385	1455	9035	6993	6700	5636	3198	5050	8942	3907	8425	4977	7016	15159	5837	9447	6885	5026	4604	7375	6059
FBgn0262511	Vha44	4023	11680	13304	12848	14091	12580	10986	18923	17954	13343	12076	15159	8263	14287	9892	13541	12469	13564	15190	12262	25580	29975	41140	16047	19638	11411	15861	9995	8570	21143	57598	50228	7323	20582	8468	19432	11103	12629	12529	12904	19548	14481	11940	9693	11759	11842	12815	13673
FBgn0002719	Men	3074	9479	10107	19753	20210	7990	7604	22397	23974	13305	11510	11115	7675	25157	18591	25222	23047	12042	16005	17565	31478	8685	7223	18102	20070	7357	4499	13238	12137	21368	16098	6200	5586	10926	6131	18135	15156	7076	13686	7324	13997	5442	8173	5850	13758	12985	7004	13679
FBgn0082598	akirin	2633	10348	11267	4636	5020	10586	8994	6611	6358	13290	11080	13931	7518	5616	3964	5359	5774	12533	12291	4221	8442	15062	11724	5515	8157	16182	9367	4319	3738	8747	5524	10037	7008	3871	8491	8645	4153	11222	4957	11672	17163	9061	9631	9426	4004	4152	13120	5620
FBgn0030605	ND-B18	1129	5887	6132	4154	5601	6568	4776	6050	6600	13278	7815	5333	7767	7364	4340	5681	5113	7859	9893	6509	9560	9859	9161	4504	4730	2959	3099	2432	1901	6189	8431	6500	4814	2803	4013	5090	3539	3834	4477	3363	9332	2880	5529	2675	4359	4344	3597	3616
FBgn0004103	Pp1-87B	2203	13747	13571	8104	9500	9902	10085	14215	11718	13208	10065	13688	10603	10169	6668	9128	8720	13932	15257	7768	15934	13421	9153	10372	14787	7181	3917	7011	5803	13838	9276	10424	5107	6330	7581	12649	7866	11605	8673	11919	18265	9110	12957	10608	9626	8866	15039	8067
FBgn0004117	Tm2	2613	9198	11363	20534	25873	10487	9443	31974	37352	13162	11584	10753	8681	34877	21877	29082	23740	15745	15569	25674	55003	11750	9981	25581	26861	9086	4738	18701	14711	31253	24130	7930	6695	16925	6868	28969	19448	9126	20076	8635	15775	7191	9725	6451	20116	19832	9334	22674
FBgn0037607	CG8036	2748	11940	11967	19008	18043	11161	10068	21323	21291	13132	13829	13453	9080	19144	16214	21359	20598	14486	20612	18047	29239	12146	8663	17119	19888	6982	4337	12907	10735	21194	15283	8976	6987	10423	8751	18567	16344	10505	15394	9914	18330	8034	11092	7877	12994	11540	9996	11885
FBgn0014465	Cp7Fb	2093	8055	6913	21	20	6497	6067	13	20	13114	11963	12182	5733	17	7	21	620	9107	14651	27	29	12026	8783	19	403	2559	1012	24	22	420	71	4938	5272	51	4878	446	134	5114	7	6940	8270	6087	8229	5499	32	18	7445	5
FBgn0032350	CG6287	1284	8807	8723	8387	8141	8723	7214	9800	8427	13071	10577	9045	7590	8239	5898	8037	7990	8275	10571	6680	11664	12902	10233	8416	10635	10793	6696	5743	5045	9638	6925	5631	7377	4713	6662	8410	5598	6723	7084	6160	12229	4917	8090	5379	6609	5853	6690	5697
FBgn0036440	CG17177	4002	18792	26831	15461	19864	29304	18701	9215	8340	12943	19955	31550	8686	5746	4717	4201	3073	24817	31289	5899	5835	19743	14382	12065	32897	43060	49616	32298	18025	6615	5304	14648	34149	6172	31438	7072	11104	23521	6958	17934	12357	13172	12469	14525	9618	9171	16670	9984
FBgn0029092	ced-6	3022	7003	7606	4429	4605	8382	6104	5800	5970	12915	10470	9340	4926	5160	3912	5239	5166	9431	10491	3889	7823	10720	8446	4508	5954	12813	7438	4495	3974	5359	3874	5735	6965	2616	6331	5713	4005	7458	4378	7819	10950	5689	5207	5027	2826	2771	6268	4266
FBgn0004924	Top1	6250	11434	12968	5387	5736	10852	8947	7204	7175	12884	11470	12960	6314	6392	4461	5894	6144	13275	15617	4544	9737	12640	10895	6537	8343	12108	7586	5592	4914	8884	6458	10025	7128	4127	7919	7850	4909	12517	4771	12712	16660	9477	10576	9709	4261	4146	12638	4611
FBgn0261439	SdhA	2750	7590	8944	18378	18571	8631	7327	21650	26501	12857	10165	8140	6736	22579	16416	22098	18761	11810	13792	19783	35189	11353	8915	18712	19862	8155	4716	15488	12527	17172	12533	5399	5524	9286	5846	14936	14974	6300	15125	6006	12264	4670	7051	4934	12231	11385	5554	13525
FBgn0029687	Vap33	3897	10901	12417	9714	11068	10438	9446	13879	12643	12848	9671	15456	7890	11355	7739	10953	9636	12583	11689	7331	17856	14941	12887	12600	17125	18487	10748	9453	8379	18347	12560	12902	6414	8289	8328	17386	8512	14607	10440	15416	19833	12170	11111	12121	8753	9504	16236	12259
FBgn0014189	Hel25E	2460	5624	6827	1373	1345	8006	5715	1799	1701	12813	10833	8744	4943	1458	1105	1548	1968	8089	10419	1188	2369	10345	8723	1646	2392	8105	4678	1002	863	2651	1441	5189	6708	1127	6385	2463	1772	5437	1061	5442	9681	4502	5795	4138	970	1016	5391	1241
FBgn0035087	CG2765	3420	8784	8761	23548	24688	10169	9180	31166	32295	12812	10658	10779	6102	27298	21969	27706	23041	10696	11215	18920	39663	12011	9940	28476	30537	9569	5614	19508	17426	29194	24042	7815	6687	15997	7887	27598	22351	10687	24297	9951	18542	6854	8387	6702	16827	17772	8389	24054
FBgn0265991	Zasp52	10771	17453	17595	55202	61612	13293	14541	78125	86877	12737	11563	17299	11020	76119	51356	66152	57386	27347	23747	64672	123794	13442	9342	58986	62494	12356	6705	57556	46510	58150	42522	15527	4134	28767	6753	48568	41325	19718	43351	19141	26641	13126	16689	14234	49777	42689	19431	39567
FBgn0086906	sls	58996	14412	15015	133758	125061	10489	12139	173698	183237	12637	10075	19561	8548	187476	139538	179847	157570	18642	13364	131294	262011	16417	12159	177899	214263	58058	35889	242638	220497	199073	146466	51206	6556	96025	7678	182488	99778	54722	120071	65023	27011	34436	14474	36359	113790	114084	53017	142429
FBgn0029174	Fkbp59	1587	3905	5062	1954	1869	6229	4211	2311	2583	12566	8624	6400	4237	2219	1663	2309	2373	6205	7638	1648	3425	8652	7104	2591	2837	4485	2828	1235	1069	2981	1999	3121	6130	1392	5095	2734	2058	3196	1853	2967	6773	2830	4267	2550	1342	1394	3508	1812
FBgn0011286	RyR	16405	6147	5108	15530	15592	3087	3154	17727	23537	12526	4638	3226	1910	20429	16515	21994	18852	4197	3767	17235	31837	4712	3916	16725	16672	7343	6113	23244	19344	17155	12255	4000	2873	9613	4550	14903	13401	5216	13892	5207	5377	3769	3166	11036	12865	11550	15446	11390
FBgn0039929	CG11076	1471	4966	6029	1386	1536	6332	4828	2337	1930	12498	6780	7470	4574	1817	1171	1725	1669	6052	6154	1132	2643	8813	8188	1963	3138	5308	3129	1153	1031	3154	1934	4842	4451	1217	4912	2864	1579	4681	1543	5063	7892	4371	4845	3623	1262	1168	5243	1716
FBgn0028325	Pdha	2151	8456	9307	10462	12474	8673	7807	14187	14886	12445	10672	9301	7022	15186	9978	13098	11661	12645	13682	12011	24698	10714	8158	12150	13012	8631	4885	10061	7481	12537	9210	6249	6441	5876	6068	10816	7986	7330	10012	6305	12826	4986	7956	5292	8910	8118	7111	8613
FBgn0021795	Tapdelta	977	5719	7702	3203	3685	6685	5815	4559	4246	12429	7704	7604	5816	3648	2620	3602	3157	6761	7979	2776	6198	10967	10418	5268	6221	3157	1812	1870	1589	7127	4463	5516	5642	2963	5193	6335	3147	6752	2796	6045	9269	4833	7166	5044	3454	3563	6139	4419
FBgn0013272	Gp150	4916	12377	14126	20409	19811	11500	11401	27209	25577	12423	11015	18190	9275	22574	16089	21710	20358	14735	16240	18486	38500	14772	12502	26447	31439	12892	8178	17375	15451	28345	20422	15896	6051	13707	8999	25524	19203	17748	20658	16421	24849	13179	15884	13437	17895	18423	18935	21177
FBgn0029975	spidey	1705	6092	6800	6690	7878	7124	5895	9973	8820	12413	8044	6042	6557	8447	6028	8515	7529	6323	7397	5993	11759	10869	9745	8547	9372	5284	3428	4786	4106	11784	8896	4870	6664	4980	5101	10413	6224	5749	7917	5332	10705	4104	7116	3939	6913	7156	5105	7766
FBgn0031020	Naa15-16	4013	10637	10648	3522	3158	10421	8640	4430	4536	12227	11445	11438	7235	3639	2888	3747	4269	11150	12358	3087	5724	15262	11664	3892	5863	9531	5806	3024	2625	5993	3481	9514	6157	2747	8470	5202	3564	10949	3252	9940	14699	8706	10068	7961	2749	2629	10804	2638
FBgn0020908	Scp1	1226	4148	4947	14923	17782	6223	4274	19184	25972	12177	9343	6231	3206	23515	16955	23243	19926	6183	5416	16619	36278	11308	12809	13864	17015	12915	7775	16002	13383	24312	22099	5010	8232	11905	7187	24688	19630	6984	20152	6715	9648	4892	4300	4498	12478	13827	5775	19753
FBgn0032229	ClpP	1175	24612	31691	16810	22068	31456	22657	15420	10716	12172	21957	32753	13355	8983	6731	7205	6021	28008	32018	8884	10537	24985	20434	13833	33619	35368	45336	29462	16825	12189	9010	18859	34083	8324	30899	9898	11852	25156	9302	19339	14768	13938	17659	17526	15559	13620	24114	11321
FBgn0000454	Dip-B	2102	6265	6875	3259	3330	7393	4827	3524	4351	12150	13375	8342	5324	3721	3009	3842	4375	8918	13543	3268	5255	9192	6789	3137	3453	5348	3393	2422	2027	3572	2626	4721	6424	1706	5786	3173	3581	5384	2391	5570	9922	4043	6105	3992	2037	1949	4543	2057
FBgn0052642	CG32642	1413	9670	9776	5	11	4371	3465	8	14	12148	6577	10039	4307	13	4	3	47	7593	10204	25	12	7089	3717	8	350	1678	1101	19	8	2321	41	4891	2138	104	2949	1555	457	6927	17	7018	9305	5234	5636	5858	5	6	8279	4
FBgn0036111	Aps	3115	12632	13229	7883	8912	10036	9622	12872	10720	12098	9308	16148	7782	10489	6528	9369	9046	13653	11889	6568	15721	14411	11903	10981	15685	19822	11251	7837	7006	14515	8830	13349	5077	6529	6768	12822	6848	14091	7695	14965	17432	10824	11316	11924	7671	7661	17379	8857
FBgn0264270	Sxl	9192	11142	10954	5757	6628	9583	8689	8940	7233	12092	8391	12909	6368	6118	4238	6548	6317	11190	10705	4852	10575	13275	10481	7032	11035	24973	18463	13114	11202	11225	6729	11988	5120	4864	6557	11301	5230	13331	5161	14420	17241	11473	10161	10779	6155	5686	16261	6203
FBgn0011555	thetaTry	1047	4183	4990	2072	3076	6279	4672	3741	4604	12061	6206	3905	4208	3770	2833	3774	2784	6234	6088	3433	8234	9078	11291	3796	5801	3029	1554	2174	1914	10394	7124	4783	5368	3126	4603	9718	3947	5669	4798	6494	12987	3502	5217	4144	3348	3848	5062	5707
FBgn0035601	Uev1A	1706	5211	6069	2613	2837	6090	5036	4076	3506	12053	6656	7033	4530	3191	2146	3376	3053	6950	5866	2004	4850	9962	8748	3744	5420	5130	2815	2232	1906	4857	3437	4777	5087	2344	4807	4602	2772	4937	3364	4801	8392	4628	5240	4355	2391	2398	5503	3354
FBgn0015766	Msr-110	2902	9169	8855	34921	33714	9992	8845	40574	47342	12041	12182	13677	8272	42313	33167	43148	39513	16131	16637	37151	65821	10085	7986	34062	33920	7505	4812	27626	23940	36051	26075	8936	5479	16900	6455	28603	29171	11594	31065	10546	18646	7920	9994	6929	21859	21657	9495	25877
FBgn0033631	Sod3	2018	5561	6244	1598	1958	5456	4357	2451	2238	12037	8374	7228	5207	2006	1354	1826	1842	6921	8710	1700	3603	8209	6443	1950	2438	4458	2640	1082	951	3056	1836	4333	5331	1242	4264	2795	2002	4889	2037	4678	8300	3819	5504	4330	1636	1655	5398	1763
FBgn0003187	qua	3792	13147	12020	4635	4344	7137	7390	8209	5982	11907	23046	5453	8897	5154	3398	6386	8091	6535	7459	3304	6473	12583	4332	4589	7046	24065	16868	20421	10930	6129	4993	6232	9251	2540	8486	4274	4594	8027	3834	6868	5366	7326	4683	15122	21108	4235	17478	3645
FBgn0001248	Idh	2434	8274	10820	20244	20121	9083	8231	23213	24845	11855	11344	11559	6806	21870	16056	24254	20948	12182	14212	18369	39656	12350	9794	26967	32602	6424	3557	11100	10024	25500	18802	8507	6136	12597	7148	23328	19631	9517	18127	9314	15960	7609	9548	7467	16116	15647	8363	18688
FBgn0030932	Ggt-1	2396	4614	4797	2590	2418	6479	3842	2417	3090	11839	8675	5143	3608	2720	2584	3112	2949	5389	7582	2082	3837	9342	7041	2451	3288	7612	4779	2093	1567	3569	2164	2979	6198	1602	5208	3134	2787	4309	2315	4003	6820	3191	4239	2984	1566	1470	3143	2132
FBgn0003076	Pgm1	1843	5848	7151	11441	11149	7788	5933	11260	12311	11819	8220	7426	4376	10403	8314	10966	10006	6737	9175	9184	18184	8278	7151	10746	12975	4439	2596	7623	6104	11229	8488	3896	4973	6289	5094	9674	8311	4635	8035	4099	8313	3900	5296	3572	7067	6597	4055	7479
FBgn0039737	CG7920	1910	8386	9715	24254	24438	8650	8079	29934	32987	11816	11584	8400	7481	31981	23547	31774	28218	15982	17535	28240	49099	9825	6541	23658	24235	6402	3307	18239	14600	21121	16792	5028	6010	10745	5916	18333	19259	6820	17654	6165	12645	3955	7106	4160	15565	13309	5092	15083
FBgn0020496	CtBP	5842	12605	12752	8607	9454	10500	9671	13102	11109	11814	10106	15958	7850	9814	6866	9303	8619	12441	12205	7349	16018	15657	12657	10050	15318	19392	11242	8757	7675	16248	9943	13643	5771	6757	7837	14888	7144	14878	8113	15531	18579	11722	10586	12197	8166	8484	17740	9927
FBgn0010774	Ref1	1328	5819	6197	1811	1974	6412	4973	2942	2713	11772	6880	5929	4781	2162	1531	2131	2305	5842	6670	1585	3286	12439	10835	2604	3777	7338	4919	1715	1439	4167	5531	6880	4331	1604	4627	3312	1688	6022	1775	5561	7538	4790	5314	4753	1724	1752	5428	1958
FBgn0003093	Pkc98E	5772	19196	20532	7825	8119	13605	13771	14979	11309	11718	33075	8078	6691	7635	5030	8409	9881	5242	7598	5959	13168	23015	13430	11781	17491	30427	21411	27030	15175	9584	8418	10947	14418	6079	18916	9638	4485	7356	5627	7753	4789	10933	3294	16692	16275	7618	24339	7556
FBgn0017566	ND-75	2634	6631	7591	13514	14506	8272	6396	14440	19891	11687	11704	7758	6240	17178	13058	17191	15066	11672	14240	15676	28182	10087	7061	12936	12880	6676	3887	11981	9290	12691	9018	4712	6417	6881	6101	11005	11929	5796	11343	5195	11508	4236	6651	3977	8189	7859	4501	8836
FBgn0010415	Sdc	4202	11493	12598	14004	15430	9810	10411	22190	17483	11652	7894	15001	7261	15639	10360	13663	12618	10353	10149	11511	24587	15505	14518	17395	27341	15905	10121	14602	12511	26671	17727	13147	4968	13177	7674	24758	12708	14585	14711	15844	19134	13477	10166	12755	12734	14182	17539	17240
FBgn0263740	eIF2gamma	2203	5449	6546	1770	2212	7569	5420	2551	2705	11581	8981	7727	4913	2082	1651	2249	2364	6414	8388	1710	3501	10681	9883	2084	3628	5006	2841	1646	1480	3485	2211	5397	6323	1648	6614	3598	2469	5657	1897	5817	9347	5156	5482	4798	1397	1422	5954	2202
FBgn0040007	RpL38	1013	2691	3486	676	680	5574	2703	897	981	11542	8004	4104	4018	896	710	1167	1193	4245	5563	707	1089	8528	9778	795	1172	5587	4040	797	800	1148	1013	2565	8785	504	5109	1158	901	2657	968	2506	8837	2424	4264	2160	585	718	2662	930
FBgn0065064	snoRNA:Psi28S-291	220	5773	5143	2036	2541	6323	4820	3737	3385	11540	11077	5581	7869	4237	2296	3748	4613	10919	13327	3109	4433	9246	4697	1911	2203	17765	11725	3954	3085	2925	1938	3625	8089	1012	4419	2027	2204	5146	2595	4236	11190	3399	6817	2964	1913	1442	2318	1829
FBgn0010621	CCT5	1981	6459	7086	1622	1532	8222	5909	1852	2226	11538	13670	8941	6420	1739	1540	1935	2636	10343	14564	1541	2825	11321	7789	1872	2601	6472	4226	1184	927	2514	1521	5003	7943	963	7036	2306	2041	6759	1463	5962	10798	4902	6740	4702	1054	963	5424	1009
FBgn0086706	pix	2293	6418	7535	5807	6109	8944	6229	6989	8370	11481	11521	9661	5420	6431	5346	6674	7037	8746	11840	5244	10617	10955	9245	6777	8217	6593	3796	5344	4534	7541	5633	5940	6373	4011	7008	6344	6253	6170	4649	5838	10545	4564	6722	4312	3844	3921	5961	5102
FBgn0034497	Mpcp1	1499	7984	8831	19518	26350	7454	7263	28137	34458	11476	8162	4887	6577	30951	19310	24772	19674	13728	15324	31361	51409	8903	5807	16604	14478	5931	3144	14805	10353	18072	13505	2841	3708	9167	2822	14853	13924	3609	14501	3155	9117	2270	5017	2793	16404	14370	3218	12418
FBgn0036203	Muc68D	4802	14807	15109	27929	33136	11955	11662	44237	44839	11469	10455	24280	7112	40044	28143	38031	34816	16808	13658	29241	60184	13988	11921	39048	45015	19717	17385	28111	24666	46297	37054	23066	7405	20979	7284	40108	29834	27321	31691	28772	22980	19416	13746	20725	32597	32120	29738	36973
FBgn0267511	28SrRNA-Psi:CR45851	1721	8801	11319	6221	4211	13015	9153	3824	7227	11464	14919	13751	21900	12346	9302	10017	12102	17863	23832	15958	11857	8873	9803	4456	9527	18028	24039	13719	11358	7959	5845	8706	12989	2892	6564	7069	12334	7480	9992	5493	16119	8856	5888	9033	4580	4388	4277	7461
FBgn0262782	Mdh1	1289	4942	5604	6378	6025	6939	4878	6327	7581	11445	11255	6279	5048	7124	6010	7664	7565	7342	11113	6598	10631	8481	6560	6252	7030	7380	4443	5089	4462	7305	5334	3386	7149	3203	5792	5757	5557	4474	5323	3853	8517	3494	5356	2592	4003	3782	3233	4298
FBgn0035001	Slik	8230	25327	30140	23136	27535	23108	20523	22797	20545	11396	16934	28738	11914	17361	12741	16103	14438	27547	29045	15779	26616	20181	13381	20650	37596	32671	27157	31418	22017	19767	13858	20039	18083	11516	28690	17283	16421	26892	13802	22062	17642	16237	16875	19464	18916	16382	26187	16470
FBgn0259176	bun	12590	12926	13328	25250	25883	10555	10806	34735	33766	11375	9168	15679	6697	28552	19815	27283	24307	13985	13429	22568	48073	14042	12047	28656	37653	20105	11548	27996	24909	35768	24212	14482	4881	16644	7254	32693	19124	17938	21999	18618	22313	12547	11428	14219	20580	20924	19423	22900
FBgn0001128	Gpdh1	3152	8029	9726	12987	15547	8563	7595	16314	19992	11373	9890	8314	6302	18715	12496	15807	13783	11478	13292	17497	32946	10283	7996	12950	12600	8395	4880	10536	8356	15024	11571	4711	5401	7333	5568	13593	11455	6390	13402	6247	11989	4132	6882	4122	9144	9240	5208	10804
FBgn0086558	Ubi-p5E	2390	7085	7627	11871	8927	9509	6111	9653	14680	11366	17224	11017	5774	13332	12847	15351	16351	12628	22067	15123	19955	10544	8237	9878	9317	11547	8086	8836	8181	10682	8203	5337	8565	5202	7909	9523	12877	8429	9298	7399	14014	5173	7257	5134	5240	5527	6226	7429
FBgn0083167	Neb-cGP	987	5453	5456	4486	6001	5929	5379	6853	6793	11365	6488	4751	5720	6652	3672	5807	4495	6120	5828	4509	10048	10055	8260	4815	5070	4457	2663	3004	2438	6505	4514	3445	4789	2593	3926	5110	3490	4315	5284	3895	9631	3132	5460	3012	5090	4753	3531	4536
FBgn0020235	ATPsyngamma	1460	5831	7580	9194	10555	7539	6028	10804	14742	11307	12194	7733	5903	13325	9423	12319	11258	10973	14238	13327	23467	9347	6635	9306	8855	7276	4012	6773	5452	9421	6661	4170	6361	4798	6049	7638	7424	5423	7674	4941	10789	3355	6297	3482	6129	5992	4415	7056
FBgn0037655	Kcmf1	2989	6483	6422	7617	8112	7169	5273	10352	10419	11289	8277	6964	5270	9714	6463	8902	7392	8052	8054	6925	13784	10170	7966	8612	10410	6355	3813	8235	6796	9089	6497	4758	4911	4599	5032	8074	6397	5609	6858	5535	8685	4163	5508	4666	6074	5613	5320	5982
FBgn0034240	MESR4	8012	9448	8320	5023	5604	7311	8490	9691	6251	11289	5816	6215	6160	4474	3259	5846	5346	5957	4890	3243	6878	11135	7019	7287	10156	37505	15106	11399	8204	7270	4286	9014	3464	2742	5334	6970	3988	14876	5686	17101	23090	9464	10492	18487	13696	8905	23786	6689
FBgn0037643	ScsbetaA	2282	5821	6628	15790	15685	7347	5481	18158	20244	11269	9642	7740	5235	17046	12817	17089	15238	8192	10224	13759	26947	10091	8402	15769	19107	5435	3222	12412	10076	16956	13522	4359	6302	9166	5561	15643	12505	4931	14402	4478	9598	3806	5456	3450	10748	10854	4747	12695
FBgn0015778	rin	5711	16920	17466	12470	11977	11902	12704	16625	16492	11262	11423	23105	8298	14417	10827	14181	14524	21090	18460	11072	21402	16880	12766	12528	19509	41133	24915	13489	11329	21518	13270	22145	5909	8858	10507	18592	11560	27287	11504	28699	29832	20588	15603	22525	9283	8977	28360	11552
FBgn0033246	ACC	9067	13656	14264	50230	45704	10641	11495	50662	55788	11260	12040	16116	8779	51866	44510	56844	52091	16763	18314	42153	75770	10865	8152	47752	53839	12707	8258	47131	42114	45375	35570	13183	6015	24590	8222	38574	39066	17238	39372	16002	25778	11283	14401	11816	30857	28807	14891	32478
FBgn0004888	Scsalpha1	1479	6512	7981	7787	8733	7809	6092	10171	11149	11231	10045	8075	6121	10040	7347	9432	8885	9058	11339	8185	15794	10655	8161	9626	11364	7948	4434	7085	5663	10713	7173	5208	6025	4939	5539	9303	6225	5775	6600	5185	9605	4512	6484	4432	6326	6198	5137	6837
FBgn0259998	CG17571	1205	7071	8207	2569	2406	6991	5516	2705	3364	11214	9314	6202	5869	2786	1858	3031	3748	6059	9415	1853	2868	11645	9343	2229	2510	3820	2522	1498	1282	2943	2029	4129	5654	1375	6242	2508	2037	7638	2009	6097	9182	3743	7498	3378	1514	1682	4527	1888
FBgn0031814	retm	3700	13272	17543	6903	5779	11362	10665	10086	8060	11206	22823	7518	5147	5944	4152	6399	7364	5743	7286	3898	9067	15706	8765	6949	9180	34186	22860	24254	12761	4942	4015	2922	8081	2398	10624	4887	4075	3927	3235	3890	4414	3586	2797	7975	7872	3154	10354	3088
FBgn0030703	MSBP	1503	5247	6434	7478	7912	6031	5305	9759	9753	11124	6616	6925	4330	8769	6276	9020	7503	5800	5800	5343	12716	8619	8232	9309	11717	9801	5654	6169	5639	12144	9476	5085	4507	5513	5071	11112	6936	5861	8759	6107	10266	4456	5102	4288	6347	6846	6059	8571
FBgn0004921	Ggamma1	2773	8622	9057	13213	14809	7860	7127	19825	17743	11100	7412	10400	6290	15552	10646	14079	12468	7983	8496	10876	25128	13237	11290	15963	22032	12484	7192	11597	9931	22978	16640	8775	4662	9543	6020	19009	11575	10094	12601	10425	14493	7954	8595	7257	13207	14104	10970	15959
FBgn0261565	Lmpt	12091	7944	8876	18326	20997	8228	7715	26448	26540	11084	7697	9113	6347	23959	15967	21943	18036	10585	9576	18502	39985	13103	11487	22824	26141	9132	5338	19204	16216	23957	18841	7324	4603	12342	5521	23367	14721	7878	18976	7529	12939	5954	6825	6619	16982	16318	8156	17741
FBgn0028480	CG17841	2488	6953	7219	9502	9485	7205	6420	12461	11874	11062	7197	7167	5734	10603	7297	10222	9208	6931	7893	7780	15929	10195	9391	10593	13219	6356	3654	9044	7903	12018	9146	5538	4607	6603	5052	11151	7335	5968	8386	5795	11559	4541	6086	4912	8163	7977	6088	9045
FBgn0042134	Capr	4080	13826	13759	6545	6529	10501	10507	9053	8714	11046	11908	18729	8560	7968	5704	7530	8439	18978	18055	5591	11585	12510	8613	6845	9680	16130	9470	6440	5359	11047	6147	13808	5521	4520	8109	8734	5819	17368	5838	17191	21014	12357	13080	12797	4901	4485	16839	5423
FBgn0032069	LManVI	3160	6038	8395	18097	15567	7705	6431	19122	18241	11043	9712	6827	4979	16556	13503	18677	15262	11331	11944	20978	38393	8466	7373	16817	18522	3300	1978	10907	9704	10278	10980	4574	6273	5712	4253	8482	10172	5121	10446	5510	11324	2832	5584	4063	8252	7908	4908	9872
FBgn0032833	COX4	1231	5814	7037	9102	11003	6676	6046	11594	14332	11036	8840	6634	6458	15132	9588	14527	12222	11147	12026	12295	21288	8563	6087	9996	10361	5042	2876	7138	5626	10484	7574	4289	4843	4826	4582	8753	7630	5550	9462	4702	9726	4082	5895	3877	7520	6689	4071	7786
FBgn0034512	CG18067	1530	7937	7825	12619	12503	9424	6552	21008	12924	10988	12951	11859	8081	14041	7578	12313	10049	11595	6893	8392	18782	11899	18737	20995	24287	7944	3212	5547	4876	19704	13884	8777	7303	12435	4786	16463	12999	8375	13798	9844	16492	8877	8620	7721	14440	14893	10397	15588
FBgn0011760	ctp	4645	11808	13373	13298	15101	10026	10608	20854	17256	10955	9242	15938	8007	16137	10482	14702	12785	13309	12751	11072	24935	14309	11750	17610	24632	12634	8545	13674	11702	24394	16801	12777	6217	10715	7965	21843	11749	14889	13474	14956	18321	11153	12156	12476	12742	13321	17568	15716
FBgn0051523	CG31523	4032	9672	10625	20579	21845	9068	9752	31655	28164	10948	8845	12388	7933	27617	18717	27136	22810	12734	11410	17793	38931	11762	10019	29578	33759	8926	5240	18591	16682	33522	25252	11960	4654	15164	7325	28391	19137	13617	23640	12840	18538	11092	11026	9149	19485	19149	11207	23140
FBgn0031285	CG3662	2982	7723	8948	15363	15813	7767	7261	19945	19735	10946	8831	9732	6037	16955	11955	16704	15034	9455	10514	11997	25705	10105	7653	16869	19732	5245	3045	12057	10142	17597	14051	6347	5169	9209	5887	14982	14170	8132	13804	7387	12140	5808	7323	5874	11168	11050	7273	12258
FBgn0013733	shot	30414	12716	13686	67634	62057	9366	10381	80166	96849	10945	9319	16205	7819	86683	70186	86336	79232	17617	14605	74131	137769	12398	9131	74398	77264	20363	12649	96818	82468	75218	57756	19693	6174	37419	6942	67147	58503	25967	57782	27032	24729	15842	14783	16697	46157	44776	22164	54758
FBgn0263231	bel	3970	9145	9728	12577	10778	9100	7621	13803	16793	10931	11548	11539	5680	13083	10934	14080	13240	12564	13983	10849	20325	11618	7976	11160	12734	12499	7222	12404	10410	14875	10856	7764	7045	7116	8066	13226	11897	11111	12066	10126	15967	7247	9060	7478	7187	7116	9217	8896
FBgn0267252	Ggamma30A	12543	8087	8807	21236	24805	8312	7353	32259	29948	10925	7393	7713	6416	26357	17026	24422	20334	8328	8009	19616	43202	11700	10530	28597	38862	9958	5347	22998	19114	36893	27950	7973	5155	17468	5563	34584	17173	9494	21573	9117	11999	6609	7648	6405	20518	21673	8606	26077
FBgn0016687	Nurf-38	1481	5053	5382	4131	4466	5927	4489	5476	5485	10915	8400	5621	6105	5739	4021	6027	5672	8287	9707	4482	7473	7872	5548	4397	5425	4613	2826	3087	2660	5595	3991	3634	5528	2394	4368	3986	3816	4783	4142	3764	8716	3091	5267	3072	3314	2792	3353	3244
FBgn0023529	CG2918	3581	10728	13050	13806	13633	9183	9483	17378	15615	10910	9401	14069	6694	14254	10728	15065	12473	12385	12717	11416	24301	12269	10189	18579	21403	8063	4856	11947	9866	23513	15886	10717	6148	11002	7742	20709	12869	13257	16540	13020	18322	9811	11140	11113	10764	11146	14562	15083
FBgn0029896	CG3168	5171	14168	16131	38408	38777	10847	11700	49211	50960	10881	10875	18071	8510	40410	30978	41047	35456	16120	16597	29302	58389	12257	9516	43413	49429	11504	6310	24884	21379	52098	41089	15569	4853	26167	8438	45853	33822	19136	34032	19152	27351	14339	15231	16926	34886	33073	20742	37584
FBgn0010516	wal	1579	5786	6646	5915	6277	6875	5434	7836	7631	10875	9350	7350	6324	7047	4972	6832	6669	8736	9824	5585	10631	9352	7770	6303	7249	5254	3038	4144	3636	7867	5950	4484	6234	3457	5110	7015	4793	5453	5549	5062	10876	3971	6152	3841	4829	4584	4974	5501
FBgn0032788	CG13084	1544	3792	4018	14	10	2527	2465	18	21	10869	6411	4347	2930	18	19	19	180	4316	7107	14	30	5898	3258	26	478	1007	580	12	19	324	71	1924	3075	24	3067	223	218	3085	8	3752	5477	2805	2324	3224	7	23	4109	40
FBgn0261394	Prosalpha3	973	3625	3956	2762	2977	5027	3570	3478	3587	10850	7343	4861	4262	3186	2330	3545	3208	5460	6059	2479	4585	7399	5750	2854	3552	3744	2432	1994	1639	3657	2617	2612	5061	1603	3690	3011	2551	3192	3042	3062	5757	2843	3743	2660	2064	1951	2709	2198
FBgn0024238	Fim	4258	7312	8864	5017	4685	8051	6705	5919	5760	10795	8299	9673	5113	4783	3666	5014	4702	7054	8481	3951	7953	11388	10761	5332	7135	11158	7039	4122	3285	7342	5609	6892	5633	4203	7105	7938	5404	8284	4687	8284	12875	6547	6750	6900	3747	3808	8501	5267
FBgn0027835	Dp1	6962	14083	15069	20622	19150	11414	11309	22918	25043	10774	12295	19099	7712	21457	17376	22739	21697	12226	12410	12726	24323	14051	11317	22555	27581	15556	9024	17911	15048	24800	18065	15858	5521	12029	9071	21121	18376	20077	17033	19680	25678	14279	14762	13992	13808	13444	18984	16341
FBgn0040227	eIF3d1	2012	6868	6999	3075	3033	7898	5892	3639	4039	10740	11673	8607	5935	3706	2815	3707	4005	9776	12235	2841	5507	10640	7481	3113	4119	8420	4893	2754	2397	4130	2454	5657	7195	1718	6613	3462	3428	6140	2367	5536	10686	4541	6699	4574	2027	1858	5239	2435
FBgn0000412	D1	1877	5544	6135	3104	3022	6504	4831	4305	4531	10727	7633	6693	4713	3619	2671	3915	3706	6682	7112	2590	5305	9671	8236	3793	5139	7184	4466	3091	2551	5779	3412	5145	4653	2559	5049	4728	2998	5853	3373	6052	8425	4969	5888	4539	2582	2572	5743	2804
FBgn0037891	CG5214	1817	6647	6807	9378	11833	6413	6019	13726	16006	10719	7857	5786	7059	14967	9555	13064	11632	9956	10614	12644	21745	8137	5357	8976	10256	7196	4254	9458	7723	12275	8996	3708	4372	5875	3972	9950	9107	4551	10264	4085	9628	3324	5682	3315	9158	7944	4099	8379
FBgn0010551	Phb2	1889	4793	5201	3332	3316	5395	4376	4295	4484	10715	7606	5740	4520	3824	2966	4027	4011	6179	7473	2915	5396	8708	6090	3459	3764	5870	3691	2771	2199	4615	3061	3543	4207	2125	4269	3921	3404	4485	2860	4246	7041	3461	4510	3008	2353	2111	3966	2399
FBgn0022023	eIF3h	1496	7039	7129	4180	4520	7396	5903	6055	6112	10627	8964	8325	6147	5443	3606	5300	5379	9078	9557	3733	8023	9410	6920	5015	6116	4077	2183	3554	3194	6217	4001	5339	4641	2870	5284	4560	3913	5445	3685	5354	9881	4356	6814	3863	3687	3223	5609	3514
FBgn0028734	Fmr1	4904	10799	10656	7788	7987	8593	8404	11488	10533	10616	8251	13095	6345	8702	6120	8048	8114	10585	10811	6197	13585	11663	9494	8024	10770	10404	5804	7127	6182	12737	8141	9700	4541	5933	6042	10966	6603	10188	6892	10694	14592	8114	8417	8799	6224	6007	12812	6624
FBgn0031057	Ubqn	3429	8096	8698	8680	9018	8112	6880	11417	11863	10580	8714	9147	5076	10547	7629	10633	9703	9600	10646	7674	14855	10606	7863	9363	11100	10429	5710	8081	6616	11997	8923	6833	4819	5530	5275	9676	7862	8940	8917	8566	12452	6170	7272	6098	6584	6268	7413	7760
FBgn0022160	Gpo1	2929	6524	7272	9445	11940	7040	6029	12601	15754	10571	8664	5788	5479	14517	9899	12240	10452	10136	11492	13305	24091	8558	6330	9587	9844	5221	2850	8800	6897	9369	6627	3680	4228	4932	4062	7137	7871	4740	7972	4250	10126	2938	5795	2528	7172	6828	3503	6742
FBgn0050035	Tret1-1	3375	6354	7598	11587	13073	7078	6605	18369	16949	10570	8384	7978	6009	15510	11182	13426	12000	7895	9516	11207	23699	12220	11072	13752	18567	7373	4175	10938	9286	17656	11688	6778	4978	7312	5423	15713	10084	6872	11314	6823	12002	4755	7292	4801	10129	9856	6361	10962
FBgn0010612	ATPsynG	789	4845	6296	4624	6319	6118	5082	7601	6821	10567	6968	4582	6078	7194	3809	6347	5282	7671	6544	4478	10149	8874	8123	5715	6781	4720	2773	3292	2656	7026	5281	3435	5307	2859	4120	5810	3130	3918	4767	3608	8544	2836	6031	3078	5216	4932	3311	5518
FBgn0038353	CG5399	1546	9207	11771	5777	7044	7506	8219	8997	8358	10447	9618	10409	9720	7011	4517	6336	6258	10147	12474	4443	9968	11751	9864	8339	8809	4377	2389	3242	3039	11466	8345	7750	6342	4660	7579	9751	7681	11987	6992	9474	17076	7397	13786	8193	7823	7166	10734	8440
FBgn0004636	Rap1	3012	8940	8839	5673	6610	7361	6925	9140	6990	10438	6919	10106	5687	6173	3896	5871	5292	8213	7927	4400	10174	10510	8725	6544	9868	7448	4400	3927	3445	10588	7630	7826	3846	4670	5250	10244	4715	10193	5290	10250	12878	6596	6890	7857	5446	5823	10654	6069
FBgn0031176	whe	434	3680	4833	4794	5031	4757	3509	6643	5709	10423	5632	4040	3902	5978	3733	7328	5411	5025	3898	3263	7274	7915	6888	5986	5421	2955	1699	1549	1659	5935	5706	3136	6555	2706	3773	4950	3560	4046	5851	3315	9482	3076	4849	2541	4768	4243	2595	5802
FBgn0034638	CG10433	2112	7168	6725	14299	15049	7322	6495	19084	18242	10420	8327	8746	5766	15415	10841	15133	13673	7465	9051	12891	25606	9418	8498	17032	19123	4848	3163	9336	8297	18988	14445	5570	3944	8807	5138	15699	12379	6337	11829	6093	12883	4751	7621	4397	11415	12134	6035	12725
FBgn0261552	ps	13660	12642	13235	42126	44976	8492	9376	60992	56814	10408	6688	13852	6494	48067	34481	46112	40444	12924	11340	39555	83977	11515	8593	49110	64703	17345	9595	47784	40862	61738	45444	15175	4034	30742	5466	57770	33911	18477	35671	18938	21335	12206	11957	13834	37843	39085	20706	43594
FBgn0043576	PGRP-SC1a	588	5387	5176	1530	1935	5744	4247	2881	2354	10392	7072	4171	4316	2188	1617	2883	2503	4017	5177	2071	4179	5289	5224	1871	1998	2338	1046	854	858	2538	1609	2799	2721	959	1971	2263	1185	3141	1588	3107	6663	2511	3376	2288	1866	1501	3418	1116
FBgn0036974	eRF1	3112	4795	5472	4017	4284	5849	4466	5397	5834	10377	8016	6185	4165	4946	3549	5101	4773	7171	8014	3574	7164	8336	7080	4357	5057	5452	3265	3952	3376	5820	4536	3761	5531	2495	4895	5164	4069	4823	4468	4375	8445	3738	4747	3574	3037	2806	4188	4198
FBgn0003149	Prm	5356	9823	11887	38313	43290	9966	10022	50821	69262	10375	10337	11870	7150	55666	39490	49790	41816	15840	17463	47893	96428	10253	6707	38472	36887	7912	4290	36863	28151	43017	33549	8590	4534	23040	6030	38343	31892	11077	31180	10692	16418	6917	9135	7467	27654	26476	9909	29869
FBgn0042201	Nplp3	538	4010	5908	3255	5787	6362	5038	8108	9062	10330	5115	2729	2269	8411	4481	6759	4715	7771	7577	7944	19230	3588	3164	3358	3997	1738	834	4152	2860	4909	8197	1762	3151	5099	1916	4107	3401	2202	3758	2193	6813	1504	2462	2675	3777	4901	2980	5183
FBgn0014163	fax	4167	7977	8393	8066	7882	8270	6656	10533	9773	10323	7625	9806	4842	8285	6090	8604	7754	8232	8977	7057	14077	12204	10738	8286	12044	17056	10472	8556	7597	11754	8561	7702	5583	6165	6040	12449	7595	8854	9369	9562	12989	6883	5726	7051	5817	6708	9385	8048
FBgn0000615	exu	3290	4095	4163	18904	14136	5215	3661	18256	24316	10314	9688	6161	3403	18869	17154	21583	20476	5584	8768	15193	28059	7318	5591	17053	18950	6128	3777	17199	14670	20294	16251	2668	6165	11204	4911	17654	18606	3252	16812	3465	6186	2513	3766	2618	9966	9991	3135	12716
FBgn0261618	larp	9126	20265	18845	26329	27643	13213	14209	37110	36000	10306	10677	23031	9357	34077	23938	31844	29423	24974	20101	24851	51202	14381	10094	29130	35812	27011	15949	28112	23501	39087	26440	23836	4462	17427	8786	35647	22124	29712	22804	30776	33448	20644	19832	21965	21680	20122	30156	23570
FBgn0085241	CG34212	358	4625	4821	5377	7882	4800	4625	10317	7651	10301	3157	3572	4632	5994	3037	6773	4190	5190	3450	3017	8837	8932	5447	7623	8586	1113	568	1319	1453	9232	6587	3555	2604	4527	3212	8472	4860	4160	6184	3529	8432	3690	5231	3621	7760	6300	3508	8526
FBgn0002638	Rcc1	2365	5094	5903	971	902	6776	4315	1107	1333	10259	9115	6282	3972	1001	810	1116	1566	7286	8859	785	1399	8411	6645	854	1840	8596	5424	999	827	1914	933	3838	6065	659	4913	1676	1045	5112	952	4698	8234	3678	5027	3713	700	555	4372	747
FBgn0033608	CG13220	816	4155	5042	2633	3058	5824	4141	4007	3502	10247	6754	5129	5888	3071	1975	2815	2321	3827	5578	2290	5210	9475	9411	4215	5199	3252	2037	1484	1218	5693	3627	3766	5411	2261	4936	4925	2433	4022	2854	3336	7599	3486	6420	3168	3371	3434	4156	3724
FBgn0265298	SC35	1987	4655	4860	1130	1271	5894	4322	1709	1585	10193	6811	5704	4207	1307	857	1159	1379	3728	5165	985	2083	10449	9323	1418	1990	4611	2990	1069	858	2565	1442	3965	4660	892	4399	1800	1021	3473	810	3286	6055	3235	4558	2916	1099	1184	4589	1350
FBgn0014076	Vm32E	499	4138	3427	18	10	3482	3662	9	13	10187	6857	4649	4642	11	12	6	428	5823	7997	19	19	6678	4564	11	303	1862	1279	11	18	585	28	1528	5776	61	3387	388	257	3278	25	3026	6914	2209	4455	2860	9	2	2757	0
FBgn0086672	snoRNA:Or-aca5	148	3653	3271	672	858	4492	4095	2169	776	10174	2466	2135	3466	872	317	787	617	4438	1872	348	851	9533	3830	901	1351	5438	2938	704	417	1416	1012	2223	4511	550	3001	1293	320	2697	1146	2112	6126	1907	3630	2144	1000	654	1758	1219
FBgn0022097	Vha36-1	1064	3727	5038	2760	2837	6439	4267	3367	3664	10169	8507	5612	4229	3120	2283	3187	2884	4816	6408	2402	5154	9954	9312	3723	4476	4195	2678	1724	1493	4077	2916	3527	7057	1982	5630	3853	3039	3902	2720	3462	7662	3079	4770	2448	2331	2654	3697	3398
FBgn0261560	Thor	755	8339	7435	9161	9707	7578	6513	13293	11839	10160	8346	7177	5456	8615	5102	10192	8959	12233	11601	7898	17170	8764	6242	10208	11172	4270	2179	5990	5375	8217	6372	4989	3251	4334	3851	6693	6741	6018	6890	5208	11706	4152	7764	5021	9182	7896	7111	7023
FBgn0016075	vkg	6503	10554	12287	9050	9837	10397	9014	11097	11775	10112	9994	11304	6637	10907	7489	10415	9897	13610	13321	9978	17554	11161	7544	8523	10502	10127	5698	9386	7054	11147	7438	10576	5933	5771	8251	9571	8526	14292	8841	12830	20999	9430	12203	8999	6539	6645	11430	7185
FBgn0033879	Echs1	1124	5143	5066	3062	3316	5488	4264	4122	3960	10104	7112	5467	4719	3432	2612	3489	3569	6741	8385	3097	5468	7524	5780	3266	3845	3196	1928	1477	1302	4121	2971	3015	4259	1933	4188	3619	3385	3644	2875	3354	8433	2969	4725	3017	2569	2487	3951	2595
FBgn0035121	Tudor-SN	3411	11597	12738	5411	4760	11000	9576	6514	7472	10084	12439	14654	7114	5952	4769	5189	6046	14993	18852	4735	8885	11502	8285	5318	6763	13930	8153	4286	3626	7193	4434	9524	6214	3068	8434	6342	5797	12216	5075	11928	19541	9332	11275	9105	3389	3420	11638	4102
FBgn0036766	CG5506	661	5592	7434	1786	1771	5275	4643	2016	1931	10080	5581	5111	5047	1549	1085	2075	1824	4173	5402	976	1951	6179	5113	1691	1660	2615	1577	639	635	2376	1949	3167	3565	1107	4701	2469	1688	4321	1531	3783	8020	3513	5703	3716	1527	1524	4650	1740
FBgn0039472	CG17192	1052	2007	2476	1930	2839	4256	3342	3595	3099	10075	4466	1672	2099	2910	1736	3195	2590	4683	4082	3020	7609	4431	4838	2513	3171	1825	876	1733	1304	7512	4919	2629	2421	2176	1807	6423	3073	2203	3952	4009	9521	1419	2966	1381	2677	2747	1597	3720
FBgn0263081	CG43349	459	5519	5295	2789	4118	3591	4074	5505	3716	10067	4075	4382	4506	3751	1816	4010	3626	5582	5559	2681	4319	4164	2774	2728	2677	804	337	661	612	4068	3334	2210	2144	1732	1939	3260	2195	3658	1977	3127	5250	2262	4716	3024	3001	2498	3089	2492
FBgn0036024	CG18180	901	7207	8278	11879	11638	3661	5109	13642	9259	10044	5880	5609	5494	9607	6397	13760	13771	5341	9002	15197	28110	8356	6879	10888	10291	2879	1861	5064	4515	30559	16657	5755	6449	8440	4307	25622	12335	7982	12141	6362	10202	4192	9465	5658	14027	13317	7126	15806
FBgn0037632	CCT7	1964	6326	6246	1804	1652	7176	5261	2190	2550	10041	10951	8469	5924	2137	1737	2240	2749	9258	11363	1748	3080	9629	6561	1843	2656	7228	3876	1236	1035	2975	1723	4899	5830	1084	5641	2519	2158	6518	1488	5966	10430	4754	6513	4255	1326	1205	5845	1429
FBgn0023143	Uba1	4343	10397	10928	9621	8415	9198	8456	11073	12447	10028	10870	14270	6648	10254	8263	10799	10909	14345	15820	7858	14823	11181	7662	8989	11379	12117	7106	8712	7362	12408	7857	9979	4935	5743	7728	10949	9521	13406	8205	13515	17166	9957	10833	10557	6308	6024	12359	6812
FBgn0266666	Sem1	427	3685	4460	1323	1492	3930	3848	2440	1580	10009	3138	4264	4254	1720	849	1644	1181	4567	2449	682	2213	7261	6472	2026	2875	1421	797	692	619	3075	2209	3713	3700	1139	2516	2828	1064	3973	1649	4328	6322	4491	3960	4500	1820	1655	4866	2326
FBgn0061515	endos	1665	6006	5760	5962	5949	5771	4724	8150	8169	9995	7205	7434	5040	6373	4644	6345	5561	6191	7460	4687	9252	8254	6925	6802	8137	6594	3359	4386	3744	9360	6379	5043	3997	4389	4309	7931	5080	5811	5338	6022	8200	4500	5498	4609	4928	4625	5696	5239
FBgn0260747	Chchd2	1290	5858	6833	7461	8191	6392	5470	9594	10756	9971	9830	7065	6310	9932	6940	10175	8651	9629	10696	8101	14099	12017	8754	9210	10720	6552	3693	4331	3690	10003	7147	5448	5853	4255	5295	9277	6374	6999	6364	5971	9976	4311	7355	4653	6524	6138	5602	6689
FBgn0029506	Tsp42Ee	1463	5614	5951	4027	4606	7497	5822	6280	5443	9934	8206	9508	5892	5210	3705	4855	4447	6826	7130	3798	8253	12533	12585	4885	8040	5671	3200	2798	2476	7859	5263	6304	5003	4008	6618	7979	5207	5643	4361	6058	11318	5077	6837	4622	4190	4601	7620	5998
FBgn0001215	Hrb98DE	2743	10279	11661	10946	10669	9001	8502	15276	14824	9932	8862	12900	5667	12314	8879	12539	11800	12097	12444	9055	19834	12248	9043	13473	17623	18520	9764	10532	8978	16965	11830	11359	4922	7776	6770	15200	9135	12575	10951	13131	14872	9820	10522	9876	8387	8647	13944	10412
FBgn0028327	l(1)G0320	1943	7288	7970	4934	4901	7393	6046	6215	6055	9909	10513	8355	5579	5274	4313	5645	5848	11579	15236	4683	8348	9464	6685	4924	5176	6614	3962	3286	2743	6089	4211	5058	5428	2767	5826	5273	5315	6872	4810	6153	12073	4163	6872	4865	3241	3101	5869	3799
FBgn0010228	HmgZ	1604	4538	4986	4753	5472	5538	4697	7122	6200	9889	5175	5592	4549	5359	3440	5038	4064	4706	4671	3523	8174	9231	8402	6003	8413	2777	1675	3270	2931	7646	5387	4171	4149	3743	4058	7355	3602	4770	5426	4430	7704	4075	4734	3680	4479	4617	4758	5417
FBgn0036762	CG7430	2252	4468	5939	8183	9225	6473	4543	9417	11941	9872	8586	5806	4335	10239	7285	9842	8599	7742	9032	8631	17075	8396	6743	8184	8305	4813	2588	6428	5056	9527	7324	3630	5743	4693	5344	9097	7213	4592	7021	4260	8320	3398	4762	3068	5432	5303	3308	6921
FBgn0028693	Rpn12	995	2662	3333	1055	1170	4385	2811	1381	1437	9865	7028	3940	3677	1479	1028	1522	1463	4111	5528	1082	1977	6440	5601	1199	1439	3464	2157	613	559	1788	1222	2033	4913	715	3292	1892	1247	2418	1047	2479	4853	1618	3097	1648	812	811	2096	841
FBgn0039635	Pdhb	2041	5323	5695	9221	10147	6339	5047	10912	13931	9859	8746	5656	5189	12048	8796	11895	10618	8037	9915	10706	18444	8372	5880	8931	9477	4082	2278	7218	6011	10459	7997	3873	5361	5053	4928	9473	8555	4499	9073	3884	8665	3131	5463	3170	6659	6097	3653	6428
FBgn0035926	Acbp5	337	10606	13222	5478	5295	8101	9432	5908	5985	9859	9187	10417	10285	5698	3918	5815	5838	10086	14856	4375	6450	12638	10322	4191	3669	2423	1805	1328	1464	6014	4784	6390	5606	2168	5764	4846	3537	11888	4182	7906	18832	6790	11903	7083	4479	4053	8824	4444
FBgn0031771	ND-51	1590	4616	5269	9227	9530	5725	4697	10543	12328	9833	7517	4749	4314	10618	7918	10782	9223	7007	8577	9317	15914	7464	5347	8825	9117	5282	3310	7910	6235	7521	5886	2723	5151	3762	4015	5918	7585	3337	8777	3028	7197	2634	3989	2431	5774	5597	2740	6626
FBgn0250843	Prosalpha6	1070	4006	4816	1873	2085	5317	4021	2620	2614	9831	8422	6383	4738	2403	1656	2340	2373	5484	6855	1705	3488	7962	6705	2605	3042	3153	1833	1122	978	3306	2445	3628	5191	1272	4228	3219	2156	4010	1872	3771	6610	2765	4462	3127	1735	1673	3926	2365
FBgn0030520	Pdcd4	3431	10537	10328	5720	6219	8835	8602	8021	7622	9827	8395	14184	6637	6311	4350	6323	6478	10317	10938	4665	9469	12441	9697	6855	10926	17536	10926	5489	4913	10264	6345	12272	5630	4634	7080	10022	4880	13977	5112	14350	15330	11437	9608	11571	4989	4902	14544	5819
FBgn0038224	ATPsynE	720	5242	6054	5120	6834	5529	5293	7770	9063	9824	7367	4589	6409	8774	5623	8277	7057	8596	8921	6605	13232	8738	5104	6412	7349	4111	2040	4346	3521	8272	5815	3823	4214	3421	3841	5971	5122	5207	6098	4364	8715	3797	5885	3665	5700	5501	3873	5501
FBgn0034871	CG3906	849	6901	8142	8816	9831	8466	7779	15602	13288	9818	8761	9070	8773	12689	7871	13299	10940	8843	8029	6194	14782	9720	8092	12417	13763	4259	2424	4988	4564	13750	10008	7871	5046	6059	5800	11263	6792	8785	9012	7064	12680	6564	9125	6019	9416	8404	7838	10430
FBgn0053129	CG33129	3508	3841	4384	2853	2662	5123	3712	3180	3783	9817	8106	6202	3356	3165	2597	3387	3461	5404	6830	2574	5144	8723	8238	3149	3649	9354	5910	2730	2195	4045	2969	3235	5653	1812	4925	3910	3482	4117	2822	4183	6935	3292	3782	3105	1793	1788	3552	2437
FBgn0000261	Cat	1993	10226	10297	27304	27943	8806	9019	34637	35019	9770	9584	9779	6692	30528	22777	28521	26737	11006	13956	24906	46256	8445	5375	29184	28397	3635	1932	13134	10886	30529	22937	6649	3793	14698	5582	24024	22192	8312	18856	8049	15172	5568	9279	5579	21331	19300	6943	17900
FBgn0024814	Clc	1406	3684	4170	2874	3183	4515	3405	3600	3713	9767	5725	4905	3557	3521	2461	3556	3388	4859	5905	2724	4900	6431	5251	3069	4112	3698	2342	2042	1810	3996	2915	2750	3696	1955	3589	3484	2361	3758	3501	3386	6368	2722	3559	2824	2182	2331	3316	2781
FBgn0250788	beta-Spec	7896	10518	11479	21783	20055	9257	8678	24239	28702	9762	10440	12107	6942	25075	20690	25375	23686	12236	13596	21064	38985	10883	8286	21847	22964	10219	6341	20865	17256	24116	18276	9973	5286	12362	7815	20764	20139	13399	19407	12121	18929	8887	11040	8605	13794	13507	11044	16601
FBgn0015754	Lis-1	3459	5027	5286	4409	4599	6496	4462	5446	6029	9759	8015	6993	4013	4822	3868	4832	4726	5967	8199	3843	8091	8950	7395	4820	5893	7367	4463	3977	3358	5971	4291	4111	5297	2889	4677	5771	4497	4613	3907	4535	8537	3506	4549	3670	2998	3181	4788	4336
FBgn0020236	ATPCL	4339	7519	8533	16380	16199	7658	7281	17690	20392	9745	9568	9372	5764	19183	16191	19112	18150	8555	12689	14826	26008	9040	6975	16436	18196	7785	4754	12261	10977	18108	13466	5582	5321	9228	6327	16089	13779	7250	13418	7178	12683	5410	7517	5025	10366	9555	6411	11593
FBgn0087040	alphaTub67C	1617	4510	4412	25	16	5591	4262	15	28	9744	8589	6648	4039	20	7	21	540	6237	8787	18	30	8830	6517	32	510	5379	3309	11	19	791	38	3625	5657	172	4865	753	395	4301	28	4439	7083	3316	4666	3553	17	13	4278	20
FBgn0031249	CG11911	970	5096	5408	1582	1409	5784	4209	1742	1767	9741	7821	4234	3894	1408	972	1716	1896	5353	7185	1280	2257	7882	5446	1056	1239	3353	1958	971	851	1896	1193	3636	1062	159	1298	1506	1366	6186	1235	5094	8960	3124	5758	2494	835	955	3338	938
FBgn0043362	bchs	12155	26799	33401	19795	25112	34916	23108	14362	13669	9734	25327	40862	16430	11442	9137	8955	7977	33335	40988	12077	12369	24970	20357	15683	39960	49887	57165	37489	24179	10424	7141	21824	40909	9703	33638	9120	15064	23557	10021	13569	18122	16306	19151	20023	18369	17187	34477	14322
FBgn0035542	DOR	3058	9275	10122	19614	23841	7538	8310	29201	32209	9709	7462	8582	6485	29598	18460	24272	20334	12231	11725	22627	44794	9954	6948	20860	25057	7725	4066	20515	16848	28516	18947	7764	3407	12615	4598	24128	15525	9650	19235	9420	14640	6288	8692	7056	18104	18109	8882	17817
FBgn0035499	Chd64	1459	8375	8855	7067	7929	7282	7182	10432	9121	9677	7885	10248	6734	7595	5480	7380	7101	8729	10959	6028	12291	9553	7899	8026	10284	5882	3374	4996	4206	11595	8007	7458	4424	5083	5215	10284	7638	8818	7254	8293	13889	6195	9005	6951	6010	6046	8845	7456
FBgn0016041	Tom40	2395	8172	8460	2482	2444	8038	6551	3340	3315	9669	7809	9871	5342	2891	2075	2724	3038	8014	8958	2226	4347	10258	8858	2768	4403	9476	5175	2118	1634	5103	2956	7171	4190	2001	5374	4232	2711	7889	2070	7958	11835	6124	7000	6396	2212	2162	9497	2344
FBgn0027108	Inx2	5480	7353	7386	4045	4659	7306	6588	5980	5209	9652	7888	10597	4798	4787	3315	4508	4676	7933	9436	4244	9461	11077	10510	4461	6910	10252	5960	3595	3010	7662	5094	7089	4434	3483	6352	7786	4891	7422	4471	7979	12190	5978	5999	6092	3112	3407	8954	5066
FBgn0028331	l(1)G0289	3493	11500	12064	8679	9380	9798	9464	12270	11589	9652	9172	14620	6767	10208	6770	9840	9556	13916	14007	7459	15855	11571	8661	10010	13903	15534	9745	9150	7463	12102	8130	12433	5385	6075	7311	10897	7569	14488	7972	14019	18876	10995	9753	10912	7351	7842	14797	7404
FBgn0001234	lncRNA:Hsromega	21710	13297	17456	18596	21901	19555	13866	21885	19854	9650	15435	24293	7733	19950	15715	16919	13048	16090	21355	10942	19839	18123	14760	25640	43153	84499	60070	142102	132454	29696	21645	13958	19004	12554	18670	30754	14628	17203	12184	16544	12939	10342	10542	12442	13936	14434	17646	21861
FBgn0039348	Npl4	2476	7119	8050	17619	18563	6997	6958	24136	23818	9629	7426	6631	5755	19898	13230	18883	16822	11686	13147	19514	35470	9022	6532	19402	20778	7191	4011	15497	12193	11129	8565	4095	3075	6362	3332	8923	9133	4401	11077	4166	7805	3439	5128	3410	13331	11139	4729	10530
FBgn0015283	Rpn10	1422	4794	5840	3947	4188	6201	4755	5317	5194	9619	8565	8127	5058	4746	3547	4889	4577	6818	8196	3725	7493	9158	7614	4995	6286	3901	2425	2884	2517	6298	4122	4610	5487	2997	5284	6243	3728	5009	3695	4923	7972	4192	5320	3989	3079	3464	5470	3956
FBgn0029629	eIF3g1	1027	4274	4389	1832	2247	5019	3819	2736	2777	9611	6265	4530	4982	2929	1786	2869	2640	7021	6222	1733	3561	7646	6211	2241	2662	3676	2148	1926	1803	2847	2245	3114	5591	1245	3794	2124	1840	3999	1831	3753	8218	3419	4751	3000	1967	1698	3466	2221
FBgn0263987	spoon	5705	12574	12639	5007	5338	9824	8910	6895	6648	9607	8927	15811	6216	6097	4285	5586	6019	13049	13516	4274	9146	13098	10614	5601	8974	19079	11922	4948	4327	9767	5777	12077	4576	3729	6795	8408	4815	13927	4332	14993	19021	10222	10521	10892	4120	4594	17681	5032
FBgn0035871	BI-1	1247	3723	4440	7895	7840	5308	3869	9718	10250	9606	5827	4682	3567	8166	6355	8796	7178	4101	5289	5807	12673	7736	7594	8670	11492	2918	1933	4393	3704	11911	9136	2560	4305	5960	3860	11127	7346	3119	7068	2747	5758	2195	3554	2510	6306	6569	3026	7394
FBgn0051343	CG31343	3004	8635	9071	11681	10543	7057	7431	14619	13835	9578	9279	9036	6276	11183	8978	12023	10978	10055	12303	9822	17251	10842	8087	12410	12302	4341	2627	8619	7941	10155	8149	6990	4898	5003	5161	8092	9659	9831	9402	8897	16205	6072	9475	6323	7834	7534	8129	7924
FBgn0265434	zip	7242	12105	14595	12643	12127	9896	10425	15571	15849	9531	10130	17520	7659	14181	10219	14041	13658	15523	16245	10518	21441	11087	7773	14620	16974	9588	6004	12256	10455	18201	12325	13846	5651	8448	7873	16390	12176	17270	12987	16743	20857	12958	13789	13551	9359	9099	18116	11340
FBgn0000173	ben	2072	5451	5382	2962	3364	6008	5024	4399	3783	9505	7069	7408	5025	3445	2409	3449	3243	6237	6367	2636	5433	8604	8211	3919	5522	4968	3105	2064	1863	5356	3771	4911	4513	2430	4590	5121	3026	5536	2766	5874	8491	4567	5335	4294	2652	2775	6073	3420
FBgn0026083	tyf	11456	13005	13141	7629	7562	9499	9322	10039	10023	9494	9850	15587	6470	9075	6516	8833	9727	15526	15430	6789	13913	11852	7522	8710	12809	17059	9538	9440	7806	12403	7105	13986	4934	5029	7011	9999	6554	16952	6368	17526	19075	11611	13162	12822	6124	5674	17705	6442
FBgn0000043	Act42A	1626	7703	8344	5650	5287	7126	6342	7028	7550	9480	9927	10707	6488	6425	4893	6212	6318	8756	10811	4381	8157	9551	7313	5780	7224	6181	3800	5094	4296	8693	5981	6284	5894	3606	6416	7535	6410	8042	6198	7152	11608	6181	8266	5881	4404	4101	7533	4842
FBgn0023197	Jon74E	1553	6628	5546	7451	7708	5938	4055	10502	9463	9453	7040	4839	5447	8304	4367	10729	8881	7020	9560	7755	14694	6087	3516	5328	6071	1756	1179	3032	2920	9356	7252	4720	3307	3013	2878	7937	7260	5267	6544	4579	10616	3407	7076	2895	5773	4888	3857	5366
FBgn0001142	Gs1	2396	4907	4867	2730	3073	5667	4208	3516	3623	9452	6767	5672	3682	3163	2293	3265	2946	5401	6471	2292	4474	8223	6108	3004	4170	8817	5123	2086	1693	4246	2831	3653	5228	2158	4986	3769	2886	4710	2662	4598	7802	3667	4487	3953	2286	2085	4347	2722
FBgn0031030	Tao	7414	16024	16165	5735	6073	10424	10463	8427	7645	9434	8965	16535	6961	6987	4470	6199	6634	14782	14203	5094	10901	11972	9511	6734	10124	15717	8499	6502	5600	11890	6029	14054	4224	4086	6926	9068	4446	18718	5056	18355	18145	11771	13067	13491	4940	4680	20205	4525
FBgn0011227	ox	331	4056	4793	4710	6862	4379	4300	8543	6981	9429	3688	3219	4604	6962	3300	6612	4359	6294	3722	2983	9965	8082	8113	7575	8956	1146	475	1895	1797	9997	7821	3331	3631	3678	3085	9000	3600	4307	6204	4111	8604	3357	5124	3686	7245	7741	4324	8513
FBgn0043575	PGRP-SC2	746	6117	7852	3584	4267	3974	4874	5320	4577	9428	5786	5773	6187	4194	2860	4130	4215	4493	7195	3175	5473	8798	7262	4799	4709	1734	975	1319	1427	5969	4639	4290	4175	2592	3588	5803	3760	5885	2984	4565	8272	3293	7157	4551	4358	4232	6237	3812
FBgn0266084	Fhos	10218	25030	19915	19858	27794	17508	15929	26602	26217	9428	10969	19808	40033	25609	15124	19905	17126	39158	28612	27187	39730	16646	9592	18641	26581	44240	23241	25291	17023	15571	11101	24458	11035	8845	30745	14176	13383	47059	15343	35621	18828	22390	22229	27568	35469	23188	32811	20993
FBgn0027556	CG4928	4520	10170	10832	26836	29345	9007	9677	42146	37407	9427	7388	12624	6616	30888	21366	30040	26348	11194	10937	23389	50953	9579	8427	37112	46505	7011	4305	20251	16921	42812	30636	11583	3882	20985	5670	36297	25681	12443	26696	11504	19193	9571	10462	10389	29234	26682	13424	31745
FBgn0000120	Arr1	2476	5125	5701	12431	11819	6356	5081	15003	16269	9425	7237	5281	5128	14914	11036	15442	13549	7415	7982	11106	19895	9134	7989	13628	14472	4846	2957	8209	6889	12805	10216	4037	5246	6320	4684	12185	9665	4480	10530	3783	8233	3637	4610	3006	8047	7851	3418	9882
FBgn0028336	Fum1	1861	4201	5055	4322	5298	5267	4084	5718	6730	9411	8031	4777	3869	6118	4012	5615	5158	6794	8303	5479	11061	7462	5021	4901	5067	5067	2725	3968	2930	4522	3491	2608	5234	2217	3967	3950	3764	2895	3456	3078	5872	2287	3759	2123	3123	2794	2770	3282
FBgn0263106	DnaJ-1	2161	7256	8229	8539	9041	7215	6167	13494	12662	9411	6821	9328	5110	10627	7381	9293	8555	8319	8144	7050	15570	9706	8233	11070	14525	6353	3636	7324	6096	14106	10597	6980	4009	6543	4871	12100	7062	7869	8757	7766	10227	5429	6248	5889	7927	7621	8700	8667
FBgn0038984	AdipoR	2899	6303	6877	11166	10534	7012	5542	13243	14478	9400	9246	7741	5000	12813	9633	12925	12165	7392	10540	10446	19451	8893	7494	11476	12937	7407	3889	8905	8009	11925	9818	4323	5081	5641	4942	9366	8869	4809	9203	4661	9183	2984	5655	3359	7619	8035	5026	9328
FBgn0000568	Eip75B	13451	18363	19521	15561	20791	21617	15556	16705	15305	9389	15488	27163	7414	13084	10422	12496	11379	23108	24016	12164	18824	15494	12107	11525	26329	30624	28058	27241	18820	13965	10485	14372	17741	9470	20085	14855	11694	17250	9385	15520	12372	11441	9640	13098	10653	10740	16700	11570
FBgn0065099	snRNA:7SK	444	7874	6974	10312	9590	8444	6927	14731	15293	9319	15497	7190	7562	16783	12793	16733	17553	14205	20679	14391	14120	10990	5256	6966	7452	28853	19095	22240	18048	9025	8002	5304	12420	3459	6672	5092	11217	7864	12630	5685	15579	4451	7274	3085	5669	4513	3161	7547
FBgn0031145	Ntf-2	3723	4065	4440	1418	1606	4827	3587	2112	1927	9318	5398	5152	4380	1660	1114	1567	1498	4937	5806	1159	2499	6149	4908	1600	2283	3007	1779	926	746	2562	1606	3507	4082	1106	3470	2217	1543	3876	1298	3730	6671	3404	4240	3321	1559	1473	4104	1468
FBgn0020653	Trxr-1	2790	5423	5447	4970	4711	5912	4913	5760	6793	9313	10952	6974	5138	6079	4897	6367	6523	8890	12020	5793	8392	8252	4964	3914	4146	6009	3614	4002	3221	4761	3677	3404	6152	2320	5162	3693	5206	4554	4288	4303	9838	2965	5610	2635	3152	2526	3708	3286
FBgn0035423	eIF1	681	5006	5141	2821	3313	5453	4827	5079	4071	9294	5644	6033	4715	3459	2367	3565	3220	5341	4983	2171	5326	9873	9066	3784	5671	3096	1764	2055	1729	6169	4590	4918	5016	2505	4274	6717	3510	5335	3835	5087	10318	4511	5873	4851	3793	3721	6580	4509
FBgn0266064	GlyS	3340	6486	7625	9418	10671	10214	6047	11002	12824	9285	8475	7923	4653	12116	8298	10852	9809	9432	10845	10276	19480	8164	6063	9848	10928	5669	3821	8463	6336	10922	7516	4330	4909	4904	5665	9466	8268	5298	8500	5372	9276	3880	5763	3792	7102	6439	4967	7118
FBgn0031654	Jon25Bii	894	2645	3162	3076	3366	3096	2621	3778	4544	9271	5505	1979	2303	3858	3233	4582	3936	5498	7384	6217	9373	3770	2617	2276	2759	2004	981	1692	1177	6146	4343	1872	2067	1863	1712	4775	4541	2257	3305	2680	8279	1186	2873	1456	2512	2367	1584	2096
FBgn0019686	lok	2439	5791	6349	258	239	6818	4805	275	310	9207	7763	7659	4174	267	219	279	775	7213	7851	217	504	8516	6954	373	1176	8636	5017	259	207	1306	513	5344	5111	432	4737	1331	636	6037	479	6032	8512	4483	5511	4340	274	284	6071	246
FBgn0027081	ThrRS	2896	4299	4981	2168	1961	6065	3995	2365	2715	9193	8578	5830	4121	2203	1776	2274	2414	6131	8159	1915	3485	7559	5701	2056	2573	4788	2878	1413	1206	2583	1733	3181	4952	1263	4877	2312	2186	3582	1821	3532	7045	2793	4119	2709	1326	1201	3464	1704
FBgn0024432	Dlc90F	816	3979	4393	2508	2853	3604	3769	4777	3374	9160	3891	4299	3903	3194	1977	3025	2505	3857	3769	1894	4484	6440	5653	3552	5366	3272	1812	2248	1864	5381	3736	3384	2999	2661	3103	4806	2045	4041	3668	3731	6551	3826	3829	4012	3378	3176	4857	3270
FBgn0013576	mtd	13741	10382	10661	18989	19456	8603	8538	25158	24198	9148	7987	14150	5706	20693	15331	20072	17830	11701	11260	16440	34498	11968	10231	23004	30381	15276	8943	21331	19082	30508	20521	13167	4269	13169	6988	29194	16384	14994	16860	15976	17210	11480	9502	11612	14841	15970	16121	19801
FBgn0039471	CG6295	1091	4579	5338	6994	7595	5227	3931	9499	9281	9141	6875	3141	3991	7731	4243	7370	7243	9846	10939	9838	21105	5754	4286	4841	6149	2334	1327	3640	3056	10178	7042	3956	3274	3449	2205	8569	7235	4368	5806	5404	12711	2120	5961	1842	7033	6586	2266	5897
FBgn0003447	sn	3507	3977	4220	1278	1335	4771	3494	1719	1628	9136	5627	5745	2939	1474	971	1517	1493	4250	5584	1183	2348	7693	7464	1682	2411	8523	5449	1213	1062	2505	1749	3578	4240	1119	3952	2755	1439	3645	1335	3953	6142	3496	3511	3557	995	1186	4312	1298
FBgn0016126	CaMKI	3382	5624	6328	7758	9256	5703	4901	11899	9565	9132	4863	6906	4234	8331	5413	7409	6792	5368	5090	5677	13496	10295	9970	9499	14070	9228	5568	7294	6439	13672	10006	5584	3905	5882	4460	13214	6967	5699	8292	6213	9922	4541	6100	4827	7097	7954	7197	9928
FBgn0086357	Sec61alpha	2128	6027	6341	4841	4341	6477	5386	5092	6538	9120	10377	7716	4809	5204	4775	5743	6162	8504	14118	5219	8296	8134	6066	4409	4871	6471	4281	3407	2817	5570	4286	4239	5791	2414	5380	5497	5694	6269	4073	5294	10448	3878	6031	3990	2820	2695	4730	3742
FBgn0035694	CG13299	494	3601	3478	9	17	2641	2763	36	29	9114	2724	3118	4607	10	9	17	164	4782	2331	18	25	7027	5137	25	77	965	469	16	3	394	34	2436	2036	21	1983	352	96	2597	29	2977	4562	2542	3211	2798	21	33	2920	0
FBgn0031018	narya	993	6162	4526	3512	5119	9328	9277	12201	4488	9051	5056	3252	2650	1997	812	5576	3389	3980	3119	536	1326	15494	12267	7556	8827	45923	35362	18175	13381	1993	940	4058	6416	908	7527	1852	2308	4076	1972	4288	8999	5400	2360	6070	3788	2406	6502	1470
FBgn0040340	TRAM	2503	4596	4869	3170	3134	5002	4004	3998	3877	9027	6367	5448	3817	3490	2453	3425	3129	5520	6493	2833	5411	7809	6600	3646	4381	2529	1645	1936	1603	4810	3496	3237	3748	2208	4020	3859	2978	3818	2796	4057	7263	3130	4445	3372	2593	2235	4025	2960
FBgn0001269	inv	5919	12536	15206	2348	2762	6277	6686	5302	3425	9007	13211	3627	5449	2895	1269	3090	3946	4935	4704	1495	2815	9147	2451	1791	2783	20663	15912	16343	8428	1865	1837	2749	5583	805	6397	1648	1271	3524	1040	3650	1914	2794	1619	9546	6980	1616	8889	1197
FBgn0024352	Stip1	2023	7337	7716	3287	3227	6782	6074	4314	4330	8994	8331	9787	5003	3417	2687	3689	3778	8216	9912	2642	5525	9821	8060	3944	4726	10338	5665	2185	1877	5704	3573	6394	4729	2507	5600	5195	3239	7468	3132	7372	11194	6152	6970	6532	2768	2717	8616	2725
FBgn0015776	nrv1	2195	6979	7390	10672	11137	7475	6645	13137	15514	8965	8712	9718	4922	13096	10243	13108	11587	9275	11293	10416	20586	9575	8658	12500	15528	9680	5734	8049	6942	15250	11159	6940	4791	7366	5868	14885	11309	8236	11151	7991	12752	6108	6543	6400	8302	8601	7738	11234
FBgn0087035	AGO2	4144	9231	10272	8463	8775	7298	7602	11911	10731	8940	7461	9682	6226	10873	6957	9681	9514	10238	10751	7231	14470	9759	5952	9402	10903	7611	4406	7647	6536	11196	7867	7299	4051	5405	5500	8760	6525	9250	7695	8294	12693	6276	9407	6925	8123	7267	10239	7487
FBgn0037001	ND-39	1616	3501	4671	6873	7299	5515	3709	6940	10145	8933	8692	4045	3945	8481	6495	7955	7133	6435	9391	7737	13875	6558	4834	6179	5555	4815	2896	5323	4400	5585	4289	2131	5282	2952	3904	5756	5664	2913	5534	2370	6122	1776	3716	1773	3978	3587	2049	4202
FBgn0004167	kst	14454	13850	15390	27017	25670	8310	10766	34065	33245	8914	8029	16216	7555	29332	22935	29619	27398	14741	12791	23517	46395	9837	7273	30882	33183	11828	7402	29863	25842	37835	27261	18261	4971	16813	6768	33493	24966	24796	26559	23743	24676	16089	16299	17637	20038	19801	22659	23450
FBgn0263391	hts	11366	10010	9565	9270	9961	7894	8261	13402	11971	8897	6386	10345	6129	10418	7278	9793	8784	8615	8076	7711	16578	11616	10658	12468	16916	8526	4712	9655	8146	18028	11781	11923	3737	7840	5818	16060	8732	12495	9688	12493	16369	11497	9630	11587	9610	9859	14942	11347
FBgn0035165	CG13887	1593	5118	5852	4637	5186	4495	4555	6450	5979	8896	4998	5913	4588	5239	3631	5380	4544	4927	5047	3580	8126	7835	7373	6878	8048	4140	2369	2922	2619	8835	6460	4951	3806	3857	3498	7866	4303	5714	5079	5678	7991	3768	5376	4851	4839	4998	6469	5801
FBgn0265487	mbl	15094	5548	6319	17262	18202	6024	5184	24468	22580	8895	6298	8322	4993	20301	15095	19318	16839	6115	6729	15806	33108	10896	12185	23928	32158	9706	5813	22971	19912	28115	21395	7808	5427	14762	5916	29591	17014	7537	18673	8382	11325	6095	7112	6241	15960	17599	9020	21523
FBgn0029868	ND-B16.6	1265	4195	4784	4206	5269	4715	4414	6535	6278	8873	5074	4995	4688	5547	3432	4982	4292	4751	5202	4554	9396	7731	6836	5901	7359	2492	1417	2960	2442	7525	5297	4007	3584	3337	3335	6756	3984	4099	5104	4128	6828	3869	4844	3215	4640	4602	4584	4992
FBgn0015834	eIF3i	1177	4114	5099	2164	2362	5882	4079	2521	2897	8852	8063	5707	4293	2486	1738	2599	2627	6552	7541	1878	3634	7240	5278	2570	3033	3947	2399	1743	1443	2965	2025	3295	5248	1494	4576	2915	2256	3811	1757	3361	7072	3050	4600	2953	1646	1521	3174	1992
FBgn0032640	Sgt	1534	3336	4106	3780	3856	4485	3399	5219	5372	8849	5259	4367	3468	4460	3017	4467	3944	4230	4850	2995	6422	6466	5193	4445	6005	2972	1872	2740	2449	6127	4431	2819	3862	2731	3450	5537	3597	3228	4230	3238	5935	2543	3721	2960	3204	3025	3285	3887
FBgn0002962	nos	2349	3734	3971	21	27	5385	3479	30	27	8841	9385	5412	3078	35	33	38	504	5511	8538	44	45	7727	4935	38	511	16314	9239	38	28	612	57	2776	5384	140	5058	660	382	3179	27	3298	6322	2185	3615	2037	34	38	2849	39
FBgn0015509	Cul1	4141	6827	7362	4367	4494	6983	5387	5591	6124	8836	8182	8655	4336	5078	3762	4986	5043	7853	9483	3924	7850	9494	7653	4959	6177	8611	4932	4324	3497	6455	4214	5740	4123	2816	5198	5325	4256	6476	4139	6657	9872	4848	6192	5149	3277	3261	6871	3674
FBgn0029093	cathD	1784	4402	4137	6073	5990	5243	4004	6616	8074	8795	8640	5651	5043	8899	6786	8932	8239	7214	9353	6250	9626	6904	5581	5908	6154	3988	2840	3867	3503	6659	4709	2941	5247	2979	4116	5764	6262	4034	5823	3326	7587	2504	4650	2328	4291	4036	3027	4705
FBgn0086361	alph	3149	7495	8349	5904	6597	6715	6023	9494	8003	8789	6726	9434	5656	7277	4585	6487	6193	8676	8312	5158	10756	8895	6748	7296	9854	5966	3287	5225	4511	9377	6594	6864	3879	4414	4890	8070	4974	7121	5581	7564	10797	6043	6555	5980	5925	5723	9274	5968
FBgn0267975	vib	3569	5153	6180	4040	4373	5403	4862	5938	5364	8786	5691	6580	4158	4353	3027	4218	3829	4980	5676	3277	7264	8566	8190	5377	7142	3595	2122	3906	3306	7170	5226	4894	4628	3429	4565	6705	3412	5318	4935	4912	8594	3892	5399	4463	3983	4242	5778	4998
FBgn0032859	Arpc2	1974	6500	7800	2019	2086	6967	5722	2772	2520	8774	8229	9051	4391	2086	1433	1852	2144	6751	7990	1370	3222	9768	8334	2490	3437	9921	5261	1836	1629	4513	2304	6714	5457	1644	5884	4164	2176	7360	2291	7474	9974	5571	7182	5644	1868	1811	7800	2231
FBgn0029501	Crtp	2455	20216	27987	17854	22125	34398	22121	13243	12093	8746	27580	42859	9909	9749	7871	7711	6647	31852	40855	9142	10443	23610	18869	15954	39476	46896	61018	38666	22726	11075	8242	15677	33170	8107	33122	9437	11773	18837	6641	14974	8216	11443	11682	9137	11710	10674	13882	10983
FBgn0026415	Idgf4	1834	8454	9844	14115	14427	8674	7689	16224	16155	8737	10064	11342	6580	13964	10239	14029	13846	9331	13505	14345	26554	10573	8388	16657	18190	4465	2920	7148	6319	20747	14889	8262	4925	8520	5977	18433	12519	10610	11619	10281	14980	6614	9928	6922	11174	11614	8790	13394
FBgn0000667	Actn	5272	6896	7883	18479	21610	6925	6492	25124	30714	8726	7888	8544	5224	28460	18922	24797	21026	11642	11384	22585	44951	6928	5344	17947	19123	5519	3111	17831	13222	21879	17096	6150	3664	11541	4683	19983	15848	7929	15883	7437	11464	5095	6277	6329	13577	12515	7052	14215
FBgn0035370	Non2	1320	4880	5216	2041	2316	5037	4389	3221	2906	8701	5377	6546	4524	2574	1735	2545	2478	5937	5349	1843	3922	8359	6781	2629	4105	4770	2852	1847	1517	4779	2776	4804	3573	1682	3594	4344	1914	5551	2505	5405	7342	4582	4583	4443	1985	1944	5593	2679
FBgn0032285	CG17108	1164	11092	12194	84309	81708	8578	10184	72248	81108	8617	8167	8840	6607	68993	52992	81209	67857	15541	19848	88399	128103	10516	5639	65201	66193	5915	4222	49521	40527	87262	64175	9582	6055	47806	7784	94685	75388	14997	87200	13276	25724	7951	15199	7996	45894	39469	6837	41223
FBgn0041709	yellow-g	1344	2796	2171	28	20	2335	1828	17	20	8610	5946	2997	2956	30	16	15	503	5198	6884	28	34	4597	2579	17	146	1427	876	44	20	398	27	1312	3459	38	2028	366	271	2430	31	2470	3158	1070	1470	1450	17	20	1684	36
FBgn0039697	CG7834	1156	4033	4592	5166	5546	5064	3795	5919	7198	8605	7461	4978	3797	5898	4550	6015	5905	5848	7567	5417	9761	6586	4932	5511	5930	3753	2205	3537	2804	5965	4223	2674	4327	2745	3657	4971	4499	3486	3914	3117	5924	2638	4035	2214	3225	3287	2680	4095
FBgn0262579	Sarm	9929	18318	20153	32828	30937	11921	11905	39835	43650	8596	23099	13165	6714	38052	30118	39209	37657	15679	15945	28940	55848	13868	7081	37114	40216	30778	18493	52345	36766	35840	27935	11447	6691	17757	9915	31422	26920	14790	24922	15364	16155	11542	9330	13655	25722	21978	16163	25818
FBgn0035328	yellow-g2	1431	1942	1705	28	16	2022	1292	13	8	8594	6444	2595	2225	15	9	22	384	4039	6310	22	18	4757	2997	14	134	1655	1148	16	16	529	12	1143	3375	13	1939	472	137	2437	38	2866	2290	902	1353	1235	19	13	1575	0
FBgn0036091	CG18628	334	1583	1809	34019	47411	3018	3661	69176	52272	8543	4138	3771	5978	55998	31716	54610	40744	4763	3564	29067	68091	6038	4621	60791	70088	1529	822	9336	9224	73224	57584	4020	2982	27288	2551	64311	28342	4797	46065	4447	5169	3732	3461	3614	57131	52795	3816	64037
FBgn0259214	PMCA	7665	9824	11562	16266	17800	8314	8989	23871	23997	8527	8093	14474	6459	20772	14188	18555	17000	11189	12244	16538	35911	10894	9059	22228	27893	14592	8448	18324	15532	28165	21057	13043	5326	13309	7168	26950	17454	14705	20080	15284	19582	11208	11709	11554	15824	17104	16717	20563
FBgn0038535	alt	4464	10060	10970	6532	6653	7295	7810	8809	8299	8503	7775	12294	5976	7754	5377	7396	7239	12212	11963	5287	11530	9200	6784	7608	10514	9818	5450	5941	4969	10611	7143	9917	3617	4474	5301	8784	6011	11863	6164	11584	15464	7970	9343	9092	5273	5000	12939	5852
FBgn0052423	shep	11502	10253	11508	16687	18029	7281	8046	24031	20710	8482	6015	12546	4994	19013	12887	17737	15711	9548	8167	13558	31185	11876	9696	22265	31591	21478	13277	24158	21021	28605	19569	13598	4038	14472	5760	27755	12520	15979	17000	16600	15634	12446	9398	13167	14533	16028	17987	20074
FBgn0040733	BomS6	198	2312	2799	3718	3787	3577	2346	6833	3394	8476	2470	2111	3363	3994	1750	3719	2682	4385	1614	1388	5296	6012	4964	4356	6605	1781	913	980	1001	4045	3687	1713	4126	1905	2315	4353	1568	1876	3125	2150	3687	2172	2507	1897	3852	3428	1508	4663
FBgn0085362	Vml	1960	16891	13274	47	18	8036	10901	26	24	8471	11037	23648	10080	24	4	14	3689	23629	30313	35	47	7273	4838	27	2918	3442	2056	34	17	4090	116	11192	3363	822	5746	2669	1933	19210	32	21878	25642	11010	20927	17216	14	24	20658	37
FBgn0266019	rudhira	12060	11209	12284	15731	17278	7234	8361	22771	18454	8471	6045	12962	5360	18776	12614	18221	15806	9734	8075	13229	26926	11044	8643	18667	27754	14212	8386	21080	17801	23843	16367	13466	3557	12538	5220	22667	11535	16591	16520	17071	14744	12486	9547	13622	15353	15473	18762	17511
FBgn0051092	LpR2	5510	12374	13664	12896	14171	11798	9138	18039	14189	8461	10336	12491	5994	12230	8614	12390	11728	13877	14744	9307	18979	10489	8059	14078	21221	11968	9595	14027	11049	13878	10998	9672	6048	8269	8529	13617	10049	10766	9310	11100	13059	8239	9186	8653	10502	9787	12251	11272
FBgn0003124	polo	2980	5275	5971	1894	1554	5433	4354	2138	2647	8422	7667	7304	4281	1912	1596	2065	2423	7611	9380	1499	2773	6668	4876	1715	2668	6232	3781	1794	1556	3400	1984	5099	4829	1227	4561	3005	2195	6855	1648	6964	8109	4929	5250	5136	1306	1185	6200	1618
FBgn0036837	CG18135	4072	7500	7658	17944	18451	6958	7211	22435	24833	8413	8485	10049	6253	20473	16505	21367	18567	8548	10782	16679	31718	12028	9798	19623	23353	8562	5687	16217	13991	20910	15258	7668	4519	10257	5708	18754	14972	9330	15252	8932	12581	7130	7739	5210	11970	12027	6599	14303
FBgn0003231	ref(2)P	2395	7175	7261	9982	9489	6288	5627	11374	12975	8408	8486	8376	4837	11219	8736	11962	11379	8506	10450	9130	17200	7251	5265	10624	10849	4788	2646	6238	5608	11386	8764	5017	3477	5084	4541	8784	9091	7202	8873	6620	9826	4542	6437	4567	6680	6144	5571	7442
FBgn0034259	P32	1154	2660	3396	452	671	4070	2515	592	692	8378	6285	3942	2882	603	462	647	823	4203	4660	486	978	7183	6583	674	1021	3714	2206	293	300	1162	608	2376	4687	387	3551	1155	653	2386	533	2529	4907	2215	3060	1919	429	410	2449	438
FBgn0035268	CG8001	2687	8732	10180	3506	3413	4419	3852	5839	5440	8349	19503	3382	2642	5056	3255	7701	10273	5304	4749	3297	6246	7235	1742	3267	4947	8475	8907	13043	6712	5528	5555	1920	6836	2116	4997	4833	2931	3252	2707	2659	1654	2503	1351	5895	5855	2547	5718	2810
FBgn0039958	CG12567	2330	6015	5508	1440	1770	4817	4746	2647	1760	8342	4224	6654	3818	1496	967	1320	1422	3274	3714	1217	2601	9313	8369	2049	3352	6462	4108	1584	1301	4107	2258	5269	3242	1294	3056	3645	1677	6510	2045	6680	6582	4635	5241	5129	1995	1921	7597	2037
FBgn0030328	Amun	4444	9184	9227	5384	5949	6901	6999	8418	7541	8335	7621	12088	5722	6998	4590	6300	6485	11799	11578	5109	10260	8912	6490	6494	8653	7475	4233	5322	4518	8631	5102	8521	3859	3890	5154	8343	4454	10196	4694	10520	12497	7315	8036	8172	4452	4253	10811	4922
FBgn0004872	piwi	3073	18810	20055	3983	10285	15350	12799	6961	2634	8296	9727	20090	49139	3960	1812	1747	1795	24883	19509	5214	1635	15603	10772	3584	13967	35372	16886	7869	4976	3924	3176	20306	11848	2394	16880	3207	3730	33723	4269	25470	13767	15439	17917	20544	13905	9412	23154	8064
FBgn0036106	CG6409	1544	4913	4978	10487	12140	4971	5006	17515	15702	8270	5581	6298	5536	15771	11246	18415	14576	7800	7051	12627	23467	7493	5703	19923	25896	2598	1810	10385	9635	17271	13729	7414	3139	9480	3959	13945	12935	6084	17192	5530	11616	6442	6240	3915	12527	12113	5169	16143
FBgn0038745	CG4538	4139	4703	5216	11931	11459	4785	4364	14678	15505	8252	5615	5014	3886	12729	9368	13530	11774	5910	6084	9985	19532	6968	5425	12292	13640	4759	2663	10722	8569	13311	10091	3059	3167	6851	3201	11500	10314	3937	11289	3691	6289	2989	4011	3328	9083	8079	3867	9173
FBgn0264693	ens	5703	8958	9948	12601	13120	7401	7102	17467	16479	8238	6827	11225	5059	14659	10543	15062	13088	10297	9091	10796	21923	10000	8160	14798	20778	12982	7543	15300	13276	19204	13366	10827	4394	9542	5820	18049	10515	12642	13503	13321	14290	9553	8193	9455	10611	10537	12849	12625
FBgn0033902	eIF3m	1590	4317	5008	3081	3081	5644	4447	3897	4216	8236	7038	5941	4176	3613	2628	3713	3855	6118	7128	2672	5173	6664	5277	3832	4082	3260	1964	3051	2735	4396	2917	4010	4003	2169	4239	3624	3044	4123	2928	4071	7468	3411	5031	3384	2250	2262	3845	2520
FBgn0043456	Ndf	3150	8515	8853	3037	3101	7344	6346	4354	4245	8191	7354	9297	4677	3724	2683	3741	3846	8960	10400	2832	5904	9318	7152	3838	5868	8900	5216	2528	2109	5639	3079	7394	4039	2220	5290	4794	3097	8598	2825	9119	11673	6830	7644	7196	2811	2505	9212	3334
FBgn0250869	CG42240	2187	7832	8534	6081	7349	6139	6150	9843	8240	8176	5467	8298	4687	7699	4704	7408	6293	8107	7848	5962	12637	9285	6846	7929	11060	9538	5234	6338	5200	9030	6054	6792	3056	4256	3800	8718	4496	8164	6452	8337	10491	5762	5922	6207	6046	5831	8945	6144
FBgn0019925	Surf4	1641	4978	5356	4207	4453	5691	4515	5237	5187	8172	5764	6673	3909	4649	3399	4625	4315	5396	6738	3891	7883	7436	6958	5361	6734	3645	2291	3467	2721	7243	5001	4945	3765	3601	4304	6936	4300	5664	4697	6085	8201	4506	4396	4767	3400	3708	5897	4953
FBgn0260799	p120ctn	2685	3948	4347	2353	2538	5106	4035	3476	3057	8167	5485	6247	2843	2493	1862	2316	2254	3305	4199	1801	4300	9454	9572	3486	5246	9839	6131	2463	2080	4358	3001	4216	4526	2245	4396	4566	2798	3744	2790	4213	6300	3092	4206	3390	2143	2381	5331	2925
FBgn0028969	deltaCOP	2170	3544	3837	2633	2676	4394	3394	3709	3367	8136	5160	3576	3160	2836	2102	2952	2708	3978	4553	2205	4252	6765	5534	3193	4118	3281	2156	2304	1936	4282	3029	2651	3912	1727	3695	3409	2946	3068	2797	2575	5363	2604	3562	2193	2270	2026	2819	2631
FBgn0014009	Rab2	1712	5733	5984	4129	4291	5565	5164	6469	4944	8123	4993	6500	5367	4844	2835	4194	3789	5118	4711	3084	7433	9876	7973	4777	6794	3005	1980	2758	2359	6055	4530	5049	4374	3888	4449	6888	3741	5639	4144	5366	8408	5186	5762	4895	4672	3670	5975	5369
FBgn0004237	Hrb87F	2759	7023	7518	4340	4650	5914	5718	6616	5844	8120	6244	7398	5052	5322	3515	5123	5060	8407	8806	3747	7266	7697	5207	5103	6761	11154	6510	3849	3282	7307	4911	6230	4666	3556	4537	7201	4095	7612	4618	7824	10589	6155	7482	6498	4183	3532	8066	3999
FBgn0260008	UQCR-11	1613	2292	3169	1638	2280	3847	2603	2539	2448	8091	3955	3385	2797	2315	1541	2265	1816	2741	2579	1742	4095	9269	11447	2575	3586	3055	1906	721	628	4019	2770	2982	4124	1400	3468	4512	1821	3648	2093	3674	5509	3301	3489	3063	2036	2498	3541	3703
FBgn0029568	CG11381	1603	6852	6186	20	9	4312	4754	17	9	8076	5696	8967	5102	6	11	10	637	8922	9291	21	21	5335	3807	26	592	994	469	17	13	1024	40	4907	2233	15	2908	1000	277	6600	28	8801	9320	5367	5002	6627	26	23	8625	34
FBgn0260396	CG42521	457	3083	3955	4387	5066	4184	3935	6162	4948	8066	3535	3512	3478	4118	2754	4628	3444	2493	2804	2263	4973	7599	7207	5577	8411	1389	723	1459	1356	8923	6495	3232	3880	4512	3862	8959	3966	4569	7035	3747	8082	3404	4262	2573	5178	5313	3134	6117
FBgn0001316	klar	11717	17770	22438	14965	15958	18629	15048	13984	13447	8062	14205	23418	8291	11066	8379	9473	9148	21478	23567	9733	16484	15749	10559	13229	23012	26798	25240	22653	15026	13396	8814	17058	13362	7623	16234	11510	11345	19776	8801	19225	18412	14304	16252	16390	10397	9705	21852	8908
FBgn0026252	msk	3979	10585	11798	4062	3782	9718	8392	4844	5222	8059	10618	13508	5921	4521	3491	4768	5710	14292	17179	3664	7021	9664	7218	4549	6314	12727	7017	3482	3079	6571	3771	9858	5356	2480	7336	6112	4669	12560	3481	12105	17428	9333	10607	9211	2815	2709	11755	2910
FBgn0019644	ATPsynB	918	3031	4177	4987	5651	4266	3329	6144	8293	8055	6352	3742	3610	7996	5500	7555	6683	5872	7331	6882	12501	5899	4748	5706	6130	5959	3492	5486	4406	5828	4316	2410	4045	2956	3646	4867	4940	2860	5108	2513	6061	2472	3636	1948	3950	3778	2391	4628
FBgn0263773	fok	2297	9395	9963	10215	10507	7549	7266	14757	12249	8054	5956	11183	5876	11307	7023	10443	9981	9485	8801	7394	16344	8872	6918	12973	16439	8236	4913	8256	7370	15770	10485	10490	3411	6592	4825	13461	7584	11434	9927	11182	14044	9095	8582	9304	10821	9957	12382	11400
FBgn0004436	Ubc6	2166	6054	6477	5777	6908	5832	5730	9301	8275	8047	5555	7708	4844	7111	4553	6752	5818	6811	6754	5244	11612	8495	7254	8387	11434	3320	1720	4842	3976	9861	7435	6082	3362	4998	4033	8858	5293	6487	5864	6557	8911	5162	6039	5276	6512	6283	7754	7439
FBgn0051813	nur	893	2513	1991	3	5	3422	1712	8	7	8037	2558	1857	2982	5	2	6	2	1048	884	7	11	4642	3281	7	5	763	569	6	9	31	25	1301	2041	96	2062	2	29	857	6	1122	3400	858	1776	711	14	9	922	0
FBgn0010488	NAT1	5665	16687	18041	18588	17856	11374	12986	24184	26165	8036	11072	22478	8049	22287	16884	22123	22915	24261	24237	17826	34125	10976	7173	20894	26492	20681	11917	18585	15818	25861	16577	23288	4817	12169	9031	23562	16411	27433	16895	28973	29404	19954	17860	20045	13482	13124	27791	16233
FBgn0086691	UK114	610	2599	3853	2929	3099	3698	2787	4034	2937	8030	4458	4168	3391	3342	2122	3008	2649	2327	2762	2162	5218	7126	7100	4314	5707	4287	2516	1777	1658	6008	4008	2551	4888	2529	3321	5869	1861	2509	2214	2641	4258	2332	3356	2141	2960	3029	2766	3581
FBgn0039562	Gp93	2841	6402	8324	10550	8929	6129	5960	10890	12152	8029	9149	8747	5004	11021	9257	11657	10702	10354	12783	10024	16841	7912	5891	11453	11178	3677	2367	7619	6242	11754	8594	4909	5010	6095	4881	10261	10251	6658	8765	6469	10392	4734	6614	5327	6067	5758	6124	7289
FBgn0010388	Dro	754	2838	3027	3082	1713	5525	1895	4257	1146	8004	8674	712	1574	151	64	4481	5491	1140	2582	267	434	4747	3617	2378	240	606	158	132	152	328	215	1267	2443	259	1709	222	10594	2879	152	2641	1827	2412	893	1580	192	280	1733	99
FBgn0261113	Xrp1	4826	11851	12447	27303	30781	7410	9213	41105	35978	8002	6267	11057	6725	32128	21540	30587	26110	12850	12141	24361	48653	8899	6099	32303	37733	6588	4286	24559	21093	33249	23836	10140	2545	16288	4455	27425	19944	13247	23381	11879	17825	8330	12346	10167	26867	25067	13886	22629
FBgn0030276	Dlic	3811	8648	9118	6233	6939	7118	7010	8773	8425	7997	6567	10778	4926	7549	5164	7040	6508	8696	8866	5523	11440	9751	8933	8053	11477	9384	5594	6564	5636	11049	7607	9232	4009	5040	5412	10807	5860	10933	7117	11712	14098	8746	8176	9672	5802	6142	13103	7472
FBgn0000078	Amy-d	1606	6861	6697	17860	16396	4735	4646	21174	18532	7925	6144	5032	5054	19752	12373	25273	25508	7153	9590	17149	27614	5825	4200	15429	15346	2779	1848	8828	8117	20916	15034	4170	3539	8596	3226	15680	14304	4738	15819	4255	8795	2868	6048	3206	13889	11685	4130	13199
FBgn0015789	Rab10	2336	6364	7106	4014	4422	6102	5360	6198	5406	7924	6065	6703	3898	4522	3041	4436	4010	6457	6633	3085	6785	8452	6796	4986	6469	8452	4865	4000	3312	6185	4181	5157	3887	2987	4693	5695	3627	6665	4004	6635	9317	4947	5785	5400	3301	3104	5909	4312
FBgn0000319	Chc	6008	7873	8620	9490	8363	7687	6533	10081	13003	7897	11348	11428	5192	10610	9416	11118	11702	10943	16241	10539	17428	8941	6744	9037	10317	12321	7549	8118	6653	10059	6979	7100	5150	4651	6318	8439	9654	8359	8059	8212	13398	5606	8460	5792	5550	5494	8557	6482
FBgn0011481	Ssdp	5521	7754	8089	4708	5007	6013	5949	6505	6012	7894	5697	9999	4448	5582	3856	5205	4862	7661	6650	3742	8236	9207	7829	5589	8764	16905	9555	4949	4214	9094	5570	9037	2823	3864	4359	8176	4009	10853	4536	11241	10897	8187	6859	8094	3943	4499	11785	5104
FBgn0052190	NUCB1	2203	7303	8067	10292	11094	5927	6451	15768	13186	7893	6102	9053	5256	12222	8202	11654	10442	8314	8054	9295	20335	8304	6040	13995	15677	2707	1495	8020	6885	16390	11885	6873	2868	7726	4152	13490	8591	7715	10018	7298	10442	5731	7503	6199	9635	9145	9340	10154
FBgn0003134	Pp1alpha-96A	3210	6414	6712	7309	8400	6013	5991	13197	10013	7892	5201	7031	5175	9512	5890	8352	7046	6979	6476	5733	12814	7832	5951	9253	12145	5750	3398	6922	6063	12679	8868	5519	3389	5260	3607	12221	5985	6764	7696	6599	10700	4672	5791	5284	7341	7136	6866	7860
FBgn0034645	ND-B12	606	2224	2986	3354	3928	3231	2468	4378	5115	7892	3762	2517	2810	5145	3037	4852	3946	4090	3864	3571	6820	4819	4674	4319	4667	2581	1476	2073	1720	5411	3967	1563	3376	2216	2463	4025	2425	2517	4043	2304	4577	2010	2651	2153	3351	3272	1909	3699
FBgn0004057	Zw	2512	653	655	2291	2015	1150	820	2457	2855	7883	1685	674	404	2271	1964	3775	2778	847	1059	2034	3627	1510	1545	2468	2956	8302	11582	7892	11021	2633	1631	1725	2357	1513	1542	2581	2404	1620	1963	1510	1325	4063	1038	3296	3615	1644	3521	1626
FBgn0051812	Tsen2	1369	13470	22919	4336	10767	14907	11632	5912	3582	7882	7645	14117	6088	2613	1435	1790	1491	16635	13494	2147	1981	12493	9872	6080	18371	14892	20920	12327	7472	3881	3193	7497	19144	2582	5442	3248	3137	8350	2571	6705	5861	4315	7562	6191	5572	4658	9963	3578
FBgn0052230	ND-MLRQ	538	2757	2985	3440	3932	3445	2909	4718	4887	7861	4417	2821	3391	5578	3776	6051	4789	4113	4064	3180	6179	5517	4857	3317	3918	5421	3331	2463	2153	4045	2945	1880	3335	1782	2212	3435	2600	2071	4771	1904	4785	1617	2276	1666	2979	2849	1862	3828
FBgn0261608	RpL37A	777	5646	4979	2229	2534	5148	5042	3426	3091	7813	6465	5015	5504	3061	2075	3138	3103	7924	6826	1803	3014	6497	3766	2315	3112	8117	4581	3307	2875	3242	2023	4266	3377	1331	3855	2255	2156	5208	2923	4407	9356	4284	5393	3460	2072	1518	3643	1911
FBgn0000233	btd	2934	27327	36821	4217	3518	16577	15604	6218	7426	7812	46897	10175	7465	5107	2379	5026	8825	8543	12396	3004	8054	21502	3174	2157	3691	65800	35196	44185	18888	2076	2501	2925	13079	1452	14803	1906	669	4868	399	3795	1070	4304	1289	14643	10641	2554	17368	1523
FBgn0028920	CG8997	1347	5121	10515	9336	7781	6063	3964	8343	7671	7808	4547	4525	3141	4912	3932	6512	6060	4141	7577	4337	9227	5642	5576	9968	10409	1955	1305	2741	2682	4970	4398	2024	3569	2588	2556	4835	3917	2554	3743	1981	4993	1796	3021	3170	4329	4951	3535	4690
FBgn0034654	eIF3k	853	3443	3225	1822	1900	3905	3071	2595	2855	7808	5749	4158	3993	2666	1726	2518	2611	4705	4588	1572	3513	5354	4519	2180	2435	3621	2237	1922	1669	2847	1679	2362	3868	975	2764	1914	1577	2600	1784	2401	5373	2369	3464	1727	1854	1577	2342	1938
FBgn0014869	Pglym78	1136	4286	4666	5139	6667	4512	3726	6713	8968	7808	7427	4822	4175	9117	5842	7479	6680	7392	9172	8249	13492	5542	3685	5332	5279	4541	2317	3774	3049	6370	4529	2957	3477	2855	3239	4448	4507	3735	5245	3640	6466	2912	4261	2055	4180	4072	2881	4368
FBgn0002031	l(2)37Cc	2119	3849	4241	2237	2216	4899	3469	2566	3150	7793	7090	4578	3665	2483	1992	2696	2713	5695	6802	2045	3603	6258	4964	2264	2599	5553	3471	1771	1642	3214	2168	2707	4805	1508	4021	2741	2239	3281	2314	3028	6411	2806	4061	2671	1581	1521	2729	1913
FBgn0022238	lolal	2402	7190	7789	3329	3812	5800	5990	5910	4182	7778	5120	9231	4963	3850	2383	3638	3389	6759	6560	2665	6276	7848	6975	4554	7624	7677	4048	3047	2584	7423	4488	7613	2984	3185	4048	6237	2894	7537	3352	8117	9863	6365	6774	7226	3698	3598	10467	4733
FBgn0011766	E2f1	6451	10463	10561	5997	7179	7190	7891	10084	8323	7776	5954	11401	5500	7499	4865	7020	6496	9669	8482	5317	11510	9739	8555	8367	11795	11514	6571	6575	5486	12222	7388	11145	3100	5136	4731	11015	5049	13012	5371	13116	13983	10131	9007	10315	6431	6273	15672	6626
FBgn0003137	Ppn	9544	8344	9073	14303	13920	6341	6193	16632	18294	7768	6623	8938	5258	18495	14426	17105	15343	9864	10018	14416	24066	6973	4825	12695	12963	7473	4786	14130	12118	11577	8288	7099	3701	6542	4412	10271	10975	9231	10632	8238	13561	5657	7777	6371	9268	9560	7926	8977
FBgn0031883	Caper	3222	4739	5090	3881	4058	5208	4208	5451	5105	7755	5197	5494	3372	4492	3064	4087	3877	4786	5367	3161	6577	7039	5927	4467	6011	6882	3931	4821	3922	5659	3669	3763	3149	2320	3696	5007	3101	4475	2962	4422	6599	3661	4200	3724	2820	2850	4316	3472
FBgn0014133	bif	8842	9283	9467	4444	4535	7039	6341	5598	6027	7747	7538	9805	4513	5229	3684	5198	5703	10825	10716	3976	7979	8260	5681	5235	7271	9928	5770	5084	4284	7293	4264	7698	3456	3145	4663	6246	4313	11070	3735	11672	11815	7396	7628	7501	3212	3207	9939	3603
FBgn0034282	Mapmodulin	2520	7586	7550	4125	4152	6289	5857	6004	5170	7731	5986	9989	4679	4285	3010	4109	4055	7694	7862	3058	6748	8482	7272	4900	7343	10899	6175	3416	2903	7964	5047	8007	3737	3119	4779	7133	3616	8605	3719	9123	11627	7721	6466	8063	3765	3842	11337	4826
FBgn0016694	Pdp1	12138	8104	8977	17206	19408	6483	6975	25783	21664	7731	5444	10350	4285	18405	13254	18243	15587	8100	7465	15458	32930	10348	9457	20579	29490	14308	8757	20874	18283	28677	21103	10177	3489	14825	4913	31013	14614	12127	17318	13210	14554	8981	6088	9772	14914	16435	13101	21254
FBgn0014863	Mlp84B	3136	6796	7529	22498	21478	7256	6270	25667	33222	7727	8255	9212	4598	27095	21335	27160	25036	8035	10586	22890	41342	10834	9041	24192	30667	9474	6176	19436	16918	31627	23420	8795	3896	13903	5614	28448	19526	10863	19317	10798	14365	7273	7838	6657	15433	15643	9568	20584
FBgn0085436	Not1	10916	14723	15029	33557	30131	9081	10717	39178	42735	7685	7544	19373	5877	35233	26573	36314	34460	19099	16859	29002	56823	9513	7058	35475	42297	27262	16435	34261	29163	39857	27459	20171	3423	19682	6115	33773	26546	24371	26221	26591	25051	16900	15023	19932	22945	21757	25509	25548
FBgn0014464	Cp7Fa	1033	2756	2614	14	5	2270	2178	21	15	7670	4857	3754	3125	12	9	8	386	4694	6404	18	18	4789	3188	27	483	1774	688	15	12	394	21	1911	3109	14	2166	352	141	2456	9	3406	5478	2271	1843	2689	11	14	3402	25
FBgn0267336	Glut4EF	15711	8417	8221	15228	17224	6069	6793	24172	21097	7661	5288	9136	4612	19348	12505	18409	16140	9346	8059	15888	33116	8557	6337	19749	25593	13241	6978	23214	19302	23399	15836	8734	2760	11379	4000	21553	11223	10774	15040	11724	12579	7633	6878	8564	14836	14715	12152	16054
FBgn0032586	Tpr2	3043	5983	6543	7226	7626	5837	5335	10240	10206	7639	6878	7349	4416	8692	6257	8744	7948	7344	7995	6727	13816	7503	6475	8961	10417	7682	4786	7496	6242	10694	7755	5113	4258	5075	4748	9547	6785	6808	8449	5839	9876	4199	5829	4521	6430	5831	6458	6839
FBgn0011361	ND-ACP	842	4566	4901	3094	4379	4947	4186	6295	5293	7632	5381	5171	5112	5574	3026	4585	3957	6559	5426	3483	8111	6898	5704	3934	4546	3219	1884	2459	1953	5758	4436	3349	3290	2118	2984	5099	2690	4049	4043	3616	7968	3082	4669	3295	3959	3760	3737	4282
FBgn0002787	Rpn8	1532	3092	3661	2406	2479	3631	2898	3154	3341	7621	4905	4255	3069	3280	2402	3372	3064	4940	4820	2207	4354	5389	3955	2922	3253	2908	1653	2181	1813	3299	2505	2459	3029	1708	2681	3212	2390	2896	2718	2656	5034	2222	2991	2354	1766	1643	2685	1993
FBgn0051755	SoYb	4909	11502	13244	2191	2195	6763	6722	4301	2377	7580	20508	5163	3304	1613	850	1958	3168	2638	4428	506	3029	10422	5272	2038	3548	12895	12152	13260	7280	2328	1854	2813	5833	1063	2972	1902	496	3301	522	3338	2548	3174	2233	7680	7002	1880	10939	575
FBgn0052473	CG32473	4559	7160	7739	6458	5970	6527	6083	7600	8212	7578	7303	8256	4542	6150	5317	6785	7057	7891	9962	5029	9514	7519	4995	6499	7194	4683	2836	4753	4227	7665	5286	6424	3810	3491	4545	6859	6046	7823	6228	7777	11188	6172	7248	5505	4203	3980	6923	4811
FBgn0040660	CG13551	637	2952	3332	1673	2012	3595	2946	2481	2406	7564	5142	4063	3744	2697	1567	2725	2530	5254	4463	1625	3310	5977	4662	2008	2431	2826	1707	1130	1069	3009	2037	2503	4104	1138	2920	2715	1679	3539	2284	3426	6353	2277	3455	2313	1540	1625	2848	2290
FBgn0000047	Act88F	1595	4625	4746	2661	6806	3729	3938	6488	8657	7541	3787	1766	3544	11815	4455	5651	3718	9113	6646	8275	17276	3114	2174	3016	2610	1896	786	6009	2258	3065	5127	1401	3831	4868	955	2620	2028	961	2788	1088	2731	646	1608	1082	4732	3333	1421	2231
FBgn0267330	KdelR	1746	3417	3995	3091	3286	3992	3582	4142	3961	7533	4841	4013	3259	3728	2714	3710	3297	3926	4718	2594	5520	6616	6543	4224	5119	4500	2599	2752	2343	6117	4276	3140	3965	2848	3975	5326	3217	3847	4205	3493	6672	3696	3855	3464	2909	3049	4167	4262
FBgn0023129	aay	1529	5067	6261	5469	6157	4607	4555	8007	6954	7515	5481	6486	3933	8042	5531	6700	5962	6195	6459	4542	9881	5554	4643	6018	7305	2340	1371	3042	2765	7426	5346	3509	2172	3564	2631	7197	4126	3996	4303	4729	7380	3161	4394	3776	4453	4754	4726	4145
FBgn0032136	Apoltp	13330	8760	9793	17438	15737	6861	6607	18434	18211	7508	6965	9772	5368	17247	13305	17725	17489	11591	11761	15989	30112	8830	6465	16998	19052	8403	4931	14638	12563	18237	14866	8829	3720	9651	5025	16211	13387	11645	12828	11282	15355	7166	9342	7062	11039	10476	9740	12274
FBgn0040070	Trx-2	1357	2558	2996	1701	1818	3283	2292	1994	2211	7505	5150	3164	2921	2185	1683	2403	2228	3908	4667	1597	3042	5089	4455	1863	2402	3300	2077	1243	1031	2712	1918	1905	3953	1018	2429	2063	1806	2426	1884	2483	4576	2070	2638	1772	1330	1340	2009	1768
FBgn0027094	AlaRS	3289	3664	4367	1693	1549	5562	3574	1951	2164	7478	8650	5740	3176	1874	1586	1909	2230	5892	8424	1662	2751	6767	5186	1682	2123	5277	3561	1517	1281	2255	1522	3011	5725	995	4977	2137	2098	3930	1705	3491	7253	2823	4167	2571	1027	983	3402	1419
FBgn0037137	Nopp140	3232	7061	7735	1223	1037	7197	5485	1410	1541	7469	8607	8333	4477	1245	1079	1447	2073	9935	11090	978	1911	6736	4940	1179	2125	7853	4895	977	934	2472	1151	5815	4004	877	6019	2259	2090	8129	1085	7934	11442	6024	6668	5410	752	788	6950	909
FBgn0000370	crc	3423	5123	5381	5107	5943	5001	4885	8243	6893	7453	3910	5283	4146	6239	3593	5895	4651	6240	3841	3031	8811	7593	6323	7960	9959	2859	1763	4005	3402	9073	7756	5178	2693	4338	3559	7490	4293	5191	5614	5283	8331	4896	5244	5192	6099	5868	6680	7278
FBgn0000406	Cyt-b5-r	1557	6918	7659	14414	15873	7239	6249	19966	15822	7436	6442	6835	5515	15527	10154	14564	13031	6945	7310	10984	24580	7926	6453	17099	20480	3949	2186	10063	8015	20118	15239	4948	3818	9450	5014	17219	11604	5604	12987	4645	9821	3891	7216	3759	12862	11346	4401	12862
FBgn0000592	Est-6	1837	4247	5092	35942	37352	4295	4731	41091	37311	7434	3964	4357	3570	40652	29564	42716	35573	5050	6160	34756	77321	5702	5840	50642	56478	3274	1951	24590	20075	70481	48909	3276	3057	32454	2870	61109	36217	3729	44258	3892	8405	2658	4925	2680	32092	33785	3600	42895
FBgn0083123	Uhg5	808	2715	3098	380	496	3011	2534	929	482	7427	3269	2971	3322	535	322	551	568	2376	2312	344	676	8503	7266	487	1280	2917	1854	397	435	1241	767	2769	3299	401	2844	1150	563	3416	468	3251	5608	2698	3455	2769	597	568	3141	767
FBgn0001624	dlg1	11505	18264	16571	18717	17368	13722	11979	17366	15836	7417	8235	12602	22300	13703	8938	12095	10426	23736	21144	15494	23388	12854	8768	13648	24242	30510	17961	18332	13549	17617	12602	16602	11124	8693	12611	15925	12093	32627	11507	23230	17081	16297	16002	19690	18460	15798	22276	15033
FBgn0016983	smid	3386	4437	5004	1174	1093	5484	3821	1490	1478	7415	6585	5621	3419	1307	1022	1233	1538	5861	6538	989	1911	6830	5322	1292	1865	5401	3245	877	744	2001	982	3492	4371	708	3755	1571	1208	4071	876	4134	6635	3421	4187	3214	918	839	4152	764
FBgn0051363	Jupiter	2522	7259	7112	12987	12982	5918	5239	18965	18202	7414	6300	7717	4783	13848	9583	14421	12643	8090	9370	10550	21960	6223	4083	14828	19141	4447	2358	10031	9281	21740	16956	5497	3223	9323	3684	19843	10969	7210	12631	7197	10160	4964	7059	5430	13031	12684	7598	13040
FBgn0083048	snoRNA:Psi18S-1377d	136	5686	4342	1681	2297	4368	4157	4646	2417	7410	4482	2879	6195	2911	1329	2337	2716	6945	5392	1317	2550	8320	3687	1270	1994	8091	4632	2019	1486	2571	2137	3595	4396	764	2991	2344	1368	4360	2079	3660	8913	2899	5501	2830	1977	1316	2776	1973
FBgn0027588	GCS2alpha	3637	6159	6458	7559	7056	5865	5675	8887	10130	7405	7838	8064	4891	8131	6508	8554	8250	8143	10005	7065	13043	7852	5261	8247	8674	4921	2874	5500	4593	10578	7413	5631	3914	4841	4385	8501	7503	6743	6863	6604	10205	5005	6762	5233	5835	5448	6423	6375
FBgn0262737	mub	12718	9859	10916	12936	14210	7544	7283	19598	18139	7404	8991	10421	5021	15713	10413	13937	13193	9143	8680	11053	24854	11765	8446	16675	23661	24491	13382	19817	14834	21431	14008	9463	4242	9944	5927	20633	10015	10900	12033	11601	12077	8898	6672	10677	12381	12520	14312	14272
FBgn0003074	Pgi	2460	5346	5926	14207	14602	5524	4995	16477	20189	7395	7680	6265	4847	19359	14336	18883	16791	10183	11523	17204	29636	6905	4865	14161	15169	5161	2969	12832	9888	14248	10968	3662	3114	7127	4066	11214	11801	4573	12390	4309	8211	3059	4813	3565	9825	8680	3823	9203
FBgn0283658	muc	2451	5569	6673	11720	13701	5224	5405	16628	20314	7391	6531	5683	4779	18330	12182	15742	13907	9266	9868	16205	30359	6538	4860	12236	13884	4369	2353	11929	8845	14578	10515	4120	2923	7246	3529	11468	10048	4802	11055	4372	8531	3277	5504	3441	10178	9168	4397	8899
FBgn0011638	La	1549	3118	3964	1005	899	4540	3051	1110	1208	7359	6503	4260	3068	1126	881	1168	1355	4980	5235	846	1568	7118	5362	986	1313	4849	3150	899	664	1522	996	2681	5350	586	4143	1285	1173	3353	1027	3168	6008	2829	3391	2366	717	687	2646	793
FBgn0032202	REPTOR-BP	634	7090	7520	2847	3120	6677	5869	6026	3375	7359	9114	3780	3250	2425	1268	2815	3055	4533	4079	2003	3859	10418	8655	3359	4466	17612	11106	11995	5799	2811	2186	2567	5251	1351	6674	3180	1397	2725	1723	2714	4837	2289	2110	3259	2641	2103	3714	2415
FBgn0036580	PDCD-5	650	2786	2841	843	973	3247	2832	1551	1042	7336	2946	3684	2931	926	569	858	760	2470	2163	634	1523	5450	5221	1354	2034	1488	821	478	441	2328	1320	2701	1673	783	1958	1981	743	2203	1224	2217	3478	1997	2787	2189	1097	1121	3009	1210
FBgn0034345	CG5174	2420	4453	5278	2683	2929	4472	4501	4213	3354	7335	4431	5647	4064	2810	1825	2847	2567	4718	4522	1966	4604	7335	5785	3734	5119	3764	2312	2378	1919	5352	3647	4600	3404	2196	3243	4878	2714	5125	3413	4628	7163	4708	5165	4528	2701	2676	5673	3336
FBgn0030551	CG11674	1172	2608	3109	10	8	4280	2406	7	12	7331	6301	3710	2534	6	4	6	314	3876	5370	15	23	5507	4209	22	270	3141	2081	10	4	352	45	1602	3433	86	2914	221	176	1798	13	1635	3410	1385	2470	1264	13	28	1543	0
FBgn0016691	ATPsynO	802	3749	3827	4394	5461	4291	3512	5949	7244	7322	6150	3344	4328	7227	4717	6060	5445	6005	7589	6883	11128	5264	3465	4481	4314	3538	2002	3642	2928	5033	3678	2054	3795	2218	2711	3903	4049	2552	5183	2367	5910	1968	3719	1900	3782	3448	1979	4118
FBgn0037007	CG5059	2332	4337	4452	4004	4299	4476	3979	5873	4794	7321	4206	5177	2978	4253	2796	4557	3939	3797	3732	2887	6725	6620	6035	4511	6677	4373	2468	3644	3130	5344	4255	3660	2785	3089	2987	5108	3530	3973	4283	3847	6432	3580	3815	3404	3072	3449	4428	4666
FBgn0052521	CG32521	4555	5376	5683	9822	10116	5312	4873	12440	11227	7316	5106	5883	3958	10153	6997	9924	9009	6282	6542	9040	16263	6750	6190	10045	13133	4741	2902	7801	6649	12603	9108	4748	3178	6604	3549	12319	7601	5766	9527	5837	8549	4487	5246	4301	7070	7297	4668	8857
FBgn0033021	CG10417	2538	4234	5239	1604	1605	4997	4300	2314	2116	7303	5138	6127	2811	1825	1284	1721	1737	4291	5021	1313	2975	7995	7605	2356	3555	8429	5217	1448	1259	3415	2064	4406	4001	1631	4178	3436	1732	4497	2007	4832	7088	3710	4126	3695	1482	1563	5743	2170
FBgn0016697	Prosalpha5	945	2055	2798	2030	2083	3379	2146	2419	2954	7291	6146	3527	2527	2546	1988	2537	2700	3181	4658	2018	3856	6345	5095	2556	3031	4087	2380	1633	1386	3072	2189	1833	4954	1223	3183	2852	2051	2433	1947	2153	3873	1706	2826	1726	1502	1640	1988	1939
FBgn0010434	cora	6043	9914	11332	13670	14726	10400	8574	15866	15931	7274	7184	12178	5377	14071	10325	13282	11890	11552	11071	11124	20949	9448	7759	14849	21484	9573	10918	15395	12188	15181	10588	8859	7955	7376	9199	13247	11672	10422	10491	9758	11939	6890	8025	7565	9853	9716	10099	10461
FBgn0025683	CG3164	3148	4924	5559	9459	9767	5093	4523	12106	11987	7272	5644	5887	3912	10547	7976	10450	9701	6054	7430	8610	17301	6125	4716	10954	12799	3514	2072	7180	6195	12112	9102	4157	3227	5810	3722	11425	9051	5035	10219	4793	9153	3464	5455	3356	7066	7109	4363	8421
FBgn0030329	prtp	2073	4052	4331	4120	4090	4081	3313	5355	5099	7262	5125	4126	3331	4343	2997	4426	4027	3779	5306	3146	6192	6371	4595	4443	5263	3163	1964	3065	2489	6060	4292	2701	3271	2689	3132	5066	3498	3363	3576	2937	5085	2245	3615	2512	3400	3085	3278	3812
FBgn0005278	Sam-S	3559	8433	8098	8422	8170	8859	8134	11906	10710	7236	8511	9630	5050	9017	6805	9378	9046	9971	11835	7056	13990	13143	11720	9544	13712	27052	10331	9606	6632	9798	7205	14553	6733	4671	14250	8220	6883	10112	6403	9249	14831	15158	7910	6391	5473	5400	8273	7429
FBgn0023175	Prosalpha7	976	2901	3371	2482	2540	3723	2815	3210	3205	7228	4661	3881	2867	2826	2014	2998	2562	3788	3569	1858	4001	5702	4372	2963	3766	4247	2415	2073	1740	3718	2823	2600	3600	1757	3276	3387	2991	3144	3061	2808	5339	2482	2814	2050	2055	2013	2760	2640
FBgn0000721	for	6929	7474	7732	8802	9214	6633	6234	11427	11769	7206	6780	8781	4750	10799	7870	10365	9401	9232	9459	7490	15128	8348	6074	9834	12282	8359	5133	10209	9014	12174	8308	7681	3140	5202	4417	10099	8138	10361	8411	9877	13041	6797	7549	7233	6549	6107	8787	7201
FBgn0283478	und	1748	4247	4485	3747	3351	4945	3903	4535	5492	7197	6814	5083	3735	4538	3352	4668	4715	6330	7747	3532	6383	6537	4108	3571	4283	4854	2863	3896	3425	4406	3396	3447	4200	2322	4177	3844	3943	4374	3875	3790	7346	3288	4396	3156	2547	2257	3356	2797
FBgn0004926	eIF2beta	1128	3509	4104	1912	1867	4440	3567	2317	2696	7197	5793	4673	3302	2349	1727	2491	2386	5081	5989	1725	3285	6715	5806	2230	2934	5079	2948	1973	1753	3248	2342	3159	4424	1370	3586	3076	1989	4419	2640	3954	7678	2869	4327	3269	1653	1546	3924	1984
FBgn0036661	CG9705	1570	4570	4543	1719	1928	4032	3761	2666	2467	7167	4792	5789	3484	2093	1302	2239	2183	5578	5378	1481	3028	6625	4507	2313	3599	4630	2577	1912	1595	3013	1812	4413	3288	1400	3193	2166	1638	4918	1820	4559	6871	3997	4370	4128	1626	1522	5349	1966
FBgn0001098	Gdh	2343	7187	7453	15221	16307	6510	6282	18611	23620	7163	8007	8236	5415	21442	15825	21754	19373	11391	12450	18531	32190	7410	5144	16557	17724	4608	2487	12239	10231	20253	14577	6617	3650	9551	4857	17915	14868	8938	14143	8048	12472	5557	7670	5839	11866	10688	6969	12564
FBgn0020906	Jon25Bi	866	2844	3037	4792	5354	2513	2720	5988	6090	7163	5052	2587	2351	5562	4563	7845	7106	4585	6262	8105	10809	3795	2831	3414	3754	2629	1440	3484	2499	7876	6018	2183	2568	2447	1713	6168	5414	1932	5135	2016	7051	944	2980	1600	3262	2981	2075	3978
FBgn0025839	ND-B14.5A	807	1868	2642	2205	2272	3207	2211	2597	2809	7160	4077	1973	2471	2939	1900	2827	2298	2899	3187	2028	3866	4754	3540	2504	2994	3469	2076	1531	1256	2653	1990	1217	3738	1043	2410	2362	1668	1722	2254	1458	3628	1365	2284	1152	1623	1737	1121	2215
FBgn0039682	Obp99c	669	3918	4450	10927	12737	4468	3630	13033	13391	7157	5116	3660	3800	16366	10405	14612	13591	7597	7059	11983	20189	5413	4633	9740	10171	3737	2424	6407	5738	13846	10951	1876	4407	5699	3025	11322	7689	3299	11272	2733	7446	1851	3853	2012	7469	7142	1799	8864
FBgn0036428	Gbs-70E	2846	7356	7604	11777	11556	7006	6533	13907	14767	7146	6759	9281	4755	12961	10709	10620	10371	7906	8814	8329	17818	9317	9091	10677	13875	13889	8515	10839	9941	13824	10366	7628	3657	6272	5110	12766	8792	9195	9822	9726	11538	6931	6718	6020	7659	9446	8497	10173
FBgn0031148	Cbs	2202	3333	3289	993	974	4691	2827	1335	1318	7146	6141	3906	2982	1141	817	1059	1248	3768	5220	921	1502	6319	4219	962	1466	4004	2581	918	688	1388	799	2134	3958	524	3010	1298	879	2542	887	2355	4293	1845	2982	1715	717	588	2035	551
FBgn0014037	Su(Tpl)	6626	9245	9898	14210	14531	6969	7061	20022	18427	7140	5971	11118	4328	17027	11721	16179	14464	9904	9529	12233	26202	9047	7317	16579	22021	16920	9980	15701	13406	21859	14952	10308	3262	10482	4929	19777	11059	13573	13087	13587	14149	9438	7893	10754	11597	11395	13895	14184
FBgn0027525	LTV1	2099	4876	5641	5004	5154	6183	4684	6228	6604	7136	6486	6618	3907	5523	3898	5400	5315	6268	6955	4076	8592	6531	5055	6011	7498	3114	1885	4862	4268	5729	4144	4404	3467	3199	4381	4444	3567	5053	4603	4835	7315	4375	5472	3467	3930	3749	4269	4332
FBgn0034051	Mlf	2796	3745	3976	5320	5404	3950	3226	7744	7834	7116	4990	4459	3168	6799	4823	6612	6041	5006	5269	4690	10306	6308	4520	6075	7181	5299	2822	4935	3952	7931	5660	3038	3145	3643	3047	6774	4675	3248	5236	3441	5673	2636	3668	2702	4596	4176	3520	4723
FBgn0019960	Mitofilin	3000	4545	5238	9240	9375	5259	4262	10556	12383	7111	6520	5579	3679	10405	8039	10910	9712	6751	7469	8352	16084	6602	5366	8902	10765	3978	2347	8331	6652	10563	8063	3590	3447	5237	3844	9565	8183	4336	8579	4203	7363	3268	4464	3210	5740	5702	3708	6811
FBgn0020386	Pdk1	6593	6371	6542	9465	8861	5667	5048	10864	12261	7098	6295	7361	3304	9453	7391	10545	9578	7722	8656	8371	16680	7387	5852	9362	11431	11336	6048	10364	8626	10563	7400	5956	3353	5646	4254	10009	8877	8323	8277	8391	11361	5411	5826	6077	6026	6314	7719	7563
FBgn0010226	GstS1	2275	4996	5413	20523	24169	3966	4318	33209	29454	7088	4463	4433	3683	24866	16593	22865	20625	6424	5844	20017	39008	4866	3440	21930	28026	3030	1649	12430	9501	30160	24733	3105	3013	16516	2180	24482	17165	3640	20855	3943	5248	2194	3556	2765	19268	17043	3358	18544
FBgn0043841	vir-1	2118	3740	3951	6595	6855	4164	3630	7265	7787	7083	5684	4459	3605	7221	5791	7773	7124	4668	6268	6050	10951	5294	4721	6507	7269	2806	1990	3807	3612	8139	6392	2996	4107	3721	3416	7225	6699	4243	6553	3691	7762	2394	3836	2330	4837	4869	3068	6309
FBgn0020370	TppII	4813	4548	5562	2814	2629	5461	4277	2923	3770	7071	8108	7719	3495	3059	2589	3224	3552	7455	9240	2533	4990	7055	4778	3122	3637	4936	2871	2224	1765	3795	2254	4662	3790	1672	4914	3272	3071	5408	2385	5320	8036	4064	5012	3346	1714	1652	5169	1881
FBgn0262975	cnc	9178	8645	8594	13556	13614	6889	6607	16614	17633	7065	7034	11223	4873	16000	12373	16200	15447	10976	11285	12477	23693	8716	7232	14476	18545	15002	9105	14731	12963	17650	12238	9238	3893	8089	4901	16191	12028	11721	11722	12011	14929	8414	8683	8208	9804	9538	11839	11207
FBgn0036262	CG6910	1609	5394	5798	24788	23071	4986	3854	26831	22273	7065	5145	5216	3672	21220	16820	24369	23900	4517	6309	18598	34034	6182	4665	21507	25458	3467	2204	13815	11406	17264	17494	2601	3892	13067	3707	16563	15704	2891	18487	2194	5741	2434	3983	3042	18191	16561	3406	19432
FBgn0030812	wcy	5734	7924	7695	3721	4063	6010	5179	5428	4920	7063	5282	8137	4045	4497	2960	4194	4189	7941	6861	3072	6871	7139	5964	4458	6499	9965	5783	4351	3703	7015	3841	6987	2869	2759	4142	5925	3258	8822	3478	9539	10080	6838	6750	8004	3054	3267	10312	3948
FBgn0037580	DppIII	2613	4110	4289	6856	5916	4791	3423	7047	9777	7062	8268	5422	3540	7364	6631	8232	8748	5926	9176	6850	11166	5940	4908	6195	6228	5127	3182	5339	4629	7443	5847	2751	4351	3632	4046	6055	7051	3450	6207	3463	6770	2672	4400	2435	4033	3850	3113	4334
FBgn0030038	CG1440	2606	5702	5773	5037	5013	5184	4743	6729	6627	7058	5709	7135	4038	5280	3906	5113	4859	5610	6763	4205	9066	6798	5517	5623	6993	4637	2785	3510	2844	8147	5337	4971	2667	3618	3881	7003	4128	5846	4289	5809	7483	4640	4837	4986	4142	4000	6240	4157
FBgn0001125	Got2	1734	4081	4118	8206	7257	4807	3757	8555	8890	7053	6806	5014	4274	8895	6929	9202	8862	6699	7339	6872	12271	5906	4304	7840	8789	4083	2688	6136	5239	7606	5535	2899	4172	3978	3594	6674	6281	3528	6736	3082	6659	2614	3739	2384	5315	4481	2838	5503
FBgn0262735	Imp	13650	9048	8588	8660	9110	6042	6712	14084	11962	7049	5331	10762	4567	10170	6825	9801	9430	9158	7932	7192	16005	8362	5949	9608	14598	19483	11412	9479	8617	18041	11580	12274	3254	8025	4273	16462	8188	13716	8766	15130	14053	10924	8057	11508	8701	8743	16578	9979
FBgn0028687	Rpt1	1515	2933	3422	2742	2542	3328	2483	3178	3477	7040	4793	3824	2808	3043	2333	3162	3177	4424	5407	2293	4284	4805	4058	2525	2678	3581	2222	1968	1680	3567	2416	2473	3056	1696	3013	3209	2938	3508	2454	3157	5726	2726	2950	3585	1993	1778	3035	2407
FBgn0004687	Mlc-c	1399	4381	4732	3626	3416	4119	3884	4718	4736	7035	5111	4987	3548	4157	3081	4204	4024	5644	6304	3095	5909	6975	5338	3948	5415	5654	3677	3216	2758	5528	4134	3750	3246	2591	3766	4670	3893	4840	4265	4513	8389	3564	4756	3488	2929	3027	4605	3973
FBgn0259243	Pka-R1	5167	4940	5613	6648	7190	5364	4301	9148	9148	7026	5889	6491	3891	8068	5566	7161	6597	5566	6201	5560	12764	7149	6380	8145	9138	6795	4145	6363	5301	10019	7293	4452	3711	5001	4086	8880	5948	5221	6132	5004	7695	3600	4747	3614	5434	5750	5083	6958
FBgn0267912	CanA-14F	8258	7517	7218	9044	10561	5454	6004	15986	12132	7010	4627	8385	4237	11938	7765	11198	9210	7427	5892	7719	17088	8791	7735	11526	16112	14131	8149	12731	10922	17324	12745	8568	3209	7592	4192	15545	7501	10142	9265	10980	11936	7568	6689	8303	10148	10127	11101	11303
FBgn0010173	RpA-70	2135	4631	4455	1423	1537	4333	3798	2042	1956	6995	4838	5584	3837	1690	1199	1641	1653	5455	5358	1128	2270	6332	5201	1844	2731	5870	3465	1346	1098	3070	1822	4474	3537	1048	3198	2485	1527	4923	1908	5146	7354	4199	4570	4100	1487	1519	5805	1487
FBgn0032198	eEF1delta	928	3729	4541	2106	2188	4205	3668	2755	2790	6994	5320	5442	3180	2405	1849	2610	2512	5787	5327	1750	3748	6251	5394	2591	3249	3837	2309	1721	1455	3777	2523	3791	4119	1702	3914	3528	2348	5508	2908	4955	7919	4237	4764	4335	1714	1737	4616	2354
FBgn0031913	CG5958	1174	4013	5248	2220	2538	4419	3359	2913	2626	6987	5791	4401	3562	2700	2063	2693	2617	4622	5913	2067	4162	6045	4806	2262	2600	2333	1493	1202	1033	3298	2738	2538	3553	1282	3181	3522	2308	3258	2062	3240	6501	2424	3611	2346	1457	1595	2545	2018
FBgn0262732	mbf1	1788	4324	4858	2915	3191	4472	3621	4687	4216	6969	5355	5876	4311	3743	2539	3751	3337	5388	5673	2337	5826	6584	5583	3707	5030	4875	2755	3054	2449	5310	3736	3831	2809	2322	3036	5023	2745	3837	2743	3761	6610	2972	4513	3260	3002	2761	4764	3334
FBgn0264492	CkIIalpha	2256	4681	5293	1853	1994	4905	4415	2688	2449	6961	4992	6870	3710	2084	1594	2060	2151	5258	5704	1398	3251	7407	7036	2400	4121	7779	4186	1758	1598	4118	2666	5614	3345	1512	4184	4146	2176	5169	2313	5512	7830	4895	4937	5098	1807	1845	6498	2633
FBgn0023537	CG17896	2231	3235	3702	3403	3760	4297	2962	3941	4597	6958	5963	3469	2718	4058	3230	4380	4233	4603	6265	3474	5960	5259	3982	3547	4149	2830	1667	2953	2617	3997	3196	2060	4280	2142	3440	3131	3410	2551	3639	2119	5452	1856	3049	1816	2436	2096	2151	2402
FBgn0027492	wdb	7655	8373	8848	11595	12121	6368	6877	16137	14808	6955	6146	10960	4568	13545	9292	12605	11395	9903	9541	9776	21188	9244	7002	14720	20350	11769	6985	13245	11200	17304	11956	10383	3218	8573	4976	16728	8826	12507	10565	12270	13632	9441	8165	9949	10002	10578	13599	11602
FBgn0050042	Cpr49Ab	852	2461	2774	1919	1884	2428	2421	2604	1926	6954	2793	1708	2191	2597	1444	1926	1866	4642	4626	2742	5928	5565	4988	3976	3968	2273	1211	1672	1241	5804	3537	2265	4203	2265	2655	5675	3180	2854	4981	2412	10931	2466	6061	2366	3590	3033	2535	4688
FBgn0010215	alpha-Cat	3487	4810	5442	2976	2905	5458	4487	3887	3579	6952	5574	6957	3149	3132	2163	2960	2889	4916	5832	2409	5487	7329	7299	3748	5242	10326	6852	2460	2084	4988	3451	4894	3800	2230	4155	4443	2858	4858	2986	5354	7566	4042	4606	4544	2442	2464	6095	3102
FBgn0030976	CG7378	3832	5968	6693	14283	15855	5745	6237	22706	19017	6937	4672	5528	4781	16802	10534	15448	12390	7383	6802	11790	26691	7707	6228	18018	24071	5158	2626	12242	10316	17889	12807	4696	2356	9649	3262	16819	9570	5234	13422	5120	8350	4417	4845	4297	13043	12036	5665	13223
FBgn0014879	Set	1169	4799	5605	884	957	5001	4249	1269	1281	6926	5337	6561	3750	1046	699	976	1234	5591	5968	751	1614	6873	5433	1205	2087	4461	2534	661	534	2421	1109	4821	3250	810	3740	2183	920	5226	1060	5820	6905	4351	4643	4328	804	882	6036	1180
FBgn0044510	mRpS5	1682	2352	2602	1493	1888	3212	2342	2300	2228	6917	3068	3296	1562	1971	1179	1796	1542	2412	2110	1033	3394	6388	7345	2253	3397	3014	1593	1093	918	3006	2225	1973	2244	1187	2673	3336	1414	1890	1611	1768	3830	1504	1737	1602	1433	1603	2484	2363
FBgn0036419	CG13482	540	6464	6375	4964	5560	3463	3769	5773	4633	6915	3566	4161	3543	3665	2038	4334	3800	5158	5935	3044	5051	4161	2270	4139	3328	1015	542	1153	1012	4940	3418	1985	1907	2529	1958	4345	3361	4034	3662	3309	7227	2494	5647	3780	4692	3260	4021	3340
FBgn0027493	AdSS	1951	5135	5361	5804	5398	6091	4174	5789	7445	6912	8198	5801	3717	5314	4413	6078	5828	6831	9679	5054	8842	7027	5031	4850	5165	4454	2740	4184	3537	4933	3614	3459	4471	2905	4488	4383	5488	4676	4102	4149	8679	3142	4402	3123	3143	2943	3623	3742
FBgn0030336	CG1578	4720	4232	4554	2344	2244	4802	3539	2615	3067	6899	5923	4823	3127	2730	2030	2679	2653	5199	6109	1968	3939	6227	4641	2377	3315	5536	3279	2904	2357	3213	1944	3361	3882	1461	3790	2849	2202	4120	2089	3981	6219	3429	3985	3086	1706	1665	3808	1853
FBgn0036663	CG9674	8414	6984	7511	19095	17102	7124	5937	20688	24760	6893	7513	8558	4318	19459	16235	19317	18227	9156	10525	17814	34657	8261	6150	19085	21263	6727	4121	16966	14076	19050	13944	6313	3708	9219	5073	18334	17560	8450	16793	8063	11696	5573	7340	5649	11909	11551	7498	13623
FBgn0086670	snoRNA:Psi28S-2622	140	2256	1857	643	731	2456	2208	1760	469	6869	1122	1169	2243	963	273	712	454	2986	522	180	653	4257	1619	559	984	3722	2393	726	513	994	741	1034	1492	478	1172	791	489	1122	1012	870	2626	982	1833	842	636	433	573	629
FBgn0023477	Taldo	1116	2738	3319	4518	3951	4031	2731	4049	4613	6844	6412	3391	3278	4699	4061	5584	4951	4192	6401	4256	6836	6348	5237	4607	5196	3355	2076	2559	2193	5995	4523	2049	5493	2541	3708	5472	3876	3068	3670	2340	5603	2061	3207	2110	2847	2853	2194	3636
FBgn0037533	CD98hc	2371	4127	4826	2634	2476	4629	3715	3193	3554	6834	6269	5014	3017	3120	2454	2988	3212	5413	7452	2573	4681	5911	4336	2631	3203	5404	3341	2522	2124	3612	2446	3233	3975	1510	3787	2765	2831	4327	2933	4360	6644	3182	4022	3004	1870	1878	3709	2419
FBgn0025366	Ip259	1142	3500	3763	1798	1914	4408	3350	2479	2585	6830	5636	4751	3717	2361	1554	2430	2449	5093	5403	1363	3230	5493	4643	2278	2590	5693	3237	2511	2330	2622	1926	3544	4007	1113	3485	2349	1770	3730	2274	3153	6702	3127	4550	2717	1776	1665	3357	1929
FBgn0038196	CG9922	1006	2403	2939	1808	1764	3180	2355	2517	2375	6827	3789	2950	2763	1995	1374	2129	1737	2473	2285	1222	3045	6174	6308	2172	3250	3414	2023	1647	1338	3502	2712	2374	3472	1474	2561	3367	1627	2754	2419	2717	4392	2539	3114	1997	1794	1927	3082	2366
FBgn0016926	Pino	2497	6521	6382	10250	10587	5983	5156	11814	13713	6821	6932	7222	4425	13205	10513	11942	10091	7603	8983	9442	17078	7525	6427	11872	13232	6415	3969	9527	8053	11192	8758	6026	3285	6016	4688	9403	9067	7660	8841	7345	12021	4975	6384	5468	7623	8191	7053	7714
FBgn0267033	mamo	29476	11940	15177	18129	21707	13557	10945	24026	20399	6820	11166	15991	5306	18874	12542	16648	13673	14887	16014	14965	28327	15270	10097	19357	32172	32379	24988	32342	24585	25012	17557	12662	10416	13131	11818	24730	14173	16148	15660	16397	13223	10126	8972	11955	16028	16353	16785	17845
FBgn0024183	vig	3372	6229	6960	11327	11963	6210	5729	15465	14957	6818	5664	7630	4327	13009	9054	12627	10986	7385	7045	9803	20456	8077	6346	12261	16114	6456	3544	10297	8388	16814	12661	6100	2748	8438	4636	16250	9617	6959	11411	6978	10535	5331	5665	4835	8682	8647	6559	11174
FBgn0020443	eRF3	4409	9105	10340	6242	5783	7110	7389	7866	8003	6811	7354	12147	5663	6920	5007	6802	7016	11642	11829	5112	10422	8704	6710	7109	9548	11821	6717	5749	5149	10796	6999	10646	4165	4503	5726	9569	6113	13253	6215	13126	15992	9756	10340	10299	4786	4959	13043	6134
FBgn0033787	CG13321	2043	7844	9741	5070	5306	5812	5986	5897	5241	6804	6405	8063	5676	4048	2828	4333	4366	6703	9162	3877	6179	7340	4850	4080	4127	2840	1965	2289	1757	6216	5104	4454	3900	3071	4556	6289	5582	6772	3412	5162	10441	4294	8367	5468	4375	3852	6332	3532
FBgn0028341	Ptpmeg2	7118	4550	4627	4929	4781	4873	3379	5773	6362	6802	6166	5227	2621	5226	3873	5287	4964	4805	6108	4344	8854	6663	5571	5587	6597	9091	5637	5244	4154	5974	4165	3466	3698	3168	3623	5651	4040	4576	3897	4395	6298	3123	3696	3216	3498	3553	4181	4144
FBgn0029996	UbcE2H	3083	7584	8005	4373	5014	5144	5710	7017	6029	6799	4801	8131	4513	6325	3959	5730	5719	9382	7898	4384	8760	8727	6735	5510	8397	16320	9344	4977	3998	7084	4667	7158	3112	3200	4358	7032	4080	9072	4546	9702	10429	6728	6392	7670	4241	4116	10588	5219
FBgn0011754	PhKgamma	3300	5999	6317	8067	9429	5515	4893	11604	11308	6794	5654	6182	3963	10116	6711	9156	8180	6766	7622	7640	15549	6373	5458	9212	10208	5728	3183	7931	6658	10538	7303	4378	2803	4649	3659	9022	6043	5719	7034	5441	8832	3793	5377	4356	6824	6317	5202	6490
FBgn0002781	mod(mdg4)	16924	6903	6682	2483	2690	5616	4990	3452	3673	6792	6856	7644	4341	3447	2397	3305	3653	10590	9640	2388	4754	7045	4018	2722	4093	6698	3394	3054	2498	4256	2201	5514	2803	1658	3644	3602	2332	7595	2375	7590	9823	5096	6311	5185	1842	1833	6370	1912
FBgn0051481	pb	3728	18889	23957	12942	18029	22726	15843	10317	7257	6781	17114	23025	7954	5684	4695	3974	3317	27862	35841	6436	5421	14982	10314	8681	22630	37670	41020	27693	14904	5303	4180	8291	25687	5192	21543	4268	6975	16837	4200	12667	8898	5653	10352	7982	9717	7249	12648	7247
FBgn0040775	CG12158	279	3737	2796	3588	5142	3266	3343	7286	4670	6778	2531	3103	4653	4187	1916	3401	2576	2170	1596	1881	5539	5642	5031	6070	7976	949	678	1085	1015	8537	4991	2708	1707	3055	1936	6505	2600	2485	5086	2258	5661	2188	3561	2359	7086	5963	2938	5888
FBgn0004401	Pep	2792	7361	8532	4878	5004	6954	6057	6535	7205	6767	7784	9306	4758	5872	4556	6076	6517	10609	11562	4885	9467	7905	5358	6096	7497	7267	3670	5787	4865	7818	4525	7281	3854	3268	5942	6949	4847	9528	4669	9071	11207	6991	7428	6744	3779	3481	8715	4725
FBgn0035720	CG10077	5541	8149	7732	19731	18389	7076	6170	23584	25827	6766	7544	9230	4477	20819	16157	22544	21027	11551	10811	17183	35997	8833	5968	21250	29421	13313	7535	25199	20639	25327	17788	8380	2980	13023	5197	22145	18037	10021	18029	9842	13557	7464	7798	7215	12089	12997	9545	14916
FBgn0040985	CG6115	743	4526	5260	4065	5483	4268	4485	8790	6288	6763	3553	4301	4209	5295	3032	4952	3854	5029	3717	2920	7855	7847	6347	6692	9725	2298	1170	3668	2988	7233	5063	4054	2729	3481	3029	7048	3096	4541	5186	3946	6956	4013	4829	3742	6169	5079	4994	5641
FBgn0023212	EloB	1207	5051	5201	4238	5039	4535	4350	7981	6227	6758	4813	5311	4380	6067	3656	5437	4599	5775	5695	3663	8124	6311	4988	5700	7225	2969	1606	3597	3053	7594	4885	4311	2224	2889	2901	6791	3489	4774	4337	3976	7227	3410	4835	3174	4073	3949	4228	4339
FBgn0004889	tws	5059	6886	7187	5194	5342	5700	5236	7132	7026	6752	6382	9712	4169	6020	4356	5766	5813	8788	9208	4512	9730	6715	4675	5889	7628	7774	4315	4484	3985	7883	5028	6644	2808	3573	4331	7002	4764	7638	4785	8341	10507	5887	6307	6831	4082	4347	8501	4657
FBgn0016053	pgc	1212	1964	2147	19	11	3145	1789	8	14	6740	4716	3071	1941	10	9	5	200	2292	2188	21	8	6909	7056	8	243	9093	5920	16	9	320	18	2015	4225	50	3274	409	158	2301	11	2416	4099	1947	2405	1638	16	8	2079	1
FBgn0034432	CG7461	2274	3741	4528	3803	3844	4723	3591	4428	5369	6737	6312	4960	3192	4520	3691	4639	4503	5339	7459	4112	7279	5833	4708	4194	4529	4176	2669	3069	2691	4997	3550	3100	4085	2032	3837	3818	4035	3353	3578	3316	6702	2804	3814	2731	2535	2807	3126	2949
FBgn0011455	ND-SGDH	888	3472	4395	4617	5648	4506	3657	6986	7210	6724	5156	4243	4238	6035	3908	5508	4807	5183	5564	4949	10366	6037	5409	5851	6380	3329	1669	3322	2684	5969	4413	3061	3069	2743	2924	5427	3271	3300	4889	2975	5803	2113	4118	2460	4675	4495	2949	4823
FBgn0033570	ND-B14	612	3480	4044	3906	4763	4050	3560	5771	5243	6721	4250	3890	3672	4718	2957	4268	3294	4007	4234	3641	8617	5999	5665	5658	6910	1464	860	2275	1721	6498	4437	2825	3546	2602	2683	5949	3060	3610	3728	3052	5230	2900	3948	2731	4182	4450	3256	4997
FBgn0013726	pnut	3027	4796	5167	1703	1817	4623	4040	2098	2087	6689	5939	5859	3063	2011	1485	1920	2112	5966	6470	1459	2807	6141	5162	1761	2731	7291	4007	1677	1427	2983	1535	4275	3557	1247	3553	2410	1649	5186	1821	5206	6907	4335	4276	4287	1177	1221	4994	1665
FBgn0041191	Rheb	1225	3374	3829	2488	2788	3768	3044	4223	3521	6673	3990	3750	3059	2910	1915	2718	2713	3422	3685	1973	4482	6122	4934	3158	4340	3502	1965	1850	1513	3887	3069	2825	2707	1682	2565	3200	2548	2833	2683	2883	5141	2514	3436	2493	2748	2460	3217	2780
FBgn0037722	CG8319	1295	11445	13594	1160	1172	5415	5727	2488	1660	6673	12810	4047	11837	1334	589	1401	2035	2729	2712	724	2068	10907	2884	818	1585	21680	7090	9813	4516	2045	2006	5871	5422	803	5891	1905	381	9262	369	7232	2833	8173	2882	25866	19345	4943	37700	2560
FBgn0036728	UQCR-Q	975	4073	5271	8380	9974	5362	4177	11043	12764	6669	4913	4319	4030	12442	8292	12022	9354	6629	6852	8570	17074	6361	5324	11021	13485	3645	3147	6215	5099	13009	10009	3416	4304	5687	2975	11161	7200	5209	8477	4203	6640	3546	4343	3626	8593	9416	4448	9915
FBgn0052368	CG32368	410	4403	6176	1765	2114	3008	4111	3192	1497	6661	2493	4776	4826	1764	615	1000	1026	1927	1711	403	687	10377	9912	2776	2652	2872	2045	852	800	2594	2248	3702	2941	1260	2966	2650	1139	5735	2328	4500	6206	4179	5801	5665	2842	2427	5841	3353
FBgn0010387	Acbp2	432	3725	5280	8764	9213	3676	3433	9629	9998	6659	4010	3701	3583	8877	6351	10494	7429	4047	4107	6359	13829	5072	5126	10672	10361	1332	823	2491	2342	13750	11834	2570	3221	6086	3434	13710	8623	3747	10185	3378	7410	3012	4873	3231	7600	8541	3568	9443
FBgn0010225	Gel	3376	4716	5094	11300	10655	5301	4219	11450	11981	6657	5682	5408	3107	10411	8485	10752	10613	4636	6616	9416	17475	6045	5426	10471	11754	3808	2735	7625	6694	12438	9357	3315	3519	5768	3972	10337	8788	4200	8355	3829	7232	2924	4326	2493	6506	6380	3267	7871
FBgn0027619	eIF3j	1363	4213	4940	3137	3414	4443	3736	4616	4118	6647	4930	5340	3690	3899	2574	3853	3460	5200	5095	2700	5954	6750	5820	4439	6145	4729	2680	2725	2422	5569	4143	3928	3289	2307	3671	5228	3104	4809	3628	4464	7117	3783	4780	3988	3053	3154	4763	3966
FBgn0035959	CG4911	4775	6677	7391	5327	5664	5544	5609	8043	6393	6633	4645	8495	3155	5835	3713	5281	4987	5854	6088	4164	10073	8942	7819	7685	11563	13462	7904	5992	4905	10119	6264	8006	2600	5166	4156	10044	4344	8009	5589	8800	8623	6876	6031	7694	5244	5577	10765	7310
FBgn0037671	ATP6AP2	1468	4204	4598	4375	4882	4653	3931	5843	6235	6632	5818	4952	3682	5598	4123	5480	5457	5885	6787	4681	8549	5549	4252	4823	4999	2955	1918	3251	2854	5626	4199	3279	3329	2686	3279	4798	4859	4273	5010	3894	7812	3075	4508	3010	3745	3511	3429	4052
FBgn0036833	CG3819	1422	3511	4092	3427	3343	4842	3485	4366	3415	6632	3729	2485	3493	2843	1528	2691	2358	5503	6099	2351	6389	5677	5016	3245	3983	2154	1176	1769	1539	5984	4317	3639	4133	2204	2995	5645	3705	5188	4262	4538	11037	3350	6300	2481	3855	4231	3269	4898
FBgn0263352	Unr	8968	9542	10100	9534	9471	6907	7070	13569	11363	6616	4997	14957	3824	10521	7594	10046	10006	9089	7288	8283	16544	12753	11126	10327	18427	46797	30575	11202	9968	17324	11692	16606	4567	8005	6525	18397	8858	17478	8465	20520	16832	12876	7663	13974	7829	8822	23970	11655
FBgn0011704	RnrS	1593	4163	4163	258	313	5133	3054	309	373	6614	7463	5495	3370	329	199	269	764	5610	7824	233	381	6439	5564	261	712	6773	4041	207	156	893	334	3354	3732	268	3650	778	598	4177	218	3814	6830	3075	3699	2782	206	184	3833	92
FBgn0030999	Mur18B	1615	8491	10278	33875	36744	5641	7573	41289	41927	6608	5823	8400	4993	43600	30571	41900	37634	8718	9690	25637	44327	6192	4322	37584	39095	2530	1790	24497	20777	40222	29880	5465	2796	19140	3442	32010	26230	7703	30906	7043	13157	5027	7231	6680	29644	24708	6619	24610
FBgn0003371	sgg	12445	7710	7970	15540	17027	6127	6125	21925	20309	6606	5473	9055	4379	17987	12618	16832	14703	8107	7990	13553	27461	8266	5696	18605	23791	8528	4686	16233	13600	22824	16329	7780	3067	11232	4427	21569	12321	9703	13445	9434	11274	6633	6284	7189	13039	13480	9418	13714
FBgn0267398	Yeti	1576	3687	4295	2569	2857	3821	3412	3801	3581	6604	3851	5314	3081	3338	2091	3367	2752	4919	3925	1784	4725	9821	9637	3689	5065	9735	5790	2549	2240	5221	3373	4119	2681	2000	2644	4472	2505	5389	3299	5339	7060	4024	3912	4828	2686	2939	5702	3597
FBgn0022338	dnk	1393	3412	3261	198	240	4071	3105	315	301	6594	4495	3482	2531	247	159	248	464	3866	4538	182	330	5039	3770	273	585	4016	2299	193	153	746	280	3017	2885	264	3004	638	345	2834	233	3023	4442	2782	2814	2436	181	192	2678	146
FBgn0029676	HIP-R	2138	3695	4730	2311	2399	3659	3749	3599	2755	6594	3946	5964	3060	2349	1489	2267	2087	3345	3796	1644	4017	6558	5963	3406	5094	7382	4393	2389	1960	4888	3096	4601	2627	2113	3459	4784	2184	3677	2544	4289	5116	3514	3689	3887	2393	2537	5916	3115
FBgn0027580	PCB	4739	7438	7461	17896	16351	5591	5748	18835	20269	6539	6498	6918	4493	20070	16349	21065	18764	9130	9735	17144	29539	5721	4046	15709	16011	7231	4137	15361	13005	18298	14110	4965	3373	8950	4149	15167	15108	7235	15888	6592	9919	4386	5935	4885	10428	9830	5170	11932
FBgn0259174	Nedd4	5259	5238	5557	5089	4858	5539	4243	6109	6620	6535	5769	6906	3191	5516	4119	5626	5440	6091	7562	4349	8647	7015	5203	5737	6871	7657	4289	5457	4439	6594	4390	4900	2929	3258	3750	5902	4885	6001	4994	5802	8138	3963	4748	4550	3545	3606	5996	4343
FBgn0000239	bur	3116	3860	4636	3262	2934	5010	3449	3661	3999	6528	6519	6093	2781	3197	2682	3461	3585	4889	6904	2798	5576	6086	5068	3486	4016	4296	2552	2893	2443	3800	2743	3360	3374	1910	4100	4344	2937	3463	2853	3869	6011	2939	3671	2960	1939	1988	3931	2167
FBgn0263748	CG43673	881	2335	2996	1454	1660	4469	3365	2270	2381	6527	4403	3379	2581	1675	1198	1634	1433	2465	3277	1185	2572	6496	6831	2043	1693	2002	1201	862	809	2842	1863	3296	2790	1024	2656	2616	1618	2895	1679	2911	6125	2081	3351	2040	1424	1391	2802	1928
FBgn0038922	Idh3b	2059	4882	5318	9808	11395	4980	4595	12247	14673	6522	5606	5201	3685	12771	8879	11810	10104	6711	7966	10983	20378	6681	4872	10258	10692	5888	3211	9191	6946	11467	8607	3926	3063	5585	3273	10205	8521	4704	9056	4564	7195	3364	4478	3277	7693	7606	4504	7678
FBgn0261609	eIF2alpha	1519	3035	3394	1978	1822	4311	2940	2123	2500	6522	6680	4146	3238	2461	1847	2505	2600	5302	6784	1766	3398	5535	4517	1958	2261	2440	1452	1715	1560	2473	1735	2400	4717	1166	3518	2396	1914	3192	1787	2874	6260	2369	3340	2023	1291	1303	2445	1689
FBgn0035173	CG13907	4723	5765	6703	5788	6163	5609	5354	7914	7359	6521	5024	6729	3694	7064	4919	6445	5975	5974	6223	5067	10352	7370	6469	7013	9731	8450	4729	6164	5260	8126	5349	6309	2784	3597	3699	7667	4715	7503	5245	7608	9173	6772	5538	7582	5374	5206	8124	5822
FBgn0028694	Rpn11	1208	2832	2873	1702	1825	3041	2496	2049	2227	6517	4324	3384	2679	1888	1443	1954	1912	3677	4162	1410	2738	4697	3844	1827	2270	2865	1839	1192	1072	2643	1659	2099	2837	1019	2341	1925	1743	2589	1660	2509	4339	2299	2650	2196	1231	1200	2785	1556
FBgn0033733	CG8834	1832	3779	5185	6208	5380	4561	3745	6440	6492	6514	4231	4116	3136	4503	3547	5166	4675	3957	5363	4904	9913	5537	4560	5619	6305	2965	1800	3275	3029	7409	5629	3157	3080	3402	3096	6854	5631	4218	4789	3803	6998	2535	4421	2869	4046	4407	4007	4189
FBgn0051233	CG31233	3059	6393	7786	7603	6540	5436	5586	8728	10270	6513	6069	6880	4198	7955	6913	9007	8448	6993	9185	7986	14292	6319	5381	7048	7805	2908	2005	5048	4267	11221	8988	6884	3191	4767	4162	9512	8356	8950	7333	8389	13886	5742	7479	5780	4721	5793	7786	7478
FBgn0038469	CG4009	2214	4127	3882	36	30	3447	2932	16	30	6506	6999	7074	3003	11	13	9	620	5859	8831	19	27	6108	3782	40	543	2154	1205	55	56	804	39	2911	3111	15	3231	730	309	4247	31	5404	6179	2805	2707	3350	18	30	4640	62
FBgn0030603	CG5541	2514	2922	3527	2095	2068	3875	2662	2237	2493	6499	4569	3877	2447	2115	1694	2209	2190	3144	4171	1540	3078	5355	4769	2210	2585	4599	2666	1970	1641	2881	1849	2367	3131	1344	3131	2317	1730	3119	2054	2756	4514	2478	3207	2470	1553	1467	2914	2063
FBgn0035878	CG7182	1962	2933	3236	1642	1545	3977	2683	1979	2150	6498	4993	3419	2867	1852	1475	1947	1936	3990	4922	1397	2501	4610	3384	1463	1957	4445	2896	1725	1571	2312	1453	2102	3740	994	2957	2004	1680	2714	1712	2661	4595	2049	2910	2114	1207	920	2081	1396
FBgn0011695	EbpIII	1160	3106	3408	13999	15574	4135	3860	19506	21106	6495	5836	4297	3715	21381	15713	23449	19272	5878	6875	20438	33450	4720	3295	16643	16575	2504	1806	8697	7648	20664	14824	3380	4135	8843	3454	16394	16012	4933	18619	4139	7819	2780	4191	2834	11560	10835	2597	14642
FBgn0005411	U2af50	1646	2828	3089	1355	1356	3831	2674	1983	2006	6495	5064	3656	2963	1753	1240	1692	1712	3523	4232	1266	2387	5008	4058	1722	2219	3811	2207	1300	1290	2267	1431	2315	3380	1020	2809	1869	1393	2463	1664	2172	4374	1628	2966	1629	1231	1072	2328	1253
FBgn0002413	dco	4783	6164	6214	3023	2841	5261	4699	3577	3826	6473	6154	7110	3630	3317	2425	3350	3435	7495	7564	2188	4888	6709	4804	2949	4515	8878	4607	3133	2754	5069	3108	5858	2911	1895	3700	4274	2688	7973	2777	8220	9694	5479	5733	5389	2095	2078	6925	2653
FBgn0038611	CG14309	3341	4803	5221	26	15	4500	4437	21	9	6444	7809	8544	3372	2	2	6	184	6832	9183	12	33	5752	4576	33	894	2783	1552	15	11	662	58	3188	4156	143	4605	546	471	4548	31	4988	7189	4059	6247	4626	17	18	6042	1
FBgn0083001	snoRNA:Psi28S-1192a	140	2877	2442	783	1030	3565	2556	2466	1191	6432	3101	2112	4487	1976	584	1490	1330	6991	2806	536	1499	6554	3087	726	1084	9497	4843	1130	843	1382	1348	1843	4121	363	1826	862	408	2615	1162	2047	6664	1346	3452	1328	1031	869	1340	1263
FBgn0033179	p47	1432	2420	2783	2124	2394	2996	2319	3037	3283	6431	4443	2990	2969	2947	2023	2836	2648	3298	3872	1963	3794	4474	3305	2498	2808	2706	1461	1809	1407	2897	2249	1757	2836	1304	2367	2279	1946	2090	1850	2059	3707	1577	2394	1457	1781	1580	1721	1690
FBgn0032961	CG1416	1644	2607	2907	1397	1400	3810	2442	1699	2008	6419	5702	3765	2489	1529	1252	1662	1677	3574	5247	1292	2436	4809	4025	1729	2153	2890	1749	1079	897	2225	1541	2214	3758	1010	2920	1761	1593	2548	1514	2243	4467	2071	2854	1616	1015	987	2381	1312
FBgn0038964	Nop56	1746	3554	4210	462	456	4363	3253	605	587	6411	5610	4135	3108	487	406	550	817	4240	5457	419	740	6748	4809	486	990	3911	2394	382	341	1228	463	3211	4327	349	3607	989	703	3475	444	3487	5403	2741	4017	2699	379	378	3437	356
FBgn0026879	CG13364	387	3173	3425	1284	1646	3902	2954	2103	1723	6405	4027	3975	3761	1958	1149	1897	1663	5010	4134	1150	2339	6578	6058	1798	2560	2439	1913	1089	747	2441	1589	2463	3619	903	2767	2074	1199	3508	1163	3106	5606	2909	3563	2778	1405	1419	3166	1968
FBgn0012034	AcCoAS	3605	4728	5300	12298	11701	4755	4531	12720	13038	6400	5757	5392	2914	11583	9308	14119	12324	4867	6951	10396	19649	6310	4672	13533	15448	5853	3862	9131	7962	12687	9549	3667	3704	7251	3834	10828	11200	4259	9723	4074	8222	3012	4349	3056	7677	8015	3909	9731
FBgn0031897	CG13784	5455	6690	7650	8626	9155	5216	6040	11894	10029	6395	4529	7555	3942	9536	6662	8648	7870	5592	6033	6833	14432	8661	7691	10177	13878	8221	5186	8571	7624	14178	9891	6803	3187	6764	4405	13916	6722	8575	8337	8622	10401	6648	6911	7024	7232	7843	8951	8693
FBgn0029172	Fad2	1312	4784	6027	4	16	5539	5262	17	10	6395	7083	6117	3799	12	5	4	504	5008	7510	16	5	7113	6548	14	373	4063	2456	12	8	565	43	5498	4506	125	4933	465	384	5929	15	5200	10473	3742	5332	3509	15	2	4832	0
FBgn0042135	Gdap2	5449	6663	7162	10684	11963	5975	5955	15578	14461	6391	5463	9384	4319	11787	8647	12521	10961	7521	7732	9897	21232	7728	6388	13848	17677	7671	4539	10473	8726	17029	11697	7542	3046	8162	4182	16444	9961	8935	10853	9392	11246	6697	6482	6562	9750	9637	8551	12185
FBgn0039909	ND-49	1593	3796	4166	4821	5702	4192	3848	7515	7282	6386	5032	3596	4144	7085	4635	6423	5387	5915	6523	5809	10329	5935	4663	5655	5987	3279	2040	4195	3324	5742	4093	2369	3466	2828	2771	5156	4535	3024	5658	2635	6340	1996	3684	2241	4846	4084	2840	4557
FBgn0033081	geminin	1061	3329	3474	694	674	3559	2574	933	908	6384	4887	3924	2688	714	508	711	885	3451	3986	538	1029	5131	4142	773	1313	3613	2264	500	473	1376	722	2748	2479	480	2589	1037	700	2570	750	2588	4015	2045	3149	1904	595	549	2788	588
FBgn0029870	Marf	3617	5651	5984	9447	9456	5437	4809	11603	12464	6384	5222	6806	3730	10183	7657	10441	9399	7129	7192	8199	17167	6831	4640	10170	12646	6030	3120	8664	7187	10420	7836	5715	2510	5201	3672	9251	7599	7139	7845	6695	9231	5076	5355	5493	6871	6393	6434	7735
FBgn0250789	alpha-Spec	8347	8365	9334	17497	15181	6925	6547	18051	22973	6382	7997	10792	5140	19793	16752	20860	20015	10935	12808	17532	30925	6866	4646	16923	17435	8092	5130	16721	14220	18803	13322	8468	3923	9333	5457	16912	16869	11498	14781	10534	14678	6979	9187	7115	10015	9850	9551	11892
FBgn0265185	CG44250	1100	5343	7199	3089	3274	4493	4694	4023	3333	6375	4887	6073	4283	2690	1778	2701	2604	4119	5304	2213	4079	6238	5409	3245	3368	2322	1498	1628	1373	3761	2903	3182	3572	1904	3620	3389	2727	4266	2747	3457	5897	2876	5057	3634	2750	2717	4596	2782
FBgn0011327	Uch-L5	1394	2352	2973	4060	4029	3434	2593	5907	5405	6364	5111	4195	2537	4474	2838	4370	3853	3632	4537	2970	6981	5266	4710	5054	6190	4578	2749	3203	2742	7191	5037	2387	3652	3120	3032	6985	3250	2376	3896	2626	4158	1801	2830	1920	3446	3686	2695	4203
FBgn0002938	ninaC	5425	4963	5734	12761	13477	5909	5012	15556	17601	6327	5711	5300	3691	13988	10077	14448	12752	5880	7485	11520	23476	7218	6018	15484	16532	2720	1469	8553	7048	14923	11560	3774	3597	7263	3419	13158	13121	4272	12201	3814	8755	3308	5365	2874	8543	8142	3696	10817
FBgn0027611	LManII	3633	4665	6318	8917	8026	4486	4333	9661	9628	6327	5888	5959	3571	9022	6904	8650	7717	5969	7955	7886	14703	6124	4396	8540	9246	3288	1985	6299	5381	7457	6384	3625	3638	3647	3079	6532	6908	4774	7275	4542	8327	2941	5050	3494	5074	4886	4389	5723
FBgn0011586	e(r)	1687	3962	4432	1418	1759	3774	3318	2551	2113	6318	3972	5117	3038	1906	1191	1605	1520	3761	4153	1184	2976	5521	4910	2220	3420	3865	2092	1040	846	2987	1903	3429	2297	1227	2942	2812	1436	3535	1436	3636	5328	3139	3840	3056	1721	1947	5069	1885
FBgn0264357	SNF4Agamma	11990	6556	6762	9825	9653	6016	5245	11850	13032	6317	6288	7291	3977	11407	8202	11488	10632	8478	8915	8654	17472	6978	4678	10090	11536	8983	5086	11446	10057	10740	7305	6118	2968	4919	3865	10168	7762	7743	7325	7894	10196	5596	5995	5260	6393	5927	6597	7129
FBgn0035425	CG17746	1851	4123	4306	1891	2151	4066	3477	2905	2626	6316	4214	4572	3262	2466	1509	2231	2103	4500	4258	1474	3209	6054	4207	2142	3488	4966	2676	1552	1342	3416	2087	3691	2722	1465	2696	3222	1609	3895	1803	3740	4974	2989	3565	2766	1730	1659	3826	1956
FBgn0266521	stai	3792	4039	4377	3035	2927	4399	3604	3844	3909	6315	5330	7459	3022	3326	2425	3227	3383	5755	5933	2498	5317	6626	5571	3173	4651	6160	3787	3070	2707	4692	3093	4619	2888	2139	3355	4561	3181	5163	3255	6050	6717	4134	3894	4505	2186	2301	5836	3122
FBgn0042693	wrd	7793	5180	5336	5777	6148	4742	4384	7948	7467	6311	6419	6692	3524	6555	4669	6551	6070	5680	6346	4841	10657	6318	5020	7153	9606	4988	2798	5883	5089	8818	6150	5434	2893	4209	3549	8171	5015	6052	4979	5651	8245	4523	5133	4808	4850	4913	6545	5741
FBgn0029891	Pink1	3239	3899	3841	6850	6811	4609	3368	8061	9638	6297	5319	4177	3080	8037	6110	8251	7303	5439	6055	6367	11412	5413	3746	6592	7885	4800	3156	6152	5214	6766	5299	2875	3347	3367	3058	5708	6116	3779	6220	3817	6127	3476	3528	2843	4703	4555	2973	4840
FBgn0086676	spin	3656	7024	7465	11251	12648	6030	6177	16243	13664	6281	6005	9599	4909	12237	8754	11604	9502	6855	7709	8423	18964	8514	7508	13381	20414	7759	4598	11922	10147	16198	11500	7429	3403	8792	5811	14407	9125	8131	10641	8371	10030	6137	6977	6567	9531	10262	9046	11502
FBgn0038746	Surf6	1150	3024	3561	322	284	3181	2754	418	330	6276	2911	3155	2756	323	254	266	420	3390	2617	147	428	5114	4504	427	734	3482	1715	275	222	977	411	2675	2693	269	2513	815	341	3239	361	3061	4509	2843	3043	2945	286	306	3454	274
FBgn0001120	gnu	923	2394	2297	41	29	2860	1721	27	31	6276	4167	2596	2092	11	10	15	215	2721	3394	16	90	5129	3785	68	331	6072	4140	20	27	562	101	1947	3419	181	2535	525	224	2379	122	2213	4317	2066	2154	1578	95	102	1915	53
FBgn0001297	kay	7789	6455	7182	18225	19720	4602	5263	26133	25166	6249	4211	7373	3976	24263	16860	23043	19837	7821	6399	17202	36079	7104	5587	22910	30013	10144	6223	21189	18380	25571	19005	8264	2680	13036	3272	23147	14804	9888	17447	9598	11179	7219	6502	7498	16547	16326	9801	19676
FBgn0051992	gw	7420	8725	9421	9605	9388	6998	6339	11530	12772	6247	7524	10278	4391	10706	8046	10335	10371	10323	12362	8727	17680	8516	6889	10342	12802	17912	10702	13187	10998	12811	8650	9008	3652	5520	5488	11907	8578	11852	8656	11930	14165	7221	9009	8414	6521	6576	11315	8190
FBgn0039406	RpL34a	621	2807	2499	1159	1191	3603	2629	1360	1755	6227	5594	3454	3222	1535	1253	1660	1837	4898	5822	1274	2059	5094	3506	1294	1730	4257	2711	1135	1069	1648	1153	2268	4460	793	3200	1536	1432	3086	1283	2786	5426	2126	3174	2085	1002	839	2081	1297
FBgn0051694	CG31694	2639	4085	4793	4503	4826	4580	3465	5676	6685	6227	5897	4898	3162	5416	4168	5787	5562	5875	7159	4420	8699	5386	3967	5113	5989	6370	3864	4415	3747	6010	4222	3205	3335	2784	3184	5118	4699	3997	4659	4076	6951	2957	4234	3184	3193	3038	3870	3703
FBgn0038826	Syp	11225	7081	7445	41987	40616	5776	6492	57359	55516	6222	4764	10191	3837	47096	34824	45990	40014	7732	6320	35442	75902	9114	8087	45620	61037	18602	20456	51021	47786	63058	48777	10463	3551	30505	4832	60527	39099	13002	41337	12757	14254	8704	5930	8724	32578	33848	12443	44852
FBgn0010435	emp	3522	9473	12530	12754	12741	6973	6864	16999	17745	6219	15632	5705	3345	15261	11040	15486	14759	6383	7569	12962	25810	11257	6492	14425	15739	19450	14081	22815	13171	15594	17011	3200	5145	8601	6488	13019	12190	3443	12585	3526	5499	3693	3498	5293	12240	10017	6445	11997
FBgn0031505	ND-B14.5B	762	1881	2359	2018	2212	3290	2076	2379	2895	6217	4209	1922	2670	3805	2338	3603	3107	4680	4703	2664	4230	4717	4132	2208	2345	2883	1972	1302	1086	2810	1957	1193	4236	1051	2531	2346	1531	1638	2584	1393	4281	1029	2294	1139	1712	1682	1070	1869
FBgn0051716	Cnot4	4475	5924	7267	6583	6821	5437	5105	8925	8581	6207	5822	8593	3525	7045	5261	6799	6353	6465	7575	5080	11889	6950	5733	8326	10381	5894	3249	7652	6538	9888	6750	6032	2848	4854	3837	8535	5786	6970	6168	6819	8680	5308	5919	5587	5379	5108	7439	5846
FBgn0037024	tzn	1283	2262	2377	1611	1533	2857	2085	2002	2201	6205	3994	2843	2397	1998	1449	2039	2003	3067	3817	1430	2635	4357	2877	1638	1836	2385	1374	1389	1143	2017	1347	1655	2676	847	2116	1881	1300	1925	1606	2027	3235	1491	2154	1464	1066	1031	1581	1206
FBgn0000250	cact	3324	4765	4802	3863	4044	4577	3912	5515	5439	6205	5249	5573	3378	4961	3462	4919	4581	6220	6898	3711	7413	4899	3141	4610	5295	4228	2263	4329	3655	5222	3776	4174	2669	2267	3074	4252	3700	5082	3774	4678	6738	3623	4285	3523	3175	2948	4546	3464
FBgn0035763	mrva	2570	3694	4032	2603	2602	4222	3305	3650	3264	6198	4954	4638	3025	3146	2137	2898	2848	4508	5078	2395	4825	5510	4212	3082	4042	4196	2461	2262	1988	3856	2715	3483	2970	1682	2891	3429	2508	3523	2809	3731	5974	3083	3803	2623	2189	2251	3438	2456
FBgn0032715	CG17597	1758	2436	3532	1922	1946	3224	2684	2413	2355	6193	3716	2732	2342	1989	1446	2050	1678	2855	3740	1661	3248	3895	2986	1879	2466	2203	1386	1259	999	2080	1576	1375	2575	1051	2157	1728	1621	1697	1899	1358	3944	1321	2167	1869	1407	1294	1742	1532
FBgn0030478	CG1640	3058	4190	4636	7615	7565	4516	3803	8388	9805	6190	6055	4808	3026	8355	6876	8787	8500	5263	7259	7762	13629	4866	3627	7562	7969	4300	2509	5499	4772	8751	6817	2897	3567	4091	3775	8291	7428	3818	7294	3674	6346	2601	4034	2509	4887	4669	3125	6335
FBgn0028689	Rpn6	1945	4007	4565	5838	5772	4310	3862	7450	8052	6185	6074	7106	3365	6785	5036	6949	6513	6350	7021	4770	10360	6514	5371	7245	8170	4485	2386	3890	3302	8283	6114	4307	2796	4037	3940	7964	5594	4842	5243	4881	7008	3595	4210	3626	4243	3980	4920	5093
FBgn0014141	cher	9428	6132	6316	6821	6646	5460	5109	8645	9365	6184	6051	6690	4107	8368	6680	8519	7643	8394	7998	6527	13154	7046	5168	7432	8627	5356	3706	7645	6345	9503	8274	7795	3118	4035	4188	7198	7848	7718	6613	7899	11846	5717	6892	4954	5369	5055	6811	6015
FBgn0058191	CG40191	3281	4075	4029	2795	2790	4291	3566	3597	3592	6182	4664	5391	3092	3035	2195	2823	2844	4593	5054	2125	4722	6863	6603	3326	4589	8466	5359	2585	2201	4680	3307	3872	2807	2040	3337	4370	2952	4282	3264	4376	6792	3626	4145	3819	2382	2447	4711	3337
FBgn0030738	CG9915	3003	4580	5613	1250	1352	5115	4328	1839	1453	6182	4939	5306	2974	1237	876	1168	1357	3503	4746	987	1946	6297	5798	1500	2628	2728	1571	997	832	2270	1259	4004	3129	1095	3776	2180	1165	3896	1022	3775	4965	3508	3587	3200	1093	1090	4230	1178
FBgn0001222	Hsf	2910	3120	3536	1533	1556	3922	2635	1815	2073	6181	5127	4279	2476	1792	1403	1876	1792	3918	4849	1410	2826	4705	3917	1887	2320	4881	2896	1636	1339	2259	1504	2308	2930	961	3037	2229	1562	2754	1285	2859	4631	2056	2692	2232	1101	1067	2542	1579
FBgn0086265	psd	1543	4812	3817	8	5	3257	3691	12	8	6180	4848	6331	4159	11	4	9	777	6569	8856	12	23	4246	2716	14	575	891	581	8	7	874	28	2547	1996	121	2357	696	374	3933	10	4365	7511	2629	5698	4255	5	16	5152	2
FBgn0015393	hoip	607	2469	2714	103	116	3410	2369	168	181	6173	5217	3161	3365	163	125	185	385	4339	4383	106	203	5650	3975	127	439	2902	1860	61	61	598	135	2026	3170	146	2258	415	195	2340	131	2109	4839	1815	3230	1541	148	141	2104	113
FBgn0015622	Cnx99A	2795	5665	6715	10107	9436	4796	4864	12450	13194	6170	5565	6815	3844	11269	8567	12197	10437	6901	7766	8789	17447	6634	5443	11159	13331	6535	3535	9889	8407	14793	10630	5382	2946	6773	4279	13215	9710	6946	10432	6556	9609	4788	5967	4833	7638	7242	6451	9503
FBgn0030521	CtsB1	1594	4288	4935	6482	5902	4773	3670	6484	8554	6164	7875	5976	4070	6885	5962	7421	7366	5263	9303	6436	9926	6765	5197	5655	6293	3692	2370	4023	3668	6108	4916	3301	4532	2738	4031	5542	6316	4805	5047	4011	7693	2708	4891	2862	3904	3705	3588	4737
FBgn0262007	CG42825	1752	10234	13462	6472	5569	6181	7735	7745	5875	6160	6135	10422	7163	6082	3379	4178	4683	5359	8338	2903	4525	7489	5217	5466	4526	4175	3268	3841	3023	6120	5134	4779	4758	2930	5311	4843	4980	9785	5293	7053	10409	4523	9811	6380	6178	4659	8237	5296
FBgn0030740	CG9917	1801	2985	3604	1970	2438	3535	3091	2819	2555	6155	4256	4416	3070	2398	1620	2324	2190	3720	4165	1681	3617	5615	5279	2964	4448	5634	3484	1713	1509	3835	2841	3458	4602	2100	3319	4177	1941	4228	2389	4370	5767	3531	3455	3826	2103	2341	4268	2770
FBgn0030853	ND-24	1064	3350	3967	4025	5196	3563	3502	6329	5874	6149	4189	3178	3674	5931	3346	5210	4262	4858	4743	4599	9308	5900	3705	4974	6223	2318	1228	2642	2118	5062	3692	2164	2474	2287	2380	4452	3367	2414	4443	2422	4744	1968	3319	1423	4374	3950	2455	3758
FBgn0262124	uex	4520	3696	4297	2726	2591	4160	3467	3277	3269	6135	4729	5649	2539	2638	2077	2758	2698	3871	4427	2106	4704	8821	8690	3171	4486	12450	7794	3073	2706	4746	3185	4135	3276	2071	3922	4213	3029	4289	2954	4770	6573	3648	3823	3556	2049	2316	5423	2820
FBgn0028686	Rpt3	1553	3293	3668	2145	2086	3898	3063	2647	2769	6134	6141	4866	3110	2551	1953	2507	2602	4689	6465	2040	3785	5397	3561	2355	2392	2594	1654	1181	926	2636	1974	2639	3165	1135	3219	2592	2069	3132	1767	3037	5102	2196	3369	2380	1568	1593	2955	1508
FBgn0024556	mEFTu1	1776	3825	4248	2308	2684	4586	3774	3242	3648	6121	6537	4531	3725	3080	2373	3148	3252	5492	7164	2843	4967	6056	3567	2846	3055	3183	1737	1979	1637	3698	2325	3083	3745	1702	4145	3159	2456	4082	2220	3683	6653	2800	4008	2696	1839	1717	3149	2296
FBgn0037248	srl	4642	8628	8814	736	791	6796	6594	1241	985	6116	6034	10545	4075	861	677	788	1752	9358	9907	593	1301	7579	5345	850	2109	9804	5194	838	748	2901	892	9630	2903	907	5243	2621	1154	10877	565	11822	12364	8472	7762	8574	613	690	12030	752
FBgn0003275	RpII18	541	1502	1873	1356	1218	2295	1370	1800	1722	6102	3340	1810	2055	1535	1186	1514	1443	2037	2225	1160	2177	4374	3721	1480	1692	2131	1312	1030	806	1746	1325	1168	2605	766	1647	1579	1133	1327	1003	1137	2561	863	1839	776	1174	1014	1138	1150
FBgn0040918	schlank	2487	4108	4339	2235	2265	4020	3091	3152	2709	6100	4427	4183	2770	2372	1694	2421	2534	3770	4848	2010	3862	6416	4830	2309	2877	4112	2500	1518	1315	3301	2264	3020	2992	1439	3081	2845	2009	3477	1642	3612	5720	2710	3624	2684	1821	1943	4222	1700
FBgn0015795	Rab7	1700	3810	4003	4424	4454	4043	3539	6098	5866	6097	4782	5043	2985	4954	3435	5028	4521	4847	5172	3529	7847	5325	4043	5215	6029	4508	2673	3067	2687	5471	4106	3186	3024	2436	3016	4849	4273	3789	4326	3817	6347	2932	3794	2920	3577	3653	3740	4140
FBgn0003071	Pfk	4377	4462	5143	12237	12117	5139	4256	13755	17774	6095	6022	5284	3614	15244	11735	14030	12652	7051	8403	14184	25023	5855	4055	11014	11800	7185	4138	12951	9583	12389	9321	3126	3408	5938	3800	10198	10730	3967	11251	3694	6542	2546	4246	2777	8362	7750	3575	9044
FBgn0017418	ari-1	4815	6009	6578	7567	9176	5060	4887	12476	10694	6094	4234	6329	3624	9641	5844	8175	6709	5642	5827	7269	16423	7274	5899	9431	11848	5838	3409	7273	5809	11179	7478	4994	2269	5599	2769	10036	5373	5665	6638	5945	7333	3835	4800	4456	7736	7641	6769	7073
FBgn0038043	CG17202	777	2697	2797	846	961	2714	2163	1334	1279	6091	3191	3045	2691	1120	707	1079	1126	3095	2822	763	1644	4003	2986	1116	1637	1698	902	720	563	1765	1038	2020	2106	578	1911	1262	653	2359	952	2396	3749	1673	2552	2160	888	876	2319	845
FBgn0086134	Prosalpha2	920	3511	3455	2574	2630	3841	3140	3252	3573	6091	5263	4229	3288	3237	2240	3038	2888	3833	4887	2331	4357	5603	4729	3074	3664	2601	1568	1943	1733	4418	2697	2779	3320	1704	2929	3468	2397	3317	2866	2817	6042	2640	3588	2397	2348	2480	3249	2667
FBgn0015924	crq	2848	3173	3697	2313	2275	3904	3008	2799	2718	6089	5339	4321	2587	2450	1927	2471	2390	3961	5626	1940	3876	5236	4362	2700	3608	4274	2838	1714	1363	2953	2158	2594	3311	1432	3185	2562	2439	3083	2462	3183	5215	2476	3040	2253	1592	1681	3003	2204
FBgn0262160	CG9932	8998	6818	7398	21123	21443	4994	5779	28446	26622	6075	4240	8171	3491	25247	18428	24448	21382	8590	6797	19935	39983	7531	6630	25071	33206	11392	6654	26211	22398	30463	22280	9950	2604	16827	3980	30299	17942	11141	19555	12480	12850	8655	6853	9043	16870	17316	11686	20796
FBgn0039965	Coa7	2769	2047	2160	620	716	2612	1954	930	790	6069	2389	2264	1818	593	490	630	646	1797	2181	512	1080	4156	3316	860	1360	1561	958	407	368	1281	797	1530	2340	615	1839	1265	753	1572	725	1590	2848	1434	1925	1532	655	634	1871	615
FBgn0011571	caz	1666	6171	6124	2790	3076	4878	4563	4553	3881	6064	4351	5921	4170	3518	2194	3024	3093	6619	6215	2494	4857	6479	4564	3279	4410	4509	2646	2047	1714	4890	3127	5749	2746	2145	3474	4737	3101	7922	3523	7874	10376	5392	6383	5713	2835	2624	6653	3147
FBgn0030007	alpha-PheRS	1699	2555	2658	833	870	3184	2358	939	1012	6061	4107	2971	2238	876	655	897	942	2869	3706	631	1238	4259	3586	826	1016	2270	1386	556	418	1205	699	1706	2531	465	2204	778	824	1764	714	1872	3368	1695	2162	1476	578	548	1746	586
FBgn0265935	coro	3345	4626	4930	5649	5327	5112	3972	7182	8433	6061	6238	5965	3304	6520	5264	6861	6570	5848	7711	5440	10258	6085	4824	6140	7546	5276	3040	5218	4261	6833	4897	3822	3233	3321	3779	5670	5583	4802	5179	4687	7315	3464	4213	3846	4350	3838	4463	4985
FBgn0003256	rl	7591	3291	3641	2422	2352	3735	3051	3316	3149	6045	4332	4800	2627	2627	1951	2487	2488	3487	3553	1858	4393	7756	7940	2647	4204	9788	6369	3274	2994	4312	2968	3789	3635	1848	3379	4125	2729	3960	2591	4223	6043	3094	3435	3448	2048	2214	4810	3296
FBgn0039761	CG18404	607	3356	5001	2418	2866	3869	3567	3511	3316	6042	4129	4431	3714	2599	1891	2259	1600	2527	3558	2127	6096	7186	9274	4388	5234	1125	495	767	660	8658	5747	3760	3235	3218	3323	8759	2607	4813	2555	4299	7193	2637	4994	3129	3656	3593	4780	5141
FBgn0264750	CG44008	944	4140	4561	2792	2875	3532	3314	3458	3152	6035	4059	4068	3954	2982	1784	2972	2630	3945	4355	1851	3571	6324	5726	2722	2917	1946	1293	1240	1158	4139	3168	2986	3797	1420	2886	3669	2449	5811	2968	4621	7836	3179	4691	3899	2881	2837	4153	3142
FBgn0010246	Myo61F	3955	5438	6490	5981	4831	4813	4438	6180	6734	6035	5967	5869	4041	5225	4266	5724	5415	5690	7726	4644	8089	5845	4128	4845	5123	3634	2299	4787	4205	5821	4479	4122	3742	2772	3761	5192	5530	6017	4957	4746	9198	4013	5711	4007	3407	3203	5213	3567
FBgn0039213	atl	3349	8053	10321	10601	11515	8781	7350	12242	11799	6028	4394	11210	5521	10350	7365	9248	7939	10259	11665	7784	15101	9479	7606	10618	16575	12771	10721	11832	8289	11710	8274	7109	6454	6360	8046	10977	8685	7808	8035	7006	8366	5260	6828	6008	8556	8040	8328	8127
FBgn0036337	AdenoK	1905	3607	3861	2265	2449	3972	3236	3109	2731	6028	4692	3842	3070	2441	1781	2128	2027	3823	4488	1832	3653	5674	4739	2420	2822	4390	2649	1528	1259	3429	2192	2570	2645	1439	2879	2730	1728	3103	1685	2825	5226	2269	3136	2283	1738	1575	2722	1861
FBgn0031544	CG17593	1832	2786	2989	1744	1830	3010	2571	2354	2330	6020	3552	3076	2316	2101	1499	2070	1889	3057	3580	1466	2917	4904	4046	2252	2574	2734	1642	1486	1304	3060	1975	2131	3402	1215	2383	2381	1992	2531	2340	2371	4343	1967	2683	2249	1569	1500	2193	1967
FBgn0030688	CG8952	902	3508	4475	2148	2352	3638	2870	3128	2086	6019	3344	3353	3128	1773	964	1905	1700	2738	2894	1590	4176	5486	5724	2413	3210	1323	776	733	698	4222	2910	3148	2596	1323	2085	3394	1662	3257	2113	3202	4953	2363	4086	2301	2544	2418	3518	2676
FBgn0038100	Paip2	2039	4765	5142	6443	6427	4366	3770	9246	8226	6001	4296	6354	2838	7196	4652	7119	6317	5438	5319	4777	10911	5441	4457	8051	10490	6459	3802	6172	5376	9285	7209	4486	2055	4392	2612	8083	5536	4774	6153	5142	6741	4125	4390	4579	5984	5536	6330	6566
FBgn0267911	trol	20284	7478	7943	12544	12605	5762	6227	15953	18120	5995	5941	9878	4486	15944	11328	15413	15270	10319	8431	15586	29890	12054	11916	14260	16160	11858	8427	15427	12737	18602	25889	22576	3752	13038	4835	16525	13678	15563	12995	14640	16027	13423	9820	10088	10314	10877	14027	11246
FBgn0035438	PHGPx	1359	3410	4109	4710	5688	3498	3284	6242	6530	5989	4271	4207	3205	6029	4045	5753	4970	4639	4988	4258	8800	5685	4293	6236	7596	2874	1571	2873	2490	6627	4485	2746	2169	2997	2191	5418	4029	3316	4597	3052	6868	2689	4477	2541	4177	4268	2744	4139
FBgn0053109	CG33109	1025	3630	4763	3746	3355	3919	3921	4562	3646	5986	4552	4859	2849	2993	2294	4084	3320	4094	4703	2243	4841	7354	7024	5246	5661	2551	1541	2184	1943	4771	3792	3746	3906	2339	3796	4640	4039	4884	4567	4050	7862	3554	4205	3208	2836	3001	4164	3803
FBgn0039970	CG17508	1733	2380	2826	2552	2810	2872	2307	3469	3337	5986	3330	3296	2285	2849	2257	2989	2790	2620	2968	2111	4632	5369	5706	2554	4158	5367	3264	2297	1934	3781	3105	2316	2733	1799	2595	3715	2546	2618	2747	2675	4211	2226	2140	2068	1893	2020	2407	3306
FBgn0037468	CG1943	1349	4987	4601	1649	1743	4387	3529	2125	2300	5985	5805	5931	3584	1897	1431	2054	2277	6865	7600	1496	2630	5761	3599	1766	2587	5765	3302	1160	986	3189	1706	4507	2856	1199	3239	2422	1808	6125	1543	6086	7803	4198	4790	5377	1614	1406	5531	1776
FBgn0015282	Rpt2	1625	2728	3169	2167	2253	3365	2627	2624	3088	5983	5115	3485	2771	2750	2125	2795	2771	4500	4993	1813	3604	4490	2810	2314	2771	2678	1551	1506	1257	3072	2088	2079	3455	1314	2507	2362	2144	2393	2038	2623	4648	1853	2814	1821	1608	1401	2092	1832
FBgn0030321	CG1703	3059	4232	5193	2034	2075	4075	3652	2745	2644	5983	4328	4422	3156	2508	1677	2410	2401	5313	5458	1854	3584	5926	4693	2495	3323	3210	1905	2112	1682	3497	2366	3844	3382	1574	3719	2819	1795	4957	2531	5050	7114	3930	4625	3832	1779	1706	4698	1943
FBgn0010341	Cdc42	2078	5585	5854	3274	3601	4739	4366	4954	4059	5981	4720	6848	3747	3693	2497	3353	3423	5892	6676	2782	5362	6573	6191	3825	4815	6389	4205	2769	2496	5478	4014	5012	3262	2581	3820	5586	3413	5759	3172	5651	9168	4401	5247	5034	2981	2891	6674	3837
FBgn0032704	Jwa	1134	3693	3825	2355	2321	3788	3042	3112	3046	5956	4774	4115	3431	2449	1872	2436	2554	3110	4929	2239	3703	5448	4826	2540	2674	3229	2102	1616	1339	3491	2520	2694	3077	1406	2903	3303	2564	3118	2299	2920	5333	2252	3651	2155	2034	2044	3241	2155
FBgn0036862	Gbs-76A	5392	4308	4498	9185	10119	4249	4484	13967	13257	5956	3827	3215	3919	11480	7727	10212	8571	6621	6821	10273	18497	6270	4351	10241	11416	4995	2963	8678	7081	6429	4429	1945	1409	3186	1559	5206	4709	2328	6433	2462	4648	1467	2760	1985	7393	6132	2405	5396
FBgn0283472	S6k	4885	5941	6071	5647	5877	5251	4757	8190	7632	5949	4899	7193	3507	6348	4653	6505	5950	6567	6627	4957	9897	6306	5135	6249	8133	7903	4472	6053	5290	7565	5868	5739	2718	4094	3588	7292	5514	6753	5859	7380	9272	4659	4915	4815	4419	4529	6836	5653
FBgn0031992	Acbp1	525	1730	1658	598	627	2362	1537	1142	749	5946	2087	1795	1862	773	434	730	649	1700	1274	404	1114	4668	4573	872	1263	1971	1286	373	334	1620	1060	1558	2057	520	1574	1165	486	1518	724	1410	2949	1151	1767	1268	817	767	1776	729
FBgn0016977	spen	23035	10864	10347	34539	35173	5083	6705	48379	44399	5937	3956	11963	4170	41105	28003	37263	34546	12411	7820	31229	66521	7481	5867	41938	50561	19913	11756	47545	42150	51353	35951	22129	3102	22528	3542	44154	24127	27770	27080	31516	18273	17024	11562	20368	29387	28758	28255	31060
FBgn0262536	CG43090	624	1941	2315	5	1	2855	2153	1	0	5931	4129	3360	1721	1	1	2	175	1761	2813	7	7	4664	5887	10	209	1044	801	4	2	313	11	1985	2692	71	2381	221	111	2424	43	2235	3736	1789	1837	1556	7	5	2030	1
FBgn0264490	Eip93F	12686	5284	5423	14480	16051	3957	4376	21738	17988	5930	3451	6893	3145	17115	12135	16170	14320	4547	3465	12626	26913	8335	7565	16795	25453	12842	8077	21127	18179	24606	17927	7308	2647	11584	3516	24051	12403	8630	13463	9187	9068	6134	4170	6880	12670	14101	9498	18309
FBgn0027084	LysRS	2266	3850	4475	1239	1181	4621	3575	1444	1604	5926	5895	5451	2844	1304	991	1399	1548	5245	6050	1074	2171	5650	4043	1438	1885	2714	1552	955	754	2113	1091	3278	3103	823	3902	1757	1324	3933	1054	3525	6017	3147	3948	2777	792	846	3347	1016
FBgn0033194	Vps13	10480	10224	14605	10838	13811	11948	9142	12215	12156	5924	12464	16042	4059	10271	7992	9712	9241	13655	16076	7723	14202	9794	7489	12508	21784	13152	17656	16985	11612	11315	8327	7285	9433	6912	6640	10337	8556	7640	6484	7533	7256	5154	6229	5798	7084	6846	8252	7117
FBgn0014865	Mtk	268	1853	2020	1164	435	2530	1368	1724	466	5919	4750	421	682	100	61	2178	2414	931	883	137	289	2355	1541	476	72	740	148	126	64	146	166	675	1038	156	740	187	1814	1695	113	1442	1008	1035	884	873	134	151	918	76
FBgn0015031	cype	522	2695	3154	3190	4100	3194	2646	4843	5059	5917	3816	2650	3249	5609	3104	5269	4283	5401	4903	3957	7764	3944	3454	3392	3648	1430	713	1483	1275	4240	3369	2036	3036	1787	1991	3415	2568	3014	2991	2712	5038	1899	3074	1980	3052	2924	2030	3400
FBgn0038331	Ccm3	1589	2822	3287	2540	2943	3102	2730	4395	3365	5917	2920	3816	2416	2864	1892	2608	2247	2199	2268	1986	5007	6771	7288	3383	6855	5363	3118	2921	2423	6625	4042	3142	2347	3093	2967	6738	2630	3096	3656	3345	4442	2798	2508	2979	2746	3182	3818	4325
FBgn0017558	Pdk	3164	5393	5686	11826	12124	4823	4480	14784	14309	5904	4573	6965	3861	13074	8991	12834	11615	6114	6098	9393	19076	5650	4900	14674	17518	4796	2646	8349	7462	16294	11588	5053	2297	7584	3168	15244	9147	6142	9033	5981	8197	4362	5245	4945	9446	9207	6110	10984
FBgn0040529	COX7A	697	3169	3304	3018	3321	3299	2943	4202	4353	5902	3683	3208	2944	3446	2191	3566	3026	3753	4061	2347	5206	4885	3697	3949	4362	2009	989	1763	1506	5194	3918	2707	2752	2323	2540	5157	3181	3069	3094	3162	5722	2221	3855	2625	3059	2946	3027	3273
FBgn0029979	mahe	8365	9593	8908	9334	9637	6212	6570	14641	11827	5897	5550	10768	4126	10231	7170	9640	9179	8949	7706	7260	16306	8131	6846	10515	17605	16851	9588	9218	7967	17572	11120	11653	2846	7624	4499	16972	8179	13361	9032	14992	14364	9874	7967	10411	8178	8821	15418	10808
FBgn0262872	milt	7667	7099	7730	9708	9211	6003	5305	11454	13225	5895	6448	7519	3812	11248	8739	11423	10653	8213	9273	8807	17771	6734	4909	9982	12198	11932	7291	11767	9869	12345	8459	6844	3340	5838	4157	10663	8931	9144	9522	8721	10764	5967	6853	6106	6649	6531	7822	7622
FBgn0026777	Rad23	2027	3621	3909	2110	2150	4040	3519	2794	2788	5890	4869	5067	3000	2389	1801	2365	2349	4330	5008	1622	3679	4876	4053	2522	3148	7119	4399	2047	1698	3297	2225	3520	3408	1551	3262	3011	2255	3541	2745	3595	6041	2841	3602	2933	1701	1914	4173	2141
FBgn0028491	CG2930	4990	6781	7419	6821	6409	4985	5745	8873	8290	5888	5324	6137	4790	6539	4898	6638	6020	5103	7090	5494	10441	7192	4927	6928	8018	3274	1924	5263	4656	8725	6643	5141	3035	3979	3692	7173	6133	7425	6565	5910	10432	4065	7330	4453	5540	5314	6377	6197
FBgn0031670	SelT	1130	2514	2807	2068	2062	3103	2312	2868	2831	5877	4125	2811	2578	2443	1748	2429	2219	2686	3361	1607	3513	5872	4968	2723	2947	3002	1826	1467	1264	3668	2399	1976	2741	1364	2385	2718	1922	2267	1970	2067	4061	1586	2749	1862	2117	2109	2380	1995
FBgn0036272	Sms	2092	4927	6328	3491	3689	5030	4633	4641	4280	5876	4639	7154	2897	3661	2352	3458	3393	5600	6020	2629	6286	7142	6235	5143	6612	8027	4820	2612	2265	6609	3685	6522	2809	3038	4332	7278	3218	6668	3260	6807	7328	5304	5041	4988	2558	2838	7284	3697
FBgn0014857	His3.3A	1002	3143	3490	2319	2310	3577	3100	3481	3130	5862	4603	3587	3156	2712	1878	2676	2605	3844	4485	2081	3678	5986	5228	2746	3361	3476	2258	2091	1692	3892	2760	2661	3405	1854	3230	3766	2307	3457	3037	3051	6124	2351	3942	2530	2347	2045	3013	2314
FBgn0030245	CG1637	5007	4072	4216	4560	4656	4082	3643	5376	5954	5859	5545	5415	3132	5027	3731	4939	5149	4684	6715	4015	7514	5366	3794	4874	5218	3009	1689	3270	2496	5038	3579	2810	2981	2684	3314	4096	4280	3650	3688	3225	5487	2187	4016	2511	3187	3114	3281	3051
FBgn0028479	Mtpalpha	2886	3721	4289	3445	3266	4593	3421	3507	4465	5856	7165	5229	3286	3849	3418	4101	4224	5676	8039	3666	5981	5090	3596	3493	3812	5575	3357	3198	2632	4467	2873	3204	3552	1877	3511	3736	3381	3792	3597	3424	6292	2577	4021	2437	2136	2064	2909	2400
FBgn0283657	Tlk	11568	8354	8300	5019	5444	5676	5714	7464	7025	5848	5228	9112	3327	6637	4656	6146	6448	8907	7977	4623	9763	7972	4966	5921	8888	13828	7755	7303	6256	9869	5692	8871	2896	3987	4381	9063	4625	12206	4873	13142	11829	7726	7131	8930	4264	4032	12060	4988
FBgn0003514	sqh	1578	4033	4047	2666	3253	3642	3292	4434	3941	5833	4243	4597	3591	3765	2423	3510	3216	4848	4761	2409	5301	5041	3997	3445	3877	2228	1422	1686	1556	4849	3340	3141	2569	1713	2569	3616	2602	3754	2765	3493	6557	2859	4270	2960	3035	2666	3814	2961
FBgn0025678	CaBP1	1781	2595	3078	2683	2441	2895	2429	2813	3171	5827	4914	3317	2405	2877	2534	3108	2902	3248	4609	2491	4219	4605	3456	3062	2900	2898	1879	2135	1663	3457	2643	1789	3571	1717	2728	2923	2790	2272	2579	2073	3979	1469	2493	1877	1548	1507	1905	2082
FBgn0035620	Alp9	1881	3016	2777	2705	2899	3236	2799	3625	2981	5824	3572	3498	2313	2363	1924	2623	2175	2398	2603	1885	4526	5543	5554	2256	4008	1536	986	1812	1535	3612	2926	2596	1906	1492	2210	3232	2121	3881	2201	3441	5257	2126	2591	1556	2011	2389	1911	2145
FBgn0028692	Rpn2	3412	5279	6031	6488	5601	4995	4566	7093	8317	5806	7080	7915	3838	6944	5570	7210	7320	7981	9327	5427	10472	5913	3796	6210	6731	4882	2967	5621	4777	7500	5209	5061	3717	3745	4318	6785	5961	6232	6012	6220	9179	4698	5784	4754	3925	3754	6088	4141
FBgn0004404	RpS14b	597	2061	2052	1434	1351	2585	2042	1905	2129	5798	5187	2797	2836	2131	1520	2314	2324	3817	4854	1430	2583	3392	2471	1503	1720	4803	3183	2233	1889	1782	1127	1674	3165	687	2156	1139	1535	1781	1883	1561	4007	1530	2837	1244	1126	918	1395	930
FBgn0284220	Top2	5242	7322	8251	2306	2181	5985	5552	2976	3184	5794	6662	9424	3848	2562	2065	2703	3444	8571	8825	2064	4218	7289	5283	2894	4947	14652	9016	2154	1978	5275	2392	8070	3821	1818	5233	5364	2576	10260	2409	10953	10487	7351	7621	7911	1945	1685	10043	2354
FBgn0037010	CG4825	2049	4819	4699	3513	3698	4333	4138	5206	4587	5788	4905	4764	3989	4120	2918	3973	3465	5144	5814	2934	6376	6413	4985	4408	5885	3803	2190	3111	2328	6533	4143	3372	2614	2500	3249	5357	3050	3903	3315	3727	6877	2705	4530	2697	2977	2870	3502	3183
FBgn0086443	AsnRS	2375	2862	3417	1327	1248	3878	2730	1573	1769	5788	5655	3718	2542	1433	1100	1589	1600	4094	5336	1148	2155	4850	3986	1424	1909	2601	1668	1009	870	1946	1300	2212	3762	859	3440	1771	1501	2534	1418	2409	4481	2226	3073	2064	885	853	2335	1221
FBgn0030929	CG15043	903	4721	4909	1799	1860	3466	3071	2321	1842	5782	4023	4447	3491	1662	1097	2183	2491	3314	4329	1256	1932	3376	2632	1179	1198	2205	1507	904	726	2140	1791	2151	2654	826	2525	1680	2014	3863	1985	2943	5629	3082	4131	2719	1351	1281	3211	1996
FBgn0038400	CG5903	2392	2744	2963	3618	4271	3229	2721	4951	5025	5777	3916	2872	2957	4736	2928	4542	3805	4113	4190	3226	6234	4913	3631	4143	4930	2602	1397	2857	2371	4975	3411	2213	2340	2225	2254	4017	2962	2681	3807	2495	4690	1892	2647	1879	3045	2676	2054	3600
FBgn0010333	Rac1	1805	3493	3810	2180	2272	3753	3347	2858	2662	5764	4083	5351	2635	2335	1783	2415	2388	3798	4049	1809	3641	5749	5131	2580	3981	4231	2584	1769	1401	3825	2496	3868	2787	1885	2998	4012	2039	3733	2338	4216	5509	2944	3136	3193	1755	1816	4518	2783
FBgn0038395	CG10407	1125	2781	2372	9746	10365	2471	2363	13840	13449	5761	3643	3859	1911	10939	7540	10610	8343	2358	2785	6922	16231	3696	3177	13115	15879	797	483	4485	4242	15889	12112	1334	2101	6724	1915	13374	9127	1528	11242	1832	3043	2142	3065	2273	9370	9801	2694	11814
FBgn0028408	Drep2	6902	4267	4512	861	856	3844	3136	1056	1061	5753	4655	5194	2654	813	528	672	1177	4955	5099	664	1404	5963	4556	880	1678	8038	4763	1069	1060	2323	958	4458	3164	647	3200	1981	982	5247	696	5720	5760	4021	4090	3845	543	666	5780	510
FBgn0261396	Rpn3	1831	2426	2637	1904	1769	3220	2161	2051	2439	5744	5213	3757	2415	2141	1814	2398	2338	3687	4775	1705	3089	4577	3604	2045	1990	3458	2279	1491	1270	2401	1626	1923	3020	1078	2979	1875	2161	2246	1983	2052	4229	1874	2630	1850	1350	1278	2051	1540
FBgn0035473	mge	1488	4386	4299	6496	6898	4306	3591	9743	9249	5737	4067	4314	3390	6655	4528	6202	5187	4752	5314	5006	10931	4580	3473	6826	8149	2910	1708	4293	3651	10394	7646	2996	2190	4492	2899	9832	5231	3536	5964	3355	5318	2864	3281	2923	6468	6036	3392	5978
FBgn0021768	nudC	1622	2475	2976	2093	2026	2987	2280	2997	2679	5732	3467	3477	2256	2206	1503	2142	1959	2408	2685	1407	3200	5196	4444	2567	3931	2512	1627	1365	1139	3398	2345	2310	2341	1631	2591	3660	1798	2064	1837	2503	3940	2176	2651	1853	1811	1771	2620	2231
FBgn0046114	Gclm	1505	3029	3263	2041	2365	3256	2627	3148	2999	5729	3975	3103	2900	3048	2216	2746	2746	3856	4100	1826	3734	4720	3514	1886	2870	3234	1850	1819	1535	2707	2018	2213	2714	1134	2226	2401	1725	2763	1932	2215	4362	2129	2828	1407	1670	1486	1919	1625
FBgn0037363	Atg17	6303	6159	6659	7417	7773	4759	4707	10540	9297	5709	3878	6639	3144	8286	5526	7717	7016	5789	5364	5754	13215	6206	5507	8721	11522	8026	4443	8127	7061	11665	7225	6979	2172	5070	2919	11286	5301	8239	6552	8875	8959	6618	5501	8109	6225	6461	9896	7328
FBgn0001565	Hlc	2116	4412	4190	2211	2408	4665	3757	3016	3054	5709	5221	5193	3403	2470	1705	2400	2545	4467	5317	1750	3911	5595	4287	2655	3194	3274	1844	2172	1911	3033	1811	3826	2862	1511	3445	2602	1954	3778	2038	3573	5983	3104	4201	2596	1871	1812	3852	1784
FBgn0022069	Nnp-1	2882	3503	4367	866	725	4595	3126	1059	1204	5705	5718	4783	2579	896	740	836	1187	4381	5582	750	1373	5539	5134	889	1535	3118	1889	772	647	1257	768	2946	3444	651	3440	1246	992	3184	651	3330	5439	2735	3455	2476	539	519	3302	555
FBgn0033979	Cyp6a19	1913	2664	2920	16	10	3501	2325	14	15	5701	5354	4117	2201	14	6	13	335	4084	5357	21	15	4655	4295	19	332	3578	2187	10	11	459	23	2068	3237	69	2803	519	278	2573	5	2566	4014	1793	2546	2015	10	12	2475	6
FBgn0002526	LanA	11690	10463	11761	6565	6252	7473	7456	9088	8167	5701	12073	9169	4883	7087	5037	7257	8122	9390	9228	5560	11277	9183	4212	6629	7881	30441	14374	17163	9520	7180	4307	8317	4443	3189	7347	5977	5602	10361	4396	10050	12178	7254	7014	9780	6479	4586	13027	4323
FBgn0038925	Cchl	1356	2945	3365	2986	3379	3704	2708	4236	4463	5683	4675	3142	3095	3754	2461	3800	3329	3824	4661	3108	5995	6187	4729	3836	4430	4806	2604	3409	2752	4816	3378	2401	2982	2028	2785	4458	2850	2903	3743	2709	4593	1836	3665	1934	3121	2939	2521	2989
FBgn0265101	Sgt1	1085	1658	1858	1298	1289	2424	1491	1729	1767	5675	3299	2026	1772	1486	1057	1516	1549	1848	2227	992	2076	4142	3758	1476	1893	2648	1906	1247	1062	2062	1550	1258	3079	1090	2264	1735	1313	1283	1456	1171	2963	1162	1705	989	1078	1131	1238	1428
FBgn0027296	temp	2163	14331	15383	6416	8811	12493	11459	6237	3160	5666	6533	16700	2767	2304	1664	1579	1361	12334	11198	3078	3379	12069	9622	4161	14854	7579	20250	11540	6850	4009	3015	4373	16150	1908	3163	3238	4366	4362	1747	3518	3397	2621	3991	3482	2500	2345	5082	1837
FBgn0003525	stg	3064	8577	7814	330	348	5941	5207	368	403	5664	5848	8147	3895	384	218	433	1326	8922	10085	278	527	7709	5734	275	1262	24145	14196	307	269	2380	427	8221	2960	390	4445	1552	957	11240	339	11680	12057	8031	7477	8018	325	300	9890	327
FBgn0035909	ergic53	2463	4017	4907	4643	4338	4387	3757	5652	5812	5654	5703	5765	3140	5289	4034	5425	5146	5611	7065	4294	8811	5820	5085	5858	6308	4493	2845	3728	3289	7067	4950	3386	3853	3168	3264	6416	4966	3976	4395	4093	6867	2821	4102	3052	3229	3204	4107	3749
FBgn0250823	gish	7030	6610	7358	13302	13399	5080	5066	18323	18091	5653	4820	7801	3560	15025	10729	14855	13324	7084	7404	10632	23345	6306	5095	15673	20487	11087	6157	15705	13321	21903	15746	6804	2427	10347	3374	19000	12202	8132	13996	8886	9905	6021	5732	6758	10976	10971	8757	14627
FBgn0259209	Mlp60A	2839	2447	2726	2996	3455	3156	2542	4489	4982	5650	3734	2514	3019	4449	3218	4613	3760	3284	3540	3253	6386	4285	3858	3903	4554	2787	1636	2921	2502	5285	4332	2367	3281	2212	2252	4853	3575	2856	4806	2817	6290	2303	3305	2079	3619	3490	2442	4064
FBgn0014028	SdhB	1219	4579	5041	7802	9469	4545	4413	11133	11353	5648	5027	4029	4290	10313	6107	9615	8471	8203	7375	8410	16385	6033	3450	7461	8131	2793	1509	5358	4244	7075	5189	2688	2474	3824	2513	5991	5735	3630	6080	2971	6286	2361	3576	2336	5953	4952	2831	5954
FBgn0003062	Fib	1318	3029	3136	591	559	3815	2534	632	744	5639	5261	3265	2586	666	475	691	979	4317	5215	539	766	5215	3427	490	1001	4823	2878	716	496	817	456	2279	3508	416	3303	952	797	3288	656	2480	5318	2032	2783	1906	285	295	1877	364
FBgn0010431	mtrm	1092	2935	3016	22	24	3312	2575	26	29	5631	5167	4774	2659	27	22	22	296	4154	5064	18	46	4783	3803	42	400	3796	2410	57	26	584	28	3128	2678	105	2863	423	191	2773	40	3079	4128	2456	2854	2443	31	29	3139	1
FBgn0001220	Hsc70-5	2922	4431	5038	7257	6232	5252	3920	7341	9491	5624	7305	5856	3363	7717	6920	8290	8237	6856	9440	7107	11984	5586	4489	6570	6938	5647	3400	5833	4693	7237	5578	3536	3840	3865	4305	6929	7409	4631	5842	4607	8063	3181	4489	3371	4026	3674	3875	4501
FBgn0020513	Paics	2550	4183	4531	6012	6444	4104	3639	8032	6187	5624	4443	4035	3986	6888	4595	7249	6560	5207	5325	4220	8081	5914	3519	5815	7341	4026	2432	4028	3350	6643	5611	2689	2801	3131	3008	5981	4110	3577	4936	3042	6219	2919	3593	2703	4711	3535	2735	3636
FBgn0025582	eIF3e	1520	3130	3284	2346	2185	3888	2827	2743	3174	5615	6287	4444	2834	2866	2412	3043	3474	4641	6767	2416	4054	5104	3914	2359	2556	4687	3039	2706	2141	2691	1963	2655	3602	1334	3487	2036	2554	3236	2275	3033	5888	2617	3437	2178	1550	1439	2532	1810
FBgn0260934	par-1	12693	8387	8470	15209	14694	5868	6175	19089	19801	5608	5426	10148	4207	17105	12454	16815	15542	9953	9851	13579	27812	6875	5367	17444	21167	12680	7211	19647	16716	20388	14061	9909	2534	8959	4446	17615	12688	12159	13393	12562	13523	8616	7960	8372	11371	10976	12318	13442
FBgn0035772	Sh3beta	3187	3700	4038	2763	3115	3661	3259	4354	3723	5603	3712	4230	3111	3425	2192	3098	2977	4057	4289	2343	5086	5140	4423	3566	4776	3081	2012	2739	2432	5061	3845	3285	2401	2071	2810	4668	2874	3962	3123	3805	6264	3112	4192	3397	3026	2830	4492	3549
FBgn0031836	CG11050	2405	4209	4164	3670	4337	4211	3739	5343	5539	5594	4997	4983	3241	4944	3776	5097	4503	6012	6521	4036	7946	5286	4107	3571	4704	4655	2780	3207	2657	4673	3433	3504	2502	2038	2482	4322	3777	4440	3537	4296	7774	2894	3931	2941	3066	2957	3837	3045
FBgn0024315	Picot	3282	3908	4204	5024	5181	3839	3701	6435	6528	5591	4736	5017	3684	5921	4791	5637	5140	4564	5565	4751	9324	6594	5743	5135	6929	4359	2596	4427	3888	8064	6322	4647	2895	3547	3552	7658	5590	6326	5122	5854	8991	4638	5115	3623	4214	4517	4293	5003
FBgn0004654	Pgd	1895	2450	2863	4559	4090	2887	2447	5135	5757	5587	4841	2837	2214	5744	4730	5917	5297	3589	4928	4570	7491	4405	2924	4314	4761	4008	2444	4193	3335	5015	3356	1606	3302	2334	2991	4196	4227	2153	4312	2039	4184	1406	2260	1311	2855	2486	1452	3242
FBgn0001308	Khc	3718	5408	6217	4604	4825	5031	4787	5738	6074	5586	5576	7438	3311	5148	3826	5198	5116	7100	7744	3999	8261	6225	3946	5122	6226	6508	3953	3960	3265	6438	4336	5612	2475	2907	3983	5516	4257	6630	4403	6253	8809	4874	5432	5382	3245	3073	6221	3734
FBgn0032005	Snx6	1821	3361	3927	2597	2570	3513	3072	3519	3157	5579	4316	4821	2939	2832	2078	2762	2683	3875	4546	2002	4272	5620	4881	3137	3655	3046	1814	2013	1623	3699	2609	2753	2709	1723	2755	3164	2153	3330	2166	3091	4680	2460	3423	2412	2042	1939	3328	2328
FBgn0039114	Lsd-1	1960	3222	3592	4109	4813	3734	3517	6271	5697	5579	4320	4147	3116	6258	4649	4709	4616	3692	4801	2942	6194	3985	3573	4324	5521	1719	1363	2986	2878	5682	4273	2560	2477	2273	2319	5324	3857	3405	4264	3539	7997	2321	3721	2104	2532	3279	2378	2991
FBgn0033000	CG14464	1289	1276	1362	227	286	2220	1279	436	303	5574	2512	2220	1602	279	196	319	375	1493	1409	176	394	4118	4681	243	427	3237	1994	240	202	633	428	1525	2827	204	1819	575	339	1127	350	1362	3033	1064	1228	1153	183	198	1273	370
FBgn0039350	jigr1	4549	3335	3715	552	645	3899	3049	840	860	5564	4519	4385	2384	772	516	727	903	4086	4671	474	1115	4791	3994	850	1354	3486	2030	701	688	1476	633	2797	2561	501	2519	1375	826	3645	522	3447	4582	2763	3057	2858	542	498	3317	615
FBgn0001139	gro	4455	4702	4870	3261	3152	4297	3706	4419	4451	5563	4786	5811	2937	3736	2743	3728	3434	5516	5700	2730	5788	6195	5316	3601	5143	7242	4311	3768	3012	4865	3036	4507	2458	2112	2965	4204	2868	5218	2933	5280	6350	4064	4224	4404	2444	2458	5332	3040
FBgn0016693	Past1	2896	4286	5222	7846	7821	4497	4276	10174	10456	5562	4868	5371	3477	8553	6308	8745	7710	5287	6119	6581	13648	5948	4996	8696	10392	3789	2322	7569	6186	11563	8059	4206	3159	5681	3565	10079	7388	4970	8080	4633	7217	3907	4882	3799	5928	5871	4762	6816
FBgn0041789	Pax	4199	5008	5092	8931	9961	4814	4185	12444	13330	5559	5461	5894	3704	11400	8308	11048	9704	5996	7001	8790	17312	5114	3879	10350	10306	3613	2289	7393	6125	12182	8942	4239	2464	5681	3377	11046	7704	5286	8514	4974	8385	3695	4882	3210	7146	6902	4678	7933
FBgn0011703	RnrL	2577	3657	4003	122	121	4390	3324	151	139	5553	6695	6058	3052	129	87	140	553	5556	7337	95	161	5325	4160	134	643	4970	3156	158	105	674	153	3712	4242	215	3895	628	469	3606	169	3833	6014	3208	3829	3063	97	109	3886	154
FBgn0030593	CG9512	2221	4530	6406	11552	12843	3569	4676	16847	13974	5553	3158	3484	2518	12913	8558	11662	10558	4252	5599	11577	23789	5104	4837	16405	19806	2421	1445	8811	7271	22040	14280	3133	2469	9406	2421	18722	12321	3664	15982	3795	9093	1833	4978	2826	12787	12512	3411	12996
FBgn0036341	Syx13	1700	3128	3183	1442	1830	3117	2495	2411	1999	5551	3677	3800	2583	1599	1053	1440	1435	2409	2962	1115	2759	4977	3935	1786	2435	2829	1654	1011	855	2535	1415	2441	2117	1058	2031	1777	1103	2253	1018	2199	3615	1730	2694	1767	1459	1395	2700	1425
FBgn0032727	CG10623	1725	2233	2420	1574	1755	3076	2169	1886	2067	5544	4040	2989	2031	1605	1176	1572	1565	2867	3847	1299	2475	3606	2898	1548	1887	1983	1428	1369	1003	1768	1298	1419	2655	894	2360	1782	1440	1800	1585	1804	3168	1377	2265	1394	1194	1191	1726	1369
FBgn0284257	Ttd14	2871	5010	5212	7303	7640	4686	4197	8788	9791	5516	5272	6513	3719	8580	6211	8299	7514	7098	7316	6973	13972	5686	4547	7921	8964	5094	2969	7285	6017	8487	6040	5174	2308	3847	3196	7187	5882	6221	5952	6383	8216	4713	5026	4085	5600	5499	6015	5695
FBgn0039869	CG1890	704	2001	2088	764	906	2205	1704	1409	1106	5515	2702	2072	2502	1137	709	1046	986	3040	2582	563	1192	3209	2578	831	1269	1243	793	672	615	1151	968	1340	2265	486	1393	1225	711	1652	1070	1441	3105	1293	2001	1251	899	714	1369	771
FBgn0250906	Pgk	2112	2489	2747	3531	3915	3114	2356	4125	5397	5510	5270	2829	2216	4686	3536	4661	4339	4374	4791	4517	7872	4729	3342	3486	3492	3696	2255	3400	2689	3938	2553	1605	3210	1734	2586	3257	3097	1802	3217	1847	4188	1642	2420	1323	2402	2195	1740	2847
FBgn0008635	betaCOP	3203	3716	4183	4105	3659	4187	3331	4116	5043	5510	5542	4548	3041	4406	3473	4693	4059	5092	5983	3496	6584	5433	4547	4250	4903	3261	2015	2781	2285	4981	3487	2903	2518	2328	3581	4586	3674	3595	3541	3592	5908	2641	3837	2786	2723	2636	3250	2664
FBgn0020369	Rpt6	1404	1882	2302	1215	1126	2945	1899	1366	1555	5509	4821	2662	1956	1454	1186	1546	1548	3343	4355	1155	2074	4348	3582	1226	1388	2686	1789	896	866	1702	1195	1449	3819	710	2459	1513	1391	1861	1273	1870	3665	1559	2198	1444	830	853	1637	927
FBgn0267363	JYalpha	3125	10406	13987	6024	8814	12299	8960	5377	4035	5495	9271	15264	8523	3171	2450	2589	2107	11327	12775	3222	3603	9556	7209	5543	15465	21659	17654	12068	6807	4455	3351	9716	9413	3505	14455	4335	4350	9744	2774	8100	5453	6592	8217	7535	6808	6160	12382	4631
FBgn0266000	CG44774	9199	4807	5249	12734	11576	4712	3879	17783	17794	5491	4635	6135	3077	13401	10390	14163	12760	5074	5858	10837	22172	5475	4765	12734	16294	7565	4224	13321	11233	19546	14737	4605	2577	9413	2789	18434	11262	6032	12488	5769	6756	4077	4368	4577	10133	10115	5922	12886
FBgn0025549	unc-119	2344	3342	3445	1826	1952	3073	2661	2760	2346	5487	3412	3870	2464	2052	1455	1956	1813	3168	3186	1375	3156	5463	5099	2107	2910	6280	3515	1649	1370	3131	2026	2599	2000	1425	1976	2961	1259	2907	1655	2947	4072	2234	2614	2394	1685	1436	3427	1609
FBgn0032453	CG6180	1020	2074	2163	1447	1551	2904	1966	1664	1837	5483	5461	2989	2624	1740	1322	1861	1951	3309	4671	1508	2476	4846	3923	1353	1864	2867	1940	862	837	1982	1644	1716	3560	956	2741	1901	1544	1925	1322	1850	4360	1450	2706	1407	1201	1093	1726	1400
FBgn0047135	CG32276	865	3262	3418	3551	3572	3152	2957	4433	4456	5477	4120	3609	2793	4166	3278	4403	3955	3972	5117	3493	6406	5515	4228	4265	5073	3517	2015	2313	1883	5878	4350	2715	2785	2589	2472	5533	4301	3707	3341	3425	6173	2527	3507	3030	3174	3026	3160	3761
FBgn0001114	Glt	3373	8026	9238	14729	15138	5400	6157	16348	13127	5464	4246	7999	4400	14382	9298	12737	11682	7717	8266	11086	22615	5206	3682	15013	16780	2260	1257	8738	7064	18381	13665	5354	2452	9160	3220	16584	9202	6606	9114	7022	10175	4478	6902	5414	10732	9857	6999	9749
FBgn0016122	Acer	3198	3122	3709	4420	4250	3032	2604	5176	5802	5452	5446	4166	2419	4988	4133	4545	4366	3571	6310	3786	6842	4335	3264	4336	4857	2065	1177	3334	2803	5254	3577	1932	2480	2202	2759	4725	3832	2273	3943	2839	4329	1931	2554	1480	2642	2578	2208	2755
FBgn0266449	Kr-h2	1771	3879	3810	3627	3849	3640	3297	5640	5088	5452	4111	3729	3510	4482	3141	4340	4087	4220	4932	3266	7015	5225	3838	4256	5081	2798	1490	2496	2039	5891	4320	2828	2277	2632	2475	4799	3409	3154	3832	3002	5641	2118	3833	2088	3761	3449	3237	3629
FBgn0030089	AP-1gamma	5497	5258	5481	4068	4224	4311	3944	5326	5175	5448	4611	5434	3092	4427	3390	4471	4249	4999	5432	3443	6851	6043	5658	4494	6306	5248	3040	4668	4018	6671	4608	4700	2650	3203	3451	6418	3786	6406	4488	6182	7838	5158	4514	5185	3272	3298	6321	4448
FBgn0025638	Roc1a	1229	2326	2691	1367	1621	2540	2158	1959	1909	5445	3284	2963	2344	1932	1251	1888	1770	3342	3405	1251	2789	3808	2999	1788	2161	2128	1210	1065	865	2200	1580	1807	2236	835	1714	2067	1140	2525	1846	2217	4009	1815	2646	1901	1333	1189	2289	1551
FBgn0025724	beta'COP	3066	2446	2646	2331	2116	3281	2194	2264	2934	5445	4860	3110	2082	2409	2062	2610	2482	3196	5024	2281	3687	4309	3381	2466	2727	3598	2289	2153	1923	2777	2193	1903	3661	1503	3019	2498	2656	2384	2722	2041	4301	1676	2374	1615	1345	1427	1929	1562
FBgn0038658	CG14292	648	3089	4787	9256	10117	3410	3325	10643	12593	5442	4881	3864	2961	12364	9201	12558	10873	4172	5840	7552	12737	4861	3106	11921	11607	3053	1682	6200	5041	12009	9106	2527	2716	5509	3019	9711	9393	4183	7899	3878	7068	2856	4542	2928	7590	7067	2589	9235
FBgn0004856	Bx42	2403	2504	2985	1256	1257	3180	2343	1593	1644	5428	3707	2920	2070	1449	1009	1428	1442	3176	3483	1142	2161	4490	3427	1425	1768	3335	1829	1182	1008	1556	1071	1891	2558	714	2523	1738	1065	2250	1339	2352	3945	1775	2513	1814	954	959	2059	1063
FBgn0034245	UQCR-6.4	561	2140	3080	2282	3448	2809	2538	3768	3624	5422	2711	3054	3186	3973	1792	3610	2327	3598	1936	1648	5912	6268	6277	4404	4979	2360	1192	1176	1134	5481	3998	2729	2731	2067	2173	5180	1544	3524	2639	3326	4803	2971	3381	2731	3608	4075	3312	5064
FBgn0260456	CG4806	2070	2830	3331	763	772	3554	2474	1101	865	5418	3584	3562	2427	859	553	809	841	3011	3289	621	1293	4823	4264	1049	1658	1649	1030	591	502	1256	745	2475	3145	612	2611	1178	757	2535	868	2498	4085	2069	2813	1896	677	726	2633	667
FBgn0029715	CG11444	1282	2003	2448	1284	1276	2741	1816	1579	1779	5411	3852	2528	2274	1415	1129	1638	1626	3095	3058	1106	2225	4475	4091	1345	1758	4073	2444	1203	983	1867	1526	1863	3211	871	2481	1657	1281	2115	1149	2086	3906	1763	2255	1748	872	1014	1988	1179
FBgn0026533	Dek	4138	5434	6352	3607	3690	5192	4440	4709	4414	5406	5264	7667	3331	3911	2777	4008	4057	6977	7148	2962	5995	6034	4849	4595	6217	7681	4828	3253	2914	5160	3674	6270	2756	2645	3531	5118	3070	7071	3882	7829	9326	5930	6018	6126	2789	2862	8230	3453
FBgn0085446	CG34417	20162	8485	9044	32671	34613	5490	6529	49764	48030	5405	4365	10643	4651	44167	29871	40768	35993	11638	8283	32727	70766	6412	4404	42926	50436	7693	4530	36529	32099	50238	35411	13976	2020	23772	3578	44319	24879	17016	30010	17365	17177	11196	10875	12722	33102	32360	17654	33582
FBgn0032482	Pect	2210	3752	4052	8043	8134	3639	3413	11014	10366	5389	4165	4728	2741	8678	6176	9355	7753	4751	4555	6055	14419	6243	5478	9533	12077	3396	2129	6492	5421	11218	9006	3398	2553	5803	3168	10647	7810	4116	7728	4372	6462	3073	4049	3508	6828	6907	4769	8611
FBgn0027567	CG8108	3160	6662	7669	4188	4558	5525	5244	6057	5792	5386	5148	8272	3537	5247	3411	5122	5157	8004	7623	3504	7909	6558	4890	6014	6963	6565	3372	5127	4510	7883	4242	7367	3111	3019	3699	6463	3393	8908	4097	9113	9623	6126	7122	6497	3442	3752	8831	4471
FBgn0260635	Diap1	3143	3429	3983	5365	5360	4242	3154	6285	7498	5373	5171	3968	2444	6204	4701	6583	6088	4903	5857	5003	9232	5358	3686	5860	7061	4470	2735	5522	4907	6621	5173	3011	3093	3291	3234	5941	4967	4185	5327	3767	6785	2694	3885	2653	3737	3989	3243	5052
FBgn0038829	CG17271	1916	3875	3868	3470	3794	3148	3214	5112	4452	5371	3761	4203	3099	4492	2917	4388	3882	4774	4835	3390	6737	4440	3213	4267	5310	2476	1358	2549	1966	5633	3826	2981	1825	2298	1975	4648	2933	3752	3382	3403	5467	2584	3637	2580	3061	2880	3628	3000
FBgn0040959	Peritrophin-15a	361	3282	3487	1123	1753	1944	2663	3694	2182	5362	1793	1954	3483	2468	1194	2010	1313	3947	2026	1157	3486	3791	2951	1771	2328	820	412	518	491	4596	3710	2392	1556	1474	1298	3510	1284	3621	2300	3305	6087	1393	3333	2071	2927	2087	2369	2972
FBgn0038149	GILT1	1122	2872	2882	1115	1150	3115	2312	1557	1559	5359	4746	3920	2821	1484	1164	1585	1642	4367	5646	1311	2356	4180	3136	1389	1690	2546	1468	702	597	2342	1261	2348	2509	872	2166	1741	1379	2759	1412	2960	4682	2303	3121	1886	1169	1070	2839	1208
FBgn0032817	CG10631	12133	15311	20751	11584	14753	15466	11748	9693	8336	5357	10954	24113	7807	7370	5646	5954	5379	15556	18621	6297	10021	13208	10801	10032	23310	25728	26756	21858	13547	8997	6279	14081	4187	3118	6304	8473	7608	10642	5359	11299	9648	9962	12957	9949	8979	8000	14411	7312
FBgn0019957	ND-42	1618	2225	3003	4015	4031	3308	2394	4136	5816	5354	5540	2756	2410	4858	3658	4717	4411	4419	6060	4922	7880	4289	3194	3445	3643	2702	1457	3388	2536	3594	2419	1487	3489	1889	2799	2951	3429	1977	3717	1541	4065	1295	2376	1304	2360	2331	1319	2517
FBgn0030734	CG9911	1745	2741	3333	2814	2819	3369	2821	3705	3553	5354	4123	4079	2571	3127	2229	3175	2779	3657	4414	2245	5262	4123	3752	3621	3861	2240	1266	1843	1530	4557	2976	2254	2560	2092	2411	3888	2801	2547	2802	2494	4316	2019	2864	1939	2397	2245	2546	3200
FBgn0027779	VhaSFD	2829	3803	4261	6304	6573	4321	3739	7867	9038	5351	5703	5220	3287	7413	6185	7896	7628	5978	7738	6884	12114	5202	3990	6788	7009	3711	2381	4554	3941	7556	5831	3358	2937	3656	3299	7138	6535	4441	5550	4125	7623	2869	4447	2872	4533	4347	4011	5448
FBgn0028690	Rpn5	1897	4437	4933	3256	3264	4172	4101	4377	4424	5338	5589	6553	3635	3812	2840	4025	3873	5943	7308	2934	6031	5682	4335	4082	5166	4861	2774	2415	2137	5313	3574	4445	3423	2331	3673	5120	3549	4907	3504	4856	7257	3599	4997	3808	2735	2775	5403	3386
FBgn0000045	Act79B	1619	5662	7702	27696	36153	6237	5799	37969	57403	5336	6706	7036	4191	51233	35256	41639	34395	9597	10530	40364	82299	5154	3628	30629	27539	6845	3495	31215	22452	39024	30765	4966	3513	19206	3816	33067	27804	7704	27940	6974	10305	5059	6025	5486	22932	22060	6291	25506
FBgn0031008	CG8010	1633	2273	2342	369	398	3265	2076	502	569	5332	4363	2527	2257	566	391	501	727	2988	4016	413	719	4226	3293	500	666	3078	1910	492	407	567	291	1524	2665	290	2434	680	558	1871	409	1462	3430	1469	2286	1168	388	349	1467	210
FBgn0039936	Gyf	5274	6623	7792	5536	5163	5903	5227	6588	7568	5331	6263	9582	3427	6491	4897	6188	6258	9473	10878	5259	10957	6642	5478	6273	8194	12125	7211	6501	5633	7259	4550	6917	2710	3529	4337	6875	5071	8412	4076	8661	11023	5617	6675	6788	3830	3599	9078	4324
FBgn0034145	CG5065	5493	4626	4631	9424	9858	4609	4670	14980	13662	5330	4419	6532	3924	12132	8798	12377	10708	6106	5339	9507	19247	5942	5471	13353	17376	4885	2948	10224	8976	15816	12012	7001	2601	8402	3699	15034	9049	7611	10001	7914	10129	6334	5061	5596	10035	10384	8056	11506
FBgn0015286	Rala	2751	4489	4754	2809	3076	3922	3639	4040	3613	5329	4102	5996	2766	3256	2246	3296	3031	4967	4695	2317	4935	5656	5536	3097	4481	7380	4685	2587	2093	4964	3584	4244	2920	2390	3323	5401	2934	5281	3074	5484	7416	4158	3681	4428	2465	2634	5466	3779
FBgn0033934	CG17385	1853	2643	3038	1604	1800	3084	2677	2366	2343	5329	3710	3652	2368	1799	1289	1685	1665	2924	3240	1380	2919	5746	5166	2077	2527	3242	1935	1310	1100	2691	1853	2350	2343	1297	2763	2096	1553	2437	1347	2645	4153	2103	2607	2091	1522	1524	2930	1753
FBgn0250746	Prosbeta7	1215	2598	2934	2555	2794	2687	2325	3589	3614	5320	4095	3267	2994	3643	2318	3695	3283	4286	3820	2248	4465	3877	2978	2742	3323	2230	1389	1777	1620	3547	2762	2123	2834	1740	2223	3065	2406	2909	2928	2698	4516	1902	2911	1742	2352	2079	2341	2548
FBgn0027785	NP15.6	648	2814	2763	2608	3515	2860	2856	4354	4276	5317	3376	2572	3383	4606	2516	3901	3146	3953	3817	3473	6819	4265	3354	3406	3770	2094	1170	2135	1791	4143	2965	1944	1996	1675	1639	3390	2166	2439	3364	1962	4321	1519	3146	1500	3388	3144	2244	3065
FBgn0010470	Fkbp14	1800	2889	3426	3955	4172	3102	3038	5513	4577	5293	3693	3095	2508	4720	3429	4980	4067	3814	4297	3591	7313	4960	4143	4906	5468	2021	1214	3018	2680	6562	5042	2155	2740	3083	2596	6377	4224	3124	4582	3132	5255	2525	3288	2239	3312	3239	2784	4585
FBgn0029094	asf1	1505	1711	2123	281	270	2564	1662	359	373	5284	3923	2939	1971	317	221	316	428	2475	3005	224	474	3584	3246	341	526	2486	1524	153	157	534	263	1539	2734	185	2178	447	313	1616	294	1730	2808	1387	1844	1344	251	215	1783	200
FBgn0033241	CG2915	1750	2329	2792	1512	1641	3159	2454	1865	1949	5282	4285	3405	1904	1721	1227	1901	1736	3257	4188	1295	2462	4602	3945	1879	2677	2047	1262	825	704	2515	1627	2129	2203	1086	2487	2051	1460	2227	1282	2196	3627	2056	2497	2091	1172	1106	2075	1486
FBgn0261987	Pxt	2716	4800	4803	25	9	4880	4094	16	20	5282	7449	8297	3670	13	11	13	941	8229	9964	25	47	5329	3978	33	782	5567	3368	26	21	995	83	5584	3443	218	3855	778	514	5786	36	6161	8477	4821	5339	4826	16	24	6010	8
FBgn0086254	Akr1B	1521	2404	3111	3292	3635	2767	2334	3674	3946	5265	4258	3514	1991	3575	2973	3979	3662	3250	4336	3033	5382	3723	3179	3651	4399	3999	2495	2514	2130	5039	4057	1926	2910	1917	2542	4356	3335	2446	3465	2260	4561	1632	2311	1996	2283	2286	2257	3130
FBgn0041188	Atx2	5915	10401	10031	13506	14761	5953	7600	20781	19205	5259	5475	10734	5407	16978	11278	15591	14132	11986	10628	12412	26623	6790	3906	15106	19546	7495	4098	12910	10410	20899	12762	10408	2165	9393	3966	15611	10796	12084	11660	12872	14371	8514	10395	9879	12935	11831	14175	11412
FBgn0261260	mgl	17674	5501	5513	17677	15748	4561	4780	20096	23113	5257	4391	7847	3354	20655	17365	22065	20214	7718	6341	17765	32593	6328	5653	18357	22072	8481	5438	19795	16736	22970	15599	8545	3322	10699	3982	20753	16530	10396	16805	10956	10701	7310	6113	7762	12058	12285	10177	15969
FBgn0016070	smg	5963	12407	11974	2765	2481	7483	7669	2969	3670	5256	7701	12862	4334	2945	2282	3002	4920	15932	16624	2378	4852	7545	5379	2908	5676	26389	14539	2876	2337	6690	2302	12089	2939	1804	5032	6263	3361	19550	1942	21452	17613	11728	10366	12681	1804	1808	16853	2180
FBgn0036996	mag	1477	2717	3831	4257	4726	3088	3317	5428	6010	5254	3507	2180	1988	4346	3150	4087	3634	4729	5283	4634	9430	2689	2445	4686	4695	924	484	1801	1708	4263	3330	2251	1598	1798	1453	3623	3074	2201	2995	3134	5742	1551	2010	1401	2997	2857	1651	2732
FBgn0267347	squ	1372	2675	2700	815	948	2632	2372	1519	1088	5249	2345	3016	2337	953	548	895	855	2464	1878	514	1264	4729	3814	1314	1931	2699	1501	878	732	2556	1656	2659	2102	877	1822	2197	773	2964	1383	2969	4606	2885	2740	2532	1137	1137	3541	1306
FBgn0260484	HIP	2050	2969	3584	1738	1854	2796	2947	2919	1978	5246	2842	4302	2392	1780	1126	1624	1640	2455	2726	1157	3003	5093	4375	2325	4065	4704	2673	1718	1516	4115	2561	3765	2393	1723	2496	3276	1427	3222	2289	3333	3965	2786	3068	3499	2069	1955	4708	2011
FBgn0053094	Synd	2356	3282	3985	4045	4069	3692	3063	5368	5419	5244	4477	4469	2775	4587	3339	4562	4159	4260	5022	3533	7666	4872	4203	4877	5791	3641	2090	3434	2882	5757	3965	3001	3029	2884	3156	5601	3304	3413	4235	3530	5847	2395	3532	2455	3035	3266	3679	3671
FBgn0027335	Rip11	3889	6557	6637	6316	6329	4746	4405	8640	7968	5240	4305	6443	3605	6947	4813	6847	6093	6625	6139	5211	10443	5705	4147	6830	8128	5949	3522	6534	5660	8241	5650	5630	2308	4008	3190	7522	5417	7421	5874	7136	8916	5249	5539	6585	5593	5015	8137	5381
FBgn0085195	CG34166	613	3843	3569	9821	10312	2747	3080	15132	8135	5236	2960	4658	4815	10908	6827	9150	8973	2660	2751	6036	10896	5958	5202	9608	13178	1533	1055	4163	3952	17675	11985	1847	2812	5215	2039	15565	4985	2279	7512	3402	4227	2436	5627	2137	9022	7798	2656	7987
FBgn0038181	CG9297	4318	10361	12300	56662	64119	6872	9111	82003	86647	5233	5028	14938	4900	79854	52222	69670	57896	12696	10191	53335	121654	7801	6701	67534	81500	17746	10569	67960	56194	93595	69801	18147	3022	45964	5415	87105	49551	21226	65640	21008	22026	15953	12160	14862	51844	53649	21784	64130
FBgn0027885	cass	2458	4279	4443	2891	3059	3948	3691	4117	4040	5221	3822	4949	2929	3492	2273	3194	3176	4712	4954	2366	5206	6344	5155	3566	5335	3212	2057	3730	3141	5112	3266	3906	2425	2294	3119	4748	2707	4936	3234	4936	6890	4337	4394	4391	2575	2367	5052	2928
FBgn0026259	eIF5B	4410	6493	7117	8388	8184	5322	5110	10673	10843	5221	4741	7417	3686	9204	6516	9033	8155	7560	6552	6869	14293	6802	4902	9369	12495	5248	2989	8943	7652	12582	8723	7106	2606	6120	3883	11184	7025	8754	8613	8650	10430	6557	6464	6571	6323	6264	8436	7115
FBgn0003655	swa	2022	3341	3312	50	39	3251	2544	47	46	5220	4440	4011	2311	30	22	35	379	4468	4720	41	58	4607	3453	41	365	3946	2298	31	34	623	72	3021	2522	120	2485	695	310	3098	36	3232	4560	2095	2907	2207	41	40	3125	9
FBgn0028534	CG7916	923	2957	6337	6920	6310	3982	2652	6668	6104	5219	3361	2437	1798	4005	3096	5636	5116	2698	4982	3440	7305	4097	3424	8162	8573	961	542	1680	1785	3479	3236	1245	2278	1955	1550	3515	3170	1456	2675	1141	3107	857	1898	1791	2960	3790	1782	3381
FBgn0031977	baf	1022	2233	2623	747	845	2774	2162	1353	967	5217	2936	2715	2800	1003	544	901	903	3166	2379	501	1287	5335	4535	1134	1725	3680	2197	578	429	1595	1068	2250	2901	629	2389	1424	676	2590	930	2452	4886	2118	2822	1780	869	904	2527	1091
FBgn0259143	CG42258	4159	3948	3828	4386	4861	3518	3244	7331	5913	5201	3363	4198	2519	5533	3577	5424	4549	4168	3653	3828	8139	5368	4351	4995	7540	5769	3321	5387	4630	7391	5510	3729	2552	3813	2646	6616	4279	4462	5477	4376	6296	3042	3079	3368	4448	4253	4292	5577
FBgn0037549	CG7878	2375	3949	4500	2326	2292	3995	3505	3379	2928	5200	3831	4410	3166	2492	1707	2304	2301	3903	4187	1884	3818	6108	4982	3058	4626	2963	1669	1908	1524	4574	2842	4189	3012	2093	3408	4274	2109	4459	2627	4573	6433	3847	4761	3517	2347	2440	5257	2638
FBgn0030151	CG1354	1852	3281	3056	1389	1290	3818	2875	1763	1679	5196	4899	3965	3177	1654	1150	1585	1755	4078	5612	1208	2242	4753	3488	1416	1785	2304	1559	1204	1151	1814	1049	2514	3144	888	3148	1605	1399	2802	1343	2450	5223	1936	3342	1899	1014	973	2491	924
FBgn0262656	Myc	9170	7920	7993	3599	3485	5615	6115	5143	3870	5193	3780	9953	3224	3342	2644	3644	4006	7131	6114	2384	4918	9029	8207	3466	8224	24169	13517	4472	3929	7457	4167	12121	3008	3670	5838	8080	3672	13828	4203	15117	14087	11775	6214	12843	2843	3332	16314	4715
FBgn0036927	Gabat	2330	3682	3270	2455	2584	3886	3216	3563	3302	5191	5073	4398	3188	2787	1962	2836	2784	4931	5220	2261	4642	4675	3144	2754	3259	2962	2016	1326	1155	3396	2488	2659	2772	1357	2814	2529	2443	2981	2705	3022	6325	2271	3739	2312	2300	2026	2992	2246
FBgn0042138	CG18815	1801	3060	3356	3711	4047	3906	2905	4621	4927	5190	4865	4111	2985	4070	3097	4179	3707	3827	5056	3194	6215	5222	4982	4417	4817	4729	2439	2712	2177	5253	3847	2912	3310	2420	3965	4374	3819	3389	3402	3032	5585	2393	3561	2409	3458	3188	3345	3627
FBgn0053519	Unc-89	13261	5755	6053	22463	23869	4329	5148	28168	34021	5187	3858	4817	3625	31581	22860	28269	24062	9602	7099	27987	51067	5137	3617	23142	23614	5493	3049	30295	22946	21724	15922	4695	1824	11224	2190	18777	16357	6758	18526	6479	7711	4006	4555	4631	17045	14964	5822	15745
FBgn0085358	Diedel3	2719	2102	1871	1911	2039	2149	1774	2847	2611	5185	2123	1830	2519	2837	1426	2737	1886	3356	2412	1698	5011	3208	2807	1298	1805	901	601	654	617	2853	2413	2035	1799	958	1350	2440	1508	2241	1938	2384	5361	1092	2597	1298	1612	1669	1667	2366
FBgn0022382	Pka-R2	4855	5691	5918	9034	9961	4367	4517	13904	11490	5184	3854	6969	3639	10569	7102	10140	8603	5792	4995	7264	16167	6708	5954	11085	16317	8809	4850	9397	8223	15626	11456	6912	2713	7525	3678	14970	7675	8771	9310	8109	9629	6006	5341	6927	9078	9431	9335	11337
FBgn0028665	VhaAC39-1	1792	4780	4495	4281	4771	4211	3708	6201	6710	5177	5565	5442	3552	5987	4499	5968	5977	6222	8742	5329	8502	4521	2960	4532	5189	3387	1947	3503	2924	5457	4209	3471	2319	2682	2946	4726	5017	4607	4344	4512	7566	3036	4494	2927	3648	3229	3836	3519
FBgn0033087	Hsepi	3054	1075	721	897	1057	1266	920	1662	1149	5175	2837	708	723	852	796	3494	2608	680	1024	662	1209	1372	912	1308	1506	21538	22594	16931	20908	1794	1316	2681	2090	897	2367	1598	1788	4356	1072	4165	1434	6887	2104	4857	3476	1339	4652	834
FBgn0267791	HnRNP-K	2571	2912	3007	2601	2613	3212	2607	3520	3532	5167	3639	3258	2335	3146	2111	3019	2959	3534	3935	2275	4520	4632	3976	2930	3855	2978	1666	2902	2547	3976	2800	2534	2922	1815	2612	3730	2488	2990	3172	2912	5094	2701	3021	2515	2180	2080	3058	2377
FBgn0036945	Ssk	898	3551	4774	1753	2137	2989	2989	2931	2180	5166	2897	3645	3747	1971	1264	1789	1657	2669	3024	1207	2727	5354	5310	2372	3088	1677	1082	1332	1105	3747	2691	2538	2315	1697	2751	3164	2242	3632	2240	3173	4959	2636	4266	3010	2145	2134	4140	2604
FBgn0034914	CG5554	1586	2725	2899	3117	2936	3152	2501	3988	4367	5160	4348	3393	2655	3696	2701	3863	3525	3322	3917	2799	5079	4666	3226	3307	3497	2960	1882	3488	2968	4391	2961	2123	2815	1796	2352	3608	2766	2714	3397	2528	4308	1926	3071	1765	2394	2147	2265	2587
FBgn0260960	Baldspot	2844	5218	6056	9062	9936	4273	4704	14255	14538	5151	4223	6593	3724	13275	9629	12363	11063	5764	6212	9891	20020	6472	5399	11903	14508	7961	4924	9512	8038	15688	11841	5006	2867	7141	3736	13935	8832	7029	10295	6470	9145	4483	5110	5265	8623	9082	7068	11058
FBgn0085753	28SrRNA-Psi:CR40596	2775	3586	6129	2874	2076	5383	4111	2203	3565	5150	7077	5816	8784	7885	4434	4902	6152	9410	11525	5912	6020	5044	4368	2626	4922	13585	15830	7829	6187	3625	2815	4153	5186	1482	3256	3077	4780	2316	4451	2151	5990	3192	3023	2630	2024	1783	1892	2913
FBgn0035162	Sf3b3	4329	4259	4442	1049	939	4478	3736	1260	1419	5145	5345	4283	2778	1207	882	1178	1554	5437	6345	864	1613	5596	3927	1037	1835	4238	2592	1019	934	1829	883	3855	3067	848	3846	1560	1243	4539	754	4113	7075	4046	4272	3480	776	604	3926	680
FBgn0003023	otu	3420	8082	7388	85	93	5513	5287	79	93	5144	5669	8716	3322	78	65	55	1170	8436	10292	81	103	6069	4516	91	1304	7435	3957	100	73	2007	151	6637	2688	277	3882	1468	757	8803	64	9870	10454	6452	7290	7598	62	66	9798	82
FBgn0031037	CG14207	1524	3677	3698	3982	5015	3347	3076	6524	6063	5138	3471	3699	3430	6246	3687	5755	4892	4996	3890	3766	8129	4548	4145	4894	6262	3513	2065	3055	2717	7139	5368	3383	2529	3038	2263	6085	3907	4409	5109	3985	7440	3002	3740	3072	5042	4946	4052	5315
FBgn0027527	Osi6	1846	2573	2025	81	72	3529	2347	51	54	5134	2758	1111	1026	52	31	66	61	656	1568	60	99	2754	1920	52	70	2130	1264	73	39	114	69	1122	1494	301	2126	82	40	966	82	1764	3564	681	1700	954	42	54	1236	71
FBgn0032919	CG9253	1669	4118	4964	1188	1398	4138	3715	1997	1631	5134	3747	4608	3025	1269	846	1379	1413	4872	4441	847	2042	5869	4646	1600	2472	2400	1176	902	709	2529	1699	4100	2627	1218	3489	3103	1320	4683	1412	5048	7056	4028	4767	3992	1172	1109	4836	1355
FBgn0260987	vtd	2527	3451	3750	1892	1951	3793	3067	2513	2482	5131	4272	5664	2509	2075	1489	1945	1986	3685	4034	1500	3359	5588	5317	2527	3814	5854	3494	1880	1645	3668	2233	3689	2443	1608	3306	3082	1746	3427	1715	3791	5051	3122	3350	2938	1658	1856	4679	2005
FBgn0003748	Treh	4369	4501	5364	8245	7724	4115	4149	9730	10594	5124	5256	6066	3423	9323	6931	9545	9090	5906	7427	8215	14775	5284	3841	8502	9400	4188	2586	7331	6188	9518	7365	4345	3110	4639	3429	8751	7421	5567	7886	5140	7770	4103	4776	3841	5722	5517	5109	6427
FBgn0015527	peng	2367	2197	2694	448	392	3165	2074	528	592	5122	4257	2905	2008	491	346	547	642	3302	3654	359	736	3796	2958	488	847	2272	1376	415	379	752	435	1823	3305	298	2798	659	512	2084	420	1935	3808	1832	2139	1470	351	304	1800	383
FBgn0039959	l(3)80Fj	8403	5763	6340	5941	5503	4726	4512	7055	7768	5121	4286	8727	2888	6297	5147	6302	6494	6986	7078	5292	10373	7198	7043	6557	9916	26516	16568	7137	6159	9682	6602	8394	3629	4182	4348	9020	6381	10328	6074	11338	11770	7317	6480	7711	3875	4369	11212	6521
FBgn0032087	CG9568	644	3927	4196	2494	2857	2897	2998	3540	3034	5118	3056	4295	3077	2499	1522	2553	2146	2558	3054	1513	3633	5048	4926	3897	4515	2295	1194	1302	1188	4776	3783	2628	2070	1888	2457	4301	2447	3930	2266	3625	4559	3254	4035	3483	2763	3030	4413	3704
FBgn0029113	Uba2	2329	2440	2923	903	848	3229	2365	1158	1179	5117	4671	3702	2150	984	766	1091	1267	3719	4608	776	1514	4418	3329	1107	1659	4301	2585	896	704	1404	898	2432	3069	512	2713	1221	953	2726	971	2724	4371	2184	2743	1958	755	639	2753	728
FBgn0050359	Mal-A5	2102	2793	3090	2729	3064	3275	2611	3474	3868	5115	4590	3637	2882	3625	2282	3139	2821	4498	5065	2830	5528	4205	2965	2962	3493	3148	1736	2536	1989	2538	1696	2212	2362	1173	2505	2363	2009	2512	2381	2576	4264	2267	3001	2071	2050	1960	2259	1822
FBgn0261710	nocte	10734	11390	10696	10850	10864	6240	8217	14511	14253	5113	5446	13472	4940	13658	9675	12911	12565	14631	10949	9886	19262	7220	4748	11944	16502	15507	8773	14317	11556	17440	10527	16135	2391	7291	4501	15249	8905	20165	9915	20119	17511	14258	11174	15139	8858	8458	19571	9657
FBgn0262518	Rab8	2314	4181	4111	3654	3862	3697	3535	5378	4887	5097	3491	4234	3080	4381	2722	4123	3774	5117	4741	3024	6239	5521	4291	4538	5962	3838	2191	3198	2595	5692	3782	3596	2198	2523	2442	5341	3004	4396	3973	4524	6190	3717	3913	3599	3579	3473	4630	3963
FBgn0039754	CG9747	2318	2445	2186	4838	6008	2565	2102	6404	6616	5096	3443	3198	2051	5975	4441	6466	4729	2186	2636	4369	10111	3606	3282	6121	6872	1471	836	3329	2825	10122	7612	1494	2524	4252	2150	9463	5489	2027	5670	2154	3794	2050	2599	1997	4516	4791	2505	6993
FBgn0013347	TfIIA-S	617	3055	2721	1448	1693	2954	2366	2479	1941	5092	3157	3479	3324	1907	1104	1585	1484	2552	3123	1317	2568	4593	3617	1812	2313	2150	1330	849	666	2678	1650	2433	2020	974	1686	2353	1323	2488	1287	2212	4164	1808	3197	1862	2057	1892	2884	1684
FBgn0042627	FASN2	8161	5174	5645	34094	29505	5739	5056	35820	42389	5069	6710	6763	3596	38232	33472	40419	34918	6345	7061	27184	49004	6085	4389	35503	34355	5694	3619	43183	37685	30647	25593	6692	3870	16249	4413	25132	28807	8204	29952	7100	11536	5238	6174	5074	21395	21068	6204	24257
FBgn0029709	CHOp24	1172	1799	1998	1427	1373	2378	1667	1853	1751	5068	2842	2318	1775	1593	1186	1670	1404	2317	2319	1148	2364	3353	2985	1661	2041	1626	844	762	686	1905	1412	1063	2326	951	2018	1816	1409	1416	1574	1390	3258	1177	1854	1178	1095	1026	1395	1174
FBgn0037360	CG2182	2415	3593	4196	1545	1530	3966	3248	2024	2005	5061	4689	4985	2477	1923	1345	1796	2105	5027	5563	1408	2886	4271	3203	1874	2646	3048	1684	1563	1381	2349	1466	3093	2581	1108	2652	2395	1591	3478	1517	3733	5521	2963	3434	3178	1222	1141	3785	1404
FBgn0262739	AGO1	8278	8280	8560	11500	12210	5121	6090	16565	14349	5060	3834	10149	3565	12690	9124	12416	11094	8095	6211	9593	20131	7851	6197	14371	21343	18084	10023	14518	12595	19037	12696	11346	2154	8961	3731	17775	9258	13226	11844	14292	13093	10138	7371	11766	10256	10656	16293	13578
FBgn0026439	Eaat1	3139	2686	3240	6821	7106	3316	2564	9252	9039	5057	3703	3373	2367	8371	6191	7964	6975	3320	4008	7624	15528	5414	5191	7545	10017	3354	2063	6172	5135	10318	7954	2564	2466	5247	3047	11256	7926	2646	8124	2663	5714	1741	2882	1945	5435	6210	2456	9305
FBgn0030087	CG7766	5177	4636	4582	9717	9351	4347	3899	11339	13046	5054	4907	4587	3153	10613	8088	10380	9451	6115	7142	9240	16801	5109	3282	9304	9892	5204	2961	9886	8020	8121	6003	3322	2151	4381	2669	7208	7042	4361	7068	3862	6652	2851	3769	2940	6181	5571	3621	6024
FBgn0261989	CG42807	2101	6292	8285	8018	7798	4789	5308	12684	7961	5048	3955	8326	5286	7209	4248	5876	6076	3868	4184	2874	4633	7542	6874	12991	13783	1917	1352	2888	2540	9006	9538	5580	2578	5646	3802	7989	5828	6118	5597	4838	6568	3701	6549	5646	9795	8565	8473	8536
FBgn0260462	CG12163	2985	3581	3557	6034	6251	3312	2962	7639	7604	5043	4618	4235	3022	7282	5446	7855	7219	4640	5194	5193	9390	4966	3472	6743	7395	3714	2252	5288	4714	6959	5031	3044	2703	3237	2479	6451	5679	3917	6472	3597	5905	2948	3611	2845	4623	4516	3511	5329
FBgn0026196	nop5	1813	3686	4129	600	457	4413	3090	681	716	5043	5689	4616	2633	606	471	629	1185	5704	6928	491	901	5421	3939	569	1143	5195	2862	624	484	1117	584	3048	3537	433	3742	1026	822	4227	509	3689	6624	3407	4038	3131	396	371	3617	398
FBgn0260442	rhea	11083	7250	7369	16148	15215	5103	5422	20253	23070	5039	5245	7519	4024	19951	15942	19769	18393	8527	8387	15966	29807	6473	4185	17597	21303	8993	5368	19661	16472	19863	14042	8377	2552	8578	3850	16686	15129	10840	15842	10587	13047	7130	7478	7656	12463	12138	10173	12718
FBgn0033317	CG8635	1572	2184	2777	1017	1043	2582	2075	1489	1304	5033	3002	2478	2175	1396	943	1344	1289	3168	2730	834	1665	3800	3324	1240	1785	2866	1798	1149	958	1795	1260	1955	2448	821	2053	1558	974	2383	1452	2169	3939	2020	2380	1721	948	808	2235	1082
FBgn0003714	tko	1596	1309	1483	424	467	1779	1214	602	562	5028	2190	1481	1684	565	359	531	527	1636	1797	357	841	3682	2466	503	703	1796	1082	317	269	682	481	903	1681	282	1421	581	458	1147	475	1044	2187	932	1455	996	402	353	939	389
FBgn0043884	mask	14639	13569	13458	26406	24048	6957	8537	32367	34896	5021	5672	16074	4754	31650	24049	31656	30136	17851	13332	24171	48353	7029	4533	28294	34072	20428	11994	32894	27550	35183	23586	19899	2271	15455	4913	31103	21928	26818	22319	27718	23016	17517	13727	19682	19085	18223	26763	21531
FBgn0266724	Trs20	575	13160	18244	2650	2150	8453	8015	3829	3969	5019	24262	5236	3182	2622	1378	3069	4684	4284	6141	2183	4383	12464	2722	1631	2660	29213	21253	26001	10770	1692	1531	1458	7403	761	9874	1399	982	1846	488	1781	1202	1964	975	5669	4735	1350	7465	757
FBgn0266582	ND-30	976	1957	2364	2498	2679	2777	2009	3191	3623	5015	4035	2316	2503	3469	2407	3357	2891	3362	4098	3104	5687	3828	2975	2739	2901	1843	1228	1755	1489	2664	2142	1312	2808	1329	2043	2234	2260	1456	2488	1362	3066	1203	2260	848	2137	1931	1366	2056
FBgn0015614	CanB2	2061	2963	3136	2899	2882	3326	2636	3685	3781	5000	4208	4500	2296	3359	2461	3346	3004	3733	4375	2438	5098	4652	4542	3666	4194	5034	2944	2180	1978	4352	3047	2643	2655	2002	2587	4320	2310	2920	2525	3216	4736	2304	3085	2372	2222	2513	3264	2924
FBgn0037108	Alg11	1994	2483	3084	2044	2151	3433	2662	2835	2697	4997	3596	3478	2391	2223	1501	2114	1838	2480	3243	1588	3714	5081	5232	3051	3543	2311	1498	1298	989	3799	2253	2184	2343	1687	2509	3232	1812	2075	1961	2232	3804	1912	2799	1719	1877	2026	2481	2311
FBgn0041342	Pcyt1	3257	4161	4700	8035	8052	3867	3824	10333	9849	4988	4088	4896	2974	7690	5431	8313	7154	6121	6255	6488	13257	5750	3851	8263	10656	3646	1989	7597	6538	7560	5796	3780	2273	4180	2390	6252	5724	4991	5660	4774	6536	3427	3904	3604	5739	5080	4504	5853
FBgn0030529	Clic	1839	4798	4999	3366	3446	4188	3988	4866	4296	4984	4540	5970	3171	3800	2550	3481	3365	4352	5434	2801	6081	5492	4549	4019	4965	3285	2088	2219	1967	5877	4063	3831	3055	2654	3573	5325	3892	4995	3622	4755	7445	3554	4577	3384	3031	3085	5064	3737
FBgn0036622	Agpat4	1628	4267	5661	2651	3366	5087	3900	3179	2612	4979	5255	5654	2884	2160	1665	2171	2053	4986	6697	2094	3527	5656	4814	2892	4377	5815	5307	3892	2424	3446	2441	4466	4975	1562	4599	3103	2379	4532	1620	4054	5852	2850	3996	3630	3595	3711	4853	2714
FBgn0034405	Jheh2	1926	2761	3737	4282	4805	4109	2849	4665	4244	4972	4182	4228	2360	3805	2968	3684	3353	3627	4829	3691	6288	5391	4485	4727	6761	5291	4945	4878	3114	5017	3745	2399	4714	2622	5351	4712	4866	2968	3629	2733	3878	2216	2966	1959	3201	3201	2633	3970
FBgn0035083	Tina-1	1593	2574	2678	1427	1557	2802	2443	2162	1997	4948	3522	2884	2460	2095	1556	1952	1909	3719	4146	1360	2440	3792	3066	1652	2172	2311	1438	1173	953	2343	1496	1995	2405	1050	2245	1946	1602	2666	1965	2174	4697	1773	2687	1673	1301	1197	1983	1429
FBgn0041605	cpx	11414	6162	6855	21376	24530	5689	5447	30306	27580	4942	4131	7821	3082	23313	16529	22476	19703	6603	6339	19661	43817	7216	6337	24811	35201	8362	4652	22513	18892	33770	25853	6583	2284	16207	3846	34935	18482	8272	20026	8386	10166	5249	4579	5605	15846	18306	7373	23676
FBgn0016917	Stat92E	5210	6517	7374	8792	8361	5180	5219	10137	10724	4942	5059	7597	3510	9247	6961	8918	8786	7110	8220	7607	15189	5672	4713	9411	10664	9370	5281	7762	6778	10934	7598	6170	2205	4948	3700	10591	7148	7342	6942	7806	9144	4998	6046	5046	5831	6124	7770	7618
FBgn0039358	CG5028	2376	4417	4960	7001	8238	4338	4066	9577	10691	4937	4503	5433	3342	9959	6447	8537	7757	6681	6626	8140	16281	5054	3419	7505	8188	3216	1734	5738	4570	8391	6389	3960	2175	4451	2513	6940	6523	4530	6333	4249	7071	3069	4168	3557	5509	5382	4749	5927
FBgn0039163	CG5515	1119	3262	4101	1591	2679	4157	2962	1534	1364	4931	4376	3994	1373	1134	884	1071	1014	4278	4873	679	1297	4372	3412	1525	3237	2662	5703	3111	1878	1328	990	1120	5094	821	1528	1139	858	1476	754	1251	2102	938	1500	997	610	498	1317	692
FBgn0021995	Rs1	2731	2366	3000	618	548	3132	2367	758	749	4931	3700	2796	2254	660	495	607	766	2982	3444	455	996	4196	3204	714	974	2778	1704	498	451	1022	558	1933	2907	470	2582	989	629	2281	852	2227	3735	1714	2601	1764	455	445	2035	478
FBgn0024811	Crk	1357	2444	2775	1824	2397	2725	2335	3086	2458	4931	2241	3343	1753	2133	1336	2024	1705	2039	1892	1302	3405	5997	6797	2724	4160	5935	3361	1867	1693	4140	2917	2567	2403	1901	2132	4623	2149	3138	3011	3447	4752	2457	2561	2785	1922	2299	3654	3027
FBgn0023507	D2hgdh	2209	4096	4353	12268	12410	3881	3530	13535	13757	4928	4536	3967	2929	13315	10540	13935	12847	4862	5944	11042	17610	4083	3000	10620	11290	3331	1846	10645	8666	10581	8546	2346	2045	5620	2456	8790	9657	3809	10101	2968	6040	2188	3355	2256	7724	6492	2488	7362
FBgn0028554	x16	1787	2729	2647	477	550	3115	2055	693	648	4926	3523	2942	2015	605	461	569	715	3283	3606	458	819	4092	3187	501	923	5734	3363	548	411	1100	508	2133	2252	297	2127	985	687	2661	441	2628	3832	1965	2154	1846	392	341	2298	567
FBgn0038473	Ns1	1895	2576	2889	632	716	3359	2499	1301	991	4922	4135	3152	2224	902	531	957	924	3191	3835	551	1010	4560	3841	980	1284	3856	3089	813	820	1115	773	1939	3407	460	2644	1111	681	2334	566	2160	4247	1917	2571	1589	512	518	2240	545
FBgn0023174	Prosbeta2	1034	3154	2768	1700	1937	2864	2774	2457	2343	4919	3701	3445	3001	2281	1668	2188	2210	3568	4119	1526	2776	4414	3376	1976	2194	2542	1583	1157	976	2809	2149	2304	2591	1168	2125	2155	1680	2834	2427	2659	5072	2589	3116	2440	1780	1640	2973	1804
FBgn0037414	Osi7	2690	3282	2643	23	14	4020	3148	30	38	4916	2677	1514	1101	21	18	17	16	833	1393	28	63	3063	2267	33	44	2788	1625	33	28	61	70	2005	1288	495	2310	34	24	1975	32	3302	5825	1364	2151	1932	48	24	2249	57
FBgn0030350	SelG	827	1410	1964	1571	1584	2342	1674	1977	1872	4910	2940	2245	2172	1542	1052	1818	1534	1948	2012	1074	2361	4221	3881	1441	2053	2095	1087	880	882	2360	1492	1508	2858	1179	2203	2351	1693	1769	1659	1595	3854	1170	2197	1382	1055	1099	1473	1931
FBgn0029801	CG15771	2923	4484	5142	4000	4306	3781	3865	5294	4849	4909	3748	4978	2755	4044	2783	4042	3713	4694	5224	3542	7563	5492	4464	5020	7490	5611	3183	4473	3700	5980	3996	4635	1898	2925	2458	4773	3126	5172	3586	5139	6459	3873	4771	3944	3717	3754	6014	3939
FBgn0035631	Txl	1123	1830	2051	1083	1005	2665	1728	1290	1262	4900	3605	2296	1885	1139	908	1239	1245	2564	3145	900	1737	3627	3202	1166	1138	1950	1279	694	614	1654	1157	1403	2776	668	2090	1459	1182	1718	1106	1590	3528	1439	2043	1228	887	828	1704	889
FBgn0027280	l(1)G0193	3385	3503	3553	2330	2253	3561	2980	3065	2849	4897	4496	4326	2479	2710	2009	2486	2682	3632	4851	1897	4000	4983	4036	2858	3206	4070	2471	2093	1768	3271	2069	2734	2747	1397	2810	2698	2410	3363	2207	3030	4596	2424	3514	2323	1857	1754	3119	2298
FBgn0030502	tth	3138	3595	3344	2532	2423	3251	3125	3081	3189	4897	3384	4032	2331	2560	2023	2767	2516	3579	3573	1904	3733	5186	4045	2507	3873	5940	3542	2371	2032	3888	2608	3406	2735	1652	2619	3591	2280	4216	2521	4259	5665	3336	2971	3565	1827	1808	4237	2528
FBgn0038450	CG17560	1712	3450	4135	5857	5780	4295	3670	7828	8104	4891	4837	4507	3222	7745	5936	6517	6247	3477	4779	4568	8524	4790	4210	4968	5835	2341	1481	3410	2850	9169	5962	3033	3205	3672	2948	7180	4566	3258	4625	3161	6287	2749	3694	2294	4336	4275	2774	6142
FBgn0027657	glob1	1601	3414	3634	3886	5422	3136	2950	6431	4616	4890	3144	3672	2847	4358	2686	4040	3691	3313	3502	3184	7791	4976	3680	5106	7224	2753	1598	2651	1847	7063	4521	2783	1598	2854	2156	5584	2984	2420	3440	2471	4341	2455	3175	1985	4021	3586	2639	3659
FBgn0036232	CG14125	860	4511	4818	7346	8515	3979	3667	10554	8412	4890	2770	3533	3737	7464	4007	6487	5471	6384	5251	4662	11850	4696	3646	7088	7375	1493	874	2742	2355	10257	8806	4229	1893	4250	2881	8698	6315	5034	8157	4155	10159	3654	6898	4396	8481	8533	4739	9213
FBgn0052409	CG32409	1231	1859	2426	344	329	2262	1713	468	359	4889	2621	2044	1840	420	299	371	447	2238	2073	263	563	4222	3970	421	744	1514	955	246	224	734	438	1541	2737	277	1912	721	477	1979	414	1750	3063	1494	1822	1331	309	288	1669	379
FBgn0030396	CG2556	2304	3350	3542	2037	1946	3070	2601	2471	2404	4885	4027	3291	2603	2075	1486	2079	2106	3297	4446	1715	3121	4293	3204	1847	2135	3301	1932	1589	1325	2412	1716	1901	2733	1026	2429	2078	1762	2680	1746	2451	4359	1618	3032	2141	1466	1271	2632	1517
FBgn0020309	crol	7421	8028	7389	9413	10349	5106	5562	14458	12417	4881	3855	8150	4246	11739	8259	10869	9824	8274	7002	8613	16920	6384	4950	10664	14943	10565	6002	11237	9222	14240	9472	8366	8228	7148	6463	12625	7803	10778	7737	11199	11043	7646	6689	8746	8727	8521	11472	9263
FBgn0035872	Cpsf6	2862	3754	3883	1724	1676	3597	3006	2186	2443	4878	5004	4311	2260	2084	1614	2170	2399	5141	5937	1726	3069	5362	3297	1757	2470	5516	3189	1840	1582	2667	1441	2992	2474	1065	2736	1990	1857	4092	1480	3750	4785	2545	3242	2513	1074	1081	3069	1247
FBgn0010379	Akt1	4889	4703	4986	4594	4845	4069	4108	6898	5969	4873	4000	6183	2957	5221	3547	4978	4540	5197	5175	3635	8123	6208	5196	5381	8467	6828	3891	4615	4236	7498	5465	5102	2330	3770	3335	7656	4023	5755	4558	5846	7439	4450	4248	4981	4035	4180	6547	5533
FBgn0259168	mnb	6945	5536	5375	3012	3139	4044	3808	4360	4415	4870	3517	5528	2388	3872	2615	3611	3381	4718	4839	2695	5884	5325	4266	3497	4949	10264	5562	3802	3136	5547	3066	5660	1830	2204	2906	4918	3009	6801	3004	7030	7374	5010	4350	5890	2468	2611	7779	2983
FBgn0262738	norpA	8296	6279	7066	15945	16306	5166	5331	19834	19906	4869	3761	7467	3228	16709	12643	16870	15041	5995	5830	13104	27170	6470	5643	19242	25966	7968	4910	15694	12991	22192	16042	7313	3291	11142	3706	20211	14335	8532	15825	8849	9583	6782	5478	6997	11194	12628	8670	14636
FBgn0010238	Lac	2156	3786	3869	2656	3032	3959	3252	3449	3636	4866	4067	4737	2808	3090	2252	3061	2775	4404	5103	2630	5047	4471	3876	3384	3937	2966	1767	1969	1626	4452	2882	3280	1805	1974	2572	3417	2798	3750	2562	3824	6401	3213	3773	3009	2470	2476	3915	2724
FBgn0030584	CG14407	668	1839	1809	1272	1523	2266	1639	1998	1802	4865	2336	1648	1790	1617	1003	1581	1313	1917	2258	1173	2344	3249	2702	1457	2016	1991	1207	852	722	2000	1154	1009	2226	889	1380	1691	1077	1267	1390	1313	2645	1123	1652	1307	1200	1138	1112	1465
FBgn0011837	Tis11	5009	7033	6439	5239	5667	5208	5705	8140	6104	4864	3971	9135	3168	5322	4021	5572	5469	5744	5537	4560	8950	6432	5904	5590	9592	10543	5981	5282	4481	8996	6093	7961	2295	4600	4198	9610	4603	8633	4911	9293	10623	6923	4779	7101	4337	4517	10804	6351
FBgn0040512	zetaCOP	1227	2217	2154	1097	1227	2419	2023	1818	1452	4859	2432	2448	2768	1503	847	1251	1058	2647	2073	789	2164	3915	3807	1738	1911	1316	805	669	501	2478	1645	1490	1703	799	1601	1879	1137	2013	1252	1723	3220	1406	2178	1708	1454	1362	2189	1530
FBgn0035933	CG13309	800	2962	3387	4461	5717	2813	2946	7692	5670	4854	2794	3365	3355	6323	3768	5656	4624	2869	3473	3625	7386	3875	3668	6697	7539	914	565	2222	2029	10983	7687	2033	2292	4087	2121	8931	4635	2767	4469	3068	5613	2092	3519	1710	5910	4683	2479	6565
FBgn0036165	chrb	5960	6610	6914	9566	10878	5109	4918	13898	12149	4853	4043	7927	3602	11226	8249	11088	9838	6948	5871	9126	19482	7031	6442	10598	16781	18219	10312	11738	10426	16542	11199	8215	4311	7805	3450	16960	8126	9795	10308	10088	10300	6793	5323	7282	8685	9225	10253	12418
FBgn0250791	alphaSnap	2070	1979	2193	2765	3169	2618	2013	3534	3621	4848	2698	2578	1809	3087	2173	3218	2838	2468	2494	2152	4627	3695	3581	3003	3980	2498	1594	2187	1892	3981	3318	1658	2055	2037	1909	3744	2914	2184	3068	1909	3721	1658	1806	1481	2074	2197	1949	3264
FBgn0051729	CG31729	5656	3725	3837	6396	5818	4109	3183	7032	8352	4842	4925	5105	2473	6870	5659	7085	6962	4737	6568	5972	10637	4886	3710	6344	6612	5352	3291	5673	4861	6774	5019	3521	2596	3485	3034	6070	6178	4057	5219	3933	6637	2898	3780	2963	3878	3753	3860	4508
FBgn0011230	poe	16216	8928	9121	31817	27139	5508	6744	33787	42575	4837	5592	12985	4135	35202	30563	36960	36256	14074	12477	29752	56014	6086	4322	33310	36223	15959	9418	30792	26433	33603	24209	13610	2723	16699	3960	28860	27299	16816	24798	17178	15811	11265	10109	11871	19579	18555	16466	22187
FBgn0003888	betaTub60D	2518	5056	4898	6456	6078	3936	3738	7972	7576	4831	4673	5381	3366	6561	4688	6568	5964	4761	5581	5025	9163	5788	4183	6097	7709	2945	1886	4150	3671	8824	6210	3962	2483	3762	3155	6939	6005	4926	4937	4827	7779	3521	5368	3664	4945	4801	5066	5133
FBgn0083003	snoRNA:Psi28S-1175c	136	2567	1713	691	916	1935	1834	1421	1020	4821	4607	1791	2825	1778	1021	1350	1994	5139	4206	1041	970	4732	1255	29	447	8819	3571	1292	1007	1286	405	1386	2611	271	2013	581	498	2078	951	2120	5717	1359	1228	947	116	61	602	724
FBgn0015828	TfIIEalpha	1622	1656	2008	612	628	2571	1506	827	910	4821	3433	2178	1655	739	575	720	772	2296	2853	592	1061	3342	2707	715	954	2931	1808	659	552	944	603	1191	2762	362	1804	900	479	1281	569	1184	2613	1176	1782	1034	478	457	1248	531
FBgn0283461	Drs	387	1764	1994	325	312	2632	2207	851	333	4815	5371	2976	3104	414	248	380	621	6623	3899	203	410	4685	4146	858	413	1274	663	79	53	529	238	2473	3846	599	2629	529	1823	3042	300	2634	6205	2015	2897	1827	333	265	2400	168
FBgn0004587	B52	4313	4985	4871	3527	3204	4509	3756	4194	4632	4809	5657	5502	3657	4121	3296	4013	4281	6498	8856	3560	6046	5017	3375	3398	4017	8720	5586	5169	4095	4772	2978	4740	3111	1863	3115	3752	3199	5863	2662	5605	8127	3909	4871	3518	2345	2220	4937	2536
FBgn0011747	Ank	6229	6432	7491	9536	9099	5649	5521	11020	11800	4802	5704	9608	3503	9956	7688	9638	9258	7800	9353	8291	17455	6554	5175	11307	13901	12312	7463	10213	8690	13139	9671	7762	3154	6111	4442	12691	9558	8614	8498	8797	11713	5939	6727	6705	6365	6966	9462	9364
FBgn0025741	PlexA	10614	7010	7982	9321	9392	5157	5607	11116	11378	4802	4571	10278	2845	9172	7191	9215	8807	7642	8301	7926	16945	7863	6694	10886	15557	17804	10787	10241	8535	14827	10019	9622	2974	7281	4352	15104	9185	10647	8219	12245	12596	8537	7131	8275	6479	7345	12838	9526
FBgn0030973	CG7332	3401	3617	4052	2929	3199	3630	3119	4111	3939	4802	3715	5015	2442	3288	2373	3183	3141	3691	4413	2414	5124	4592	4344	3607	5004	5465	3348	2801	2351	4474	3093	3575	1746	2090	2858	4138	2577	3562	2722	3776	4861	2846	3219	2947	2318	2257	4379	2611
FBgn0262743	Fs(2)Ket	7157	7123	6936	5938	5782	5150	5072	7457	8476	4801	5783	9211	3702	6901	5384	6868	7272	9630	10174	5405	10847	6286	4403	6842	9148	12193	7228	6499	5456	9959	6281	8337	2420	4242	4305	8501	5908	10835	5663	11392	11473	7725	6753	8034	4288	4504	11062	5053
FBgn0013334	Sap47	6401	4584	5026	14484	16022	4334	4179	19573	18875	4794	3789	6072	2672	15219	11540	15520	13626	4943	4782	12794	26572	6169	5411	15344	23169	8431	4620	14704	12433	22095	17062	5200	1432	9419	2145	23919	12935	6605	13859	7057	7733	4454	3586	4330	9695	10525	6071	12632
FBgn0010391	Gtp-bp	2056	2148	2454	1946	1876	2980	2046	2338	2569	4792	4392	2610	2390	2457	1862	2511	2380	3136	4239	1848	3371	4032	3169	2212	2378	2558	1675	1745	1504	2539	1793	1567	2866	1056	2183	1879	1768	1716	2077	1731	3703	1331	2371	1036	1522	1272	1728	1632
FBgn0262519	Mi-2	6600	6114	6575	4373	3855	5421	4554	5250	5478	4789	5452	6761	3199	4768	3800	5022	5150	7368	7856	3758	7021	8953	8054	4654	6402	6630	6166	4698	3871	6336	12161	17993	3582	5503	4174	5581	4144	8527	3904	8371	10157	6989	6603	5891	3100	2895	7467	3158
FBgn0260855	Sec22	1749	3408	3968	2774	3211	3099	2924	4473	3791	4788	3214	3786	2594	3749	2313	3520	3056	4097	3744	2415	5459	4553	3492	3857	4855	4321	2260	2766	2119	4949	3330	2702	2131	2422	1963	4311	2521	3446	3279	3429	5054	2644	3267	2615	2825	2661	3872	3326
FBgn0051715	CG31715	580	1028	1387	443	513	1556	1117	744	536	4782	1838	1291	1400	608	365	633	555	1397	955	249	640	3424	3183	614	880	2189	1317	278	277	832	705	906	2196	375	1334	896	408	966	631	937	2033	904	1203	868	502	486	993	750
FBgn0010278	Ssrp	2507	4013	4638	1027	1017	3901	3290	1391	1446	4781	4391	5358	2858	1291	894	1304	1558	5905	5722	1007	1821	4197	2972	1262	1978	4229	2459	1012	947	1925	923	3726	2255	890	2794	1813	1087	4541	1149	4559	6200	3471	3930	3439	802	827	4423	810
FBgn0052774	Muc4B	1987	4742	4524	53	35	1989	2671	58	40	4773	2250	5170	3228	51	33	38	510	5751	5065	44	56	2968	1900	53	275	565	373	35	25	1617	98	3480	928	29	1495	1383	337	4528	27	6041	5444	3043	3095	5758	52	73	9065	23
FBgn0033235	CG8728	1935	2261	2546	4220	4531	2704	2238	5713	6434	4773	3412	2650	1865	4830	3526	4949	4478	2806	3205	3463	6842	4368	2932	5069	6099	1537	913	3751	2860	6253	4682	1819	2457	2989	2013	5186	4122	1987	4593	1982	3480	1461	2196	1737	3217	3063	1773	3821
FBgn0020626	Osbp	3248	3467	3876	4479	4459	3260	2947	5805	5961	4771	3897	3774	2352	4967	3797	5076	4543	3573	4387	3877	7725	4993	3754	5044	5720	3504	2278	4328	3731	5999	4103	2637	2203	2842	2575	4728	4053	3231	4738	3083	4407	2183	3104	2427	3352	3279	2967	3421
FBgn0040064	yip2	1391	2703	2823	2720	2868	2969	2271	2840	3335	4766	5683	3664	2724	3049	2453	3252	3514	4150	6364	3274	4794	3819	2455	2335	2293	3039	1755	1668	1436	3592	2736	1784	3864	1319	2644	2867	2838	2621	2613	2421	4933	1558	2741	1709	1798	1769	1871	2121
FBgn0010282	TfIIFalpha	1938	3174	3601	1741	1928	2979	2671	2483	2286	4760	3025	4124	2295	2144	1415	2011	1909	3933	3732	1460	3118	3977	3146	2216	2806	2416	1428	1783	1584	3085	1971	3112	1798	1415	2219	2917	1635	3551	1674	3611	4692	3120	2942	3596	1580	1434	4049	2080
FBgn0038662	Mpc1	1155	3269	3297	5222	6313	3142	2888	8259	7565	4759	3323	3157	2589	7135	4359	6652	5895	4106	3753	4802	10555	3873	2875	5961	6320	2699	1503	3979	3123	6986	5611	1928	1769	3241	1649	6333	4651	2597	5451	2545	4510	1598	2532	1576	4709	4342	2237	4881
FBgn0038596	CG14312	494	15741	23962	9287	13625	15753	11491	4875	3477	4758	12263	27098	5845	3807	2711	2185	1807	16985	20634	3972	3788	13289	11509	6833	22361	21643	30483	18060	10029	3036	2477	9314	9563	2721	10732	2611	5998	7552	1834	7318	6139	6231	9512	6430	5393	4977	9079	3747
FBgn0030400	Pits	5853	6805	6864	5966	5827	4196	4650	10381	6668	4753	3179	5716	3325	6243	4178	5494	5099	4802	4271	4803	9341	7397	4959	7063	10647	12705	6936	6497	5735	12301	7312	7937	2208	5400	3173	11658	4872	9078	6065	8876	8929	7388	6017	7918	7652	7492	11954	6889
FBgn0034292	CG5767	854	4626	4798	2142	2854	1727	3716	3096	3610	4740	3847	5119	5119	2710	2171	2810	3730	6803	8942	2777	4152	4925	2728	3725	3055	1202	518	1415	1121	2519	2475	3566	2388	2069	3051	2365	3447	6836	3647	4476	9185	1871	6474	5255	3527	2809	5416	3064
FBgn0005777	PpD3	2509	3407	4030	1801	1863	3487	2814	2594	2385	4738	4155	4541	2723	2120	1480	2147	2071	4138	4353	1620	3248	4691	3775	2375	3411	5037	2823	1587	1303	3208	2006	2839	2460	1561	2457	3361	1983	2960	1821	3139	4889	2370	3040	2488	1699	1595	3482	1891
FBgn0058002	ND-AGGG	745	1643	1820	816	1310	2326	1826	1912	1451	4732	2143	1655	1623	1381	782	1334	1100	1449	1210	797	1812	4789	5436	1235	1772	2115	1554	664	648	2229	1694	1330	2693	775	1328	1720	729	1234	1340	1254	3083	966	1687	873	1161	1216	1393	1534
FBgn0027590	GstE12	1398	3403	3412	5279	5501	3529	2965	6905	6987	4732	4355	3371	2866	6002	4307	6119	5768	4309	5655	4922	9328	3848	2735	5107	5390	1728	1158	3031	2662	6029	4501	2029	2609	2672	2204	4984	4874	2696	5329	2228	6002	1653	3270	1724	4037	3535	1822	4250
FBgn0030268	Klp10A	5150	5122	5404	5638	5275	4123	3816	7366	7660	4731	4608	6788	2790	6374	4610	6420	6220	6418	6258	4833	9751	5609	4303	5794	7784	7972	4777	5713	4879	8490	5681	6070	2405	3994	3125	8400	5398	7028	5381	8106	7989	4969	4688	5670	4284	4557	8012	5214
FBgn0263144	bin3	5942	4533	4603	2200	2269	3612	3242	3046	2965	4725	4045	4965	2505	2647	2092	2552	2824	5023	5517	1934	3799	5132	3435	2408	3923	10962	6244	3145	2393	3620	2133	4504	2477	1591	2888	3495	2429	5916	2394	5748	6631	3980	4207	4830	1890	1703	5279	2208
FBgn0020497	emb	4492	4834	5588	3013	2828	4427	4097	3643	4012	4724	5294	6963	2906	3270	2761	3455	3767	6854	7913	2730	5225	5572	4637	3463	4639	8017	4667	2604	2254	4328	2621	4968	2817	2118	3984	4070	2939	5922	2708	6179	8234	4346	4844	4742	2233	2256	6364	2684
FBgn0021895	ytr	2209	4324	4466	2208	2264	3971	3315	3169	2927	4720	3930	4846	3037	2387	1758	2121	2142	4251	5240	1971	3795	4753	3446	2939	3825	2912	1804	1432	1260	4062	2668	3873	1980	1804	3019	3724	2041	3859	1842	4045	6484	3283	4424	3013	2189	2265	5293	2098
FBgn0028968	gammaCOP	3276	2345	2645	2299	2123	2895	2073	2524	2977	4716	4545	3089	1934	2373	2060	2572	2518	2942	4261	2173	3805	4181	3475	2406	2617	3221	1952	1671	1290	2604	1940	1727	2540	1263	2559	2570	2208	2066	1955	2092	3440	1503	2173	1692	1279	1202	1763	1620
FBgn0005655	PCNA	1070	2070	2222	142	129	2303	1800	192	174	4715	3615	2588	1819	147	139	152	329	2603	3768	125	239	2942	2184	91	476	2691	1828	108	97	519	181	1734	1819	151	1768	412	297	1981	107	1896	3095	1757	1955	1788	115	73	1888	174
FBgn0085773	CR40766	838	7268	7139	1104	924	3196	3724	2806	1515	4708	7138	1611	10612	1356	483	1509	1911	3331	2550	592	1386	6669	1401	655	1396	46831	11206	8009	3566	498	717	3624	2762	358	5141	402	379	5816	741	4714	2182	7719	1976	20282	13066	2418	18800	1082
FBgn0003423	slgA	4305	4119	4524	8912	8738	4270	3498	9834	12228	4702	4662	5105	2443	9861	7573	9898	8820	4982	6073	8163	16390	5164	4231	9816	11427	7614	4523	8158	6756	10849	7795	4001	2272	5471	3265	10684	8070	4726	9144	4783	7086	3610	3761	3353	5758	6135	4508	7870
FBgn0040285	Scamp	2813	5060	5314	3427	3660	4061	3659	4783	4244	4696	3992	6143	3068	3507	2656	3266	3289	4405	5494	2860	5868	4719	4054	3766	4702	2925	1586	2312	1928	5378	3578	3914	2044	2466	2660	4563	3214	4384	3188	4475	6741	3339	4288	3446	2952	3031	5371	3215
FBgn0031111	Obp19c	978	1797	1518	24	34	1715	1346	37	29	4685	3600	2753	1734	34	28	34	222	3073	3503	30	45	3206	2218	39	219	753	355	36	25	141	57	922	1986	20	1575	172	66	1281	43	1677	2356	1147	1653	1349	37	36	1408	29
FBgn0029766	CG15784	2956	7689	8431	4637	4903	5745	5464	5127	4787	4684	6201	8713	4845	3786	2583	4389	4447	7061	6496	2902	4704	4803	2514	3791	4572	5633	3843	5575	3241	3301	2450	2857	3240	2411	3758	2706	3661	5666	2740	3967	6277	3296	5999	3987	3491	2760	5308	2633
FBgn0031229	CG3436	1381	2260	2492	728	874	2338	2132	1093	918	4684	2283	2787	2081	837	498	731	733	2082	1876	467	1229	4420	3842	1025	1671	2013	1272	518	419	1638	1073	2302	1715	702	1854	1599	686	2238	849	2464	3186	2228	2261	2104	819	764	2860	1287
FBgn0044323	Cka	5928	4616	4858	7021	6777	4175	3719	9170	9026	4677	3862	5611	2676	7725	5374	7559	6735	5293	4716	5608	12135	5956	4746	7825	10129	6167	3726	6962	5799	10508	7570	4846	2416	5003	3281	9832	5817	6007	7213	6014	7866	4388	4414	4451	5705	5628	6149	7293
FBgn0032643	GCS2beta	2255	2971	3378	1920	1883	3148	2637	2282	2462	4677	5041	4133	2822	2383	1745	2347	2464	4264	5472	1935	3378	4496	3484	2340	2560	2729	1704	1469	1318	3095	1772	2433	2876	1250	2801	2609	1956	2959	2315	2620	4803	1997	3381	2212	1505	1415	2796	1712
FBgn0034368	zda	2106	2275	2597	4569	4662	3019	2302	5709	6421	4675	3586	3544	1879	5096	4038	5342	4811	2827	3477	3972	8351	4668	4339	5717	7060	2598	1550	3566	3273	6990	5104	2298	2494	3348	2506	7120	4780	2572	5069	2534	4455	1821	2477	1942	3408	3773	2490	5289
FBgn0035147	Gale	1757	2556	3090	2904	3356	2804	2385	3791	3585	4671	3422	2735	2575	3796	2700	4064	3656	3142	3712	3116	5465	4281	3157	3502	4298	2177	1228	2715	2299	4778	3134	1897	2333	2056	2146	4241	2613	2550	3256	2261	4020	1639	2421	2101	2628	2284	1926	2427
FBgn0032075	Tsp29Fb	1230	3963	4377	4447	4608	3214	3176	5737	5896	4664	3820	3902	3470	5248	3813	5205	4962	4039	5407	3933	7327	4150	3003	4639	4565	1815	1090	2447	2213	5094	3820	2447	1786	2739	2484	4538	4488	3561	4130	2891	5866	2045	4302	2479	3703	3456	2939	3804
FBgn0022213	Cse1	3237	4085	4512	1025	901	4467	3645	1346	1461	4661	5100	7179	2702	1003	872	1076	1503	5221	6906	870	1715	5362	3742	1098	1985	5530	3300	892	707	2215	1033	4843	2343	872	3601	2105	1305	4933	793	5645	6231	3870	4131	3881	697	728	5279	830
FBgn0037763	CG16904	980	2870	2784	9032	10148	3678	3000	12998	13508	4656	4350	3077	2571	12435	9077	11681	10077	3124	4305	8881	17403	4670	3832	11899	12343	1423	842	5362	4402	13151	10533	2272	2909	5939	2945	10931	10007	2588	11230	2400	6274	1921	3271	1565	7788	7671	1901	9058
FBgn0031637	mxt	4096	3279	3359	5594	5793	3609	2884	7571	8027	4653	4112	3607	2383	6699	5043	6728	6095	4040	4828	5114	9775	4729	3435	5567	6873	3756	2179	5647	4827	6388	4945	2479	1992	3185	2303	5845	4827	3107	4685	2885	4646	2102	3008	1963	4160	3660	2610	4516
FBgn0016978	snRNP-U1-70K	2948	1998	2173	888	834	2701	1633	1104	1135	4649	3632	2187	1725	1007	757	1008	953	2574	3162	767	1484	3817	2596	976	1404	2925	1710	1033	862	1264	804	1433	2825	550	2133	1197	1008	1520	882	1540	2769	1281	1817	1047	613	576	1384	720
FBgn0260794	ctrip	11869	9946	9598	25614	22541	6079	6570	30930	34092	4649	5127	12605	4384	28819	22913	28226	27119	13661	11951	23576	44514	6100	4725	24257	29054	13667	8097	29136	25121	33925	23146	13096	2553	14813	4559	28440	21813	17474	23256	18293	16726	11319	10449	12161	17617	16404	16567	18592
FBgn0030850	stas	3148	3942	3782	2397	2623	3486	3176	3285	3082	4647	4002	4734	2750	2646	1920	2539	2463	4152	4582	1951	4196	4897	3897	2504	3577	4851	2963	2005	1713	3495	2604	3411	2206	1507	2255	2965	2057	3897	1792	3824	6237	2800	3679	2891	1977	2178	4486	2236
FBgn0032884	Pomp	1092	1872	2210	1754	2059	2183	1882	2582	2581	4642	2916	2761	2099	2382	1600	2459	2211	2919	2610	1423	3470	3386	2661	2426	2987	1269	633	984	919	3354	2291	1743	1734	1269	1651	2625	1539	1990	2059	2039	3533	1744	2226	1890	1836	1701	1949	2479
FBgn0038771	CG4390	1190	1876	1960	2823	2669	2485	1667	3639	3896	4642	3379	2381	1904	3360	2525	3522	3269	2662	2956	2605	4392	3978	2516	2600	3587	1977	1195	2139	1821	3665	2494	1320	2358	1642	2043	2589	2471	1564	2989	1546	2925	1348	1820	1082	2055	1898	1136	2177
FBgn0004400	rhi	1570	1862	1998	41	33	2234	1745	37	29	4642	2099	2064	1651	28	26	36	129	1456	1574	42	57	3385	2964	35	263	2330	1439	29	19	283	59	1639	1942	93	1731	205	130	1773	35	1814	2157	1663	1608	1613	38	21	1806	15
FBgn0260049	flr	2343	2507	2354	1304	1327	2835	2102	1481	1740	4639	4183	3144	2139	1439	1147	1507	1517	3372	4293	1091	2159	3518	2460	1272	1598	2477	1412	1099	960	1844	1194	1894	2444	879	2333	1549	1624	2409	1259	2483	4236	1995	2421	1656	1028	977	2118	1090
FBgn0005648	Pabp2	2138	2839	3235	1232	1236	3132	2524	1602	1487	4633	3123	3804	1997	1183	950	1275	1211	3391	3362	937	1895	4997	4528	1290	2403	3965	2250	1224	1148	2418	1598	2847	2333	1008	2703	2467	1118	3123	1407	3393	4406	2663	2038	2827	952	971	3425	1312
FBgn0265512	mlt	3016	3318	3385	8765	8062	3263	2836	11610	12559	4632	3916	3439	2394	10878	7738	10820	9823	4838	5418	8513	15753	4595	2895	9404	9146	3911	2191	8768	7117	10444	7611	2589	2525	5209	2472	9491	8227	3058	8660	2995	5364	2226	3504	2150	7014	6497	3099	6970
FBgn0033875	CG6357	1441	2153	2722	3771	4052	2435	2223	4877	4291	4625	3135	3571	2002	3776	2676	3756	3266	2665	3148	3031	6998	4302	4763	4817	5955	3781	2487	2793	2624	6756	4861	2216	2313	2971	2219	6716	3692	2555	4322	2707	4892	2135	2757	2060	3282	3565	2788	4986
FBgn0261862	whd	3175	4009	4358	5704	5435	4098	3262	6214	6349	4615	4400	4964	2420	4984	3660	5485	5718	4800	5942	5268	9499	4046	2913	5566	6633	4951	3576	5551	4411	6048	4238	3026	2516	2783	2155	5072	4887	3747	5035	3628	5418	2749	3590	2718	4090	3713	3541	4236
FBgn0053306	CG33306	800	2082	3299	2109	1941	2710	2299	2437	1721	4612	2268	1975	1647	1052	738	1501	1110	1621	1991	950	2552	4077	4615	2576	2892	1004	508	741	667	1399	1433	1376	1888	706	1454	1146	798	1453	1126	1236	2625	1074	1453	1258	1107	1456	1801	1236
FBgn0015929	dpa	3071	2600	2731	374	287	3565	2529	363	486	4610	5750	4146	1991	313	280	335	616	4142	6050	299	533	3905	2863	350	851	3469	2126	254	212	873	344	2390	2709	240	3343	560	518	2621	176	2627	4292	1995	2458	1846	217	180	2282	169
FBgn0036099	CG11811	1575	2306	2591	736	853	2546	2177	1075	1023	4600	2758	2481	1725	795	600	832	784	2279	2711	588	1204	3707	3230	933	1560	3033	1696	751	667	1538	929	1858	1852	630	1833	1170	814	2614	821	2572	3318	1774	2317	1714	713	720	2329	856
FBgn0283468	slmb	3492	4011	4281	4603	4237	3772	3610	5864	5644	4599	4162	5854	2619	4537	3655	4583	4458	4661	5588	3490	7382	5480	4100	4974	6086	6289	3710	4203	3512	6835	4754	4374	2423	2985	2740	5686	3922	5176	4399	5020	6759	3939	4129	3596	3584	3519	5576	3821
FBgn0010385	Def	399	1435	1192	169	194	2137	1620	318	306	4595	2819	1412	1788	242	155	213	326	2483	2527	255	313	2508	1999	246	265	1332	982	85	70	374	256	1026	2872	177	2555	395	573	1333	292	1231	3773	1070	1720	1178	375	263	1262	133
FBgn0034091	mrj	3286	2859	3077	6449	6415	2930	2434	9169	8504	4588	3249	3697	2007	7176	4889	6881	6227	3168	3378	4636	11018	4631	4612	8020	10350	5283	3012	5499	4682	10821	8499	2730	2202	5195	2480	10030	5850	3196	6960	3415	4438	2597	2546	2679	6234	5782	3727	7582
FBgn0039186	CG5746	4576	4362	4312	1691	1846	3488	2877	2275	2293	4582	3905	4505	2344	1977	1449	1949	2214	4752	5146	1687	3018	4454	3068	1852	2629	5717	3230	2630	2154	3041	1682	3812	1953	1200	2221	2701	1682	4857	1634	4965	5760	3160	3561	3513	1283	1287	4544	1621
FBgn0032988	Tif-IA	2140	2560	2900	1224	1187	3388	2424	1534	1596	4579	4072	3827	1921	1211	1006	1475	1493	2757	3621	998	2007	5031	4465	1616	2219	11389	12817	8448	12448	1941	1210	2541	2335	895	4327	2082	1745	2323	1115	2612	3824	2837	2298	2382	1134	970	3379	1165
FBgn0261458	capt	3233	3627	3289	2489	2523	3107	2908	3065	3485	4579	4470	3968	2931	3203	2565	3372	3439	5112	6079	2729	4254	3861	2702	2321	2860	2728	1645	2494	2183	3368	2240	2492	2631	1358	2581	2449	3032	3758	2432	3482	6002	2702	3470	2982	1921	1722	3055	1885
FBgn0038820	CG4000	999	1892	2780	2560	3657	3009	2108	3856	5531	4574	3325	1592	2119	5132	3217	4451	3569	3919	4376	4851	7880	2652	1767	2477	2192	2170	1079	3226	2346	3214	2906	940	2384	1946	1684	2885	3246	1606	3094	1422	3867	1197	2238	849	2225	2280	955	2220
FBgn0264975	Nrg	9991	4601	4577	6802	6949	3929	3741	9339	9016	4573	3886	5447	3264	8285	5898	7603	6862	5709	4941	6701	13765	5089	4073	7928	8842	3691	2162	6223	5132	9630	6886	4903	2220	4909	2963	8317	6217	5800	6979	5381	8330	4169	4768	4187	6020	5789	5591	6159
FBgn0002521	pho	2381	1769	2001	1436	1558	2367	1786	1914	1931	4572	2729	3295	1229	1424	1215	1488	1405	1761	2152	1179	2456	5840	6069	1649	2500	6113	4127	1801	1424	2498	1975	2323	2236	1328	2462	2876	1854	1987	1816	2540	3516	1798	1635	1769	1024	1305	2809	1870
FBgn0040475	SH3PX1	2146	3423	3643	1714	1789	3206	2713	2329	2026	4567	3466	4012	2565	1854	1239	1615	1612	3203	3783	1382	2641	4278	3772	1855	2419	2835	1648	1465	1170	2690	1715	2452	2269	1054	2442	2485	1565	3091	1581	2967	4548	2183	3119	2411	1573	1403	3051	1748
FBgn0053138	AGBE	2322	2370	2590	2462	2851	3143	2388	2954	3359	4566	4609	3086	2317	3104	2575	3039	2876	3562	5331	3158	4941	4025	2581	2581	2699	3026	1917	2501	1892	3800	2546	1681	3226	1447	2434	3177	2985	2198	2478	2049	4716	1778	2542	1244	1829	1470	1559	2086
FBgn0036921	RhoGDI	1540	2913	3058	1938	1950	2952	2473	2699	2364	4563	3735	3805	2625	2176	1637	2228	2115	3061	3304	1599	2945	4842	4407	2056	2822	3964	2376	2252	2090	3026	2139	2602	3140	1355	2618	2680	2018	3057	2885	3032	5138	2298	2949	2060	1666	1562	2907	2249
FBgn0038740	CG4562	6617	4884	6197	5220	4307	3670	4138	5843	6154	4558	3643	4934	2712	4731	3899	4392	4219	4966	5778	4611	9592	4862	4215	4108	5311	4809	2858	4518	3925	7448	5420	4531	2551	2979	3033	5682	5128	6770	4827	6234	8679	3605	5166	5618	3339	3535	6581	4012
FBgn0032297	CG17124	2989	2617	2769	2837	3224	2722	2586	4324	4023	4556	2586	3160	2251	3995	2711	2917	2553	2628	2505	2217	5406	4453	4429	3803	4984	3040	1842	2949	2687	5914	3566	2663	1903	2014	1937	5233	2742	2808	3048	2760	4477	2108	2667	1975	2478	2730	2416	3618
FBgn0031049	Sec61gamma	798	1641	1951	1096	1106	1979	1604	1534	1536	4546	2860	2347	1792	1537	1099	1525	1402	2486	2674	948	2043	3657	3711	1483	1788	2773	1735	834	745	2126	1597	1539	2371	872	1796	1960	1298	1942	1254	1989	3556	1486	2004	1657	1184	1213	2049	1575
FBgn0025628	CG4199	3313	2152	2361	1844	1819	2999	2080	2644	3188	4540	4472	2737	2025	2425	1883	2214	2184	2896	4014	1744	3065	3630	2486	1777	2043	2530	1636	1850	1636	2120	1497	1483	2618	1048	2532	1873	2119	1822	1737	1758	3637	1278	2105	1349	1085	1134	1535	1366
FBgn0033624	CG12384	612	2628	2339	1608	1953	2284	2254	2725	2010	4540	2467	2269	2346	2273	1257	2139	1770	3257	2337	1106	2799	3748	2630	1699	2386	1127	593	770	706	2700	1784	1698	1561	1017	1453	2083	1240	2206	1705	2179	3607	1705	2340	1892	1656	1516	1838	2197
FBgn0035432	ZnT63C	3253	2834	3145	2952	3319	3017	2602	4345	4107	4537	3372	3244	1888	3501	2617	3417	3160	2921	3543	2745	5749	4580	3384	3249	4520	3147	1608	2597	2216	4337	2913	2600	1760	2221	2351	3623	2784	2789	2618	2750	4449	1948	2531	1885	2238	2461	2558	2811
FBgn0025608	Faf2	2368	3335	3167	2680	2852	3181	2709	3789	3743	4534	3727	3637	2499	3293	2339	3195	3145	3866	3997	2324	4645	4351	3494	2992	3424	2903	1617	2404	2039	3492	2785	2408	2125	1555	2201	3239	2340	2900	2548	2969	4467	2249	2830	2602	2226	1989	2923	2559
FBgn0261108	Atg13	3003	4952	5631	2826	3120	3351	3003	3966	3970	4530	12481	3090	2643	4121	2690	4407	5795	4223	5876	2817	4964	5428	2672	3247	4474	13232	7834	8631	5057	4208	2743	2339	4745	1623	4058	3581	2899	3684	2303	3175	4071	2848	2604	3340	5422	2515	4234	2389
FBgn0036887	CG9231	847	1196	1245	702	796	1802	1146	993	1105	4530	2528	1478	1280	838	576	1016	866	1476	1562	653	1517	4284	3513	966	1416	1683	979	513	377	1245	995	1250	2207	743	1536	1076	775	824	963	725	1858	858	1289	704	750	755	947	752
FBgn0037270	eIF3f1	1301	2336	2069	1734	1852	2641	2015	2308	2569	4529	3738	2452	2565	2357	1782	2468	2474	3440	3937	1766	2715	3710	2147	1849	2163	2465	1483	1956	1625	2088	1621	1624	2429	1121	2184	1506	1880	2234	1998	1795	4034	1492	2305	1414	1274	1042	1374	1297
FBgn0024332	Mcm3	2747	2344	2279	128	125	2912	1967	139	166	4523	5322	3326	2240	140	97	117	389	3238	4538	121	175	4345	2937	123	352	4250	2332	125	92	472	107	1954	2823	141	2714	420	233	2182	146	2160	3431	1692	2258	1609	94	96	1868	136
FBgn0035619	Alp10	1749	2540	2597	2011	2296	2039	1679	2056	1649	4523	2855	1788	1778	1677	1217	1839	1406	2106	2166	1253	2680	4080	3743	1245	1910	1001	755	1005	869	2214	1603	1502	1606	660	1601	1809	1209	2522	1435	2351	3905	1497	1806	770	1031	1136	942	992
FBgn0038930	BomT3	657	3850	3550	4470	5075	3949	2904	8754	4316	4520	2453	3427	3258	4958	2621	5012	4044	4194	2228	3040	6240	4390	3212	5311	6729	1402	639	2305	2125	7591	5633	2828	2053	3163	1830	7609	3526	3554	5059	3554	6476	3396	3593	2722	5205	4656	3131	5198
FBgn0034876	wmd	1769	2697	2616	1773	1904	2676	2276	2531	2491	4517	3059	2904	1966	2276	1515	2215	2050	3098	3083	1525	3208	4255	2763	1982	2469	2622	1432	1644	1440	2781	1877	1976	1666	1182	1942	2725	1525	2500	1609	2341	3688	1961	2379	2354	1564	1352	2281	1633
FBgn0031381	Npc2a	651	2209	2323	925	1515	1690	1997	1931	1585	4516	2189	1400	2221	1891	963	1589	1401	2872	2320	1092	1957	3975	2412	1412	2141	1179	687	755	603	1903	1415	1339	1381	871	1486	1424	974	1850	1382	1536	2690	1750	2230	1469	1347	1244	1338	1234
FBgn0011584	Trp1	2459	2503	2880	4046	4082	2593	2252	4959	4824	4514	3166	3236	2135	4928	3650	5170	4168	3192	3225	3435	6933	4079	3628	5145	6161	2797	1758	3446	3061	5832	4955	2396	2391	3134	2237	5371	4003	2937	4885	3082	4679	2210	2672	2146	3359	3506	2551	3938
FBgn0267378	sau	2585	4334	4514	4444	5013	3530	3446	6938	5543	4513	2764	4965	2874	5088	3281	4872	3962	4063	3557	3038	7191	4767	4229	5804	7723	4165	2394	4192	3480	8209	6069	4209	1853	3781	2268	7178	3806	5548	4841	5065	6833	4390	4076	4928	4594	4863	5923	5172
FBgn0016123	Alp4	2412	1775	2001	3296	2917	3344	2120	3168	4754	4511	5618	2901	2399	4293	4142	4517	3936	3369	5220	3551	5307	4583	3448	3541	3170	2753	1645	3525	2962	4244	3134	1984	4011	2083	3308	3981	4944	2331	3627	2437	6061	1934	3185	1243	1924	2162	1482	2662
FBgn0013763	Idgf6	1811	3348	3623	5204	4611	3891	2813	5349	5978	4508	5425	4531	2738	5331	4392	5285	5362	4662	6529	5279	8384	3687	2892	4772	4781	2924	1861	4245	3598	4770	3326	2437	2333	2301	2542	3505	4365	3019	3965	2891	4807	1940	3067	1727	2709	2651	2269	3113
FBgn0039831	CG12054	6238	5337	5247	4592	4856	4254	3946	6507	5978	4507	4234	6037	2827	5021	3492	4956	4591	5173	5667	4278	8539	5553	4327	5082	7363	6663	3899	5271	4386	7407	4882	5262	2061	3256	3001	6984	3942	6126	3981	5658	7802	4234	5023	3928	3930	4022	6279	4303
FBgn0031483	CG9641	1933	2379	2595	1689	1714	2852	2276	2430	2258	4505	3244	2963	1937	1835	1316	1949	1872	2407	2843	1364	2857	3813	3421	2192	3103	2423	1481	1314	1214	2988	2036	1966	2094	1550	1829	2720	1541	1986	1909	2057	3117	1714	2070	1727	1532	1539	2313	1604
FBgn0037138	P5CDh1	3026	3196	3198	5602	5798	3091	2854	6978	7899	4504	3899	3978	2455	6952	5132	7288	6183	4173	4742	5451	10835	4022	3512	6372	6932	3340	1958	4593	3911	7502	5785	2698	2393	3626	2360	6228	5700	3602	5770	3677	5919	2701	3168	2700	4110	4034	3184	5886
FBgn0259971	CG42481	227	42	47	46574	72775	31	1946	122165	50899	4504	67	29	1957	68067	27024	59085	33968	70	44	20887	92912	41	37	73916	120453	103	46	12526	10395	202605	124378	40	1	62401	0	149637	22213	18	63568	0	36	0	43	0	109376	100706	33	116678
FBgn0000083	AnxB9	2073	2755	2826	3326	3438	3206	2531	4375	4756	4498	4909	3398	2487	4487	3337	4463	4176	3724	4810	3884	6806	4123	3350	3727	4055	2680	1844	2681	2231	4478	2941	2163	2598	2097	2559	3431	3880	2624	3856	2429	5269	1715	2897	1535	2674	2473	2207	2635
FBgn0026430	Grip84	6125	3693	4213	959	913	4011	3175	1167	1368	4487	4855	5556	2799	1062	835	1006	1449	5315	6603	874	1728	4305	2977	1064	1839	3914	2317	909	725	1810	953	3469	2363	656	3146	1798	1121	3791	865	3733	5459	2685	3835	2629	705	707	3894	943
FBgn0029697	CG15570	4278	3708	3492	36	31	2363	2408	47	43	4485	4674	5587	2618	38	30	43	1004	6767	9030	29	73	2912	1642	48	921	2157	1002	51	35	1041	91	3334	1901	39	2131	856	513	5517	48	6840	7248	3293	2619	4466	39	40	5365	20
FBgn0004598	Fur2	6474	5751	5894	3072	3044	4666	4014	3673	3983	4485	5348	7312	2802	3537	2770	3612	4055	7197	8004	2795	5812	5087	3796	3350	4502	7791	4674	3431	2859	4360	2652	5956	2913	2021	3808	3864	3046	7619	2628	7843	8253	5266	5342	5081	2061	2102	7428	2100
FBgn0259748	CG42397	651	2559	2725	2524	2060	2718	2371	2975	2375	4483	3186	2934	2582	1767	1253	3128	2683	2309	2679	1277	2883	3564	4206	1831	2239	1620	950	1004	951	4936	3593	3264	1956	1369	1941	4084	2343	4066	2335	3799	6217	2965	3474	2529	1946	1976	3569	2673
FBgn0259979	Cndp2	1661	3805	4738	2216	2194	3933	3339	2628	2828	4483	5002	5308	2751	2189	1761	2281	2344	4717	6242	1851	3577	4902	4239	2520	3141	3864	2333	1522	1278	3351	2357	3314	2947	1413	3270	3026	2236	4720	2225	4105	6419	2761	4106	3336	1521	1760	4294	1997
FBgn0042119	Cpr65Au	526	1631	2216	2563	3163	1968	1947	4258	2942	4481	1468	1803	1631	2925	1650	2496	2058	1600	1484	2532	6641	3503	4635	5190	6942	954	652	1209	1024	7665	4877	1569	1718	3104	1556	8349	3295	1874	5332	1748	4232	1674	2741	1874	5136	5760	2090	7927
FBgn0029818	GAA1	2388	2295	2113	889	911	2447	2051	1321	1247	4479	2930	2195	2279	1264	805	1127	1080	2814	2868	812	1567	3868	2810	1049	1425	2390	1622	852	707	1622	986	1561	2317	745	2008	1553	1158	1621	1078	1593	3544	1154	2026	1040	943	827	1692	801
FBgn0000566	Eip55E	1478	2378	2707	1347	1318	2326	2235	2081	1530	4479	2796	2527	2397	1484	982	1518	1403	3358	3477	1072	2269	3725	2444	1499	2233	1398	774	786	721	1950	1293	2049	2201	929	1940	1745	1325	2201	1191	2149	3826	1663	2531	1912	1238	1086	2037	1201
FBgn0030648	CG6340	3154	3029	3286	2111	2190	2929	2432	3025	2885	4474	3286	2887	2367	2889	1895	2688	2396	3787	3582	2023	3774	4311	2886	2443	3337	4219	2307	2729	2312	3236	2151	2452	2024	1426	2263	2775	2115	2831	2552	2872	4399	2245	2894	2271	1822	1801	2667	2148
FBgn0051004	mesh	5175	6995	7960	7585	6632	4212	4961	8068	8540	4464	5110	6981	4184	6773	5282	6464	6728	5445	7578	5620	9223	4988	3399	6424	5726	3879	2547	5950	4907	7813	6145	4735	2969	3814	3718	6543	8321	7350	6504	5592	8666	4430	7203	4914	5225	4580	6608	5015
FBgn0053181	CG33181	5315	5607	5476	4730	5063	3691	4076	6832	5655	4461	3471	5673	2765	4872	3363	4804	4523	5358	5162	4073	8505	4495	3628	4601	6910	6271	3414	4642	4175	7800	5179	5243	1762	3338	2405	7721	4231	7244	4476	7563	8166	4527	4530	5597	4228	4607	8067	4437
FBgn0000644	Fcp3C	963	2132	1837	12	23	2104	1646	16	26	4454	3584	2886	1842	13	14	18	39	2662	2480	13	35	3326	2570	30	364	639	396	17	13	157	31	788	2065	14	1855	229	144	1342	12	1437	2585	1500	2908	1542	24	14	2007	7
FBgn0033485	RpLP0-like	948	2605	3220	620	595	3183	2279	979	696	4452	3153	3308	2315	618	383	534	601	2574	2667	432	1044	5125	5042	796	1344	4257	2634	388	368	1250	781	2540	2651	514	2420	1148	589	2797	621	2474	4419	2121	2969	2112	632	727	3043	657
FBgn0004181	Ebp	1529	91	90	143750	153991	75	1594	151674	184471	4451	118	64	1363	150651	122000	171811	127564	157	104	116317	265180	160	132	166360	185854	181	116	79361	67095	257646	198640	162	2	114796	1	220561	169462	23	158733	13	107	21	58	11	116344	130906	96	175575
FBgn0028688	Rpn7	1393	2202	2633	1916	1884	2973	2335	2276	2663	4449	4826	3545	2167	2236	1731	2257	2312	3526	4588	1677	3531	4578	3228	2131	2186	2059	1290	1401	1170	2405	1789	1753	3350	1268	2903	2498	1819	2309	1919	2032	3802	1627	2374	1664	1299	1286	1859	1835
FBgn0261789	SmD2	778	1889	2293	705	729	2140	1928	921	822	4446	2826	2406	2192	810	545	754	783	2458	2571	555	1120	3883	3375	841	1123	1821	1173	357	305	1209	879	1642	2043	484	1973	1082	622	2219	784	1970	3288	1423	2342	1960	607	711	1868	814
FBgn0035348	CG16758	1985	2381	3511	15560	16051	3027	2572	16733	19580	4445	2774	1908	1835	18729	14643	16391	16082	3527	4082	12744	25463	3077	2622	14016	14511	1291	911	8862	7823	19021	13471	1156	1049	7311	922	16586	10207	1278	10569	1335	3564	1204	1888	1564	10749	11257	2040	10186
FBgn0035388	CG2162	2580	3415	3126	2699	2789	2888	2497	3741	3785	4443	3578	3829	2369	3377	2516	3297	3161	3740	4192	2444	4655	4682	2986	2940	3639	5300	3193	3029	2431	3835	2698	2694	2146	1768	2125	3160	2282	3458	2678	3680	4885	2187	3147	2464	2303	2151	3376	2282
FBgn0053002	mRpL27	932	1492	1933	708	851	2462	1709	1023	990	4442	2891	1767	1979	958	564	961	812	2100	2469	670	1306	4412	3441	934	1212	1660	1206	406	365	1398	918	1138	2913	485	1850	1172	602	1452	744	1190	3001	1149	2092	1055	770	695	1160	966
FBgn0020647	KrT95D	5938	4013	4290	9497	9442	3766	3485	12388	12700	4440	3618	4064	2624	10116	7679	10375	8906	4450	4579	7845	15829	5010	3694	10768	12672	4573	2698	11294	9263	11456	8020	3360	2029	5349	2323	9833	7543	4456	9445	3972	5238	2982	3689	3017	7144	6515	3890	7365
FBgn0032050	CG13096	2450	4011	4571	856	860	4198	3554	1287	1163	4438	4209	4674	2802	940	727	993	1174	4703	5029	693	1357	5024	3737	1152	1621	3526	2020	647	515	1892	993	4155	2523	759	3117	1517	844	4759	927	4394	6606	3472	4160	3774	830	776	5120	682
FBgn0020306	dom	13020	11757	12253	7617	6575	7130	7632	9194	10238	4419	5907	12435	4062	8581	7060	9026	10008	15345	14608	7104	13303	6701	4377	8010	11263	18490	10449	9645	8500	11769	6610	14692	2685	5089	5393	10183	8250	20145	6300	20267	19250	13433	12780	14408	5246	4948	19513	5914
FBgn0039561	mfrn	3037	4901	4407	6594	6224	3524	3357	8865	9211	4410	3868	4256	3141	7628	5303	7332	6412	4752	5558	6163	10647	4249	2521	5914	7615	4589	2685	5785	4668	8307	5933	3370	1478	3581	2374	6607	5509	4780	5112	4347	6315	2988	4224	3187	5484	4827	3911	4522
FBgn0037261	CG9775	2504	2257	2447	2416	2211	2605	2031	2777	3260	4400	3562	2716	1953	2767	2140	2774	2644	2945	3455	2170	3946	4209	3158	2454	2613	4008	2509	3074	2603	3098	2018	1951	2127	1461	2259	2371	2111	2264	2552	2103	3996	1700	2321	1813	1757	1711	1769	2007
FBgn0017567	ND-23	819	2128	2679	3229	3927	2586	2404	4764	4549	4400	2622	2373	2512	4536	2636	4174	3132	3451	2932	3025	6680	3811	3276	4314	5109	2003	1205	2442	2070	4100	2884	1665	1529	2075	1524	3684	2142	1853	3266	1901	3761	1352	2193	1554	3202	2914	1871	3432
FBgn0266756	btsz	17286	9126	12777	12799	15929	10202	8127	13428	13727	4399	10687	15938	3680	11731	9255	10667	9179	12845	16888	8940	17068	11698	7920	13180	23021	17641	25594	23688	15872	11477	8649	6916	18521	6685	9952	10076	9616	9134	8947	8035	8427	4877	6932	5628	7619	7139	7450	9757
FBgn0013750	Arf51F	2196	2792	2871	1980	2089	2843	2355	2814	2693	4398	2880	3714	2233	2234	1679	2359	2067	3043	3172	1638	3533	4416	4527	2327	3201	5404	3398	2055	1863	3494	2639	2779	1959	1710	2243	3948	2086	3266	2585	3578	4867	2446	2653	2838	1762	1952	3558	2278
FBgn0033638	CG9005	6778	4786	5269	7383	7356	3896	3639	9065	9991	4396	3740	4805	2327	8403	5910	8395	7362	5645	5767	7149	15090	4802	3368	8387	9762	6305	3501	9686	7823	8263	5582	4328	2071	4465	2810	7490	6219	5934	6756	6282	7192	3657	4789	4640	5183	5333	5815	5585
FBgn0036534	DCP2	5971	6340	6536	8039	8122	4293	4621	11647	10775	4380	3601	7264	2961	9900	6580	9295	8167	6401	5905	6864	15556	5921	5059	10263	13676	15219	8794	8852	7683	13870	9169	7668	2256	5922	2969	12692	6852	9579	8537	10207	9862	6730	6245	7281	7307	7556	10455	9019
FBgn0004187	snRNA:U1:95Cc	164	1668	1724	147	218	2207	2059	502	204	4372	1944	1959	2213	408	203	248	429	2225	3001	354	341	3223	1675	134	246	5006	4356	1699	1030	419	212	1244	1232	122	953	94	106	1003	183	637	1943	556	1423	564	162	138	698	205
FBgn0004656	fs(1)h	15685	8312	7935	9672	9839	4958	5549	13807	12515	4372	3853	8769	3454	11795	8562	11589	10871	8944	6645	8610	17003	7420	5067	11087	16409	17430	9605	13645	11878	16246	10456	11425	2048	7585	3624	15710	8584	14705	8964	16150	12179	10580	7585	10778	8510	8239	14636	9899
FBgn0262617	Nuak1	13227	18607	23761	15297	21585	18303	13689	14532	13525	4371	10841	23408	4936	11347	8256	9914	8445	16258	18679	9747	15836	13296	10123	13242	28147	18793	26342	23057	14896	14215	9785	9020	11570	7158	12902	12870	9875	11850	7249	9637	7278	6288	7933	7717	9123	8405	10176	8403
FBgn0030718	ND-20	1336	2331	2662	3552	4395	2919	2353	4696	5399	4370	3996	2764	2461	4865	3335	4460	3973	4085	4783	4457	8290	3970	3506	3746	3757	2899	1712	2530	2140	3939	2928	1849	2642	2049	2066	3772	2930	2025	3323	1865	4289	1424	2532	1543	2881	2935	1964	3147
FBgn0035541	CG15019	764	2084	2557	813	825	2525	1967	1062	1001	4369	2520	2653	2065	855	614	851	838	2390	2248	547	1198	3379	3455	1121	1631	1286	763	550	477	1691	1034	2058	1955	670	1893	1405	875	2794	737	2519	4275	2091	2526	1995	850	907	2697	1179
FBgn0031090	Rab35	3538	4324	4371	2939	2961	3382	3169	4325	3632	4366	3180	4563	2357	3313	2257	3025	2908	4051	4115	2337	4906	4813	4306	3539	4508	3580	1946	2948	2377	4865	3225	3813	2085	2257	2008	4505	2329	4703	2892	4632	5504	3452	3746	3247	2601	2489	5133	2806
FBgn0262484	CG43074	677	1746	1889	5	7	2243	1777	8	11	4363	2292	2106	1628	5	7	9	95	2082	2232	11	17	2280	2770	5	64	528	341	16	11	213	13	1595	1911	25	1751	186	124	1905	13	1664	3069	1545	1446	1289	3	12	1584	14
FBgn0002121	l(2)gl	5986	7240	7914	5305	5059	5273	5686	6338	6489	4362	4733	9699	3646	5378	3929	5119	5384	7785	8297	4224	8202	5886	4528	5936	8174	14551	8270	5206	4599	8812	5410	9271	2612	3654	3909	7852	5472	11217	5310	11354	12230	8364	7427	9479	4107	4249	12842	5304
FBgn0015797	Rab6	1896	2839	3256	2186	2529	2713	2633	3063	2872	4361	2789	3273	2006	2516	1823	2519	2253	3121	3398	1817	3842	3954	3065	2662	3553	2603	1692	1834	1580	3313	2510	2324	1670	1473	1872	3295	1853	3253	2414	3264	4222	2459	2901	2578	1783	1905	3025	2084
FBgn0041171	ago	5517	4301	4609	3134	2538	4122	3403	3447	4236	4361	5299	5461	2352	3181	2827	3329	3617	6118	6884	2578	4752	4752	3431	2906	3980	9233	5444	3454	2883	4067	2397	4368	2957	1683	3334	4310	2910	5945	2534	5856	7097	4050	4234	4237	1899	1753	4949	2098
FBgn0040493	grsm	2435	1909	1953	2562	2047	2225	1648	2642	3433	4358	3988	2584	1815	2756	2184	2900	2985	2539	3909	2358	3941	3515	2638	2177	2575	2466	1614	2612	2137	2858	1926	1330	2555	1427	1955	2265	2675	1521	2390	1554	3024	1106	1925	1252	1535	1407	1307	1724
FBgn0036929	CG7668	1736	2837	3396	1253	1325	2467	2591	1838	1462	4352	2451	3123	2135	1399	912	1226	1229	2423	2483	849	2016	4725	4795	1820	2560	5292	3064	1151	1025	2695	1739	2856	2142	1151	2238	2564	1361	3033	1557	3150	4465	2538	3195	2898	1452	1504	4017	1921
FBgn0002542	lds	3543	2418	2891	861	763	2968	2131	1036	1292	4349	4118	3570	1720	934	671	927	1075	3171	4215	675	1429	3802	2693	1055	1337	2609	1511	876	778	1604	840	1936	2442	772	2304	1457	870	2185	734	2476	3415	1697	2214	1749	635	627	2473	655
FBgn0266557	kis	19229	11840	11291	25183	23913	5165	6736	31715	32247	4347	3973	12742	3383	29862	21424	28718	27475	14625	9865	22700	46092	5823	3818	28296	35870	36954	24959	40341	36368	37095	22532	20800	2552	16599	3560	31310	18915	31885	21343	34332	19883	20092	12346	22082	18374	18402	28722	21397
FBgn0033886	Rpn13	1672	2295	2320	2510	2564	2709	2261	3558	3834	4346	4318	2899	2470	3570	2839	3813	3841	3910	5119	2935	4440	3399	2225	2561	2489	3282	1905	2701	2376	3505	2436	1644	2829	1525	2066	2699	2791	2225	2831	1899	4094	1570	2611	1417	2027	1784	1668	1996
FBgn0033476	oys	4866	4897	5463	7116	7083	4228	4273	9303	9419	4343	4163	6369	3295	7759	5699	7669	6801	5951	6004	6053	11865	5268	3774	7100	9106	4588	2472	6668	5390	8393	5839	4586	2084	4102	2808	7304	5200	5828	5910	5455	7208	4092	4675	4097	5185	5088	5984	5970
FBgn0278608	Dsp1	4860	3905	4402	2582	2676	3801	3337	3597	3460	4342	3865	5107	2638	3174	2139	2929	3139	5058	4944	2309	5193	4763	3707	2971	4518	6532	4080	2827	2554	4339	2614	4089	1897	1824	2807	4131	2347	4417	2588	4534	6383	3854	3725	3555	2173	2351	4777	2402
FBgn0030679	CG8206	1188	2663	2854	2841	3891	2715	2356	4572	4314	4342	2795	2668	2646	3793	2338	3438	3082	3809	3536	2641	5792	3617	2863	3655	4501	1371	811	1962	1609	3706	2813	1903	1289	1759	1630	3475	2099	2204	2120	2117	3345	1955	2418	1963	2785	2628	2306	2714
FBgn0003557	Su(dx)	4798	4645	4777	4933	4753	3486	3529	6022	5821	4337	3367	4635	2617	5307	3738	5469	5239	5248	5176	4074	8005	4122	3073	5099	5975	4646	2579	4796	4074	6425	4204	4065	1932	3037	2380	5739	4099	5725	4265	5931	7286	4052	4237	4435	3604	3467	5210	4238
FBgn0038680	Cyp12a5	1820	1213	1160	1751	1482	1210	1344	2525	1131	4332	1627	1282	1567	1227	891	2376	1602	962	2048	563	1116	1599	1409	1375	1747	6571	6034	3245	2751	1495	777	401	676	361	748	1063	1481	2189	1014	2115	2684	556	1338	1445	1716	889	1440	713
FBgn0011768	Fdh	1337	1912	2190	1492	1576	2641	1802	1543	1974	4329	4196	2338	1889	1658	1359	1861	1808	2740	3705	1469	2562	3487	2650	1520	2048	1956	1083	949	885	1976	1521	1354	3374	805	1907	1475	1272	1561	1489	1557	2838	1259	1992	885	948	990	1129	896
FBgn0263993	CG43736	9085	8709	8737	6475	7206	6538	5600	8149	7545	4329	4582	8351	3359	7039	5045	6330	6087	8431	8555	5007	10465	7070	4661	6565	9372	11636	7576	7829	6030	8843	5615	7063	3720	3911	4484	7128	4647	9083	4431	9144	9996	5658	6752	6141	5110	4741	9364	5177
FBgn0031776	Pfdn1	595	2035	2003	767	824	1852	1893	1268	951	4327	1626	2161	2073	935	471	879	672	2202	1117	389	1227	3871	4326	1034	1469	1393	889	487	413	1793	1187	1856	1580	675	1349	1506	472	1934	999	1981	2945	1961	2012	1944	1004	928	2418	987
FBgn0032479	CG16974	5528	4453	4635	5061	4922	4583	3760	5920	7078	4325	5431	6234	3138	6238	4622	5934	5961	6177	7417	4920	9616	5052	3649	5640	6275	4904	2916	5321	4507	6726	4343	4246	2371	2903	3334	5610	4790	4885	4461	5082	7227	3731	4483	3223	3561	3511	4924	4044
FBgn0011016	SsRbeta	950	2500	2463	1589	1444	2434	2047	1927	2058	4323	3693	2723	2375	1865	1463	1939	1925	3089	4156	1496	2567	3543	3168	1545	1672	1901	1195	1189	1084	2321	1619	1717	2547	1009	1831	1899	1961	2100	1449	1978	4012	1503	2370	1811	1275	1225	2090	1329
FBgn0028684	Rpt5	1627	2438	2905	1996	1900	2578	2239	2424	2590	4321	4144	4022	2342	2383	1736	2376	2441	3880	4644	1629	3355	4084	3410	2236	2514	4426	2752	1431	1386	3038	2035	2533	2504	1260	2197	2157	1928	2967	2267	3119	4651	2054	2806	2243	1453	1513	2859	1901
FBgn0030809	Ubr1	7096	5844	6028	9439	9051	4740	4293	11186	12495	4319	4333	6799	3155	10576	8078	10304	9651	6874	6849	8411	16258	4850	3609	9771	11022	7769	4208	8630	7353	11174	8149	5836	1952	5430	3192	9494	7743	7517	7784	7417	9393	5163	5541	5711	6584	6345	7053	7525
FBgn0262608	CG43134	407	1361	1413	7	7	1655	1121	10	8	4315	2711	1494	1703	8	4	12	103	2920	2492	11	11	2382	1669	13	170	975	807	2	8	165	9	904	2439	13	1365	129	81	1131	35	1122	2680	817	1520	948	13	3	974	0
FBgn0040777	CG14767	2177	3929	3810	4725	5289	3338	3487	6669	6335	4302	3425	4534	2787	5414	3782	4957	4651	4302	4717	4157	9104	4186	3049	5737	6978	3061	1737	3651	2948	6269	4578	3392	1959	3100	2355	5680	4694	3633	5226	3316	5633	3211	3935	3005	4308	4072	4161	4791
FBgn0014868	Ost48	1513	2047	2031	1619	1582	2165	1774	1824	1953	4300	3707	2490	2228	2224	1649	2264	2261	3145	3858	1633	2871	3145	2481	1775	1768	2046	1289	1292	1103	2284	1552	1385	2518	1073	2058	1788	1758	1587	1752	1533	3092	1509	2137	1022	1240	1008	1452	1293
FBgn0010213	Sod2	1015	2281	2441	2629	3400	2760	2144	3714	4162	4299	3717	2619	2811	4238	2449	3904	3393	4408	4268	2917	5886	3387	2395	2557	2706	1950	1354	1669	1496	3211	2356	1619	2048	1266	1530	2563	2154	1978	2859	1867	4166	1320	2434	1337	2394	2020	1391	2141
FBgn0037358	elm	1321	1550	1883	1507	1689	2290	1455	1993	2130	4298	3350	2077	1611	1886	1326	1967	1732	2246	2725	1382	2855	3543	3283	1571	2133	2732	1645	1323	1076	2255	1645	1318	2331	1057	2119	2085	1601	1537	1770	1483	3080	1032	1745	949	1132	1117	1378	1604
FBgn0262527	nsl1	6544	5986	5946	5105	4933	4871	4197	6589	6602	4298	4604	6445	3086	5522	3956	5493	5486	7042	7857	4497	8676	5028	3417	4971	6812	7231	3815	5867	4756	6401	4073	5785	1989	2667	3277	4768	4595	6757	3841	6881	8448	4629	5619	5025	3447	3573	6805	3721
FBgn0038601	CG18600	1414	1240	1489	472	495	2170	1137	578	601	4289	2453	1666	1396	537	310	495	581	1508	1630	339	746	2899	2884	582	687	1427	923	386	367	767	570	955	2054	302	1505	894	469	1077	415	1044	2102	966	1259	836	342	363	1033	504
FBgn0004657	mys	4482	5304	5593	5997	6038	3793	4109	8125	8342	4286	4128	5375	3353	6936	5114	6737	6085	5893	6506	5415	10983	4371	3154	6631	7924	4248	2104	6050	5114	8895	5761	4803	2099	4328	2916	7782	6446	6002	4916	5960	8450	4339	5239	4378	5154	5011	6105	5294
FBgn0034021	CG8180	2614	3468	3623	609	664	3259	2446	857	958	4283	4143	3566	1962	880	751	908	1150	4871	5192	682	1231	3705	2635	688	1252	10479	5745	862	692	1302	649	3049	2108	432	2506	1186	783	3753	765	3796	5348	2775	3214	2711	476	439	3288	569
FBgn0026620	tacc	6246	3864	4232	6761	6277	3688	3420	8209	8832	4282	3939	6008	2460	7648	5775	7645	6963	5345	5503	5997	12311	4455	3908	7976	9442	7751	4821	6885	6095	8649	6421	4755	2437	4763	3232	7462	6029	5260	5851	5360	6951	4152	3931	4370	5140	5109	5678	6210
FBgn0030432	CG4404	1696	2629	2790	1354	1567	2961	2172	1942	1954	4282	3634	3887	2107	1503	1110	1510	1635	3103	3551	1303	2729	5269	4795	1743	2640	5418	3343	1496	1300	2138	1140	2769	2130	1003	2266	1912	1406	2618	1364	2685	3850	2086	2646	1815	1219	1277	2971	1371
FBgn0037843	CG4511	1503	4222	3749	2601	2511	3261	2997	4219	3434	4275	3713	4667	3351	3221	1917	2847	2660	4857	4549	1977	4072	4416	3543	2720	3718	2524	1190	2174	1718	4848	3239	3593	1778	1873	2516	4159	2138	4164	2555	4249	6241	3137	3807	3122	2728	2524	4462	2483
FBgn0015777	nrv2	3568	4548	5624	9128	9990	5832	4552	11324	11214	4273	5091	6130	3513	9463	6761	9244	8072	6571	7241	8969	17114	6635	5490	8818	13030	8698	8012	10691	7783	9456	7568	3756	5490	5244	3998	9270	8413	4473	8461	3419	5673	2928	3685	2855	7793	7377	4379	8381
FBgn0035768	CG14834	1426	2506	2106	264	225	1864	1779	311	353	4273	3572	3290	2005	322	221	310	480	3164	4178	235	390	3563	2212	270	456	821	457	234	184	549	277	1294	1935	173	1399	433	307	1809	217	2057	2519	1271	2028	1315	134	153	2012	149
FBgn0261477	slim	3081	3215	3300	5187	4905	3326	2842	6540	7064	4272	3485	3863	2172	5495	3902	5501	4871	3702	4237	4176	9321	4554	3465	5572	7033	4223	2313	4481	3912	6339	4836	2946	1947	3105	2095	5372	3981	3452	4545	3431	4760	2504	2902	2672	4078	3799	3761	4656
FBgn0261811	pico	8245	4133	4287	2362	2104	3827	3076	2725	3011	4272	4656	4444	2146	2563	2013	2661	2840	4992	5791	2134	4083	4735	3166	2183	3063	8401	4821	2752	2344	3350	1904	3557	2337	1305	2958	2926	2476	4875	1902	4985	6097	3036	3629	3300	1433	1518	3851	1833
FBgn0034576	ND-B14.7	712	1553	2183	2055	2649	2018	1621	2786	2955	4271	2520	1644	1827	3175	1935	2961	2455	2966	2529	2126	4391	2961	2276	2494	2547	1940	1118	1824	1455	2846	2128	1030	2228	1216	1579	2417	1725	1556	2460	1306	2945	1154	1635	1133	1822	1676	1116	2131
FBgn0034181	CG8963	2753	5104	5268	4746	4868	4057	3960	6522	6274	4271	3864	6754	2934	5435	3595	4968	4968	6276	6408	3792	8184	4536	3468	5658	6823	4683	2581	4734	3863	7734	5051	5710	2321	3533	2961	6164	3800	7016	4350	7166	8277	4852	4971	5038	3925	3766	7132	4467
FBgn0036948	CG7298	1323	2424	2235	613	854	2719	1383	671	445	4268	3519	1854	1878	445	359	856	1004	3801	4623	328	370	2364	1838	382	623	1777	1005	457	353	1281	626	2710	1783	418	1804	1255	966	3129	568	2941	5670	2760	3639	1110	432	400	1290	551
FBgn0040339	MED22	602	1446	1807	439	510	1750	1401	674	583	4267	1649	1936	1325	406	267	400	373	1020	1223	295	684	3371	3179	636	896	981	644	244	214	1100	555	1456	1358	457	1323	1114	397	1631	535	1645	2075	1293	1492	1356	502	471	1925	450
FBgn0259481	Mob2	5663	3679	3875	8199	8717	3443	2909	11601	11374	4261	3752	4350	2412	10135	6940	9622	8551	4312	4673	7806	16414	4664	3427	9410	11217	4055	2432	8878	7251	10102	7828	3413	1823	5096	2460	9407	6029	4026	6636	3957	5529	2346	3322	2784	6799	6364	3978	7056
FBgn0032773	fon	2276	2887	2933	5168	4370	3488	2398	5147	5369	4250	4632	3327	2264	4855	3765	5007	5029	4134	5345	5089	8046	4226	2906	3687	4217	2602	1528	3272	2844	4274	3540	1985	2249	2230	2235	3449	4508	2512	3734	2133	4986	1811	2971	1563	2885	2486	1825	3043
FBgn0003861	trp	4149	3460	4035	9295	8685	4395	2980	9920	11744	4250	4420	3660	2401	10377	7929	11614	10315	4370	5447	7519	14609	4604	3898	9997	10467	2471	1467	9326	7591	12014	9376	2601	2558	5119	2837	10625	10858	3987	10856	3357	6295	2578	3951	2154	6780	5840	2471	7744
FBgn0034662	CG13492	9183	4571	5243	11356	9013	3487	3707	10668	12170	4250	4177	5739	2564	9558	9125	10838	10716	5201	5937	10163	16880	4769	3353	11093	11088	8302	6369	9982	8711	11071	8529	5653	2864	5007	3643	8814	9743	8192	8973	8036	8546	6797	5250	4510	6758	6453	5893	6683
FBgn0260795	NaPi-III	3715	4320	4520	3152	3102	4074	3324	3773	3966	4235	4275	5685	2524	3083	2502	3024	3237	4722	5721	2644	5733	4688	3497	3173	4801	6660	3858	2898	2326	5083	3196	4608	2145	2028	2873	4540	2901	5068	2239	5585	5691	3746	3726	3458	2300	2436	5733	2559
FBgn0000183	BicD	5498	3866	4442	3209	3064	3572	3089	4097	4157	4234	3818	4920	2229	3564	2744	3620	3595	4474	5074	2802	5882	4504	3254	3687	4995	7050	4243	3199	2678	4595	3285	4018	2157	2433	2891	4715	2949	4540	2665	4991	5917	3830	3912	3186	2411	2456	5007	2962
FBgn0001404	egh	4662	5537	6070	6401	6423	3630	4118	9876	8019	4230	3052	5396	3163	7631	4812	7319	6173	5829	5233	5131	10909	4700	3429	7885	10456	5159	2848	6542	5688	9899	6605	5197	1686	4286	2613	7502	4864	7090	5310	7473	8841	4829	5224	5580	6127	5928	6913	6485
FBgn0011710	44075	2026	2929	3098	918	1003	3078	2241	1232	1279	4224	3740	3656	2060	1179	826	1164	1284	3410	4408	879	1661	3900	3012	1076	1427	3453	2252	823	728	1661	945	2149	2203	659	2371	1643	938	2477	905	2534	3842	1774	2495	2151	716	747	2687	786
FBgn0032208	Ufd4	8431	6798	7284	15153	13439	4955	5279	16642	19915	4223	5449	8991	3313	16755	13728	17245	16995	9524	9811	14169	27049	5223	3692	15809	17517	10875	6898	15953	13854	17641	13097	7892	2584	8917	3766	16383	14406	10605	14312	10457	12469	7096	7353	7540	9767	9277	9765	11277
FBgn0034792	YME1L	2943	2613	2886	5852	5162	3144	2299	6558	7612	4221	3645	3318	1920	5632	4455	5921	5404	3042	3694	4197	8890	3728	2826	5726	6838	2505	1379	4939	3867	7557	5441	2040	2213	3742	2299	6101	5478	2381	5361	2236	3880	1794	2441	1829	3839	3699	2401	4541
FBgn0058045	CG40045	1009	1949	2227	813	714	2238	1824	1056	1090	4214	2922	2491	1742	855	642	874	911	1870	2290	622	1336	5110	4006	877	1527	4655	2639	693	681	1312	1050	1797	2657	603	2197	1240	947	2041	1059	1988	3664	1531	2157	1232	744	697	2075	975
FBgn0025352	Mtpbeta	1593	2302	2446	2573	2595	2613	2117	2983	3267	4214	4046	2899	2171	3106	2381	3278	3043	3788	4584	2559	4271	3193	1969	2504	2711	2921	1786	2135	1859	3045	1993	1607	2240	1458	2130	2490	2413	2220	2607	2330	3816	1789	2326	1371	1577	1500	1614	1797
FBgn0001994	crp	4402	5427	5305	4234	4329	4429	4261	6211	5388	4213	4013	6464	3252	5013	3352	4405	4313	5599	5528	3459	7028	5735	4038	4775	7070	5388	3041	4126	3483	6970	4411	6128	2132	2884	3071	5935	3486	7216	3935	7294	7817	5540	4962	5439	3854	3429	7435	3872
FBgn0047038	ND-13B	597	1704	2048	1900	2270	1824	1671	3168	2788	4209	2140	1688	1956	2787	1699	2619	2105	2065	2075	1858	4259	2966	2530	2355	2585	1396	782	1380	1073	2768	2199	1174	1585	1297	1286	2282	1651	1423	2210	1161	2630	1120	1622	1059	2045	2010	1356	2064
FBgn0011225	jar	5641	4519	4946	10915	9747	3930	3711	12170	13421	4195	4174	5032	2784	10332	8662	10957	10428	4919	5824	8477	16052	5390	4121	11435	12682	3758	2313	10939	9143	14100	10511	4218	2459	6669	3221	12423	10126	5521	11221	5004	7840	3803	4863	3710	7291	7066	4904	8687
FBgn0035726	CG9953	1814	2393	2456	1974	1820	3101	2251	2129	2475	4194	4630	3789	2376	2227	1840	2287	2289	3913	5205	1865	3231	3343	2549	1866	2114	2225	1395	1342	1150	2596	1607	1903	2998	941	2012	2262	1748	2309	1666	2114	4438	1896	2505	1465	1262	1214	2135	1408
FBgn0053303	CG33303	2333	2738	3043	2209	2251	2720	2578	3042	3060	4188	3689	3660	2396	2745	1960	2755	2556	3526	4166	2055	4246	3850	3291	2900	3366	1505	981	1619	1299	3827	2324	2237	2379	1608	2056	3584	2508	2582	2456	2418	4589	1986	2912	2114	1936	1789	3075	2214
FBgn0250816	AGO3	3182	2495	2992	297	262	3308	2281	326	397	4184	4049	4566	1969	291	254	336	586	2976	3909	255	513	5148	4792	330	967	7189	4306	276	260	994	461	2682	2630	358	3134	800	608	2487	325	3165	4140	2296	2292	2560	238	262	3428	356
FBgn0270926	AsnS	1856	2494	2496	878	1089	2650	2058	1152	1150	4183	3180	2409	1696	1074	770	932	907	2674	3291	852	1627	3329	2686	809	1401	2323	1560	575	472	1601	1045	1479	2235	512	2002	1107	758	1952	1011	1840	3590	1420	1998	1967	711	607	1887	742
FBgn0028582	lqf	6521	3978	4304	8813	8256	3393	3308	10928	11735	4182	3421	4470	2521	9765	7460	10139	8944	4512	4876	7621	14929	4861	3881	9433	11166	5585	3236	9768	8091	10934	8251	3615	1966	5250	2485	9383	7767	5126	8269	5161	5796	3289	3617	3573	6536	6276	4647	7378
FBgn0003346	RanGAP	2401	2059	2317	612	591	2436	1775	773	881	4178	3643	2990	1809	771	533	713	856	2924	3796	526	1050	3074	2623	686	1019	2260	1425	564	445	1151	604	1762	2247	398	2168	1037	691	1996	547	2043	3237	1780	2152	1844	432	441	1993	656
FBgn0033728	Cpr49Ae	1186	1913	2343	2303	3336	2474	1879	4341	4828	4177	1991	1401	1184	6128	3189	3722	2755	4154	3503	5047	13092	1572	1451	3382	2953	1787	778	2733	1862	5810	5844	1140	2765	4411	1215	4459	3223	1722	3761	1709	5514	1277	2132	1617	3393	3676	1888	4136
FBgn0261797	Dhc64C	14597	7130	7757	11104	8940	5121	5679	11260	14253	4176	5486	9807	3067	11368	9987	11502	12490	9260	10204	10453	18715	5713	3228	10436	12069	9569	6008	11524	9409	12651	8596	8894	3055	5899	4176	11432	11146	11288	9763	11665	12594	7498	7990	8050	6067	5952	10944	7721
FBgn0035713	velo	6688	4182	4289	5887	5079	3616	3123	7268	8125	4168	4008	4834	2425	6597	5029	6996	6581	5361	5487	5264	10265	3984	2984	5700	6370	3174	1839	6658	5385	7240	5002	3949	2100	3153	2360	5742	5137	4604	4899	4795	5825	3120	3993	3458	4030	3576	4788	3803
FBgn0029823	Shmt	2518	2108	2191	2324	2180	2459	1797	2035	2433	4165	4142	2263	1879	2432	2111	2511	2871	3206	4548	2479	3301	3469	2297	1654	2162	2372	1627	1304	1108	2469	1455	1261	2431	1012	2123	1631	1720	1576	1678	1501	3522	1134	1978	1124	1307	1031	1173	1035
FBgn0024314	Plap	2867	1829	2111	1945	1750	2493	1850	2560	2667	4165	3578	2338	1779	2154	1636	2266	2162	2435	3140	1753	3240	3593	2894	2049	2224	1917	1412	1949	1612	2758	1874	1494	2665	1207	1983	2264	1764	1739	2372	1624	2956	1293	2086	1222	1457	1378	1434	1758
FBgn0031497	SerRS	1911	1949	2287	965	899	2698	1743	1044	1282	4155	4955	2460	1814	1129	997	1274	1439	3107	4603	1025	1692	3790	2539	965	1104	2729	1743	988	877	1302	785	1308	3020	496	2501	1141	1206	1720	998	1433	3424	1268	1911	1254	664	578	1658	849
FBgn0002736	mago	1103	1683	1871	312	355	2079	1589	551	455	4154	2287	1935	1634	424	267	431	455	1789	1810	272	563	3326	3117	371	545	1554	931	189	163	676	393	1373	1906	227	1398	431	372	1382	400	1426	2664	1167	1626	1320	347	309	1552	495
FBgn0265301	lncRNA:CR44274	801	8074	12065	4618	7133	10429	8088	3595	2305	4154	5654	12450	3414	1655	1295	1096	932	8942	8555	1175	1836	8602	7019	4172	12573	6059	15187	9274	5494	2473	1782	4103	10090	2475	4552	2284	1537	4178	1454	3169	1318	3373	2541	3221	2958	2220	4545	1051
FBgn0033544	CG7220	2663	3693	4169	6399	7026	3441	3270	9619	9494	4147	3228	4542	2595	7236	4932	7043	6174	3712	4189	4979	11443	4226	3842	8525	10796	2306	1399	5429	4664	9605	7153	3381	1824	4673	2445	8314	5955	4055	6339	3913	5470	2793	3966	3078	5893	6139	4182	6971
FBgn0262742	Fas1	4871	6940	7400	16272	18005	5158	5226	22648	22572	4147	4436	8887	3582	18432	12702	17504	15698	9109	9018	15331	34028	4870	3672	18851	23695	7552	4185	15379	12843	21841	15749	7258	1802	10383	3080	20321	13556	8494	13085	8890	11428	6014	6555	6237	12735	13194	9209	14556
FBgn0039923	MED26	5073	4061	4634	4210	3977	3863	3604	5115	5473	4145	4087	7147	2285	4419	3462	4475	4397	5119	5687	3494	7339	5669	5089	4692	6427	15691	9255	4195	3664	6004	4269	5037	2174	2772	3164	5799	4114	5482	3365	6227	7047	4120	4090	4520	2872	2943	6776	4145
FBgn0039640	CG14516	3849	3180	3078	204	210	3526	2357	214	355	4144	5442	4065	2013	276	203	294	675	4489	6909	341	463	3866	2518	218	683	4215	2627	247	166	760	278	2376	2587	264	2638	678	638	3180	268	3042	4443	2150	2839	1994	168	161	2545	192
FBgn0039904	Hcf	8196	5080	5836	4934	5172	5142	4428	5622	5840	4144	5554	7837	2936	4760	3813	4575	4690	6511	8392	3889	7611	6536	5536	5443	7804	11907	8465	7298	4931	6220	5588	6815	3558	2926	4123	6315	4397	5756	4387	5954	8009	4395	4906	4472	3599	3596	6275	4098
FBgn0038286	CG6966	4578	3742	4038	3717	3552	3586	3135	4628	4737	4142	3472	3977	2035	3873	2790	3978	3610	4118	3885	2840	6403	5499	4008	4087	5774	6956	3657	3568	3166	4950	3386	3281	1904	2590	2718	5161	3068	4039	3079	3994	5384	2935	3229	2989	2772	2618	3777	3460
FBgn0032946	nrv3	4770	4694	5315	17604	19528	4557	4625	22798	23093	4140	3391	6847	2542	17981	13900	18160	15825	4824	4889	15324	31643	5995	5550	18671	28055	9137	5498	17330	14885	27466	21738	6006	1956	15239	3642	30474	17832	6486	18926	7088	9187	5062	3882	4735	12544	15422	6936	20992
FBgn0028509	CenG1A	5368	14539	20372	9551	14986	17999	12928	9358	7552	4139	12199	22888	5515	6441	4954	5227	4784	16288	19692	5930	7675	13317	9641	9283	21531	23861	27627	19701	11160	6827	4921	9624	11317	4153	14171	6378	6403	9913	3616	8795	7268	5920	6876	6892	6562	5772	9066	5576
FBgn0031988	CG8668	3215	2969	3370	1896	2213	2960	2435	2771	2546	4129	3020	3575	1955	2054	1494	2184	1942	2842	3508	1524	3560	4425	3504	2559	3203	5341	2921	2048	1608	3368	2284	2541	1831	1501	2221	3343	1868	2926	2107	2967	4254	2587	2880	2346	1822	1853	3265	2230
FBgn0036735	Edc3	4062	5347	4887	3020	2994	4164	3965	4078	3578	4127	3645	6427	2573	3023	2032	2998	3177	5394	5068	2508	5379	5756	4072	3482	4597	7781	4603	3240	2795	5290	2903	5943	1482	2144	3058	4861	2801	6842	2698	7452	7940	4704	4381	5439	2556	2694	7797	3090
FBgn0264694	mgr	946	2140	2430	944	890	2586	1937	1201	1326	4126	3152	3076	1907	1020	791	1113	1058	2572	3108	777	1591	3184	2698	1141	1618	1989	1289	888	631	1663	937	1798	2066	618	2054	1307	1080	2331	980	2090	3412	1926	2273	1811	845	783	2123	1005
FBgn0039464	CG6330	2326	1880	2153	2411	2665	2309	1548	2764	2911	4124	3288	2276	1745	2516	1848	2960	2886	1992	2761	2427	4590	3607	2811	2616	3072	2684	1538	2186	1794	3418	2656	1283	2034	1428	1804	3658	2306	1723	2188	1431	2532	1054	1858	864	1679	1659	1396	2506
FBgn0027621	Pfrx	4250	4902	4586	8911	9026	3799	3944	11502	11311	4122	3615	4739	3113	10225	7080	10205	9391	5444	5665	8328	16542	4430	2761	8959	11235	3840	2140	7888	6731	9218	6712	3674	1606	4943	2394	7932	6197	5111	6844	4756	6467	3064	4274	3460	6679	5870	4164	5920
FBgn0039581	Moca-cyp	3893	3211	3531	2092	2189	3340	2641	2732	2835	4102	3433	3905	2176	2419	1713	2409	2432	3452	4022	2014	3911	4544	3684	2620	3364	3073	1775	2580	2211	3502	2054	3033	1981	1476	2228	2731	1739	3357	1941	3339	4458	2930	3109	2644	1768	1587	3488	1995
FBgn0028695	Rpn1	3041	4175	4805	4158	3943	3680	3732	4463	5386	4097	5823	6262	3021	4960	4015	5052	5178	7129	8775	4079	7363	4430	3116	4135	4856	4438	2645	3475	2793	4992	3548	4004	2749	2305	3372	3907	3930	4829	3448	5051	7180	3458	4405	3629	2711	2585	4374	2673
FBgn0263289	scrib	17197	6625	6138	14930	13874	4315	4539	18785	19900	4095	4350	7082	3424	17935	13567	17706	16027	7639	7366	14169	26674	5225	3023	16407	19262	6162	3761	19925	17028	17984	12653	7086	2025	8716	2922	15421	12652	10055	12986	9652	10271	5808	6774	6878	10959	9782	8491	11676
FBgn0016970	l(2)k10201	820	1208	1219	385	425	1623	1134	803	606	4088	1547	1159	1436	563	282	537	426	1506	835	281	693	3027	2423	546	782	1371	815	338	291	1010	764	785	1408	334	1218	780	268	881	462	758	2112	787	1258	678	580	508	837	604
FBgn0022343	CG3760	1258	2040	2350	1276	1289	2212	1783	1442	1789	4077	3666	2579	1949	1667	1258	1768	1772	3318	4071	1309	2251	3535	2372	1325	1624	2717	1500	1147	1027	1683	1169	1578	1969	745	2039	1455	1208	2088	1341	1923	3645	1568	2113	1549	891	855	1735	791
FBgn0003607	Su(var)205	1109	1825	1902	858	831	2175	1687	1120	1128	4075	3435	2631	1981	1042	836	1061	1127	2815	3153	677	1403	3117	2631	915	1215	2371	1373	763	688	1419	1105	1746	2616	491	1649	1126	1048	2061	1155	1955	3490	1706	1971	1451	744	707	1871	948
FBgn0028950	CG15255	1549	2875	3348	2199	2106	2307	2479	2662	2290	4070	2774	2990	2249	1861	1334	2240	1963	2863	2764	1577	2823	3063	2699	2193	2130	1696	1064	1276	1182	2820	2352	2241	1652	1181	1539	2351	1710	3177	2019	3029	5520	2178	3232	2252	1874	1634	2644	2082
FBgn0028685	Rpt4	1465	2542	2642	1607	1601	2931	2170	2038	2122	4070	4629	3716	2340	2028	1431	1962	1980	3859	5157	1605	3099	4030	2406	1682	1784	1893	1136	978	792	2017	1395	1815	2431	887	2464	1890	1625	2050	1571	2189	3805	1455	2426	1587	1126	1036	2097	1271
FBgn0263776	CG43693	3292	3526	3417	3093	3320	3599	2959	3695	4605	4070	4792	4091	2856	3619	2915	3847	3701	4950	6247	3212	6043	4474	3138	3169	3726	4544	2735	2788	2228	4018	2883	2802	2994	2016	2909	3325	3777	3647	3017	3494	7078	2377	4151	2636	2474	2212	2995	2734
FBgn0267698	Pak	5973	3302	3440	3067	2951	3203	2590	3732	3804	4070	3502	3847	2039	3400	2498	3403	3223	3864	4379	2816	5062	3825	2901	2980	3358	4940	2945	3560	3118	3455	2629	2584	2222	1675	2438	3550	2653	3215	2470	3302	4987	2285	2972	2613	2110	2006	3073	1979
FBgn0005649	Rox8	4010	5827	5530	4667	4304	4052	4030	5510	5697	4069	4202	7000	2819	5049	3814	4958	4905	6835	6810	3750	7659	5290	3873	4899	6689	10134	5744	4826	4238	7143	4591	6149	2014	2813	3150	6441	3948	8291	4522	8182	8816	5987	5187	6527	3394	3439	7984	4186
FBgn0267507	pre-rRNA:CR45847	8118	4129	1059	2154	1708	2371	675	710	2472	4068	6177	2807	1173	1597	2774	2719	2936	2635	2887	2427	2270	1521	353	1006	3161	8213	13488	6068	6276	1142	3050	1357	4346	1727	4980	3736	4641	2691	7173	3510	2867	3431	1339	2513	473	694	430	4345
FBgn0033555	RpS15Ab	724	1821	1920	1057	1054	2511	1912	1398	1465	4066	3135	2312	1602	1444	805	1343	1385	3398	3134	889	2415	3434	2346	1261	1272	843	629	547	427	1455	1074	1029	2324	556	1957	1184	986	1112	946	969	2493	976	1513	725	613	632	1027	848
FBgn0037875	ZnT86D	2003	2137	2664	1150	1073	2480	1954	1508	1514	4065	2984	2556	1745	1382	928	1317	1211	2300	3037	943	2017	4144	3655	1417	1784	2160	1231	872	705	1881	1250	1816	2071	889	1952	1918	1192	1959	1002	2026	2941	1682	2279	1671	1020	934	2056	1030
FBgn0026401	Nipped-B	6711	5493	5763	5546	5336	4068	4442	6986	6917	4063	3652	8872	2311	5741	4316	5770	5710	6216	5908	4267	10070	6123	5518	6561	9833	21535	12872	5964	5190	9801	6251	7943	2239	4388	3094	9163	5565	8595	4809	10352	10004	6730	5457	7463	4022	4525	11331	5818
FBgn0028703	Nhe3	4553	21292	34253	7883	10571	12189	13961	10364	7408	4060	4831	6988	6808	5479	3614	4187	3828	28319	29702	7021	7259	31842	19844	12687	51243	14941	16358	19679	8402	10773	6774	17965	29403	8224	33036	9650	9070	20321	6944	18153	11875	14797	18466	15245	16234	13747	27991	12699
FBgn0026144	CBP	2579	2739	2525	60	60	2971	2328	69	59	4052	4433	4340	2312	46	65	59	314	3910	4656	47	110	4150	3701	76	393	4150	2421	60	27	544	108	2548	2074	202	2528	577	242	2654	54	2645	4872	2147	2771	1902	52	57	3054	28
FBgn0032160	CG4598	1216	1631	1976	768	801	2161	1629	1087	945	4050	2702	2231	1735	931	612	922	843	1898	2230	631	1468	3450	3229	1131	1574	1874	1013	395	388	1462	1067	1345	1989	705	1860	1397	677	1494	933	1332	2654	1211	1825	1075	725	758	1445	809
FBgn0010909	msn	6833	4853	4906	5526	5242	3804	3650	6575	7125	4050	4191	5988	2565	6411	4811	6370	6155	5992	5731	4769	9444	4609	3555	5875	7533	7894	4451	6854	5674	7240	4798	5168	1950	3462	2809	6697	5031	6774	4682	6869	7679	5061	4594	5211	3640	3659	6515	4447
FBgn0265575	yin	3278	3931	3813	478	344	3621	2711	472	517	4049	4744	4275	1819	454	412	500	953	4687	6485	461	753	4430	2753	469	1117	5543	3199	461	341	1394	383	3315	2969	359	2565	1347	739	4710	472	4677	5544	3082	3761	3318	270	283	4097	422
FBgn0011824	CG4038	957	2842	2968	679	697	3030	2352	948	831	4046	3470	2746	2586	691	507	666	910	3812	3755	544	994	4195	2534	624	991	1542	1006	403	380	974	660	2199	3227	355	2194	1139	748	2945	618	2660	4631	1942	2977	1924	511	407	1940	600
FBgn0024947	NTPase	2802	3331	3233	3209	3480	2951	2731	4658	3997	4046	3368	3253	2408	3577	2630	3272	3013	2926	3842	2766	5658	4516	3176	3211	3919	2603	1573	2405	1896	3925	2558	2001	1631	1711	1989	3052	2944	2569	2452	2335	3868	1829	2360	1501	2716	2371	2264	2518
FBgn0284256	bsf	4457	3787	4375	2107	1781	4175	3386	2466	2772	4042	4792	5174	2556	2224	1855	2337	2592	5363	6125	1935	3626	4256	3191	2396	2930	3260	1934	1897	1505	2981	1914	3699	2505	1394	3212	2655	2161	4372	2105	4224	6511	3317	4134	3632	1408	1311	4216	1696
FBgn0036422	CG3868	1181	3540	4929	3734	3586	3603	3082	4203	3909	4039	3520	3951	2243	2813	2131	3648	3358	4167	5380	2566	5315	3755	3151	4514	4370	1216	644	1604	1373	3819	3034	2823	1443	1763	2033	3328	2511	4215	2097	4045	5944	2407	3907	3017	2435	2478	3868	2764
FBgn0005614	trpl	3893	3387	3794	10493	9599	3669	2905	10344	13569	4036	4062	3527	2242	10814	9323	11658	10946	3866	5220	8298	15830	3781	2867	10258	10977	2067	1205	9770	7933	7655	6926	2360	1819	4751	2295	5996	8498	2780	6809	2164	4172	1987	2832	1951	5072	5118	2190	6163
FBgn0015737	Hmu	2360	5895	5525	6208	6399	3275	4065	8920	9109	4032	4329	5248	3603	8193	6016	7997	8321	7599	8853	6990	12063	5338	2793	6971	8193	3347	1904	3968	3398	9492	6290	4436	2104	4244	3100	7550	6392	6584	5263	6102	9543	4149	6430	4591	5954	5579	6388	5371
FBgn0027054	CSN4	1703	2077	2419	1176	1166	2668	1904	1632	1687	4032	3043	2856	1898	1334	949	1232	1274	2818	3044	953	2131	3463	2733	1313	2040	2580	1470	862	780	1739	1207	1765	2087	743	1972	1507	992	1759	1006	1711	3141	1473	2029	1389	924	892	2029	1047
FBgn0038428	CG14894	1111	1287	1699	1182	1161	1473	1151	1880	1637	4027	1922	1745	1417	1469	856	1392	1176	1690	1405	804	1910	3277	2956	1446	2068	2169	1213	1095	910	2159	1594	1376	1349	948	1458	1852	987	1576	1583	1443	2365	1464	1648	1230	1234	1173	1670	1806
FBgn0024833	AP-1mu	1755	1853	2015	1140	1095	2599	1760	1491	1602	4026	3267	2325	1792	1376	963	1270	1344	2495	3209	1009	2073	3313	2587	1334	1428	2140	1302	917	767	1583	1146	1483	2186	773	1940	1543	1036	1684	989	1529	3260	1270	2169	1183	897	861	1690	1052
FBgn0262515	VhaAC45	2013	4844	5046	8419	8137	4157	4064	10426	12189	4026	5141	6084	3456	10114	8174	10337	10390	6966	8096	9389	15968	4642	2812	8463	8374	4640	2663	7334	6167	9553	6591	4543	2175	4426	2839	7131	8135	6536	7716	5967	9274	4127	5538	3917	6276	5427	4744	6621
FBgn0264855	AP-2alpha	4872	4018	4293	4032	4282	3664	3240	5103	5278	4026	3881	5421	2422	4444	3409	4376	4264	5050	5915	3720	7839	4717	3706	4359	6414	5768	3365	3714	2961	5710	3965	3870	1829	2643	2811	5271	3594	4705	3426	5035	6326	3554	3600	3636	2753	3054	4786	3772
FBgn0052675	Tango5	3578	3573	4090	3454	3515	3279	3019	4639	4726	4025	3031	4034	2311	3777	2594	3910	3573	3605	4190	2781	6011	4333	3304	4190	5142	2800	1689	2812	2501	5814	3726	2970	1910	2643	2353	5133	2993	3344	2829	3499	4873	2811	3280	2724	2755	2969	3820	3255
FBgn0261278	grp	3049	3352	3287	674	570	2975	2367	776	823	4024	3278	3481	1828	675	514	667	918	3493	4097	535	990	4059	3493	671	1166	6273	3438	809	696	1599	666	2837	2062	478	2316	1426	699	4049	663	4213	4615	3055	3003	2753	470	458	3557	622
FBgn0030366	Usp7	5642	6569	6463	10078	9405	4854	4948	12877	13313	4024	4491	7750	3530	10537	8242	10543	9733	6917	7093	8021	17052	5709	4399	10315	13167	10000	5732	10511	8652	13834	9868	7323	2574	6747	3863	12935	9417	8601	9504	8713	10254	5882	6101	6450	7794	7156	9263	8314
FBgn0260780	wisp	5320	12132	10923	100	116	6400	7405	139	132	4019	5396	14174	4097	94	68	106	2140	13533	12271	63	150	5819	4060	144	2484	16554	8863	94	71	4000	202	14875	1897	488	4197	3552	1017	18023	132	19235	15076	12027	10985	13351	103	101	19531	113
FBgn0036316	CG10960	3389	3574	3652	6754	5983	3103	2688	6710	6705	4018	3968	4427	1936	6162	5654	7218	6689	3563	5160	5589	10449	4249	3314	6652	8387	7213	4276	5510	4635	9130	7089	2943	2390	4224	2793	6785	6551	3991	6301	3710	5156	2844	3130	2820	4018	3965	3109	5463
FBgn0011280	Obp19d	1101	2842	2454	4560	7026	2492	2353	10045	7297	4018	2584	3158	3175	8638	4767	8027	6627	4279	3099	5309	12577	3086	2463	7796	9042	1039	808	3584	2854	7151	5271	2705	1545	3527	1237	5740	4041	3076	6912	2467	5950	2187	3053	2190	6523	6654	2480	8115
FBgn0029763	Usp16-45	4784	3004	3298	1916	1659	3283	2567	1875	2582	4014	4810	3851	1974	2112	1763	2182	2282	4319	5186	1655	2874	3937	3179	1668	2106	5310	3114	2061	1646	2529	1506	2517	2665	1152	2987	1997	2150	3275	1626	3421	4911	2656	2874	2631	1066	1048	3106	1216
FBgn0052626	AMPdeam	6364	3942	4614	6883	7473	4037	3786	9651	9888	4011	4214	5619	2965	8412	5989	7655	7224	5124	5871	6099	13212	5124	3369	8063	9467	3562	1974	5732	4786	9286	6096	4120	2018	4151	2877	8653	5797	4284	5324	4128	6079	3131	4180	2997	5428	5132	4380	5971
FBgn0045862	btz	3085	3593	3409	1963	1887	3307	2892	2540	2719	4007	3672	4476	2287	2348	1628	2232	2412	4572	4668	1786	3448	4055	2903	2335	3150	2800	1616	1819	1505	2765	1819	3126	2141	1277	2148	2280	1796	4135	1651	3799	5559	3068	3485	3056	1570	1370	3826	1590
FBgn0010808	Chchd3	940	2112	2323	2528	2882	2440	2030	3323	3564	4003	3409	2523	2178	3674	2323	3310	2987	3601	4030	2849	5453	3317	2531	2736	3458	2010	1310	2026	1686	2892	2079	1523	1942	1463	1793	2616	2001	2264	2493	1743	3615	1388	2339	1257	2030	1987	1541	1978
FBgn0263979	Caf1-55	1828	2257	2544	515	483	2674	1904	670	769	4001	4264	3716	2033	758	569	643	960	3818	4714	547	1006	3000	2258	645	935	2334	1374	452	321	1082	542	1985	1822	378	1920	848	767	2042	489	2013	3519	1470	2186	1736	432	387	1998	395
FBgn0030991	CG7453	1852	3129	3055	2783	2773	2798	2402	3941	3817	3995	2941	3863	2247	2897	1985	3034	2703	3121	3576	2179	4851	3623	3102	3037	3952	3010	1814	2134	1902	4562	3273	2542	1391	2076	1836	4052	2328	2874	2215	3020	4130	2293	2806	2430	2423	2201	3093	2668
FBgn0030753	rngo	2336	3027	3224	3259	3277	3035	2540	4486	4380	3988	3550	3962	2271	3891	2628	3946	3618	3968	4006	2578	5485	3888	2799	3585	4176	3036	1710	3046	2558	4891	3376	2608	1843	2122	2223	4056	3067	3222	3182	3055	4631	2209	2941	2573	2557	2482	2989	2864
FBgn0032783	CG10237	2769	2745	2735	2670	3032	2763	2258	3656	4011	3987	3924	3636	2235	3688	2801	4022	3572	3949	5125	3467	6259	3395	2650	3517	4755	2433	1416	2346	1892	4342	2940	2382	2336	1866	2414	3318	3005	3092	2871	3058	4737	2320	2984	2075	2362	2576	2378	2908
FBgn0052425	CG32425	4295	3259	3646	5361	5804	3127	2675	7456	7285	3980	3797	4032	2298	6397	4727	7392	6663	4021	4275	4913	10280	4038	3090	6921	8952	2888	1645	5167	4600	7979	6478	3268	1929	4098	2388	7642	5230	3562	4944	3539	5463	2839	3519	2418	4291	4394	3222	6224
FBgn0036824	CG3902	1585	2799	2965	4151	4217	2583	2310	4778	5130	3979	3413	2594	1910	4475	3499	4420	4669	3569	4905	4201	7512	3115	2091	4394	4422	1643	907	2913	2408	4699	3339	1519	1777	2151	1959	3842	3379	2169	3140	1973	3824	1410	2242	1642	2807	2392	1687	3054
FBgn0010315	CycD	2453	2443	2362	451	394	2519	1938	497	516	3976	2806	2712	1543	458	339	389	568	2518	2646	276	662	3748	2841	403	862	2545	1416	338	289	908	364	1686	1906	318	1672	804	446	2173	327	2107	3222	1625	1941	1717	321	270	2031	446
FBgn0000273	Pka-C1	5725	5946	6201	11976	12896	4003	4640	17047	16525	3975	3321	7786	2877	14964	10494	14286	12554	6737	5826	10952	22882	4958	3628	15505	20325	7557	4189	13805	11937	20089	13983	7836	2318	9209	2813	18678	9559	9093	11555	9564	9751	6892	5343	7117	11075	11777	9930	14213
FBgn0010638	Sec61beta	792	2354	2368	1731	1684	2113	1966	2239	2375	3972	3552	2377	2252	2273	1750	2393	2233	3435	4425	1878	2893	3392	2661	1890	2061	2948	1723	1376	1260	2650	1990	1637	2157	1048	1887	2314	2234	2399	2169	2392	4506	1745	2572	1718	1370	1320	1868	1517
FBgn0024188	san	808	1973	2117	1044	1075	2115	1745	1398	1324	3971	2847	2626	2084	1239	774	1177	1043	2475	2588	791	1844	3374	2407	1129	1307	1891	961	736	677	1645	1066	1806	1392	708	1472	1497	930	1831	857	1980	3188	1516	2028	1433	870	857	1857	989
FBgn0033721	CG13159	393	1724	1216	1	8	1420	964	11	10	3966	1003	733	1374	8	11	9	4	611	610	3	19	1650	1001	3	14	134	53	1	14	9	19	620	416	124	845	2	54	433	0	788	2100	451	995	485	3	5	499	9
FBgn0267824	PRAS40	2632	3237	3371	1596	1678	3291	2655	2056	2367	3965	4084	3807	2314	2224	1468	2014	2218	4213	5122	1682	2986	4159	2708	1895	2204	4973	2915	1748	1402	2473	1427	2751	2001	1140	2168	1813	1701	3389	1403	3301	5183	2328	3266	2253	1391	1330	3010	1397
FBgn0026380	Prosbeta3	914	1610	1818	1487	1455	1874	1591	2132	2104	3962	2684	2201	1944	2119	1466	2241	2025	2382	2738	1389	2728	2832	2442	1704	2062	1597	920	1228	978	2270	1798	1383	1946	1039	1401	2053	1647	1665	1744	1506	2927	1426	1805	1228	1492	1281	1674	1883
FBgn0030060	CG2004	2028	1621	1843	1407	1342	2146	1589	1561	1547	3962	3042	1959	1488	1416	1114	1340	1325	2170	2796	1234	1975	3095	2331	1327	1593	1787	1080	808	776	1740	1351	1071	2177	724	1682	1457	1232	1282	1068	1180	2668	944	1576	810	935	914	1174	1032
FBgn0003891	tud	8830	7010	9204	15212	15480	5523	5699	19381	20434	3960	4477	10268	2859	17574	14489	17962	17624	10971	10514	14782	28522	5547	3617	18255	23260	9745	8677	17565	14586	18515	13640	9114	7365	9839	3795	16806	14045	11578	12693	11641	14397	7655	8940	8399	10514	10362	11429	12455
FBgn0030343	ATP7	5157	3107	3369	4735	4635	2948	2376	6114	6426	3959	3054	3058	1919	4929	3941	5313	4707	3019	3523	3789	7585	4122	3338	5084	6670	3718	2158	4551	3941	6724	4857	2626	1809	2971	2355	6023	4343	3333	4723	3229	4345	2265	2817	2349	3661	3449	3075	4023
FBgn0028663	VhaM9.7-b	1216	1847	2162	1551	1720	2379	1870	2060	2222	3956	2893	2460	2003	1992	1463	2008	1877	2787	3510	1656	3168	3916	3768	1899	2044	3152	1866	1064	942	2473	1965	1863	2052	1066	1734	1949	1790	2599	1692	2407	4009	1665	2486	1561	1448	1608	1926	1876
FBgn0051522	CG31522	3468	3755	3975	8968	9561	3550	3514	12607	13360	3952	3554	5107	3074	12165	8533	11474	9732	4842	4965	9243	19472	4001	3053	11143	12585	4121	2286	8448	7460	14150	9947	3964	1768	7014	2446	12493	8511	4615	9015	4606	7717	3158	3741	3775	7720	7791	4712	10001
FBgn0026316	Ubc10	999	2221	2451	1660	1848	2078	1824	2501	2260	3952	2282	2529	2059	2230	1264	1950	1621	2904	2134	1201	2943	3549	2972	2264	2627	1767	1032	1137	1016	3056	2068	1846	1535	1339	1358	2505	1394	2212	1632	2419	3859	1981	2425	1928	1926	1669	2397	2079
FBgn0000479	dnc	16683	4558	4637	10819	11330	3732	3619	15846	14368	3951	3057	5750	2535	12938	9615	12578	10830	4650	3879	9426	20333	5856	4484	12604	18314	11647	7097	14733	12665	18130	13446	6819	2412	9327	3142	18548	9380	8171	11363	8207	7626	5362	3968	5799	10088	10602	7866	14012
FBgn0030040	CG15347	968	3264	3703	2205	2274	2640	2709	3022	2857	3951	3664	3533	2763	2245	1722	2281	2371	2767	4472	2030	3515	3342	3130	2113	2186	1277	844	1030	914	2975	2398	2160	2017	1321	2162	2723	2836	3215	1844	2554	5417	2006	3606	1908	1857	1576	2593	2089
FBgn0040319	Gclc	4402	3671	3624	5276	5047	2854	3010	7093	6242	3946	3246	3564	2237	5192	3690	5936	5616	3918	4152	4563	9194	4056	3054	5821	7258	4101	2369	4958	3976	6598	4563	3130	1615	3057	2256	5648	4400	3679	5196	3582	5768	2618	3458	3159	4364	4022	4028	4827
FBgn0034289	CG10910	1991	3410	4176	2607	2610	2080	2220	3315	2319	3946	2668	3131	2835	2203	1234	3219	3378	3214	4968	2154	3009	3122	2618	2230	1930	2803	1857	2260	1795	3951	3131	2667	1965	1447	2091	3410	2763	4579	2715	3327	5494	3117	4741	2925	2007	2164	3546	2950
FBgn0037834	Art1	1528	2002	2343	460	407	2759	1888	516	534	3944	3847	3119	1872	458	381	495	657	2878	3830	379	717	3351	2698	444	726	3147	2107	356	212	810	431	1833	2381	231	2046	596	636	1906	455	1931	3437	1327	2178	1456	336	330	1959	353
FBgn0051781	lncRNA:CR31781	2679	2237	2429	4356	4805	2438	2154	6300	5932	3941	2672	1603	2004	5718	3653	5788	4859	3552	3057	4821	8394	3919	3178	4855	5529	6371	3542	6705	5266	3836	3266	1229	1505	2224	1335	3099	2930	1397	3963	1179	2838	1010	1693	1110	4040	3433	1390	3554
FBgn0037700	CG8149	1156	2119	2311	790	904	2362	1889	1342	1193	3941	2839	2703	2094	1040	661	877	828	2359	2540	695	1560	3339	2618	1104	1452	1480	853	587	491	1593	872	1801	1671	660	1533	1153	746	1868	785	1766	2981	1627	2151	1605	833	847	2040	868
FBgn0011336	Stt3B	2703	2885	3451	5191	4195	2983	2688	4984	6037	3931	4341	3876	2144	4969	4337	5359	5078	3723	5793	4497	7776	3878	3172	5200	5315	1836	1158	3106	2794	5745	4287	2297	3070	2987	2634	5312	5565	2734	4504	2401	4331	1895	2998	2266	2820	2817	2686	3612
FBgn0033309	Lnpk	2004	1647	1901	1472	1584	2173	1344	2038	2363	3930	3076	2022	1798	2031	1438	2019	1893	2297	2846	1458	2764	2858	2310	1809	2319	1953	1038	1450	1241	2076	1567	1093	1818	961	1542	2272	1611	1157	1492	1167	2388	991	1518	868	1234	1259	1228	1354
FBgn0030774	sphe	1263	2117	2430	1310	1299	2317	1956	1600	1601	3925	2919	1870	2056	1315	1010	1527	1383	2072	2986	1256	2002	3677	2451	1381	1516	1826	1120	833	711	1616	1288	1302	1853	746	1675	1287	1032	1787	1094	1477	3248	958	2171	1160	901	918	1199	946
FBgn0026428	HDAC6	5251	2830	2954	5397	4791	3198	2444	5188	6766	3921	4072	2976	2150	5933	5135	5829	5714	3668	4816	5382	8225	3757	2120	4388	5124	3838	2065	5708	4608	4567	3223	1803	2187	2559	2253	3792	4933	2673	4378	2324	4124	1611	2732	1613	3054	2604	1923	2666
FBgn0027945	ppl	900	2620	2777	4173	4291	2426	2295	5643	5554	3917	2801	2813	2163	5165	3624	4675	4211	2704	3350	3770	6482	3038	2766	4260	5297	1285	836	3034	2697	5936	4340	1904	1408	2503	1769	4451	3398	2194	3571	2195	4207	1590	2436	1555	3351	3249	1937	3401
FBgn0016700	Rab1	1804	3040	2449	2344	2662	2680	2401	3520	3503	3916	2598	3032	2392	3345	2078	3039	2804	3637	3368	2104	4629	4273	3889	2954	3679	2452	1484	1637	1421	4197	3163	2350	1688	1800	1954	3258	2305	2701	2655	2603	5131	2117	2622	2053	2636	2612	2684	2977
FBgn0261573	CoRest	5742	3847	3918	1813	1870	3276	2846	2582	2617	3910	3759	4497	2467	2311	1685	2214	2362	4220	4674	1686	3604	5058	3346	2134	3358	5003	2953	2022	1738	3049	1818	3815	1893	1277	2257	2486	1619	4133	1723	4362	5227	2759	3650	3111	1361	1419	4192	1569
FBgn0001108	DCTN1-p150	4550	2959	3513	3076	2887	3301	2643	3259	4026	3909	4211	3884	1952	3410	2614	3360	3440	4092	4903	2789	5071	3736	3109	3105	3051	3642	2133	2525	2261	3586	2195	2458	2192	1867	2861	3085	2970	2959	2578	3184	4609	2461	2714	2456	1806	1871	2776	2218
FBgn0016756	Usp47	5636	5691	5756	14590	13135	4562	4344	16963	19234	3904	4459	7023	3326	16684	12807	16585	14846	7845	7090	12296	24263	5078	3742	14310	16044	5009	2984	14766	12469	16623	12174	5727	2022	8285	3126	14065	12267	7603	12685	7307	9607	4797	5714	5195	10061	9200	6893	10746
FBgn0037718	P58IPK	2217	2564	3185	3168	2901	2891	2393	3606	3576	3903	4055	3079	1983	3464	2689	3356	3151	3252	4213	2843	5427	4442	3375	3725	3954	2263	1441	2349	2026	3883	3168	1872	2583	2102	2373	3435	2867	2486	2670	2456	3727	1677	2413	1542	1995	2029	2103	2609
FBgn0030720	CG8939	2622	3489	4193	879	946	4086	3020	1409	1203	3898	3814	4635	2239	942	718	910	1058	3583	4174	755	1672	5498	4020	1286	1953	1908	1071	664	595	1996	993	3648	2085	780	3327	1531	902	3583	899	3840	4977	3081	3721	2964	899	839	4115	834
FBgn0035978	UGP	3013	2866	3194	6462	6330	3130	2667	7175	8333	3898	4082	3361	2290	7739	6606	8285	7849	4296	5275	7930	13297	3650	3223	7100	7806	3169	1950	4877	3920	8850	7024	2539	2795	3827	2759	7621	6836	3070	6323	2759	5608	2330	2882	1695	4587	4254	2379	5674
FBgn0031734	CG11147	3030	3337	3225	9538	10823	3063	3172	14305	13152	3896	2348	3596	2413	11131	7640	10329	8699	3098	3341	9340	20383	4822	5245	12619	16673	2314	1663	8935	7317	18134	13202	3278	1957	8096	2332	16967	9472	3526	11752	3185	6299	2781	3214	2765	10566	11615	3838	12474
FBgn0262955	RpII140	4060	2354	2690	1259	1145	3137	2138	1229	1689	3896	5264	3731	1976	1287	1218	1451	1707	3674	5476	1217	2055	3401	2769	1271	1408	3786	2337	1224	1038	1644	1038	2201	2853	679	3031	1352	1746	2360	1150	2248	4809	1861	2827	1639	798	811	2287	857
FBgn0265998	Doa	13638	5729	5584	10867	11266	4066	4116	14927	15920	3895	3905	6243	3071	14075	9781	12701	11835	8060	7314	11409	22998	4901	2987	12484	13602	5156	2882	15930	13284	13110	8733	5757	1729	6053	2412	10859	7666	7640	7624	7859	7681	4942	4965	5173	9157	7858	7033	8726
FBgn0034971	Gpat4	2278	2159	2251	2063	2256	2307	1870	2861	3076	3891	3002	2343	1845	2671	1992	2698	2606	2374	3055	1962	3603	3485	3052	2452	2684	2380	1380	1995	1837	3118	2305	1662	1980	1378	1850	3171	2193	2212	2172	1907	3759	1547	2118	1370	1721	1765	1944	2160
FBgn0034915	eIF6	1056	2101	1937	943	1043	2082	1547	1437	1427	3888	2981	2038	2355	1346	943	1456	1264	3029	3230	978	1635	3203	1996	1032	1435	1955	1128	804	668	1530	1073	1312	1817	526	1498	1426	966	1823	962	1554	3057	1244	2007	1130	867	693	1431	864
FBgn0035779	CG8562	1483	1461	1923	1369	1412	2179	1665	1561	2121	3887	3469	1270	1431	1697	1540	1848	1803	2231	3487	1525	2378	3517	2932	1596	1886	1612	1023	966	867	1965	1465	1152	2905	937	1767	1687	1537	1503	1542	1427	3667	915	1704	687	1173	1068	884	1237
FBgn0035154	hiro	1480	1651	1900	615	610	1368	1412	794	751	3884	2787	1600	1735	666	473	1002	1063	1754	3222	688	1131	2567	2390	768	786	848	617	441	360	1917	1146	1783	1738	461	1469	1505	797	2503	871	2213	2950	1352	2223	1079	554	583	1324	660
FBgn0034215	Mtap	1392	1747	1819	780	802	2215	1627	1029	1140	3883	3108	1926	1640	890	684	945	941	1958	2777	776	1543	3570	3034	1011	1173	2306	1415	729	604	1446	916	1336	2247	555	1837	1255	797	1430	720	1334	2648	1230	1741	1128	714	713	1379	872
FBgn0017577	Mcm5	2452	1740	1864	91	58	2571	1529	94	72	3880	4142	2679	1529	69	70	75	257	2798	4042	58	104	3003	2537	76	250	2963	1923	58	74	343	87	1560	2324	78	2107	336	178	1708	81	1683	2960	1258	1665	1039	75	38	1513	45
FBgn0012037	Ance	2183	2819	3069	3873	3398	2432	2272	4519	4793	3879	3518	2862	2522	4053	3038	4353	4047	3107	4233	3766	6100	4092	2648	3762	3945	1694	1083	3077	2841	4279	3169	1889	2222	1779	2011	3506	3590	2820	3677	2290	4699	1498	2883	2168	2774	2483	2154	2631
FBgn0259101	CG42249	2648	1699	1838	1988	1799	2085	1632	2377	2284	3878	2600	1660	1339	1841	1359	1974	1728	2089	2834	1888	3429	3235	2477	1543	1826	1727	1052	1523	1303	2044	1555	1248	1695	927	1382	1608	1835	1809	2069	1668	4049	833	1883	990	1370	1248	1161	1600
FBgn0004066	Prosalpha4	1176	1870	2367	998	1048	2259	1999	1468	1360	3874	3148	2606	1790	1291	898	1258	1241	2670	3247	899	1883	3531	2164	1224	1363	2693	1435	661	572	1558	951	1372	2271	654	1776	1182	1130	1713	1207	1819	3383	1509	1971	1546	735	720	1483	762
FBgn0032646	mEFTs	1526	2242	2179	5509	5140	2027	1873	6757	7739	3860	2542	2129	2068	6742	4659	7214	6320	2919	2688	5100	9325	3767	2658	5562	6459	3359	1881	4481	3629	6952	5223	1847	1581	3301	1766	6450	4383	2206	5660	2043	3339	1574	2208	1715	4167	3902	1884	4470
FBgn0030035	PIG-T	2521	2591	2739	1591	1607	2939	2609	2242	1996	3856	3105	3269	2124	1602	1218	1509	1590	2265	3071	1349	2684	4365	3552	1949	3040	2011	1223	1065	961	2689	1785	2442	2156	1207	2266	2643	1533	2511	1527	2387	4001	2046	2618	2010	1452	1424	2728	1781
FBgn0262508	CG43078	14466	6313	6792	30703	30669	4206	4934	37716	45382	3853	3403	6763	3386	42690	31005	41022	34864	10060	7540	34234	65946	4968	3200	37110	37639	5385	2955	38828	32327	34041	24924	8384	1543	16729	2310	28335	23889	10999	28818	10390	12075	7037	6706	7338	24894	22737	8822	23820
FBgn0086659	snoRNA:Psi18S-176	154	2400	1816	573	769	2082	1867	2320	881	3852	1983	1753	4086	1855	671	1128	1251	3312	1948	576	1182	3685	1699	664	1022	4975	3477	1126	721	1188	913	1363	1855	340	1184	750	296	1125	958	999	3299	931	2587	788	1212	739	981	950
FBgn0029888	ND-ASHI	1384	2045	2491	2756	3425	2536	2226	4068	4265	3848	2921	2319	2230	3970	2430	3708	2970	3242	3362	3113	6381	3280	2651	3617	3889	1603	833	1888	1566	4025	2897	1643	1968	1628	1714	2969	2301	1918	2873	1695	3695	1395	2270	1366	2561	2605	1697	2680
FBgn0023215	Mnt	4556	8439	7726	6546	7477	4394	5359	10535	8549	3847	3238	9110	3277	8219	5355	7590	7117	7534	5956	5800	12727	5922	4475	7889	11910	17307	10311	7834	6752	12532	7375	10644	1637	4867	2792	10881	5087	13752	5854	15577	11873	9445	6763	10590	6540	6502	14863	6505
FBgn0027512	CG10254	5028	6068	6986	6244	4856	5208	4502	6236	8600	3847	6403	8935	3075	6102	5521	6630	7600	8514	11195	5552	9906	4734	3419	5441	7074	9155	5145	5431	4737	8237	4710	6721	2425	3739	4160	7173	6484	8216	4634	8917	9802	5702	6348	6451	3314	3346	8361	4250
FBgn0035397	PAN3	5969	6816	6914	9828	9798	4395	4909	13355	12816	3847	3906	9281	3236	11205	7996	10961	10106	8208	7163	8673	17515	5158	4145	11114	15499	9918	5638	9683	8279	14037	8570	8940	1554	6392	2817	12578	7301	10276	7639	10768	10168	7217	5768	8425	7470	7523	10987	8344
FBgn0052528	parvin	1840	2198	2232	1263	1475	2471	1866	1951	1775	3847	2899	2351	1955	1568	1024	1444	1304	1939	2524	1152	2368	3385	2295	1482	2001	2386	1607	1079	841	1878	1167	1443	1328	964	1608	1275	1171	1712	1115	1502	2467	1035	1904	1162	1188	1003	1366	1147
FBgn0032820	fbp	1202	2539	2890	2961	3307	2529	2265	3956	3268	3844	2963	2311	1899	3354	2327	3370	3161	2657	3571	3030	5587	3458	2487	3913	4955	1616	986	2147	1856	5491	3738	1791	1905	1954	1958	4139	2545	2034	3224	1722	3647	1353	2371	1458	2683	2377	1784	3120
FBgn0261671	tweek	16466	12073	15157	13751	14844	13782	10243	12900	13087	3840	7748	14690	5841	10360	8714	10144	9488	11716	13716	9196	16015	4345	3173	10233	13111	18561	18112	20217	14570	12218	8792	11596	13405	7297	14799	11481	11303	17575	9416	14947	10705	9431	9349	12439	9742	9689	16159	7494
FBgn0267519	28SrRNA-Psi:CR45859	2689	2566	3304	1264	1407	3021	2538	1756	1664	3838	3863	2933	4201	2789	1676	2176	2462	4382	4227	1826	2336	4342	2585	1249	2916	5162	4979	2996	2028	2126	2147	2870	4218	1176	3364	2471	2582	1795	2484	1865	3814	2774	2882	1809	1487	975	1461	1844
FBgn0032216	Usp14	1632	1880	2316	1258	1159	2214	1795	1582	1619	3834	3135	2961	1871	1455	1084	1516	1450	2822	3106	1126	2049	3220	2433	1479	1649	3003	1635	1046	977	1881	1382	1721	2205	726	1871	1609	1376	2057	1605	2035	3365	1370	2116	1883	998	951	1992	1043
FBgn0266260	lncRNA:CR44955	2592	7004	9530	4446	6390	10077	6312	2898	2297	3831	6553	10192	3161	1875	1680	1174	970	8650	10464	2134	1651	7383	5812	3569	10533	10475	16818	9040	5463	2131	1578	3855	9855	2071	8730	2144	3595	5440	1631	4109	3727	3184	4200	3854	2900	2713	5308	1845
FBgn0027066	Eb1	2715	3471	3642	4347	4199	3334	3044	5849	5824	3828	3800	5408	2664	5027	3639	4991	4742	4821	5048	3571	7453	4279	3487	5183	6638	4262	2494	4668	4093	7102	4992	3684	2071	3004	2386	6444	4176	4230	5016	4273	6337	3301	3747	3270	3705	3763	4718	4880
FBgn0041186	Slbp	1132	2553	2721	891	799	2792	2249	1373	1168	3823	2982	3096	2071	947	578	937	872	2922	2843	694	1288	4409	3542	932	1597	2577	1518	752	597	1830	1090	2250	2142	735	2010	1682	787	2491	819	2338	3811	2033	2484	1848	784	768	2543	928
FBgn0016794	dos	4666	2995	2970	1224	1249	3173	2352	1452	1484	3821	3790	3675	1944	1182	944	1199	1316	2980	3651	962	2010	4473	3398	1155	1759	4259	2471	1100	952	1649	1017	2578	1846	793	2406	1721	1287	2739	886	2782	3994	1787	2679	1932	899	836	3005	925
[truncated: 16,023 more rows]
[truncated: 9 more columns]
