# Supplementary material for: Functional Diversification, Redundancy, and Epistasis among Paralogs of the Drosophila melanogaster Obp50a–d Gene Cluster
Source: Mol Biol Evol. 2021 Feb 9;38(5):2030–44. doi: 10.1093/molbev/msab004 (PMC8097280; doi:10.1093/molbev/msab004)
Supplement: msab004_Supplementary_Data [file msab004_supplementary_data.zip › Supp data file 8 - RNA sequencing metadata.xlsx]

## Sheet:  RNAseq metadata
Supp data file 8 - RNA sequencing metadata
BAM_filename	Sex	Genotype	Line
1_S1_L001_sorted.bam	Female	Obp50Neg	31
2_S2_L001_sorted.bam	Female	Obp50Neg	31
3_S3_L001_sorted.bam	Male	Obp50Neg	31
4_S4_L001_sorted.bam	Male	Obp50Neg	31
5_S5_L001_sorted.bam	Female	Obp50Neg	30
6_S6_L001_sorted.bam	Female	Obp50Neg	30
7_S7_L001_sorted.bam	Male	Obp50Neg	30
8_S8_L001_sorted.bam	Male	Obp50Neg	30
17_S9_L001_sorted.bam	Female	Obp50NegBCD	26
18_S10_L001_sorted.bam	Female	Obp50NegBCD	26
19_S11_L001_sorted.bam	Female	Obp50NegBCD	27
20_S37_L001_sorted.bam	Female	Obp50NegBCD	27
21_S38_L001_sorted.bam	Male	Obp50NegBCD	27
22_S39_L001_sorted.bam	Male	Obp50NegBCD	27
23_S40_L001_sorted.bam	Male	Obp50NegBCD	26
24_S41_L001_sorted.bam	Male	Obp50NegBCD	26
25_S42_L001_sorted.bam	Female	Obp50cBCD	21
26_S43_L001_sorted.bam	Female	Obp50cBCD	21
27_S44_L001_sorted.bam	Male	Obp50cBCD	21
28_S12_L001_sorted.bam	Male	Obp50cBCD	21
33_S25_L001_sorted.bam	Female	Obp50b	19
34_S26_L001_sorted.bam	Female	Obp50b	19
35_S27_L001_sorted.bam	Male	Obp50b	19
36_S28_L001_sorted.bam	Male	Obp50b	19
41_S13_L001_sorted.bam	Female	Obp50c	24
42_S14_L001_sorted.bam	Female	Obp50c	24
43_S15_L001_sorted.bam	Male	Obp50c	24
44_S16_L001_sorted.bam	Male	Obp50c	24
49_S29_L001_sorted.bam	Male	Obp50a	1
50_S30_L001_sorted.bam	Male	Obp50a	1
54_S31_L001_sorted.bam	Female	Obp50b	4
55_S45_L001_sorted.bam	Female	Obp50cBCD	5
57_S47_L001_sorted.bam	Male	Obp50cBCD	5
58_S48_L001_sorted.bam	Female	Obp50cBCD	5
59_S21_L001_sorted.bam	Male	Obp50b	4
61_S22_L001_sorted.bam	Male	Obp50c	6
61_S41_L001_sorted.bam	Female	Obp50a	1
62_S23_L001_sorted.bam	Male	Obp50c	6
62_S42_L001_sorted.bam	Female	Obp50a	1
63_S24_L001_sorted.bam	Female	Obp50c	6
63_S43_L001_sorted.bam	Female	Obp50b	4
64_S33_L001_sorted.bam	Female	Obp50c	6
64_S44_L001_sorted.bam	Female	Obp50d	7
65_S34_L001_sorted.bam	Male	Obp50d	7
66_S35_L001_sorted.bam	Male	Obp50d	7
67_S36_L001_sorted.bam	Female	Obp50d	7
69_S37_L001_sorted.bam	Male	Obp50Pos	8
70_S38_L001_sorted.bam	Male	Obp50Pos	8
71_S39_L001_sorted.bam	Female	Obp50Pos	8
81_S33_L001_sorted.bam	Male	Obp50a	11
82_S34_L001_sorted.bam	Male	Obp50a	11
83_S35_L001_sorted.bam	Female	Obp50a	11
84_S36_L001_sorted.bam	Female	Obp50a	11
J1_S51_L001_sorted.bam	Male	Obp50b	4
J2_S52_L001_sorted.bam	Female	Obp50Pos	8
J3_S53_L001_sorted.bam	Male	Obp50cBCD	5
