# Supplementary material for: Functional Diversification, Redundancy, and Epistasis among Paralogs of the Drosophila melanogaster Obp50a–d Gene Cluster
Source: Mol Biol Evol. 2021 Feb 9;38(5):2030–44. doi: 10.1093/molbev/msab004 (PMC8097280; doi:10.1093/molbev/msab004)
Supplement: msab004_Supplementary_Data [file msab004_supplementary_data.zip › Supp data file 9 - RNA sequencing expression averages.xlsx]

## Sheet: RNAseq expression averages
Supp data file 9 - RNA sequencing expression averages
Entrez ID	FlyBase ID	Gene Symbol	Length (bp)	Median Normalized Count	Mean Normalized Count	Mean log2(Normalized Count)
31009	FBgn0002579	RpL36	686	6417.55	10906.4	13.4129
43543	FBgn0003357	Jon99Ciii	1240	7774.87	8088.67	12.9817
31938	FBgn0005391	Yp2	1618	976.791	5189.16	12.3413
19893560	FBgn0013686	mt:lrRNA	1325	3853.21	6442.56	12.6534
32339	FBgn0004047	Yp3	1868	564.758	3837.75	11.9061
31788	FBgn0000360	Cp38	1249	740.137	3755.44	11.8748
19893540	FBgn0013676	mt:CoIII	789	12938.6	14810.5	13.8543
19893558	FBgn0013679	mt:ND1	939	7060.06	9360.46	13.1924
19893549	FBgn0013684	mt:ND5	1717	1746.14	2605.88	11.3476
36271	FBgn0284245	eEF1alpha1	2464	4197.03	4892.94	12.2565
19893533	FBgn0013674	mt:CoI	1536	5098.52	5270.81	12.3638
36321	FBgn0033699	RpS11	861	1946.47	4546.18	12.1505
38999	FBgn0000355	Cp15	515	2078.38	5809.59	12.5042
5740321	FBgn0058469	CR40469	214	18368.4	22795.7	14.4765
19893556	FBgn0013678	mt:Cyt-b	1137	2403.09	2987.26	11.5446
37070	FBgn0265297	pAbp	4303	1395.78	1622.77	10.6643
34758	FBgn0003983	Vm34Ca	491	641.322	3678.24	11.8448
36855	FBgn0003274	RpLP2	604	1857.66	4414.56	12.1081
31939	FBgn0004045	Yp1	1611	431.869	2755.77	11.4283
37628	FBgn0010078	RpL23	542	2559.23	5461.72	12.4152
	FBgn0261606	RpL27A	633	1152.97	3204.81	11.646
43544	FBgn0003356	Jon99Cii	862	4412.04	4708.14	12.201
31521	FBgn0000042	Act5C	2978	1047.34	1573.65	10.6199
36270	FBgn0033663	ERp60	1807	2090.65	3420.84	11.7402
19893562	FBgn0013688	mt:srRNA	786	868.282	3099.02	11.5976
43532	FBgn0039713	RpS8	1250	1635.06	3026.85	11.5636
43768	FBgn0017545	RpS3A	1349	944.202	2023.31	10.9825
34754	FBgn0032518	RpL24	1265	783.365	1495.99	10.5469
30986	FBgn0010019	Cyp4g1	2279	7962.95	8004.87	12.9667
38682	FBgn0250815	Jon65Aiv	904	4845.5	4851.15	12.2441
32007	FBgn0003360	sesB	2006	2307.88	2473.12	11.2721
34352	FBgn0005593	RpL7	1167	1540.86	2769.84	11.4356
33829	FBgn0003979	Vm26Aa	745	436.226	1881.28	10.8775
41840	FBgn0266599	Hsc70-4	2716	1345.95	1567.56	10.6144
39088	FBgn0005533	RpS17	535	2351.74	4055.2	11.9856
36576	FBgn0033912	RpS23	865	1206.81	2363.25	11.2066
3355124	FBgn0064225	RpL5	3835	300.48	560.887	9.13169
43693	FBgn0039830	ATPsynC	1980	2241.83	2364.27	11.2072
37849	FBgn0023170	RpL39	288	2673.95	4821.07	12.2352
44307	FBgn0262736	Vha16-1	3077	1767.97	1769.57	10.7892
42761	FBgn0002622	RpS3	1133	1082.21	1965.79	10.9409
34621	FBgn0032400	CG6770	776	3147.21	3342.22	11.7066
33827	FBgn0003980	Vm26Ab	636	485.768	2194.68	11.0998
40687	FBgn0037351	RpL13A	903	1373.17	2397.94	11.2276
37580	FBgn0034743	RpS16	754	1031.88	2074.33	11.0185
34500	FBgn0004363	porin	2858	678.121	847.383	9.72696
38683	FBgn0035665	Jon65Aiii	875	3585.39	3742.13	11.8697
42186	FBgn0020238	14-3-3epsilon	3366	654.938	840.245	9.71475
31897	FBgn0030136	RpS28b	972	1304.24	2292.06	11.1625
45827	FBgn0000181	bic	1546	863.625	1339.13	10.3871
31787	FBgn0000359	Cp36	1116	202.142	899.149	9.8125
41807	FBgn0038277	RpS5b	951	169.144	1193.71	10.2213
33835	FBgn0001942	eIF4A	2480	794.642	1008.29	9.97777
35453	FBgn0032987	RpL21	704	1013.81	2347.49	11.1969
31106	FBgn0003517	sta	1338	1054.05	1423.04	10.4748
37292	FBgn0010411	RpS18	612	1264.56	2528.91	11.3043
43349	FBgn0003279	RpL4	1400	1162.27	1567.58	10.6144
36329	FBgn0000253	Cam	5812	751.758	707.016	9.4657
40559	FBgn0263594	lost	2691	340.361	685.337	9.42077
36985	FBgn0010409	RpL18A	635	1398.58	2556.01	11.3197
33706	FBgn0031653	Jon25Biii	827	1282.01	2029.98	10.9873
35418	FBgn0022893	Df31	2083	196.884	745.005	9.5412
39000	FBgn0000358	Cp19	651	100.595	1305.05	10.3499
43827	FBgn0087002	apolpp	11766	623.704	618.48	9.2727
32961	FBgn0031042	CG14221	2068	863.985	1498.25	10.5491
41200	FBgn0261599	RpS29	1007	744.314	1367.58	10.4175
43594	FBgn0039757	RpS7	1139	966.583	1540.67	10.5894
35422	FBgn0000559	eEF2	3056	1134.03	1163.13	10.1839
50286	FBgn0040813	Nplp2	610	3013.71	3042.68	11.5711
34741	FBgn0032505	CG16826	1248	2303.01	2239.19	11.1288
35098	FBgn0261597	RpS26	1864	488.873	829.135	9.69555
251466	FBgn0066084	RpL41	320	4348.99	6268.64	12.6139
31786	FBgn0014466	Cp7Fc	1132	112.701	810.006	9.66188
45249	FBgn0028737	eEF1beta	960	747.639	1501.11	10.5519
39430	FBgn0041775	tral	4170	223.87	563.181	9.13758
42367	FBgn0002940	ninaE	1588	2353.35	2342.93	11.1941
36410	FBgn0033774	CG12374	1464	1134.2	1227.53	10.2616
41341	FBgn0037874	Tctp	1652	830.516	1265.89	10.306
31700	FBgn0261592	RpS6	1195	777.22	1187.44	10.2137
32635	FBgn0010412	RpS19a	1254	803.94	1271.54	10.3124
5740467	FBgn0085249	CG34220	2387	10650.6	10398.7	13.3441
32446	FBgn0030616	RpL37a	1296	670.256	1101.36	10.1051
33834	FBgn0000308	chic	2632	636.438	769.02	9.58697
36307	FBgn0014184	Oda	2445	943.795	955.343	9.89995
41666	FBgn0263396	sqd	7745	244.773	323.96	8.3399
31588	FBgn0014026	RpL7A	1315	625.02	963.413	9.91208
42464	FBgn0019936	RpS20	564	1088.58	2004.64	10.9692
44251	FBgn0261602	RpL8	1173	645.679	1112.1	10.1191
40739	FBgn0003261	Rm62	5386	205.11	336.677	8.39544
36059	FBgn0004907	14-3-3zeta	3637	592.876	616.816	9.26881
38389	FBgn0001233	Hsp83	2960	684.862	883.474	9.78713
34098	FBgn0031980	RpL36A	514	1039.71	1910.58	10.8998
44791	FBgn0029176	eEF1gamma	1695	739.32	1007.74	9.97699
31444	FBgn0011761	dhd	955	198.325	1304.86	10.3497
36851	FBgn0034138	RpS15	810	859.462	1430.81	10.4827
34420	FBgn0003942	RpS27A	592	954.879	1837.36	10.8435
36118	FBgn0263102	psq	7602	199.132	292.149	8.19081
40451	FBgn0000100	RpLP0	1328	718.215	985.164	9.94429
41773	FBgn0013981	His4r	796	972.826	1485.47	10.5367
34149	FBgn0010265	RpS13	899	908.261	1511.89	10.5622
34070	FBgn0020618	Rack1	1693	611.984	855.903	9.74139
38983	FBgn0017579	RpL14	619	1225.46	2089.76	11.0292
19893535	FBgn0013675	mt:CoII	685	1669.44	2049.73	11.0013
38680	FBgn0040060	yip7	904	1450.15	1532.97	10.5822
34329	FBgn0011272	RpL13	1203	620.026	885.889	9.79106
43829	FBgn0010217	ATPsynbeta	2386	732.918	789.366	9.62464
34309	FBgn0004867	RpS2	1208	565.487	922.008	9.84871
39078	FBgn0001226	Hsp27	1632	141.377	506.054	8.98329
32595	FBgn0004432	Cyp1	1227	821.432	1111.52	10.1184
39108	FBgn0010408	RpS9	1018	336.636	856.353	9.74215
38998	FBgn0000357	Cp18	649	102.503	846.7	9.72579
19834892	FBgn0266455	CG45080	280	2972.53	3560.55	11.7979
37646	FBgn0034802	CNBP	2509	649.509	932.835	9.86555
41704	FBgn0264493	rdx	6511	72.1219	177.814	7.47463
43864	FBgn0024733	RpL10	1235	400.565	830.477	9.69788
43183	FBgn0000064	Ald1	3809	837.802	796.238	9.63715
34364	FBgn0004419	me31B	1845	171.414	595.464	9.21799
43723	FBgn0039857	RpL6	967	1020.62	1557.89	10.6054
37728	FBgn0034877	levy	593	1913.67	2108.3	11.0419
34526	FBgn0015756	RpL9	916	599.675	1117.07	10.1256
38397	FBgn0035422	RpL28	1382	756.627	1031.95	10.0112
117369	FBgn0086687	Desat1	2488	837.627	848.638	9.72909
33351	FBgn0000579	Eno	3718	409.44	436.939	8.77145
33968	FBgn0004838	Hrb27C	8693	216.905	258.438	8.01396
44965	FBgn0015221	Fer2LCH	1648	1074.04	1111.72	10.1186
37430	FBgn0016726	RpL29	389	1833.4	3305.78	11.6908
40105	FBgn0052206	CG32206	7272	139.352	266.912	8.06049
43016	FBgn0046214	vig2	1773	160.341	495.905	8.95407
44150	FBgn0010198	RpS15Aa	944	539.812	1060.91	10.0512
3354918	FBgn0028697	RpL15	1018	673.227	1131.36	10.1439
39001	FBgn0000356	Cp16	522	64.6078	1047.64	10.033
44672	FBgn0017581	Lk6	6807	697.812	659.29	9.36488
37214	FBgn0013954	Fkbp12	633	546.538	1087.28	10.0866
37589	FBgn0261596	RpS24	646	866.077	1385.32	10.4361
43739	FBgn0000150	awd	727	790.927	1274.79	10.3161
40060	FBgn0036825	RpL26	1179	518.954	758.806	9.56768
38208	FBgn0026372	RpL23A	1016	1256.96	1457.73	10.5096
31613	FBgn0029897	RpL17	1119	492.63	713.778	9.47943
43587	FBgn0002773	Mlc2	2286	1224.95	1326.01	10.3729
37238	FBgn0284243	betaTub56D	1869	348.003	526.296	9.03987
12798102	FBgn0267910	CR34335	361	2028.82	2622.54	11.3568
37235	FBgn0013325	RpL11	1017	462.593	788.029	9.6222
48316	FBgn0003863	alphaTry	860	1363.76	1417.25	10.4689
31848	FBgn0004828	His3.3B	2552	593.092	616.471	9.26801
39041	FBgn0000116	Argk	3504	621.567	621.262	9.27917
41173	FBgn0037728	p23	1120	266.972	550.716	9.1053
43039	FBgn0039300	RpS27	729	623.981	1153.95	10.1724
50266	FBgn0040793	CG7630	417	4083.29	4715.38	12.2032
41120	FBgn0037686	RpL34b	927	480.811	867.322	9.76051
40848	FBgn0003884	alphaTub84B	1752	976.371	988.868	9.94971
43103	FBgn0039359	RpL27	987	521.129	812.632	9.66655
36466	FBgn0033816	CG4679	2159	562.186	1380.03	10.4305
41347	FBgn0020910	RpL3	2231	468	540.786	9.07905
41824	FBgn0038294	Mf	5296	553.528	568.674	9.15159
37481	FBgn0004362	HmgD	1965	101.619	359.584	8.49038
19893539	FBgn0013672	mt:ATPase6	675	1827.87	2200.33	11.1035
4379906	FBgn0083987	snRNA:U11	275	619.652	1029.51	10.0078
45329	FBgn0034968	RpL12	1154	626.353	892.512	9.80181
39484	FBgn0011284	RpS4	1449	520.356	700.116	9.45155
41432	FBgn0019624	COX5A	796	1245.71	1320.69	10.3671
42620	FBgn0267385	PyK	2242	423.161	460.709	8.84787
31359	FBgn0026084	cib	1771	296.671	480.524	8.90862
33214	FBgn0002593	RpLP1	768	1210.94	1452.42	10.5043
49080	FBgn0010425	epsilonTry	830	670.477	767.015	9.58321
46415	FBgn0015222	Fer1HCH	2376	482.799	505.576	8.98193
38612	FBgn0035600	Cyt-c1	1521	659.882	697.392	9.44593
41785	FBgn0011217	eff	2375	569.277	579.737	9.17938
43918	FBgn0026197	noe	1077	1872.87	1859.9	10.861
33629	FBgn0003941	RpL40	659	826.873	1251.23	10.2892
33462	FBgn0031453	Bacc	2718	401.307	427.482	8.73989
32545	FBgn0001092	Gapdh2	1443	471.996	583.332	9.1883
31483	FBgn0029785	RpL35	732	742.482	1197.12	10.2254
39153	FBgn0264489	CG43897	7911	439.195	426.629	8.73701
3772418	FBgn0046696	RNaseP:RNA	299	1876.4	2173.88	11.0861
50079	FBgn0040606	CG6503	408	2683.83	3006.19	11.5537
39251	FBgn0003462	Sod1	777	835.03	901.738	9.81664
44072	FBgn0020255	Ran	1898	198.591	417.258	8.70497
33250	FBgn0031277	CG13947	483	1112.78	1285.6	10.3283
31721	FBgn0029990	CG2233	1480	1179.03	1126.38	10.1375
19893551	FBgn0262952	mt:ND4	1341	410.682	493.157	8.94605
32700	FBgn0002590	RpS5a	1386	598.65	692.233	9.43522
37841	FBgn0011726	tsr	735	404.448	832.381	9.70119
33487	FBgn0015521	RpS21	842	438.288	793.957	9.63301
3772141	FBgn0026169	snoRNA:Psi18S-1820	140	1633.19	2846.04	11.4748
31691	FBgn0000427	44166	5748	36.4201	172.454	7.43048
32302	FBgn0085353	CG34324	1035	2595.37	2414.26	11.2374
42470	FBgn0038834	RpS30	619	640.865	1035.21	10.0158
35007	FBgn0264695	Mhc	9058	429.771	492.776	8.94494
33120	FBgn0028583	lcs	590	1444.76	1472.21	10.5238
34182	FBgn0032049	Bace	1415	570.178	620.622	9.27769
43622	FBgn0039778	Jon99Fi	933	450.82	564.67	9.14139
37164	FBgn0259682	Jabba	2417	95.7037	230.465	7.84872
31950	FBgn0028342	ATPsyndelta	3817	185.798	194.506	7.60404
33918	FBgn0031830	COX5B	729	956.608	1031.56	10.0107
32989	FBgn0031066	COX6B	789	1124.68	1142.82	10.1584
45959	FBgn0004177	mts	3102	211.566	276.033	8.10896
318841	FBgn0261822	Bsg	11657	137.54	135.899	7.08692
45525	FBgn0015218	eIF4E1	2235	361.781	488.468	8.93227
47901	FBgn0010357	betaTry	1071	937.395	1087.87	10.0874
318622	FBgn0051198	CG31198	3019	340.033	392.095	8.61524
35411	FBgn0032949	Lamp1	1583	690.307	677.841	9.40491
37617	FBgn0011211	blw	2252	781.212	885.107	9.78979
43621	FBgn0039777	Jon99Fii	913	534.375	620.858	9.27824
41166	FBgn0005585	Calr	1677	453.3	503.237	8.97524
33721	FBgn0053113	Rtnl1	4841	153.918	170.885	7.4173
31838	FBgn0030086	CCT2	2121	112.994	255.695	7.99857
41646	FBgn0038145	Droj2	2373	419.989	438.439	8.7764
39075	FBgn0001225	Hsp26	1010	105.669	324.379	8.34176
36595	FBgn0033926	Arc1	2371	632.389	646.376	9.33634
35963	FBgn0028473	Non1	2276	321.824	386.874	8.59591
42501	FBgn0015790	Rab11	1815	261.964	348.13	8.44369
33386	FBgn0004507	GlyP	3144	453.664	470.554	8.87837
32045	FBgn0015245	Hsp60A	2480	168.531	240.002	7.9072
43323	FBgn0002772	Mlc1	1414	666.108	691.185	9.43303
39547	FBgn0250848	26-29-p	1872	124.909	298.791	8.22323
33524	FBgn0283427	FASN1	8744	343.289	350.154	8.45205
44390	FBgn0021906	RFeSP	1118	650.437	661.612	9.36995
37005	FBgn0034258	eIF3c	3321	151.365	211.691	7.72616
32314	FBgn0004169	up	2530	749.03	753.203	9.55699
39338	FBgn0036213	RpL10Ab	960	301.407	490.25	8.93752
43573	FBgn0002626	RpL32	796	626.307	890.932	9.79925
42341	FBgn0283536	Vha13	943	869.091	921.67	9.84819
38794	FBgn0035753	RpL18	788	567.235	855.539	9.74077
32367	FBgn0004649	yl	6351	43.9628	155.354	7.27988
32133	FBgn0001218	Hsc70-3	3589	399.722	405.046	8.66212
37931	FBgn0035032	ATPsynF	615	971.45	1002.7	9.96975
41343	FBgn0086472	RpS25	857	487.493	730.752	9.51334
34256	FBgn0012036	Aldh	2070	472.392	452.03	8.82043
32274	FBgn0029133	REG	1830	142.979	267.8	8.06528
40563	FBgn0037249	eIF3a	3892	146.291	200.317	7.6465
36409	FBgn0086904	Nacalpha	1097	284.956	464.296	8.85906
36009	FBgn0033446	CG1648	1443	382.903	406.546	8.66745
31022	FBgn0015288	RpL22	1100	513.855	739.488	9.53048
39132	FBgn0036030	Prps	2361	255.386	283.426	8.14708
39846	FBgn0250814	UQCR-C2	1686	392.696	418.203	8.70823
32544	FBgn0001105	Gbeta13F	5605	111.631	131.147	7.03559
40680	FBgn0250753	kra	2866	245.338	314.661	8.29788
53578	FBgn0040309	Jafrac1	1464	172.169	370.07	8.53185
39270	FBgn0041094	scyl	3124	549.67	544.483	9.08888
3772365	FBgn0065098	RNaseMRP:RNA	382	1620.7	2038.01	10.993
34264	FBgn0004868	Gdi	2501	184.708	243.386	7.9274
32794	FBgn0283471	wupA	1978	496.101	484.436	8.92031
31854	FBgn0030098	CG12057	892	312.33	432.84	8.75786
33892	FBgn0031808	Nepl5	2154	301.095	403.524	8.65669
44548	FBgn0283521	lola	25208	45.8801	51.9491	5.70041
48971	FBgn0002921	Atpalpha	6680	573.707	534.004	9.06084
39137	FBgn0045823	vsg	2273	542.45	565.541	9.14361
41852	FBgn0003721	Tm1	9463	94.542	97.8748	6.6136
35715	FBgn0033212	LRR	7222	90.255	181.174	7.50163
34338	FBgn0267727	Pen	2577	461.608	459.45	8.84392
41800	FBgn0038271	UQCR-C1	1632	427.575	455.713	8.83214
40654	FBgn0037328	RpL35A	621	716.8	903.558	9.81955
33981	FBgn0264922	smt3	743	435.046	765.133	9.57966
36546	FBgn0013770	Cp1	2066	327.558	345.598	8.43316
32437	FBgn0030608	Lsd-2	4598	172.513	212.346	7.73061
32221	FBgn0015024	CkIalpha	3369	289.568	306.497	8.25997
37368	FBgn0000044	Act57B	1724	932.357	918.208	9.84276
41202	FBgn0002868	MtnA	700	1608.25	1577.5	10.6235
37591	FBgn0034753	CG2852	1177	218.57	384.486	8.58697
31816	FBgn0011661	Moe	4558	193.145	235.424	7.87942
39377	FBgn0022959	yps	2677	324.766	336.885	8.39633
40506	FBgn0010348	Arf79F	2442	227.738	281.954	8.13957
45012	FBgn0263598	Vha68-2	2759	315.821	331.485	8.37302
35771	FBgn0020279	lig	6258	95.6992	129.935	7.0222
34287	FBgn0032138	CG4364	2124	131.15	225.901	7.81987
44260	FBgn0026250	eIF1A	1720	414.137	429.064	8.74522
44046	FBgn0014391	sun	450	1178.05	1333.78	10.3814
41503	FBgn0001149	GstD1	843	476.357	568.931	9.15224
43820	FBgn0039925	Kif3C	4376	117.89	199.806	7.64282
44059	FBgn0086710	RpL30	804	309.497	576.446	9.17117
39587	FBgn0026409	Mpcp2	1823	576.932	624.59	9.28688
32425	FBgn0264078	Flo2	5053	464.586	496.489	8.95576
5740420	FBgn0085813	18SrRNA-Psi:CR41602	1975	263.265	346.994	8.43898
40040	FBgn0036809	CG12477	1325	695.782	927.819	9.85778
34996	FBgn0284248	Cyt-c-p	681	870.491	900.553	9.81475
32471	FBgn0014455	Ahcy	2119	72.6101	173.494	7.43916
43814	FBgn0005666	bt	28019	200.796	193.717	7.59818
37618	FBgn0000405	CycB	3047	67.5673	217.138	7.7628
3771968	FBgn0261836	Msp300	69810	78.186	72.9991	6.19079
44226	FBgn0021872	Xbp1	2142	320.214	317.606	8.31132
47218	FBgn0004403	RpS14a	877	388.404	544.018	9.08764
50300	FBgn0040827	CG13315	618	1018.84	1004.22	9.97193
42291	FBgn0016120	ATPsynD	950	589.524	610.874	9.25485
43559	FBgn0039735	Nph	818	109.812	396.617	8.63179
36775	FBgn0014020	Rho1	2385	365.434	369.678	8.53032
44631	FBgn0015010	Ag5r	1760	399.13	403.744	8.65748
41158	FBgn0027338	Kap-alpha3	2867	160.823	206.095	7.68751
41114	FBgn0266410	CG45050	8254	137.178	143.533	7.16574
35728	FBgn0001091	Gapdh1	1480	500.798	541.749	9.08161
34170	FBgn0027932	Akap200	3972	177.11	207.679	7.69856
32994	FBgn0259789	zld	10605	181.967	227.245	7.82842
37873	FBgn0259937	Nop60B	3412	31.4111	123.424	6.94806
3771770	FBgn0004183	snRNA:U1:82Eb	164	101.942	677.83	9.40489
38818	FBgn0035770	pst	2626	262.96	289.683	8.17858
49297	FBgn0263006	SERCA	8264	631.513	585.615	9.19393
36981	FBgn0034237	eIF3b	2682	169.596	229.131	7.84034
43229	FBgn0001197	His2Av	1224	113.749	308.721	8.27039
37174	FBgn0034398	CG15098	953	422.03	480.463	8.90843
40431	FBgn0037135	CG7414	2827	213.118	220.687	7.78619
42759	FBgn0016119	ATPsynCF6	704	589.44	631.153	9.30196
39899	FBgn0010352	Nc73EF	5338	264.158	276.387	8.11081
43839	FBgn0023213	eIF4G1	6565	178.818	201.951	7.65822
38688	FBgn0035670	CG10472	936	706.291	744.091	9.53943
48632	FBgn0000046	Act87E	1989	694.835	743.228	9.53776
34297	FBgn0032144	CG17633	1350	227.894	332.149	8.3759
38988	FBgn0035917	Zasp66	2812	418.593	425.615	8.73357
37302	FBgn0034501	CG13868	3860	271.802	268.343	8.0682
34674	FBgn0032444	CCT4	1916	75.1644	197.161	7.62359
45269	FBgn0029134	Prosbeta5	1139	207.01	331.096	8.37133
36471	FBgn0033820	CG4716	860	905.349	898.236	9.81103
41247	FBgn0004575	Syn	5803	86.0118	121.457	6.9249
38685	FBgn0035667	Jon65Ai	951	302.478	371.235	8.53638
46068	FBgn0263120	Acsl	4902	168.24	170.741	7.41609
49809	FBgn0262734	eIF4H1	4430	109.13	153.052	7.25835
43724	FBgn0039858	CycG	6143	263.794	258.676	8.01528
40443	FBgn0037146	CG7470	4686	167.105	165.159	7.36815
35059	FBgn0032645	CG15142	773	631.579	1700.38	10.7317
40953	FBgn0037544	CG11035	1880	343.296	459.294	8.84343
10178925	FBgn0261504	7SLRNA:CR42652	299	1412.31	1689.94	10.7228
14462411	FBgn0264395	CG43843	1224	266.263	327.334	8.35484
39106	FBgn0036007	path	3195	184.614	226.029	7.82068
36468	FBgn0002789	Mp20	948	816.294	811.303	9.66419
39476	FBgn0036334	CG11267	594	214.157	459.766	8.84491
32518	FBgn0027329	CCT6	1924	115.683	252.722	7.98169
33642	FBgn0027560	Tps1	2920	307.422	323.697	8.33872
246602	FBgn0250838	roh	929	569.289	584.258	9.19058
33883	FBgn0015623	Cpr	3344	422.44	380.712	8.57274
44228	FBgn0021967	ND-PDSW	738	563.79	601.416	9.23234
42615	FBgn0038947	Sar1	1815	383.612	385.529	8.59088
34648	FBgn0000114	bru1	7791	99.5132	108.529	6.7626
32087	FBgn0001145	Gs2	2231	432.33	460.893	8.84845
35230	FBgn0032789	CG13083	1145	24.1937	190.428	7.57348
36753	FBgn0265045	Strn-Mlck	32768	32.0981	34.0234	5.09057
34272	FBgn0032127	CG13114	1530	49.0524	143.631	7.16673
39340	FBgn0000404	CycA	2919	49.0967	161.643	7.33711
45875	FBgn0001186	Hex-A	4139	264.293	261.407	8.03043
31579	FBgn0261955	kdn	2836	523.264	519.48	9.02106
41550	FBgn0005671	Vha55	2786	396.215	395.633	8.6282
32132	FBgn0000259	CkIIbeta	5705	89.5589	110.324	6.78625
53443	FBgn0283477	SF2	2576	81.1698	149.046	7.22009
2768940	FBgn0260439	Pp2A-29B	2757	139.403	189.391	7.5656
3771948	FBgn0000003	7SLRNA:CR32864	299	1294.16	1572.5	10.6189
40679	FBgn0283535	Vha26	2926	394.038	389.7	8.6064
43582	FBgn0086355	Tpi	1558	496.014	488.576	8.93259
37058	FBgn0034295	CG10911	1221	790.704	778.495	9.60464
50209	FBgn0040736	BomS3	769	599.232	658.047	9.36216
42029	FBgn0015019	CCT3	2165	62.4278	155.129	7.27779
47764	FBgn0000079	Amy-p	1668	454.891	491.055	8.93989
31782	FBgn0030041	CG12116	1570	238.78	294.683	8.20326
35688	FBgn0264294	Cyt-b5	917	656.69	686.415	9.42304
42644	FBgn0038973	Pebp1	646	270.81	467.846	8.87004
41372	FBgn0037899	RpL24-like	773	260.827	470.933	8.87953
42649	FBgn0003676	CCT1	1980	53.9769	147.478	7.20485
41780	FBgn0038252	BigH1	1279	35.9582	172.38	7.42987
38645	FBgn0035630	CG10576	1898	96.2314	182.645	7.51329
43662	FBgn0000416	Sap-r	3527	305.102	320.578	8.32476
41860	FBgn0013269	Fkbp39	1299	60.7025	225.766	7.819
37059	FBgn0034296	CG10912	910	624.197	639.689	9.32134
38993	FBgn0000121	Arr2	1547	615.181	615.984	9.26687
32508	FBgn0030672	CG9281	3267	150.337	195.073	7.60824
33727	FBgn0000299	Col4a1	6165	142.964	155.3	7.27938
44149	FBgn0010100	mAcon1	3103	358.75	403.891	8.658
40581	FBgn0087013	Karybeta3	4364	200.109	203.04	7.66597
39557	FBgn0026418	Hsc70Cb	3751	114.066	154.805	7.27477
43764	FBgn0002780	mod	2287	88.4901	223.768	7.80618
33544	FBgn0031519	Fign	2364	107.46	136.022	7.08823
32940	FBgn0027291	Idh3a	2104	373.512	387.802	8.59936
39386	FBgn0036258	eIF3l	1834	197.442	250.777	7.97055
42185	FBgn0262559	Mdh2	1335	592.222	623.517	9.2844
50246	FBgn0040773	COX7C	853	386.725	415.957	8.70047
38456	FBgn0003943	Ubi-p63E	3138	370.517	364.993	8.51192
39133	FBgn0015321	Ubc4	1709	220.465	226.627	7.82449
32001	FBgn0052672	Atg8a	1695	441.686	426.037	8.735
31016	FBgn0025637	SkpA	1786	130.405	214.073	7.74229
36080	FBgn0003660	Syb	1237	278.698	308.063	8.26732
12798317	FBgn0262816	CG43187	5093	265.666	289.865	8.17948
33418	FBgn0014010	Rab5	3146	173.561	180.009	7.49233
31367	FBgn0041252	Femcoat	833	16.4115	182.667	7.51347
31151	FBgn0000117	arm	3564	103.883	128.859	7.01021
43560	FBgn0016685	Nlp	1080	118.297	288.711	8.17373
38783	FBgn0250836	Acbp3	436	782.522	941.568	9.879
36826	FBgn0262511	Vha44	4023	198.274	254.501	7.99181
47173	FBgn0002719	Men	3074	249.999	247.261	7.95018
38821	FBgn0082598	akirin	2633	130.818	197.812	7.62835
32434	FBgn0030605	ND-B18	1129	246.616	288.472	8.17254
49260	FBgn0004103	Pp1-87B	2203	257.572	285.369	8.15694
41853	FBgn0004117	Tm2	2613	369.767	375.889	8.55435
41027	FBgn0037607	CG8036	2748	291.789	290.453	8.18241
31785	FBgn0014465	Cp7Fb	2093	16.071	121.359	6.92373
34554	FBgn0032350	CG6287	1284	328.627	368.943	8.52745
39601	FBgn0036440	CG17177	4002	215.579	257.818	8.01049
35971	FBgn0029092	ced-6	3022	86.1102	127.205	6.99158
32458	FBgn0004924	Top1	6250	53.157	83.2555	6.38034
37228	FBgn0261439	SdhA	2750	246.03	257.252	8.00732
31349	FBgn0029687	Vap33	3897	173.975	184.895	7.53095
33781	FBgn0014189	Hel25E	2460	41.329	112.5	6.81443
37994	FBgn0035087	CG2765	3420	286.296	279.723	8.12811
36740	FBgn0265991	Zasp52	10771	193.858	180.634	7.49732
44013	FBgn0086906	sls	58996	84.0055	84.7785	6.40648
47762	FBgn0029174	Fkbp59	1587	77.0411	143.259	7.16298
49090	FBgn0011286	RyR	16405	39.5322	38.1813	5.25668
43830	FBgn0039929	CG11076	1471	82.2573	164.046	7.3584
31406	FBgn0028325	Pdha	2151	258.802	261.894	8.03311
45680	FBgn0021795	Tapdelta	977	259.347	342.614	8.42065
37549	FBgn0013272	Gp150	4916	216.425	209.634	7.71207
31703	FBgn0029975	spidey	1705	241.257	249.857	7.96525
32934	FBgn0031020	Naa15-16	4013	55.8929	107.863	6.75372
3355102	FBgn0020908	Scp1	1226	636.306	597.606	9.22317
34402	FBgn0032229	ClpP	1175	908.588	999.481	9.96511
48450	FBgn0000454	Dip-B	2102	101.553	144.656	7.17698
318137	FBgn0052642	CG32642	1413	53.6541	150.572	7.23478
39226	FBgn0036111	Aps	3115	182.851	210.569	7.71849
3772180	FBgn0264270	Sxl	9192	60.5852	64.8328	6.01976
36218	FBgn0011555	thetaTry	1047	277.674	296.158	8.21046
38613	FBgn0035601	Uev1A	1706	118.243	168.236	7.39478
38629	FBgn0015766	Msr-110	2902	408.958	407.635	8.67131
36232	FBgn0033631	Sod3	2018	59.763	124.23	6.95745
35058	FBgn0003187	qua	3792	94.6686	143.537	7.16578
44291	FBgn0001248	Idh	2434	330.789	347.146	8.43961
32839	FBgn0030932	Ggt-1	2396	67.4021	101.886	6.67152
44010	FBgn0003076	Pgm1	1843	252.161	247.606	7.95219
43562	FBgn0039737	CG7920	1910	437.347	440.782	8.78408
41602	FBgn0020496	CtBP	5842	105.295	116.566	6.86562
44029	FBgn0010774	Ref1	1328	162.348	210.118	7.7154
43428	FBgn0003093	Pkc98E	5772	91.2414	131.547	7.03999
31762	FBgn0017566	ND-75	2634	201.591	216.447	7.7582
37447	FBgn0010415	Sdc	4202	199.697	201.104	7.65215
41843	FBgn0263740	eIF2gamma	2203	66.2474	129.965	7.02253
3355144	FBgn0040007	RpL38	1013	63.0504	187.948	7.55457
3772053	FBgn0065064	snoRNA:Psi28S-291	220	958.098	1403.18	10.4545
36308	FBgn0010621	CCT5	1981	62.2803	150.262	7.23182
39027	FBgn0086706	pix	2293	153.398	178.365	7.47909
37297	FBgn0034497	Mpcp1	1499	439.555	464.738	8.86043
39326	FBgn0036203	Muc68D	4802	346.805	309.425	8.27368
26067179	FBgn0267511	28SrRNA-Psi:CR45851	1721	320.251	403.092	8.65515
34414	FBgn0262782	Mdh1	1289	257.352	280.618	8.13272
37893	FBgn0035001	Slik	8230	135.879	152.155	7.24987
34665	FBgn0259176	bun	12590	96.1254	89.5837	6.48597
33824	FBgn0001128	Gpdh1	3152	184.276	192.355	7.588
326237	FBgn0086558	Ubi-p5E	2390	214.116	238.958	7.90092
50417	FBgn0083167	Neb-cGP	987	286.716	315.429	8.3014
43507	FBgn0020235	ATPsyngamma	1460	301.837	321.726	8.32991
41082	FBgn0037655	Kcmf1	2989	135.755	138.15	7.11061
36986	FBgn0034240	MESR4	8012	50.3206	73.7124	6.20481
41067	FBgn0037643	ScsbetaA	2282	285.813	261.253	8.02958
47998	FBgn0015778	rin	5711	131.287	173.607	7.44009
35761	FBgn0033246	ACC	9067	182.478	174.725	7.44936
38447	FBgn0004888	Scsalpha1	1479	299.068	308.23	8.2681
35409	FBgn0259998	CG17571	1205	140.066	238.526	7.8983
33899	FBgn0031814	retm	3700	89.5495	141.339	7.14353
32548	FBgn0030703	MSBP	1503	283.663	287.089	8.1656
35881	FBgn0004921	Ggamma1	2773	246.592	250.819	7.97079
39889	FBgn0261565	Lmpt	12091	67.078	66.1461	6.04867
31965	FBgn0028480	CG17841	2488	194.259	193.889	7.59946
59172	FBgn0042134	Capr	4080	102.445	152.089	7.24925
34206	FBgn0032069	LManVI	3160	170.779	181.18	7.50167
35279	FBgn0032833	COX4	1231	364.51	387.553	8.59844
37314	FBgn0034512	CG18067	1530	453.277	467.397	8.86866
31405	FBgn0011760	ctp	4645	176.882	175.97	7.45959
326148	FBgn0051523	CG31523	4032	249.531	244.003	7.93105
33260	FBgn0031285	CG3662	2982	216.191	215.376	7.75105
36542	FBgn0013733	shot	30414	82.3764	76.6375	6.26092
45826	FBgn0263231	bel	3970	160.114	157.558	7.30019
45234	FBgn0267252	Ggamma30A	12543	76.3835	74.6156	6.22237
37922	FBgn0016687	Nurf-38	1481	178.035	202.611	7.66292
31215	FBgn0023529	CG2918	3581	205.78	209.829	7.71341
31612	FBgn0029896	CG3168	5171	277.952	285.72	8.15871
36252	FBgn0010516	wal	1579	213.042	236.958	7.88879
35229	FBgn0032788	CG13084	1544	9.90601	83.6597	6.38732
37378	FBgn0261394	Prosalpha3	973	169.472	229.602	7.84331
32721	FBgn0024238	Fim	4258	77.4679	97.5716	6.60913
37116	FBgn0027835	Dp1	6962	138.431	138.617	7.11548
42789	FBgn0040227	eIF3d1	2012	97.6886	161.985	7.34016
41095	FBgn0000412	D1	1877	112.229	161.91	7.3395
41360	FBgn0037891	CG5214	1817	254.969	264.133	8.0454
46038	FBgn0010551	Phb2	1889	104.673	139.94	7.12918
45682	FBgn0022023	eIF3h	1496	172.167	226.19	7.82171
37528	FBgn0028734	Fmr1	4904	97.3723	107.585	6.75
32977	FBgn0031057	Ubqn	3429	143.273	145.887	7.1892
47611	FBgn0022160	Gpo1	2929	150.298	153.397	7.2616
36248	FBgn0050035	Tret1-1	3375	169.257	171.74	7.4245
46069	FBgn0010612	ATPsynG	789	376.222	414.168	8.69425
41900	FBgn0038353	CG5399	1546	310.648	330.274	8.36774
38244	FBgn0004636	Rap1	3012	138.848	144.943	7.17984
33121	FBgn0031176	whe	434	650.129	662.492	9.37187
37458	FBgn0034638	CG10433	2112	282.979	283.85	8.14924
44258	FBgn0261552	ps	13660	123.677	118.071	6.88412
35859	FBgn0043576	PGRP-SC1a	588	222.764	319.464	8.31973
40240	FBgn0036974	eRF1	3112	77.4296	96.3029	6.59026
39002	FBgn0003149	Prm	5356	246.036	252.386	7.97977
59235	FBgn0042201	Nplp3	538	453.068	510.862	8.99693
39826	FBgn0014163	fax	4167	115.681	123.605	6.95018
37345	FBgn0000615	exu	3290	198.866	184.583	7.52852
53567	FBgn0261618	larp	9126	153.771	149.326	7.2228
5740704	FBgn0085241	CG34212	358	902.76	904.41	9.82091
38669	FBgn0002638	Rcc1	2365	31.7548	95.3616	6.57609
36200	FBgn0033608	CG13220	816	260.409	327.462	8.35541
53444	FBgn0265298	SC35	1987	43.9438	104.318	6.70553
34558	FBgn0014076	Vm32E	499	43.4002	292.485	8.19247
3772298	FBgn0086672	snoRNA:Or-aca5	148	550.245	1039.9	10.0223
44702	FBgn0022097	Vha36-1	1064	175.974	244.31	7.93286
33569	FBgn0261560	Thor	755	574.759	589.283	9.20294
33726	FBgn0016075	vkg	6503	81.8369	91.5865	6.51785
36536	FBgn0033879	Echs1	1124	167.997	221.385	7.79074
38045	FBgn0035121	Tudor-SN	3411	92.7084	149.745	7.22684
39992	FBgn0036766	CG5506	661	174.329	321.936	8.33086
43248	FBgn0039472	CG17192	1052	161.202	184.525	7.52806
12797873	FBgn0263081	CG43349	459	405.742	448.641	8.80958
39125	FBgn0036024	CG18180	901	580.045	623.668	9.28475
41054	FBgn0037632	CCT7	1964	65.9303	141.549	7.14566
35998	FBgn0023143	Uba1	4343	122.653	136.989	7.09844
50428	FBgn0266666	Sem1	427	289.413	459.147	8.84297
39554	FBgn0061515	endos	1665	203.035	215.211	7.74994
32701	FBgn0260747	Chchd2	1290	336.575	340.983	8.41377
35614	FBgn0029506	Tsp42Ee	1463	228.984	256.983	8.00581
43385	FBgn0001215	Hrb98DE	2743	220.126	241.249	7.91468
326234	FBgn0028327	l(1)G0320	1943	152.139	189.527	7.56664
37480	FBgn0010228	HmgZ	1604	191.774	192.411	7.58842
39988	FBgn0036762	CG7430	2252	172.584	176.761	7.46606
39845	FBgn0028693	Rpn12	995	77.2536	159.16	7.31479
43437	FBgn0039635	Pdhb	2041	201.063	207.925	7.70027
39005	FBgn0035926	Acbp5	337	862.726	1282.95	10.3253
33852	FBgn0031771	ND-51	1590	239.492	240.565	7.91059
34359	FBgn0250843	Prosalpha6	1070	126.82	209.657	7.71223
32337	FBgn0030520	Pdcd4	3431	123.101	157.237	7.29725
41745	FBgn0038224	ATPsynE	720	483.933	499.853	8.9655
37721	FBgn0034871	CG3906	849	640.466	618.055	9.27171
34514	FBgn0053129	CG33129	3508	52.5389	73.1883	6.19453
40048	FBgn0000261	Cat	1993	385.803	450.578	8.81579
40221	FBgn0024814	Clc	1406	126.517	158.578	7.30951
32746	FBgn0250788	beta-Spec	7896	110.903	111.666	6.80369
36791	FBgn0015754	Lis-1	3459	73.147	89.5664	6.48569
36760	FBgn0020236	ATPCL	4339	150.709	148.951	7.21918
39130	FBgn0087040	alphaTub67C	1617	18.8877	114.307	6.8374
33206	FBgn0031249	CG11911	970	92.9221	208.091	7.70142
33819	FBgn0043362	bchs	12155	97.4394	111.946	6.80731
38543	FBgn0035542	DOR	3058	268.347	278.024	8.11932
38490	FBgn0035499	Chd64	1459	295.617	320.112	8.32266
44978	FBgn0016041	Tom40	2395	76.7574	139.541	7.12506
31646	FBgn0027108	Inx2	5480	57.1327	71.3071	6.15699
31964	FBgn0028331	l(1)G0289	3493	149.248	178.059	7.47662
3772547	FBgn0001234	Hsromega	21710	47.6105	67.5943	6.0799
43091	FBgn0039348	Npl4	2476	221.57	242.974	7.92495
40388	FBgn0015283	Rpn10	1422	169.836	220.936	7.78781
31243	FBgn0029629	eIF3g1	1027	138.086	216.154	7.75625
31459	FBgn0263987	spoon	5705	62.8133	94.8645	6.56856
38936	FBgn0035871	BI-1	1247	299.203	283.003	8.14493
326133	FBgn0051343	CG31343	3004	178.931	177.058	7.46848
38001	FBgn0265434	zip	7242	93.3871	104.264	6.70479
32358	FBgn0000173	ben	2072	103.59	140.881	7.13885
31363	FBgn0026083	tyf	11456	43.8302	54.3563	5.7657
35526	FBgn0000043	Act42A	1626	216.218	253.113	7.98392
39959	FBgn0023197	Jon74E	1553	218.44	221.75	7.79312
33172	FBgn0001142	Gs1	2396	70.7183	107.939	6.75474
32948	FBgn0031030	Tao	7414	56.0939	79.561	6.3149
45401	FBgn0011227	ox	331	973.401	968.898	9.92028
35862	FBgn0043575	PGRP-SC2	746	320.163	387.278	8.59741
39004	FBgn0266084	Fhos	10218	121.186	138.9	7.11843
32682	FBgn0027556	CG4928	4520	246.082	249.3	7.96203
35078	FBgn0000120	Arr1	2476	200.662	196.917	7.62181
38643	FBgn0263106	DnaJ-1	2161	227.562	223.808	7.80644
42656	FBgn0038984	AdipoR	2899	169.137	166.397	7.37892
39999	FBgn0000568	Eip75B	13451	58.653	70.3344	6.13718
3772633	FBgn0065099	snRNA:7SK	444	1183.3	1374.51	10.4248
33078	FBgn0031145	Ntf-2	3723	28.2482	52.1688	5.7065
31760	FBgn0020653	Trxr-1	2790	101.329	111.813	6.80559
38398	FBgn0035423	eIF1	681	367.625	431.49	8.75335
41823	FBgn0266064	GlyS	3340	132.633	136.775	7.09619
33707	FBgn0031654	Jon25Bii	894	201.805	216.685	7.75979
35288	FBgn0019686	lok	2439	23.1529	90.6233	6.50261
45784	FBgn0027081	ThrRS	2896	42.0586	74.8288	6.22648
42199	FBgn0024432	Dlc90F	816	260.391	285.818	8.15921
45467	FBgn0013576	mtd	13741	71.3446	65.9919	6.04531
43247	FBgn0039471	CG6295	1091	314.37	310.692	8.27958
31717	FBgn0003447	sn	3507	29.8438	58.1778	5.86364
43792	FBgn0016126	CaMKI	3382	126.21	130.677	7.03042
33905	FBgn0086357	Sec61alpha	2128	148.345	157.874	7.30309
38724	FBgn0035694	CG13299	494	33.1531	234.401	7.87314
32932	FBgn0031018	narya	993	266.61	424.925	8.73123
31042	FBgn0040340	TRAM	2503	70.646	97.1028	6.60218
36239	FBgn0001269	inv	5919	34.0774	57.7335	5.85258
33202	FBgn0024352	Stip1	2023	106.418	169.88	7.4088
33952	FBgn0015776	nrv1	2195	258.471	258.709	8.01546
39683	FBgn0087035	AGO2	4144	116.684	120.613	6.91484
40272	FBgn0037001	ND-39	1616	181.352	189.576	7.56701
38418	FBgn0004167	kst	14454	92.6473	81.5338	6.35021
37230	FBgn0263391	hts	11366	52.9343	54.0156	5.75664
38096	FBgn0035165	CG13887	1593	203.845	202.464	7.66188
36945	FBgn0265487	mbl	15094	56.4071	52.717	5.72156
31578	FBgn0029868	ND-B16.6	1265	226.524	234.495	7.87372
33710	FBgn0015834	eIF3i	1177	111.164	189.351	7.5653
35052	FBgn0032640	Sgt	1534	143.188	158.766	7.31121
42297	FBgn0002962	nos	2349	11.3469	76.9696	6.26715
35742	FBgn0015509	Cul1	4141	60.9031	83.1466	6.37845
45268	FBgn0029093	cathD	1784	169.318	180.19	7.49377
43481	FBgn0086361	alph	3149	121.484	129.807	7.02078
42306	FBgn0267975	vib	3569	78.651	87.3883	6.45019
35311	FBgn0032859	Arpc2	1974	86.8614	153.933	7.26663
44276	FBgn0029501	Crtp	2455	375.929	477.533	8.89961
31926	FBgn0026415	Idgf4	1834	368.113	356.724	8.47887
31166	FBgn0000667	Actn	5272	138.222	139.113	7.12063
38341	FBgn0035370	Non2	1320	136.508	186.716	7.54509
34471	FBgn0032285	CG17108	1164	2113.57	1846.69	10.8508
38294	FBgn0041709	yellow-g	1344	30.8838	71.2908	6.15666
43515	FBgn0039697	CG7834	1156	231.708	238.872	7.9004
38895	FBgn0262579	Sarm	9929	137.506	134.794	7.07515
38295	FBgn0035328	yellow-g2	1431	24.0858	63.0954	5.98061
39205	FBgn0036091	CG18628	334	1782.87	4169.68	12.0257
43787	FBgn0259214	PMCA	7665	125.6	117.684	6.87939
42127	FBgn0038535	alt	4464	86.8242	108.942	6.76808
38605	FBgn0052423	shep	11502	77.1486	77.3439	6.27415
50206	FBgn0040733	BomS6	198	929.494	1003.8	9.97133
5740271	FBgn0085362	Vml	1960	86.2316	238.134	7.89593
32136	FBgn0266019	rudhira	12060	69.9525	68.9765	6.10908
43105	FBgn0051092	LpR2	5510	121.868	122.259	6.93439
40232	FBgn0003124	polo	2980	42.4135	84.3442	6.39907
40073	FBgn0036837	CG18135	4072	188.912	179.078	7.48485
35246	FBgn0003231	ref(2)P	2395	190.799	188.862	7.56157
37006	FBgn0034259	P32	1154	39.7712	121.818	6.92918
38224	FBgn0035268	CG8001	2687	89.2785	117.026	6.8713
3355094	FBgn0039958	CG12567	2330	65.6626	102.54	6.68075
32123	FBgn0030328	Amun	4444	79.4046	96.9835	6.60041
34521	FBgn0004872	piwi	3073	194.237	276.821	8.11307
39220	FBgn0036106	CG6409	1544	367.314	388.962	8.60367
42369	FBgn0038745	CG4538	4139	118.204	107.895	6.75416
38491	FBgn0264693	ens	5703	120.783	118.701	6.8918
36565	FBgn0033902	eIF3m	1590	118.607	157.008	7.29516
192507	FBgn0043456	Ndf	3150	69.1535	110.645	6.79045
7354471	FBgn0250869	CG42240	2187	180.497	190.363	7.57299
41864	FBgn0019925	Surf4	1641	171.887	187.643	7.55223
3355143	FBgn0260799	p120ctn	2685	73.5954	93.8589	6.55319
45250	FBgn0028969	deltaCOP	2170	76.4007	94.7982	6.56755
35577	FBgn0014009	Rab2	1712	164.268	181.018	7.50039
48535	FBgn0004237	Hrb87F	2759	105.443	130.835	7.03216
5740185	FBgn0260008	UQCR-11	1613	104.488	129.155	7.01352
31067	FBgn0029568	CG11381	1603	27.5226	122.951	6.94252
8674012	FBgn0260396	CG42521	457	596.005	597.722	9.22345
38067	FBgn0001316	klar	11717	65.5947	77.0972	6.26954
44747	FBgn0026252	msk	3979	68.8992	114.331	6.8377
39143	FBgn0019644	ATPsynB	918	303.243	314.739	8.29824
44380	FBgn0263773	fok	2297	244.362	249.519	7.9633
40610	FBgn0004436	Ubc6	2166	180.493	178.56	7.48067
318957	FBgn0051813	nur	893	11.9719	78.1565	6.28922
46020	FBgn0010488	NAT1	5665	180.029	190.171	7.57153
34897	FBgn0086691	UK114	610	321.738	353.687	8.46653
43354	FBgn0039562	Gp93	2841	156.621	163.922	7.3573
36635	FBgn0010388	Dro	754	124.355	187.272	7.54938
42267	FBgn0261113	Xrp1	4826	217.104	214.968	7.74831
32057	FBgn0030276	Dlic	3811	114.007	127.528	6.99523
36932	FBgn0000078	Amy-d	1606	319.95	363.734	8.50694
33025	FBgn0015789	Rab10	2336	109.241	137.465	7.10344
32537	FBgn0000319	Chc	6008	83.1507	84.7925	6.40671
42177	FBgn0011481	Ssdp	5521	61.8865	75.5807	6.2409
39978	FBgn0052190	NUCB1	2203	240.746	233.964	7.87045
42922	FBgn0003134	Pp1alpha-96A	3210	129.021	130.549	7.029
37466	FBgn0034645	ND-B12	606	335.802	341.698	8.41679
32974	FBgn0004057	Zw	2512	45.2179	72.351	6.17794
318956	FBgn0051812	Tsen2	1369	314.134	355.014	8.47194
317928	FBgn0052230	ND-MLRQ	538	367.296	392.8	8.61784
44783	FBgn0261608	RpL37A	777	238.463	319.745	8.321
31912	FBgn0000233	btd	2934	94.7114	241.701	7.91738
34799	FBgn0028920	CG8997	1347	199.884	218.415	7.77126
37475	FBgn0034654	eIF3k	853	152.162	207.504	7.69734
43447	FBgn0014869	Pglym78	1136	245.795	262.313	8.03542
49168	FBgn0002031	l(2)37Cc	2119	62.8975	98.1078	6.61703
44703	FBgn0022238	lolal	2402	118.572	142.589	7.15622
42550	FBgn0011766	E2f1	6451	65.7977	78.3018	6.2919
43872	FBgn0003137	Ppn	9544	58.3161	60.1738	5.91226
33989	FBgn0031883	Caper	3222	81.1069	82.7358	6.37131
32119	FBgn0014133	bif	8842	32.1979	44.116	5.46486
37043	FBgn0034282	Mapmodulin	2520	118.271	149.322	7.22277
45588	FBgn0016694	Pdp1	12138	70.9473	67.4792	6.07744
40849	FBgn0014863	Mlp84B	3136	275.593	277.586	8.11705
5740252	FBgn0085436	Not1	10916	135.508	122.562	6.93796
3885650	FBgn0014464	Cp7Fa	1033	18.4707	107.15	6.74417
41217	FBgn0267336	Glut4EF	15711	49.9094	47.1498	5.56071
34984	FBgn0032586	Tpr2	3043	136.72	136.455	7.09281
38154	FBgn0011361	ND-ACP	842	297.601	312.634	8.28856
37894	FBgn0002787	Rpn8	1532	103.19	121.834	6.92936
34331	FBgn0051755	SoYb	4909	37.9006	62.7848	5.97349
41636	FBgn0052473	CG32473	4559	73.5922	82.7126	6.37091
50133	FBgn0040660	CG13551	637	204.433	281.214	8.13578
41885	FBgn0000047	Act88F	1595	93.1518	136.216	7.09028
34427	FBgn0267330	KdelR	1746	131.906	140.901	7.13905
39085	FBgn0023129	aay	1529	194.767	196.567	7.61924
34283	FBgn0032136	Apoltp	13330	52.9314	51.4494	5.68648
34281	FBgn0040070	Trx-2	1357	83.268	117.182	6.87323
34156	FBgn0027094	AlaRS	3289	34.8752	62.3666	5.96386
40433	FBgn0037137	Nopp140	3232	34.1941	83.6387	6.38696
47767	FBgn0000370	crc	3423	101.844	98.0876	6.61673
35008	FBgn0000406	Cyt-b5-r	1557	353.197	371.168	8.53612
39392	FBgn0000592	Est-6	1837	726.848	681.049	9.41172
8673975	FBgn0083123	Uhg5	808	60.6088	171.385	7.42152
32083	FBgn0001624	dlg1	11505	77.6076	85.7898	6.42357
38824	FBgn0016983	smid	3386	22.4298	55.8011	5.80351
41392	FBgn0051363	Jupiter	2522	216.948	226.366	7.82283
5740792	FBgn0083048	snoRNA:Psi18S-1377d	136	1191.92	1602.57	10.6462
49953	FBgn0027588	GCS2alpha	3637	111.044	111.479	6.80128
40436	FBgn0262737	mub	12718	55.1622	57.3318	5.84252
35886	FBgn0003074	Pgi	2460	214.611	218.503	7.77184
34021	FBgn0283658	muc	2451	199.362	206.959	7.69355
35305	FBgn0011638	La	1549	43.167	105.733	6.72497
34371	FBgn0032202	REPTOR-BP	634	294.024	449.596	8.81265
39776	FBgn0036580	PDCD-5	650	130.657	201.582	7.65558
37117	FBgn0034345	CG5174	2420	83.5013	103.597	6.69553
32374	FBgn0030551	CG11674	1172	12.336	90.6011	6.50225
41845	FBgn0016691	ATPsynO	802	293.467	314.023	8.29495
40278	FBgn0037007	CG5059	2332	110.611	112.137	6.80976
33098	FBgn0052521	CG32521	4555	94.8669	95.0512	6.57139
35492	FBgn0033021	CG10417	2538	55.6015	89.6863	6.48762
36951	FBgn0016697	Prosalpha5	945	143.626	180.052	7.49267
37205	FBgn0010434	cora	6043	107.896	106.665	6.73762
33171	FBgn0025683	CG3164	3148	133.411	132.632	7.05183
32124	FBgn0030329	prtp	2073	103.114	112.135	6.80974
48552	FBgn0005278	Sam-S	3559	136.435	161.246	7.33357
36018	FBgn0023175	Prosalpha7	976	169.388	197.223	7.62405
44817	FBgn0000721	for	6929	68.6373	70.3956	6.13844
34294	FBgn0283478	und	1748	132.171	145.41	7.18448
39433	FBgn0004926	eIF2beta	1128	118.353	182.339	7.51087
39875	FBgn0036661	CG9705	1570	83.9819	135.078	7.07818
42832	FBgn0001098	Gdh	2343	286.973	279.341	8.12614
33708	FBgn0020906	Jon25Bi	866	262.648	269.217	8.07289
31190	FBgn0025839	ND-B14.5A	807	155.314	183.515	7.52015
43494	FBgn0039682	Obp99c	669	590.651	629.561	9.29832
39588	FBgn0036428	Gbs-70E	2846	188.749	194.341	7.60282
33081	FBgn0031148	Cbs	2202	27.4926	64.2793	6.0074
40171	FBgn0014037	Su(Tpl)	6626	115.098	107.752	6.75224
36146	FBgn0027525	LTV1	2099	131.39	143.668	7.1671
36750	FBgn0034051	Mlf	2796	100.534	100.477	6.65144
42587	FBgn0019960	Mitofilin	3000	130.646	129.767	7.02034
38017	FBgn0020386	Pdk1	6593	67.0556	69.2875	6.11556
36927	FBgn0010226	GstS1	2275	287.4	306.564	8.26028
34652	FBgn0043841	vir-1	2118	148.792	145.688	7.18723
36444	FBgn0020370	TppII	4813	36.3958	52.169	5.7065
42743	FBgn0262975	cnc	9178	73.7315	72.0828	6.17258
39391	FBgn0036262	CG6910	1609	415.967	425.013	8.73153
32690	FBgn0030812	wcy	5734	44.5626	60.142	5.9115
40996	FBgn0037580	DppIII	2613	113.693	120.456	6.91296
31776	FBgn0030038	CG1440	2606	109.013	119.358	6.89976
33373	FBgn0001125	Got2	1734	186.358	190.337	7.57279
35701	FBgn0028687	Rpt1	1515	106.93	126.672	6.98552
31474	FBgn0004687	Mlc-c	1399	161.459	188.322	7.55744
40305	FBgn0259243	Pka-R1	5167	69.6783	70.3537	6.13758
8674098	FBgn0267912	CanA-14F	8258	66.0312	67.4224	6.07622
40972	FBgn0010173	RpA-70	2135	52.4089	98.5124	6.62297
34363	FBgn0032198	eEF1delta	928	165.345	241.749	7.91766
34022	FBgn0031913	CG5958	1174	121.445	163.619	7.35464
39842	FBgn0262732	mbf1	1788	114.733	136.017	7.08817
48448	FBgn0264492	CkIIalpha	2256	74.034	110.601	6.78988
30995	FBgn0023537	CG17896	2231	83.2221	92.2255	6.52788
43312	FBgn0027492	wdb	7655	81.1279	81.4384	6.34852
36345	FBgn0050042	Cpr49Ab	852	219.185	250.944	7.97151
40517	FBgn0010215	alpha-Cat	3487	55.9679	78.0038	6.2864
32888	FBgn0030976	CG7378	3832	137.325	147.534	7.20539
41844	FBgn0014879	Set	1169	77.7684	173.323	7.43774
3355089	FBgn0044510	mRpS5	1682	72.0296	86.5108	6.43564
39577	FBgn0036419	CG13482	540	389.914	421.03	8.71795
42466	FBgn0027493	AdSS	1951	142.699	149.064	7.22027
32135	FBgn0030336	CG1578	4720	33.3125	44.1872	5.46719
39878	FBgn0036663	CG9674	8414	76.7129	81.1141	6.34277
3771962	FBgn0086670	snoRNA:Psi28S-2622	140	396.301	631.782	9.3034
37804	FBgn0023477	Taldo	1116	197.003	210.71	7.71945
40941	FBgn0037533	CD98hc	2371	68.4058	93.5166	6.54792
34419	FBgn0025366	Ip259	1142	127.395	177.44	7.47159
41708	FBgn0038196	CG9922	1006	138.026	166.501	7.37982
33288	FBgn0016926	Pino	2497	186.226	191.816	7.58396
32353	FBgn0267033	mamo	29476	31.5194	32.9302	5.04353
34885	FBgn0024183	vig	3372	151.966	154.123	7.2684
34658	FBgn0020443	eRF3	4409	87.2035	112.107	6.80938
36430	FBgn0033787	CG13321	2043	141.652	158.376	7.30767
31907	FBgn0028341	Ptpmeg2	7118	37.5474	39.9911	5.32341
31728	FBgn0029996	UbcE2H	3083	101.342	127.739	6.99762
32120	FBgn0011754	PhKgamma	3300	118.335	118.714	6.89195
49228	FBgn0002781	mod(mdg4)	16924	10.4442	16.3234	4.03328
40826	FBgn0051481	pb	3728	169.534	220.752	7.78661
2768730	FBgn0040775	CG12158	279	842.853	817.588	9.67532
45961	FBgn0004401	Pep	2792	116.075	139.794	7.12767
38756	FBgn0035720	CG10077	5541	149.282	142.094	7.15121
50459	FBgn0040985	CG6115	743	399.742	389.899	8.60714
42435	FBgn0023212	EloB	1207	225.364	233.532	7.86779
47877	FBgn0004889	tws	5059	59.8943	72.4374	6.17966
5740599	FBgn0016053	pgc	1212	12.0106	99.7984	6.64167
37217	FBgn0034432	CG7461	2274	99.3919	107.59	6.75007
46260	FBgn0011455	ND-SGDH	888	296.111	300.079	8.22944
36159	FBgn0033570	ND-B14	612	391.561	399.077	8.6407
35801	FBgn0013726	pnut	3027	35.8939	71.2807	6.15645
117332	FBgn0041191	Rheb	1225	146.586	158.128	7.30541
41165	FBgn0037722	CG8319	1295	148.03	350.337	8.45281
39950	FBgn0036728	UQCR-Q	975	421.464	433.517	8.76011
317997	FBgn0052368	CG32368	410	431.654	536.009	9.06625
38784	FBgn0010387	Acbp2	432	897.659	860.129	9.74849
46008	FBgn0010225	Gel	3376	123.884	118.936	6.89465
36037	FBgn0027619	eIF3j	1363	171.984	189.761	7.56842
39043	FBgn0035959	CG4911	4775	77.7016	85.4235	6.4174
41104	FBgn0037671	ATP6AP2	1468	177.67	181.708	7.50587
40069	FBgn0036833	CG3819	1422	159.607	171.117	7.41926
38963	FBgn0263352	Unr	8968	64.7812	82.496	6.36713
36280	FBgn0011704	RnrS	1593	22.5601	103.127	6.68898
32912	FBgn0030999	Mur18B	1615	766.18	657.511	9.36098
31248	FBgn0003371	sgg	12445	54.1907	53.6977	5.74813
7354404	FBgn0267398	Yeti	1576	130.399	164.908	7.36596
42273	FBgn0022338	dnk	1393	19.5851	89.5845	6.48598
31335	FBgn0029676	HIP-R	2138	94.8332	106.567	6.73629
36020	FBgn0027580	PCB	4739	132.742	132.678	7.05233
39958	FBgn0259174	Nedd4	5259	55.2285	59.6037	5.89854
45830	FBgn0000239	bur	3116	58.471	72.3363	6.17764
14462401	FBgn0263748	CG43673	881	125.369	183.593	7.52076
42586	FBgn0038922	Idh3b	2059	203.845	204.287	7.6748
32617	FBgn0261609	eIF2alpha	1519	82.7603	115.978	6.85833
38104	FBgn0035173	CG13907	4723	73.0923	79.182	6.30801
33738	FBgn0028694	Rpn11	1208	81.8519	124.153	6.95656
36356	FBgn0033733	CG8834	1832	147.637	148.949	7.21916
42557	FBgn0051233	CG31233	3059	133.899	135.398	7.08159
42054	FBgn0038469	CG4009	2214	22.5785	66.8139	6.06316
2768877	FBgn0030603	CG5541	2514	48.9113	68.6305	6.10183
38944	FBgn0035878	CG7182	1962	51.0643	79.3105	6.31035
49821	FBgn0011695	EbpIII	1160	422.519	501.884	8.97135
32602	FBgn0005411	U2af50	1646	52.5599	90.3987	6.49903
43673	FBgn0002413	dco	4783	38.4883	59.192	5.88855
42212	FBgn0038611	CG14309	3341	9.08891	53.2996	5.73741
5740419	FBgn0083001	snoRNA:Psi28S-1192a	140	677.684	1071.47	10.0654
35674	FBgn0033179	p47	1432	92.6204	106.858	6.74023
35426	FBgn0032961	CG1416	1644	53.8773	89.4322	6.48353
42633	FBgn0038964	Nop56	1746	25.2658	85.4309	6.41753
50364	FBgn0026879	CG13364	387	290.663	440.133	8.78196
40348	FBgn0012034	AcCoAS	3605	126.911	125.095	6.96746
34003	FBgn0031897	CG13784	5455	88.3687	86.1483	6.42959
44006	FBgn0029172	Fad2	1312	17.8476	141.732	7.14753
59173	FBgn0042135	Gdap2	5449	103.563	101.759	6.66972
43798	FBgn0039909	ND-49	1593	167.361	168.281	7.39515
35563	FBgn0033081	geminin	1061	47.9349	122.546	6.93777
31581	FBgn0029870	Marf	3617	117.571	117.268	6.87428
38231	FBgn0250789	alpha-Spec	8347	81.4698	82.8855	6.37392
19836034	FBgn0265185	CG44250	1100	163.85	208.053	7.70115
39102	FBgn0011327	Uch-L5	1394	157.884	163.018	7.34933
34012	FBgn0002938	ninaC	5425	86.0014	88.2801	6.46483
34437	FBgn0027611	LManII	3633	96.2889	96.3745	6.59133
43951	FBgn0011586	e(r)	1687	77.9209	107.167	6.74439
42515	FBgn0264357	SNF4Agamma	11990	37.2314	37.9669	5.24857
38400	FBgn0035425	CG17746	1851	73.1008	102.027	6.67352
33863	FBgn0266521	stai	3792	49.0528	66.1537	6.04884
42169	FBgn0042693	wrd	7793	42.7473	43.594	5.44771
31607	FBgn0029891	Pink1	3239	94.2548	94.2557	6.55927
45380	FBgn0086676	spin	3656	151.06	151.661	7.24518
42370	FBgn0038746	Surf6	1150	30.6926	105.074	6.71594
39615	FBgn0001120	gnu	923	29.1578	113.79	6.83087
3772082	FBgn0001297	kay	7789	100.032	98.3416	6.62046
43808	FBgn0051992	gw	7420	69.0726	75.077	6.23126
43169	FBgn0039406	RpL34a	621	141.875	250.104	7.96667
33489	FBgn0051694	CG31694	2639	99.4409	103.01	6.68734
42460	FBgn0038826	Syp	11225	179.549	133.368	7.05981
37999	FBgn0010435	emp	3522	187.276	178.995	7.48418
33528	FBgn0031505	ND-B14.5B	762	165.465	198.738	7.63509
34416	FBgn0051716	Cnot4	4475	83.4073	85.1722	6.41316
40299	FBgn0037024	tzn	1283	76.9453	99.7966	6.64164
34969	FBgn0000250	cact	3324	70.2546	76.9933	6.2676
38808	FBgn0035763	mrva	2570	60.2208	79.6764	6.31699
35140	FBgn0032715	CG17597	1758	58.257	76.6823	6.26176
32292	FBgn0030478	CG1640	3058	106.172	107.567	6.74977
36638	FBgn0028689	Rpn6	1945	161.494	161.841	7.33888
42066	FBgn0014141	cher	9428	41.7311	42.2819	5.40367
3354930	FBgn0058191	CG40191	3281	57.2511	73.8257	6.20703
32593	FBgn0030738	CG9915	3003	32.2098	59.3417	5.89219
37068	FBgn0001222	Hsf	2910	32.672	54.107	5.75908
33830	FBgn0086265	psd	1543	23.2217	91.2759	6.51295
44643	FBgn0015622	Cnx99A	2795	168.982	167.487	7.38834
32341	FBgn0030521	CtsB1	1594	192.074	192.858	7.59177
39179	FBgn0262007	CG42825	1752	187.34	213.833	7.74068
32596	FBgn0030740	CG9917	1801	96.6071	115.119	6.8476
32740	FBgn0030853	ND-24	1064	220.969	212.831	7.73391
5740320	FBgn0262124	uex	4520	39.1962	55.5884	5.79801
32047	FBgn0028686	Rpt3	1553	83.7033	113.169	6.82297
44438	FBgn0024556	mEFTu1	1776	94.2885	118.367	6.88774
40562	FBgn0037248	srl	4642	23.491	64.5469	6.01339
48312	FBgn0003275	RpII18	541	138.567	192.77	7.59111
50392	FBgn0040918	schlank	2487	52.8826	75.051	6.23076
42841	FBgn0015795	Rab7	1700	145.178	147.799	7.20799
36060	FBgn0003071	Pfk	4377	101.834	104.799	6.71217
32796	FBgn0017418	ari-1	4815	79.0508	80.5839	6.33331
41526	FBgn0038043	CG17202	777	82.7871	148.239	7.21227
41531	FBgn0086134	Prosalpha2	920	173.348	215.757	7.7536
33219	FBgn0015924	crq	2848	48.2868	64.4525	6.01128
34701	FBgn0262160	CG9932	8998	102.586	96.3211	6.59053
3355158	FBgn0039965	Coa7	2769	19.1196	33.7195	5.07765
31740	FBgn0030007	alpha-PheRS	1699	32.6556	64.6287	6.01522
35596	FBgn0265935	coro	3345	91.5531	92.3746	6.53021
3354888	FBgn0003256	rl	7591	25.3215	30.2129	4.91948
43603	FBgn0039761	CG18404	607	403.947	397.308	8.6343
14462750	FBgn0264750	CG44008	944	196.287	227.422	7.82955
38153	FBgn0010246	Myo61F	3955	69.7507	75.4872	6.23912
42934	FBgn0039213	atl	3349	151.699	157.739	7.30185
39479	FBgn0036337	AdenoK	1905	69.3858	93.4267	6.54654
33573	FBgn0031544	CG17593	1832	65.8259	81.9951	6.35834
32525	FBgn0030688	CG8952	902	172.06	196.209	7.61662
41591	FBgn0038100	Paip2	2039	167.317	165.486	7.371
38413	FBgn0035438	PHGPx	1359	187.1	186.143	7.54066
326258	FBgn0053109	CG33109	1025	237.059	240.978	7.91305
49893	FBgn0039970	CG17508	1733	95.228	106.324	6.733
40844	FBgn0037468	CG1943	1349	86.4626	159.823	7.32078
42828	FBgn0015282	Rpt2	1625	85.5799	99.7133	6.64044
32112	FBgn0030321	CG1703	3059	42.6971	67.3854	6.07543
32981	FBgn0010341	Cdc42	2078	109.635	133.965	7.06625
35128	FBgn0032704	Jwa	1134	125.078	163.916	7.35725
40102	FBgn0036862	Gbs-76A	5392	57.3267	61.7324	5.94912
38654	FBgn0283472	S6k	4885	68.3949	71.6421	6.16374
34111	FBgn0031992	Acbp1	525	108.62	176.418	7.46326
44205	FBgn0016977	spen	23035	73.7685	60.2742	5.91467
12798122	FBgn0262536	CG43090	624	18.0998	142.5	7.15532
44936	FBgn0264490	Eip93F	12686	56.1091	52.1955	5.70724
31904	FBgn0027084	LysRS	2266	34.5436	74.5319	6.22075
35693	FBgn0033194	Vps13	10480	47.9224	55.6686	5.80009
36708	FBgn0014865	Mtk	268	186.213	256.671	8.00406
46040	FBgn0015031	cype	522	367.451	373.58	8.54547
41876	FBgn0038331	Ccm3	1589	136.368	135.573	7.08345
35970	FBgn0017558	Pdk	3164	147.192	152.117	7.24951
50002	FBgn0040529	COX7A	697	282.615	286.426	8.16227
31707	FBgn0029979	mahe	8365	65.0526	69.6762	6.12363
45683	FBgn0262872	milt	7667	63.1752	63.3887	5.98729
43785	FBgn0026777	Rad23	2027	67.8026	99.3739	6.63552
31341	FBgn0028491	CG2930	4990	70.1065	71.7402	6.16572
33725	FBgn0031670	SelT	1130	121.734	140.646	7.13644
39403	FBgn0036272	Sms	2092	129.242	138.971	7.11915
33736	FBgn0014857	His3.3A	1002	158.059	193.825	7.59898
32019	FBgn0030245	CG1637	5007	47.0239	47.9395	5.58465
34276	FBgn0028479	Mtpalpha	2886	72.5003	79.8805	6.32067
318206	FBgn0283657	Tlk	11568	29.8437	36.4307	5.18906
31554	FBgn0003514	sqh	1578	115.611	131.948	7.04438
34976	FBgn0025678	CaBP1	1781	81.3824	92.2861	6.52882
38633	FBgn0035620	Alp9	1881	77.301	89.8032	6.4895
43449	FBgn0028692	Rpn2	3412	97.32	100.164	6.64694
47219	FBgn0004404	RpS14b	597	180.05	226.475	7.82353
35225	FBgn0284220	Top2	5242	40.2319	63.6021	5.99214
40281	FBgn0037010	CG4825	2049	110.603	117.793	6.88072
35194	FBgn0086443	AsnRS	2375	34.6021	62.2614	5.96142
32835	FBgn0030929	CG15043	903	147.283	182.846	7.51488
41959	FBgn0038400	CG5903	2392	81.8491	84.3612	6.39936
38146	FBgn0010333	Rac1	1805	91.0839	109.227	6.77185
41949	FBgn0038395	CG10407	1125	301.171	326.049	8.34917
35955	FBgn0028408	Drep2	6902	12.2913	26.0735	4.70727
35176	FBgn0261396	Rpn3	1831	65.0933	82.7347	6.37129
38459	FBgn0035473	mge	1488	199.426	202.186	7.65989
39879	FBgn0021768	nudC	1622	87.4086	95.9016	6.58424
248194	FBgn0046114	Gclm	1505	91.3671	105.073	6.71594
40700	FBgn0037363	Atg17	6303	64.2918	65.3925	6.03216
33118	FBgn0001565	Hlc	2116	61.4476	92.8981	6.53835
44391	FBgn0022069	Nnp-1	2882	20.6919	52.0263	5.70255
36662	FBgn0033979	Cyp6a19	1913	10.1688	57.2	5.8392
38723	FBgn0002526	LanA	11690	33.8936	42.9766	5.42716
42590	FBgn0038925	Cchl	1356	138.861	152.964	7.25752
40982	FBgn0265101	Sgt1	1085	76.3705	102.239	6.67651
31212	FBgn0027296	temp	2163	127.656	176.021	7.46002
43466	FBgn0003525	stg	3064	25.3313	97.4531	6.60738
44679	FBgn0035909	ergic53	2463	106.403	110.782	6.79223
49701	FBgn0250823	gish	7030	95.5186	85.928	6.4259
37853	FBgn0259209	Mlp60A	2839	70.5011	73.7889	6.20631
35590	FBgn0014028	SdhB	1219	257.398	266.259	8.05696
37662	FBgn0003062	Fib	1318	35.5889	97.8749	6.6136
38958	FBgn0010431	mtrm	1092	18.0816	109.325	6.77314
36583	FBgn0001220	Hsc70-5	2922	107.772	113.667	6.82931
32228	FBgn0020513	Paics	2550	101.863	105.831	6.7263
39877	FBgn0025582	eIF3e	1520	109.313	125.116	6.9677
2768852	FBgn0260934	par-1	12693	56.9385	53.8005	5.75089
38820	FBgn0035772	Sh3beta	3187	62.8059	68.3207	6.09531
33924	FBgn0031836	CG11050	2405	101.028	101.352	6.66394
36865	FBgn0024315	Picot	3282	90.6106	92.6428	6.53439
31185	FBgn0004654	Pgd	1895	111.562	110.858	6.79322
36810	FBgn0001308	Khc	3718	69.7311	82.9556	6.37514
34126	FBgn0032005	Snx6	1821	82.4351	103.081	6.68833
42810	FBgn0039114	Lsd-1	1960	112.828	115.924	6.85766
3355132	FBgn0033000	CG14464	1289	18.5097	62.8219	5.97434
43093	FBgn0039350	jigr1	4549	12.3885	30.0663	4.91247
43162	FBgn0001139	gro	4455	45.684	55.9527	5.80742
41569	FBgn0016693	Past1	2896	128.354	126.013	6.978
35215	FBgn0041789	Pax	4199	94.3367	95.2127	6.57384
34392	FBgn0011703	RnrL	2577	10.5615	59.1175	5.88673
32419	FBgn0030593	CG9512	2221	204.022	222.636	7.79887
39485	FBgn0036341	Syx13	1700	59.1861	79.7643	6.31858
35153	FBgn0032727	CG10623	1725	52.8105	71.8391	6.1677
37119	FBgn0284257	Ttd14	2871	125.039	125.042	6.96685
43737	FBgn0039869	CG1890	704	84.2645	132.694	7.0525
33461	FBgn0250906	Pgk	2112	84.5489	89.348	6.48217
32820	FBgn0008635	betaCOP	3203	67.8404	71.9953	6.17083
33105	FBgn0020369	Rpt6	1404	55.4175	85.8546	6.42466
5740846	FBgn0267363	JYalpha	3125	143.086	160.396	7.32594
31424	FBgn0266000	CG44774	9199	60.0231	56.3982	5.81886
31664	FBgn0025549	unc-119	2344	51.3988	69.0549	6.11072
34683	FBgn0032453	CG6180	1020	94.8902	132.62	7.0517
251645	FBgn0047135	CG32276	865	253.52	258.852	8.01626
34193	FBgn0001114	Glt	3373	151.989	154.082	7.26802
34189	FBgn0016122	Acer	3198	63.3368	64.9905	6.02327
33859	FBgn0266449	Kr-h2	1771	117.29	123.731	6.95165
31842	FBgn0030089	AP-1gamma	5497	47.34	51.9053	5.6992
31014	FBgn0025638	Roc1a	1229	76.6804	105.509	6.72191
45757	FBgn0025724	beta'COP	3066	44.7302	51.982	5.70133
42264	FBgn0038658	CG14292	648	526.2	588.926	9.20207
31840	FBgn0004856	Bx42	2403	30.4157	53.0865	5.73163
36991	FBgn0034245	UQCR-6.4	561	358.779	362.899	8.50362
37948	FBgn0260456	CG4806	2070	27.654	57.927	5.85741
31388	FBgn0029715	CG11444	1282	65.1714	101.633	6.66793
47906	FBgn0026533	Dek	4138	55.7166	72.0746	6.17242
31591	FBgn0085446	CG34417	20162	72.0235	64.1545	6.0046
34716	FBgn0032482	Pect	2210	165.014	163.525	7.35381
39161	FBgn0027567	CG8108	3160	90.4504	106.636	6.73723
39753	FBgn0260635	Diap1	3143	88.8627	88.0404	6.46091
42463	FBgn0038829	CG17271	1916	107.593	110.096	6.78327
50433	FBgn0040959	Peritrophin-15a	361	362.3	408.007	8.67263
41650	FBgn0038149	GILT1	1122	75.6641	126.132	6.97937
35262	FBgn0032817	CG10631	12133	47.4267	58.0302	5.85998
42591	FBgn0019957	ND-42	1618	109.981	116.917	6.86996
32588	FBgn0030734	CG9911	1745	94.694	102.543	6.68079
34997	FBgn0027779	VhaSFD	2829	106.166	109.484	6.77523
40717	FBgn0028690	Rpn5	1897	109.511	134.275	7.06959
40444	FBgn0000045	Act79B	1619	658.113	666.6	9.38079
32921	FBgn0031008	CG8010	1633	20.7537	60.1312	5.91124
43842	FBgn0039936	Gyf	5274	61.5773	72.3546	6.17801
36860	FBgn0034145	CG5065	5493	95.6436	90.5621	6.50163
31332	FBgn0015286	Rala	2751	80.7915	89.7339	6.48838
36603	FBgn0033934	CG17385	1853	57.5353	82.2057	6.36204
40639	FBgn0250746	Prosbeta7	1215	126.734	139.207	7.1216
42282	FBgn0027785	NP15.6	648	269.408	279.424	8.12657
37449	FBgn0010470	Fkbp14	1800	128.06	126.299	6.98127
40141	FBgn0029094	asf1	1505	13.9366	57.874	5.85609
35754	FBgn0033241	CG2915	1750	56.1772	77.8097	6.2828
42131	FBgn0261987	Pxt	2716	15.544	69.7148	6.12443
39304	FBgn0086254	Akr1B	1521	118.224	123.543	6.94945
41883	FBgn0041188	Atx2	5915	118.01	110.658	6.79062
8674055	FBgn0261260	mgl	17674	42.8665	39.6672	5.31169
39034	FBgn0016070	smg	5963	42.9982	78.3297	6.29241
40267	FBgn0036996	mag	1477	122.448	125.099	6.9675
2768920	FBgn0267347	squ	1372	68.3007	95.1872	6.57345
318211	FBgn0260484	HIP	2050	74.1758	84.2551	6.39755
42467	FBgn0053094	Synd	2356	94.7974	99.479	6.63704
32850	FBgn0027335	Rip11	3889	85.911	90.4929	6.50053
5740596	FBgn0085195	CG34166	613	576.354	586.86	9.19699
41688	FBgn0038181	CG9297	4318	498.311	498.559	8.96177
44261	FBgn0026259	eIF5B	4410	100.062	98.2435	6.61902
31580	FBgn0003655	swa	2022	12.9597	55.8234	5.80409
34800	FBgn0028534	CG7916	923	208.664	219.965	7.78146
34095	FBgn0031977	baf	1022	64.329	123.472	6.94862
32196	FBgn0259143	CG42258	4159	64.8951	64.7445	6.0178
40959	FBgn0037549	CG7878	2375	73.3094	87.8437	6.45769
31914	FBgn0030151	CG1354	1852	46.7437	79.2834	6.30986
31310	FBgn0262656	Myc	9170	33.1126	47.8666	5.58245
40188	FBgn0036927	Gabat	2330	64.7604	79.7227	6.31782
59176	FBgn0042138	CG18815	1801	117.963	125.992	6.97776
3346201	FBgn0053519	Unc-89	13261	59.8987	56.8642	5.83072
50358	FBgn0085358	Diedel3	2719	43.6689	46.2116	5.53174
36041	FBgn0022382	Pka-R2	4855	98.9515	98.5249	6.62315
35569	FBgn0033087	Hsepi	3054	23.8351	78.0462	6.28718
43862	FBgn0267791	HnRNP-K	2571	63.8905	70.8428	6.14757
40207	FBgn0036945	Ssk	898	158.771	198.02	7.62987
37775	FBgn0034914	CG5554	1586	111.469	115.929	6.85772
39860	FBgn0260960	Baldspot	2844	174.613	170.895	7.41739
5740740	FBgn0085753	28SrRNA-Psi:CR40596	2775	83.3782	112.697	6.81695
38093	FBgn0035162	Sf3b3	4329	17.2558	39.8902	5.31977
31789	FBgn0003023	otu	3420	19.9294	67.7974	6.08422
32955	FBgn0031037	CG14207	1524	168.354	169.868	7.4087
40760	FBgn0027527	Osi6	1846	9.7488	34.0087	5.08995
35379	FBgn0032919	CG9253	1669	63.2	107.763	6.75239
3354896	FBgn0260987	vtd	2527	56.0495	75.3494	6.23648
45368	FBgn0003748	Treh	4369	83.18	84.1272	6.39536
33112	FBgn0015527	peng	2367	13.7633	42.2465	5.40247
3355040	FBgn0039959	l(3)80Fj	8403	43.6055	52.9686	5.72843
34227	FBgn0032087	CG9568	644	287.301	304.676	8.25137
44496	FBgn0029113	Uba2	2329	27.5011	55.5959	5.7982
35828	FBgn0050359	Mal-A5	2102	78.8296	82.6898	6.37051
31976	FBgn0261710	nocte	10734	56.7935	63.1569	5.98201
40168	FBgn0262518	Rab8	2314	98.6808	103.408	6.69291
43591	FBgn0039754	CG9747	2318	107.26	104.601	6.70944
42822	FBgn0013347	TfIIA-S	617	208.859	226.806	7.82563
117361	FBgn0042627	FASN2	8161	130.555	125.289	6.96969
31382	FBgn0029709	CHOp24	1172	70.2725	91.487	6.51628
40697	FBgn0037360	CG2182	2415	43.1816	68.9253	6.10801
36544	FBgn0262739	AGO1	8278	75.4628	76.7503	6.26304
34251	FBgn0026439	Eaat1	3139	107.766	100.641	6.65379
31839	FBgn0030087	CG7766	5177	64.4327	69.3629	6.11713
36511	FBgn0261989	CG42807	2101	165.905	184.255	7.52595
40628	FBgn0260462	CG12163	2985	93.8698	94.5683	6.56405
33966	FBgn0026196	nop5	1813	29.1266	86.0677	6.42824
38978	FBgn0260442	rhea	11083	63.7083	60.7289	5.9255
35850	FBgn0033317	CG8635	1572	45.9393	75.8721	6.24645
31228	FBgn0003714	tko	1596	18.4512	43.6389	5.4492
50070	FBgn0043884	mask	14639	83.4868	78.9419	6.30363
39769	FBgn0266724	Trs20	575	275.961	646.946	9.33761
38378	FBgn0266582	ND-30	976	136.979	149.47	7.22419
46456	FBgn0015614	CanB2	2061	86.9804	94.4646	6.56246
40402	FBgn0037108	Alg11	1994	69.6247	78.4473	6.29457
117353	FBgn0041342	Pcyt1	3257	97.5061	99.9633	6.64405
32349	FBgn0030529	Clic	1839	118.102	133.26	7.05864
39819	FBgn0036622	Agpat4	1628	145.071	142.164	7.15192
37181	FBgn0034405	Jheh2	1926	113.919	120.663	6.91544
37989	FBgn0035083	Tina-1	1593	63.8076	84.559	6.40274
64877	FBgn0041605	cpx	11414	68.253	71.3101	6.15705
42428	FBgn0016917	Stat92E	5210	82.422	80.797	6.33712
43102	FBgn0039358	CG5028	2376	135.808	138.484	7.1141
42875	FBgn0039163	CG5515	1119	84.8783	114.658	6.84183
44087	FBgn0021995	Rs1	2731	18.0281	39.9429	5.32167
43775	FBgn0024811	Crk	1357	122.095	131	7.03398
31184	FBgn0023507	D2hgdh	2209	172.7	179.624	7.48923
33967	FBgn0028554	x16	1787	23.0338	62.8546	5.97509
42060	FBgn0038473	Ns1	1895	28.5514	63.6537	5.9933
39628	FBgn0023174	Prosbeta2	1034	119.68	151.621	7.2448
40761	FBgn0037414	Osi7	2690	8.69005	30.1909	4.91843
32149	FBgn0030350	SelG	827	122.014	143.348	7.16388
31500	FBgn0029801	CG15771	2923	84.3442	89.247	6.48054
38646	FBgn0035631	Txl	1123	59.8303	93.7252	6.55113
31712	FBgn0027280	l(1)G0193	3385	40.3227	53.2011	5.73474
32318	FBgn0030502	tth	3138	47.969	61.6428	5.94703
42022	FBgn0038450	CG17560	1712	167.921	160.677	7.32847
41930	FBgn0027657	glob1	1601	131.844	134.331	7.07018
39359	FBgn0036232	CG14125	860	382.251	391.778	8.61408
318016	FBgn0052409	CG32409	1231	24.0239	68.3418	6.09575
32201	FBgn0030396	CG2556	2304	47.0428	64.2077	6.0058
34592	FBgn0020309	crol	7421	70.8172	69.5606	6.12123
38937	FBgn0035872	Cpsf6	2862	40.1723	59.5299	5.89675
41957	FBgn0010379	Akt1	4889	59.6035	61.8998	5.95303
32771	FBgn0259168	mnb	6945	30.0743	38.1621	5.25596
31376	FBgn0262738	norpA	8296	81.6924	77.1531	6.27059
36363	FBgn0010238	Lac	2156	78.823	94.2122	6.55861
32410	FBgn0030584	CG14407	668	124.195	151.123	7.24006
32222	FBgn0011837	Tis11	5009	66.6261	74.9278	6.22839
39862	FBgn0040512	zetaCOP	1227	73.0425	94.1258	6.55729
39012	FBgn0035933	CG13309	800	298.647	304.646	8.25123
39284	FBgn0036165	chrb	5960	89.9369	90.4747	6.50024
40233	FBgn0250791	alphaSnap	2070	73.4899	76.3156	6.25485
34736	FBgn0051729	CG31729	5656	48.4514	51.0006	5.67386
46243	FBgn0011230	poe	16216	73.3948	67.9066	6.08654
37888	FBgn0003888	betaTub60D	2518	120.67	118.767	6.8926
5740697	FBgn0083003	snoRNA:Psi28S-1175c	136	558.769	838.041	9.71096
39313	FBgn0015828	TfIIEalpha	1622	23.728	53.462	5.74179
38419	FBgn0283461	Drs	387	143.942	292.728	8.19366
41670	FBgn0004587	B52	4313	53.3496	60.5638	5.92157
43770	FBgn0011747	Ank	6229	78.2387	78.8756	6.30242
43832	FBgn0025741	PlexA	10614	47.1509	50.3979	5.65672
32885	FBgn0030973	CG7332	3401	53.6899	60.6777	5.92428
35336	FBgn0262743	Fs(2)Ket	7157	49.129	57.9791	5.8587
41938	FBgn0013334	Sap47	6401	92.8729	87.3249	6.44915
47251	FBgn0010391	Gtp-bp	2056	56.5129	65.8992	6.04328
40170	FBgn0262519	Mi-2	6600	45.8284	54.6861	5.77442
31030	FBgn0260855	Sec22	1749	107.355	113.872	6.8319
318909	FBgn0051715	CG31715	580	69.6559	120.319	6.91132
37767	FBgn0010278	Ssrp	2507	30.9539	65.9533	6.04447
31368	FBgn0052774	Muc4B	1987	23.9232	64.4004	6.01012
35748	FBgn0033235	CG8728	1935	108.552	102.587	6.68141
42985	FBgn0020626	Osbp	3248	70.2479	70.3989	6.13851
34313	FBgn0040064	yip2	1391	111.436	121.914	6.93031
40790	FBgn0010282	TfIIFalpha	1938	62.5163	83.0281	6.3764
42268	FBgn0038662	Mpc1	1155	214.122	209.187	7.709
42195	FBgn0038596	CG14312	494	996.239	1203.88	10.2335
32205	FBgn0030400	Pits	5853	61.9502	68.4522	6.09808
37055	FBgn0034292	CG5767	854	215.247	254.675	7.9928
49779	FBgn0005777	PpD3	2509	54.5054	68.2108	6.09298
3355155	FBgn0058002	ND-AGGG	745	110.287	136.224	7.09037
37960	FBgn0027590	GstE12	1398	170.562	165.489	7.37103
32049	FBgn0030268	Klp10A	5150	59.7692	65.0496	6.02458
35552	FBgn0263144	bin3	5942	27.781	37.93	5.24717
34167	FBgn0020497	emb	4492	41.1621	57.7499	5.85299
47457	FBgn0021895	ytr	2209	70.0003	87.9444	6.45934
43717	FBgn0028968	gammaCOP	3276	39.1422	44.348	5.47242
37290	FBgn0005655	PCNA	1070	17.5808	77.391	6.27503
33117	FBgn0003423	slgA	4305	90.7711	87.8821	6.45832
32470	FBgn0040285	Scamp	2813	70.247	80.7295	6.33592
33039	FBgn0031111	Obp19c	978	13.9171	67.9587	6.08765
31461	FBgn0029766	CG15784	2956	77.0394	92.4124	6.53079
33180	FBgn0031229	CG3436	1381	51.1393	80.4646	6.33118
34096	FBgn0044323	Cka	5928	61.8866	59.0968	5.88623
35056	FBgn0032643	GCS2beta	2255	54.6331	71.9927	6.17078
37144	FBgn0034368	zda	2106	110.989	107.946	6.75484
38076	FBgn0035147	Gale	1757	99.4879	99.6132	6.63899
34212	FBgn0032075	Tsp29Fb	1230	188.131	182.336	7.51085
35016	FBgn0022213	Cse1	3237	26.3973	57.0881	5.83638
41212	FBgn0037763	CG16904	980	300.183	366.291	8.51704
33686	FBgn0031637	mxt	4096	60.297	61.3343	5.9398
33982	FBgn0016978	snRNP-U1-70K	2948	19.2336	33.2881	5.0591
40596	FBgn0260794	ctrip	11869	93.7021	82.9585	6.37519
32737	FBgn0030850	stas	3148	45.9835	60.4939	5.91991
35342	FBgn0032884	Pomp	1092	114.91	121.327	6.92335
42396	FBgn0038771	CG4390	1190	116.288	121.405	6.92427
44879	FBgn0004400	rhi	1570	6.57584	45.3953	5.50606
39505	FBgn0260049	flr	2343	35.6399	52.7436	5.72229
35788	FBgn0005648	Pabp2	2138	46.0402	67.8061	6.08441
36072	FBgn0265512	mlt	3016	113.81	113.175	6.82305
36532	FBgn0033875	CG6357	1441	139.303	144.538	7.1758
36109	FBgn0261862	whd	3175	79.9366	81.4551	6.34882
2768915	FBgn0053306	CG33306	800	123.697	140.799	7.13801
35679	FBgn0015929	dpa	3071	10.6201	37.0596	5.21372
39213	FBgn0036099	CG11811	1575	37.2262	67.4583	6.07699
42504	FBgn0283468	slmb	3492	69.1173	75.9411	6.24776
36047	FBgn0010385	Def	399	71.0073	179.535	7.48852
36797	FBgn0034091	mrj	3286	92.7816	91.0551	6.50946
42903	FBgn0039186	CG5746	4576	31.2571	39.2687	5.29714
35454	FBgn0032988	Tif-IA	2140	73.7659	91.3248	6.51372
45233	FBgn0261458	capt	3233	51.8692	56.8089	5.82931
42451	FBgn0038820	CG4000	999	151.93	160.395	7.32594
31792	FBgn0264975	Nrg	9991	35.1973	34.2555	5.10037
43819	FBgn0002521	pho	2381	45.3516	59.1265	5.88695
39136	FBgn0040475	SH3PX1	2146	48.6449	70.3562	6.13763
326264	FBgn0053138	AGBE	2322	63.1081	69.3696	6.11727
40179	FBgn0036921	RhoGDI	1540	92.9927	107.326	6.74653
42362	FBgn0038740	CG4562	6617	40.8722	43.2395	5.43595
34485	FBgn0032297	CG17124	2989	60.7506	62.3464	5.96339
32968	FBgn0031049	Sec61gamma	798	108.507	143.61	7.16652
31174	FBgn0025628	CG4199	3313	34.0845	39.259	5.29679
36224	FBgn0033624	CG12384	612	181.606	203.33	7.66803
38407	FBgn0035432	ZnT63C	3253	53.4084	54.8782	5.77948
35129	FBgn0025608	Faf2	2368	67.0865	74.528	6.22068
40998	FBgn0261108	Atg13	3003	65.3535	85.1354	6.41253
40130	FBgn0036887	CG9231	847	66.1884	94.6577	6.56541
40587	FBgn0037270	eIF3f1	1301	89.2713	99.441	6.63649
38632	FBgn0035619	Alp10	1749	48.8185	63.9475	5.99994
42598	FBgn0038930	BomT3	657	363.663	368.242	8.52471
37727	FBgn0034876	wmd	1769	63.2885	78.0637	6.2875
33374	FBgn0031381	Npc2a	651	138.569	164.901	7.36589
34333	FBgn0011584	Trp1	2459	87.7444	87.6747	6.45491
33402	FBgn0267378	sau	2585	108.375	106.406	6.73412
43671	FBgn0016123	Alp4	2412	73.7486	78.4239	6.29414
36868	FBgn0013763	Idgf6	1811	124.13	124.813	6.9642
43694	FBgn0039831	CG12054	6238	43.9309	46.2422	5.5327
33502	FBgn0031483	CG9641	1933	61.9917	68.8418	6.10626
40434	FBgn0037138	P5CDh1	3026	86.621	88.2291	6.464
8674058	FBgn0259971	CG42481	227	3020.56	8663.05	13.0807
42492	FBgn0000083	AnxB9	2073	87.6496	92.6527	6.53454
32946	FBgn0026430	Grip84	6125	12.1683	25.5249	4.67666
31366	FBgn0029697	CG15570	4278	15.4152	31.5507	4.98189
32604	FBgn0004598	Fur2	6474	30.482	41.4738	5.37587
8673976	FBgn0259748	CG42397	651	234.865	262.148	8.03451
35507	FBgn0259979	Cndp2	1661	75.8684	117.34	6.87516
59158	FBgn0042119	Cpr65Au	526	304.326	383.693	8.584
31517	FBgn0029818	GAA1	2388	27.2048	43.6109	5.44827
37143	FBgn0000566	Eip55E	1478	56.8568	79.6467	6.31645
32482	FBgn0030648	CG6340	3154	47.8525	51.7848	5.69585
43688	FBgn0051004	mesh	5175	65.155	66.882	6.06462
318916	FBgn0053181	CG33181	5315	51.6347	55.9871	5.80831
31294	FBgn0000644	Fcp3C	963	12.3145	76.585	6.25993
36058	FBgn0033485	RpLP0-like	948	53.1407	128.454	7.00567
38009	FBgn0004181	Ebp	1529	2867.56	2762.92	11.432
42641	FBgn0028688	Rpn7	1393	82.3163	102.868	6.68535
40781	FBgn0261789	SmD2	778	62.3617	127.902	6.99946
38315	FBgn0035348	CG16758	1985	252.089	215.563	7.7523
38360	FBgn0035388	CG2162	2580	64.1578	71.2858	6.15655
318825	FBgn0053002	mRpL27	932	61.2517	99.5894	6.63864
42843	FBgn0020647	KrT95D	5938	62.6083	62.0628	5.95682
34183	FBgn0032050	CG13096	2450	27.3717	66.6932	6.06055
45655	FBgn0020306	dom	13020	33.4588	45.3432	5.50441
43353	FBgn0039561	mfrn	3037	96.2039	95.4744	6.5778
40576	FBgn0037261	CG9775	2504	55.9354	60.8507	5.92839
44207	FBgn0017567	ND-23	819	208.272	211.277	7.72333
3346167	FBgn0266756	btsz	17286	32.4301	37.4154	5.22749
36699	FBgn0013750	Arf51F	2196	72.201	78.5784	6.29698
36243	FBgn0033638	CG9005	6778	50.8228	50.7838	5.66772
39722	FBgn0036534	DCP2	5971	76.3718	77.8036	6.28269
3772462	FBgn0004187	snRNA:U1:95Cc	164	276.131	469.388	8.87479
31722	FBgn0004656	fs(1)h	15685	35.0109	36.7149	5.20026
41256	FBgn0262617	Nuak1	13227	46.2984	57.0484	5.83538
32565	FBgn0030718	ND-20	1336	137.06	141.226	7.14237
38542	FBgn0035541	CG15019	764	85.9304	143.655	7.16697
33014	FBgn0031090	Rab35	3538	51.1779	58.2929	5.86649
12798579	FBgn0262484	CG43074	677	11.6256	98.7265	6.6261
33156	FBgn0002121	l(2)gl	5986	52.9603	67.9261	6.08695
34636	FBgn0015797	Rab6	1896	75.3933	84.426	6.40047
38516	FBgn0041171	ago	5517	34.3687	42.8988	5.42455
41587	FBgn0040493	grsm	2435	55.1814	55.3625	5.79214
40190	FBgn0036929	CG7668	1736	65.4553	86.6017	6.43716
45894	FBgn0002542	lds	3543	17.7506	31.8543	4.99568
33185	FBgn0266557	kis	19229	65.5888	61.9335	5.95381
36545	FBgn0033886	Rpn13	1672	89.3987	95.7875	6.58252
36045	FBgn0033476	oys	4866	70.2147	68.4343	6.0977
117294	FBgn0278608	Dsp1	4860	35.8788	44.3996	5.4741
32516	FBgn0030679	CG8206	1188	140.264	138.088	7.10997
33379	FBgn0003557	Su(dx)	4798	53.4406	55.5178	5.79618
42293	FBgn0038680	Cyp12a5	1820	44.8504	57.7043	5.85186
41311	FBgn0011768	Fdh	1337	65.8741	82.9394	6.37486
3771905	FBgn0263993	CG43736	9085	36.759	43.4825	5.44402
33857	FBgn0031776	Pfdn1	595	111.616	167.212	7.38597
34713	FBgn0032479	CG16974	5528	51.9898	51.9003	5.69906
39768	FBgn0011016	SsRbeta	950	108.618	131.668	7.04131
42805	FBgn0028684	Rpt5	1627	74.1293	96.9575	6.60002
32687	FBgn0030809	Ubr1	7096	60.7008	58.799	5.87895
12798107	FBgn0262608	CG43134	407	15.58	137.241	7.1011
50250	FBgn0040777	CG14767	2177	118.829	115.075	6.84706
31849	FBgn0014868	Ost48	1513	68.0611	77.8595	6.28373
36878	FBgn0010213	Sod2	1015	138.387	151.805	7.24655
40695	FBgn0037358	elm	1321	69.6458	86.048	6.42791
41911	FBgn0262527	nsl1	6544	41.6866	46.4067	5.53781
42201	FBgn0038601	CG18600	1414	24.12	48.4477	5.59984
44885	FBgn0004657	mys	4482	74.1255	71.8349	6.16762
36713	FBgn0034021	CG8180	2614	20.6845	55.53	5.79649
40589	FBgn0026620	tacc	6246	55.1369	53.4959	5.74271
32241	FBgn0030432	CG4404	1696	55.3807	86.27	6.43162
41305	FBgn0037843	CG4511	1503	117.354	130.008	7.02302
33953	FBgn0015777	nrv2	3568	113.99	113.706	6.8298
38814	FBgn0035768	CG14834	1426	20.5063	56.5616	5.82303
37121	FBgn0261477	slim	3081	78.217	78.1734	6.28953
33003	FBgn0261811	pico	8245	17.9338	24.0627	4.59172
37385	FBgn0034576	ND-B14.7	712	169.132	177.792	7.47445
36913	FBgn0034181	CG8963	2753	96.1202	107.819	6.75314
40210	FBgn0036948	CG7298	1323	69.1721	83.8955	6.39138
31038	FBgn0040339	MED22	602	72.8938	122.068	6.93214
39293	FBgn0259481	Mob2	5663	55.2685	59.4315	5.89437
35211	FBgn0032773	fon	2276	87.3467	90.4057	6.49914
43542	FBgn0003861	trp	4149	87.796	86.5908	6.43697
37487	FBgn0034662	CG13492	9183	45.6234	45.9681	5.52413
39255	FBgn0260795	NaPi-III	3715	51.1329	60.9786	5.93141
35051	FBgn0000183	BicD	5498	34.648	41.2019	5.36639
31239	FBgn0001404	egh	4662	73.8692	73.7193	6.20495
33114	FBgn0011710	44075	2026	33.1161	60.5811	5.92199
34378	FBgn0032208	Ufd4	8431	77.6423	73.7405	6.20536
37636	FBgn0034792	YME1L	2943	85.1075	78.0512	6.28727
3355079	FBgn0058045	CG40045	1009	60.9192	108.33	6.75995
37784	FBgn0025352	Mtpbeta	1593	87.6664	94.6408	6.56515
34956	FBgn0001994	crp	4402	58.4944	65.4449	6.03331
39214	FBgn0047038	ND-13B	597	195.559	199.098	7.6377
42889	FBgn0011225	jar	5641	78.6557	74.0853	6.21209
38763	FBgn0035726	CG9953	1814	65.341	76.3391	6.25529
2768916	FBgn0053303	CG33303	2333	60.307	68.5823	6.10082
3355150	FBgn0250816	AGO3	3182	11.6584	39.8082	5.3168
2768965	FBgn0270926	AsnS	1856	32.5879	54.9642	5.78173
38846	FBgn0028582	lqf	6521	58.1893	55.9956	5.80853
35223	FBgn0003346	RanGAP	2401	18.1168	40.4865	5.34115
36351	FBgn0033728	Cpr49Ae	1186	140.059	150.496	7.23406
38580	FBgn0261797	Dhc64C	14597	35.2913	35.1244	5.13645
38748	FBgn0035713	velo	6688	40.1727	40.4756	5.34076
31524	FBgn0029823	Shmt	2518	43.7517	49.3805	5.62733
43978	FBgn0024314	Plap	2867	37.9492	43.7691	5.45349
33518	FBgn0031497	SerRS	1911	36.5808	55.8319	5.80431
37402	FBgn0002736	mago	1103	24.8547	67.0457	6.06815
19836145	FBgn0265301	CR44274	801	305.439	367.912	8.52341
36129	FBgn0033544	CG7220	2663	113.119	113.626	6.82878
43816	FBgn0039923	MED26	5073	46.6286	57.1043	5.83679
43444	FBgn0039640	CG14516	3849	9.04189	30.2073	4.91921
43788	FBgn0039904	Hcf	8196	34.5413	39.6235	5.3101
41816	FBgn0038286	CG6966	4578	45.1285	48.344	5.59676
35408	FBgn0032946	nrv3	4770	146.097	144.06	7.17103
34803	FBgn0028509	CenG1A	5368	94.5955	118.495	6.88929
34107	FBgn0031988	CG8668	3215	42.1311	50.4558	5.65838
39957	FBgn0036735	Edc3	4062	49.376	62.9051	5.97625
41365	FBgn0264694	mgr	946	69.3862	115.218	6.84885
43240	FBgn0039464	CG6330	2326	55.4146	58.5689	5.87329
32938	FBgn0027621	Pfrx	4250	79.0536	82.3999	6.36545
43374	FBgn0039581	Moca-cyp	3893	36.8636	42.7431	5.41931
40174	FBgn0028695	Rpn1	3041	81.0158	83.3165	6.3814
44448	FBgn0263289	scrib	17197	37.6484	34.4783	5.10971
48373	FBgn0016970	l(2)k10201	820	46.6827	74.9235	6.22831
37987	FBgn0022343	CG3760	1258	68.7518	89.8716	6.4906
34119	FBgn0003607	Su(var)205	1109	53.3612	91.1001	6.51017
34913	FBgn0028950	CG15255	1549	75.8793	91.9265	6.52319
31567	FBgn0028685	Rpt4	1465	68.6523	88.9504	6.47574
39231	FBgn0263776	CG43693	3292	59.6149	62.9758	5.97787
44039	FBgn0267698	Pak	5973	29.5006	30.922	4.95289
42848	FBgn0005649	Rox8	4010	66.2979	79.1626	6.30766
26067175	FBgn0267507	pre-rRNA:CR45847	8118	18.8144	25.878	4.69644
36142	FBgn0033555	RpS15Ab	724	86.4283	125.962	6.97741
41342	FBgn0037875	ZnT86D	2003	37.6005	56.0026	5.80871
3355136	FBgn0026401	Nipped-B	6711	49.353	59.3381	5.8921
33939	FBgn0028703	Nhe3	4553	178.347	205.164	7.68099
31669	FBgn0026144	CBP	2579	8.62801	41.5693	5.37918
34315	FBgn0032160	CG4598	1216	49.2258	74.985	6.22949
44030	FBgn0010909	msn	6833	42.8771	45.5045	5.50952
31340	FBgn0265575	yin	3278	16.5483	43.4789	5.4439
37397	FBgn0011824	CG4038	957	49.1266	112.829	6.81864
33495	FBgn0024947	NTPase	2802	59.1825	60.5774	5.9219
35100	FBgn0284256	bsf	4457	28.367	42.3892	5.40733
39580	FBgn0036422	CG3868	1181	147.681	163.26	7.35147
36003	FBgn0005614	trpl	3893	74.1944	84.058	6.39417
43294	FBgn0015737	Hmu	2360	143.304	142.858	7.15895
35759	FBgn0027054	CSN4	1703	43.3169	64.283	6.00749
41993	FBgn0038428	CG14894	1111	73.8069	86.823	6.44084
41150	FBgn0024833	AP-1mu	1755	38.1194	58.6132	5.87438
35944	FBgn0262515	VhaAC45	2013	186.009	185.826	7.5382
33211	FBgn0264855	AP-2alpha	4872	46.8044	50.2287	5.65187
326232	FBgn0052675	Tango5	3578	55.6821	57.0302	5.83492
34993	FBgn0261278	grp	3049	19.5837	43.3272	5.43887
32169	FBgn0030366	Usp7	5642	88.0564	83.5168	6.38486
32152	FBgn0260780	wisp	5320	28.0168	68.8493	6.10642
39458	FBgn0036316	CG10960	3389	83.5422	84.9441	6.40929
33040	FBgn0011280	Obp19d	1101	231.023	242.856	7.92425
31458	FBgn0029763	Usp16-45	4784	24.5537	33.2701	5.05832
32352	FBgn0052626	AMPdeam	6364	49.2843	49.6493	5.63515
43331	FBgn0045862	btz	3085	39.4727	53.2585	5.73629
43672	FBgn0010808	Chchd3	940	147.524	156.602	7.29142
41836	FBgn0263979	Caf1-55	1828	24.9407	54.9756	5.78203
32903	FBgn0030991	CG7453	1852	88.9339	92.3711	6.53015
32616	FBgn0030753	rngo	2336	79.7341	81.3872	6.34762
35222	FBgn0032783	CG10237	2769	64.513	65.8654	6.04254
40273	FBgn0052425	CG32425	4295	62.827	63.5116	5.99008
40059	FBgn0036824	CG3902	1585	110.81	112.87	6.81916
32551	FBgn0010315	CycD	2453	13.7732	35.8812	5.16717
34284	FBgn0000273	Pka-C1	5725	105.321	98.6043	6.62431
46080	FBgn0010638	Sec61beta	792	151.372	171.178	7.41977
44724	FBgn0024188	san	808	76.8079	124.113	6.95609
36344	FBgn0033721	CG13159	393	16.3978	82.6818	6.37037
26067067	FBgn0267824	PRAS40	2632	41.5211	58.9752	5.88326
41079	FBgn0026380	Prosbeta3	914	111.481	122.625	6.9387
31809	FBgn0030060	CG2004	2028	37.683	45.8848	5.52152
37417	FBgn0003891	tud	8830	79.5633	75.6144	6.24154
32142	FBgn0030343	ATP7	5157	44.6335	43.5399	5.44592
40389	FBgn0028663	VhaM9.7-b	1216	91.485	107.799	6.75287
40567	FBgn0051522	CG31522	3468	123.912	116.396	6.86352
37035	FBgn0026316	Ubc10	999	117.837	129.381	7.01604
31309	FBgn0000479	dnc	16683	33.6315	31.1289	4.9625
31779	FBgn0030040	CG15347	968	131.659	158.576	7.30949
53581	FBgn0040319	Gclc	4402	56.1589	56.1348	5.81211
37052	FBgn0034289	CG10910	1991	85.35	92.0371	6.52493
41295	FBgn0037834	Art1	1528	22.4423	61.7633	5.94984
12798248	FBgn0051781	CR31781	2679	67.5904	73.1354	6.19348
41137	FBgn0037700	CG8149	1156	50.1554	84.9912	6.41009
43005	FBgn0011336	Stt3B	2703	80.7557	80.4943	6.33171
35842	FBgn0033309	Lnpk	2004	44.8606	52.1773	5.70673
32648	FBgn0030774	sphe	1263	60.4568	80.1248	6.32508
32461	FBgn0026428	HDAC6	5251	38.53	40.7303	5.3498
40349	FBgn0027945	ppl	900	210.758	208.308	7.70292
32941	FBgn0261573	CoRest	5742	21.687	30.4438	4.93045
39536	FBgn0001108	DCTN1-p150	4550	37.7717	39.4253	5.30288
38644	FBgn0016756	Usp47	5636	98.0433	95.0274	6.57103
41161	FBgn0037718	P58IPK	2217	71.8838	75.6496	6.24221
32568	FBgn0030720	CG8939	2622	28.4933	55.8175	5.80394
39065	FBgn0035978	UGP	3013	90.2019	92.0968	6.52586
33803	FBgn0031734	CG11147	3030	133.05	138.665	7.11598
41721	FBgn0262955	RpII140	4060	22.5859	32.3091	5.0161
43415	FBgn0265998	Doa	13638	33.9467	33.9865	5.08901
37852	FBgn0034971	Gpat4	2278	56.1422	60.3816	5.91723
37776	FBgn0034915	eIF6	1056	63.0478	91.2595	6.51269
38828	FBgn0035779	CG8562	1483	57.9714	70.1204	6.13279
38083	FBgn0035154	hiro	1480	39.8408	56.8123	5.8294
36955	FBgn0034215	Mtap	1392	39.7602	66.1447	6.04864
41296	FBgn0017577	Mcm5	2452	5.53824	31.1274	4.96243
34805	FBgn0012037	Ance	2183	84.0769	82.4718	6.3667
32043	FBgn0259101	CG42249	2648	38.7365	41.1086	5.36312
32584	FBgn0004066	Prosalpha4	1176	53.4102	87.9112	6.4588
35060	FBgn0032646	mEFTs	1526	156.406	144.602	7.17644
31772	FBgn0030035	PIG-T	2521	45.3975	53.6951	5.74806
38981	FBgn0262508	CG43078	14466	76.1685	72.3053	6.17703
3772657	FBgn0086659	snoRNA:Psi18S-176	154	443.689	651.088	9.34682
31604	FBgn0029888	ND-ASHI	1384	113.319	113.498	6.82715
31331	FBgn0023215	Mnt	4556	88.7485	103.422	6.69309
42793	FBgn0027512	CG10254	5028	64.2629	71.4381	6.15963
38369	FBgn0035397	PAN3	5969	84.7346	80.6868	6.33516
32990	FBgn0052528	parvin	1840	44.163	56.7519	5.82787
35265	FBgn0032820	fbp	1202	137.74	136.786	7.0963
35026	FBgn0261671	tweek	16466	38.6471	42.1133	5.39792
26067187	FBgn0267519	28SrRNA-Psi:CR45859	2689	48.6281	63.2601	5.98436
34387	FBgn0032216	Usp14	1632	49.0194	68.7889	6.10515
19835790	FBgn0266260	CR44955	2592	103.425	121.885	6.92997
35584	FBgn0027066	Eb1	2715	93.3041	93.9257	6.55422
43448	FBgn0041186	Slbp	1132	61.2997	102.584	6.68136
38321	FBgn0016794	dos	4666	15.7877	28.0013	4.81
41706	FBgn0038194	Cyp6d5	1640	158.48	162.339	7.34331
40694	FBgn0262125	Sec23	2822	59.461	61.7527	5.9496
5740539	FBgn0083014	snoRNA:Psi18S-996	151	184.604	343.869	8.42592
39017	FBgn0035936	Tsp66E	2330	26.4571	50.2837	5.65345
31562	FBgn0029854	CG3566	1607	24.4844	37.3309	5.22423
38091	FBgn0000575	emc	2049	108.779	112.659	6.81646
47384	FBgn0086370	sra	2372	52.9199	59.7463	5.90198
46121	FBgn0010741	Pfdn2	993	40.8978	90.1096	6.49441
38721	FBgn0024921	Tnpo	5598	42.8621	56.8179	5.82954
41566	FBgn0011745	Arp1	1469	50.5444	66.3568	6.05326
34310	FBgn0032156	CG13124	3343	186.971	173.081	7.43572
36433	FBgn0033788	CG13323	2562	58.058	59.1486	5.88749
32695	FBgn0030817	CG4991	2499	18.0259	46.7195	5.54749
32167	FBgn0030364	Lsm12a	1251	51.2012	91.6218	6.51841
40623	FBgn0037298	Sccpdh1	1734	108.592	105.724	6.72484
39765	FBgn0010280	Taf4	5516	47.3542	50.9763	5.67317
36382	FBgn0022764	Sin3A	9421	51.4248	54.0994	5.75887
41894	FBgn0267408	AOX1	4228	69.9446	76.6567	6.26128
35691	FBgn0033192	Corin	8926	23.2638	47.2677	5.56431
36102	FBgn0262114	RanBPM	4457	63.9224	64.8623	6.02042
41205	FBgn0037756	CG8507	1384	44.6291	94.1813	6.55813
41259	FBgn0037807	CG6293	2601	27.5248	45.352	5.50468
38301	FBgn0035334	CG8993	616	179.07	187.73	7.5529
53439	FBgn0040078	pont	1659	56.689	74.8769	6.22741
33002	FBgn0031078	Nup205	6470	10.1373	20.5786	4.36657
40583	FBgn0263346	smash	10493	52.4902	48.2703	5.59456
42821	FBgn0025574	Pli	2975	34.1926	43.9334	5.45889
34114	FBgn0031995	CG8475	5507	59.0066	67.4441	6.07669
39856	FBgn0004465	Su(P)	1412	37.0612	58.0916	5.8615
32841	FBgn0027087	HisRS	2862	16.6572	28.9575	4.85835
40904	FBgn0003885	alphaTub84D	1980	160.496	175.073	7.45222
38248	FBgn0002183	dre4	3690	30.3562	47.3913	5.56807
36782	FBgn0001124	Got1	1770	152.955	152.147	7.24979
35824	FBgn0002570	Mal-A1	1826	312.182	370.812	8.53474
36383	FBgn0027356	Amph	3205	77.7886	78.3936	6.29358
35486	FBgn0261403	sxc	3678	51.2723	56.8348	5.82997
31263	FBgn0000927	fs(1)Ya	2235	8.94673	37.0922	5.21499
33986	FBgn0000053	Gart	4780	30.2068	31.6877	4.98813
3772235	FBgn0086671	snoRNA:Psi28S-2876	140	352.393	645.171	9.33365
42616	FBgn0038948	PSR	1590	28.2044	49.9671	5.64435
39916	FBgn0010424	TpnC73F	1059	161.646	162.06	7.34083
39611	FBgn0036449	bmm	2437	92.8812	91.8635	6.52221
38648	FBgn0260936	scny	5470	35.6232	39.2251	5.29554
38819	FBgn0035771	Sec63	2944	38.5184	41.1502	5.36458
39271	FBgn0036152	CG6175	3956	40.1542	49.9304	5.64329
41551	FBgn0038065	Snx3	1860	61.9595	64.5674	6.01385
36497	FBgn0004638	drk	2946	58.2181	59.4159	5.89399
38199	FBgn0025725	alphaCOP	4078	40.0016	41.7234	5.38451
44529	FBgn0003159	CG2841	5650	90.4993	104.812	6.71235
38909	FBgn0020392	Nmt	1812	28.9589	57.1001	5.83668
40863	FBgn0086372	lap	6158	37.1905	38.4569	5.26704
44000	FBgn0028982	Spt6	6166	37.9074	41.5459	5.37837
34577	FBgn0028490	CG31705	2760	105.823	104.003	6.70118
45928	FBgn0003392	shi	5989	63.232	60.6085	5.92264
34354	FBgn0032191	Snx17	2205	27.3628	37.8856	5.24548
34368	FBgn0032200	CG5676	769	118.215	127.567	6.99568
45040	FBgn0024293	Spn43Ab	1329	157.39	151.9	7.24745
39829	FBgn0027080	TyrRS	1771	41.1561	56.5113	5.82174
32567	FBgn0000611	exd	3302	42.782	48.0848	5.58901
38811	FBgn0011640	lark	2192	50.6461	66.9242	6.06553
36937	FBgn0034200	Gbp2	2279	80.5931	77.8221	6.28303
31189	FBgn0023540	CG3630	2031	103.969	101.741	6.66947
42859	FBgn0039151	CG13607	2212	77.024	79.7702	6.31868
36365	FBgn0033741	CG8545	2949	21.3832	50.6047	5.66262
31004	FBgn0025633	CG13366	5538	20.0182	31.7229	4.98972
3772557	FBgn0259936	Uhg3	836	19.6284	79.0423	6.30547
40510	FBgn0037203	slif	3140	21.9406	38.3549	5.26322
39083	FBgn0035987	Cpsf5	2423	20.0103	40.6397	5.34659
33836	FBgn0001941	ifc	2201	73.6444	83.5254	6.38501
34487	FBgn0015320	Ubc2	2252	61.6452	66.0874	6.04739
44117	FBgn0027348	bgm	2636	59.6563	62.817	5.97423
35364	FBgn0032906	RPA2	963	14.0185	58.6425	5.87511
5740790	FBgn0262954	Rpb12	353	165.476	228.208	7.83452
47874	FBgn0004643	Zw10	2567	17.6303	38.4158	5.2655
42216	FBgn0028670	Vha100-2	3222	76.7557	78.9669	6.30409
48973	FBgn0262733	Src64B	5200	22.5806	36.9955	5.21123
34245	FBgn0032105	borr	1298	19.6719	56.8707	5.83088
31662	FBgn0029941	CG1677	4847	38.7779	48.0268	5.58727
42845	FBgn0039140	Miro	3791	58.256	61.5425	5.94468
36578	FBgn0261276	Opa1	3968	46.039	49.612	5.63407
38306	FBgn0266696	Svil	24343	40.6942	35.8243	5.16488
42437	FBgn0038809	CG16953	2813	95.6799	93.4484	6.54687
34999	FBgn0032596	Prosbeta4	815	50.2688	82.9559	6.37514
34519	FBgn0041781	SCAR	3118	31.9498	39.7016	5.31294
39909	FBgn0036690	Ilp8	867	14.6776	85.3901	6.41684
34023	FBgn0031914	CG5973	3186	66.8252	68.1377	6.09144
32483	FBgn0027287	Gmap	6109	40.7384	41.8561	5.38909
40390	FBgn0263911	COX8	513	193.784	205.571	7.68384
33693	FBgn0031643	CG3008	2263	60.7337	61.3522	5.94022
42663	FBgn0024558	Dph5	1128	22.061	57.3896	5.84397
43736	FBgn0000557	eEF1alpha2	2656	146.959	146.457	7.19482
37146	FBgn0050122	CG30122	4623	51.1276	57.4201	5.84474
35671	FBgn0025885	Inos	1986	84.424	86.9669	6.44322
33560	FBgn0031534	Snx1	2028	34.8576	43.3375	5.43921
45031	FBgn0023177	Pp4-19C	2213	18.5277	40.904	5.35593
50205	FBgn0040732	CG16926	979	180.175	178.95	7.48381
40155	FBgn0261283	SREBP	4056	72.7807	75.8714	6.24643
33626	FBgn0031589	Naprt	3288	60.0224	60.1221	5.91102
40693	FBgn0027951	MTA1-like	5326	32.4136	37.1752	5.21821
35151	FBgn0032725	Nedd8	612	78.8743	116.99	6.87086
32225	FBgn0265523	Smr	15579	31.2741	32.3389	5.01743
32777	FBgn0283469	Vps4	2411	44.2542	51.6847	5.69306
31143	FBgn0023517	Pgam5	1100	23.454	56.1913	5.81356
45398	FBgn0010548	Aldh-III	3593	67.5385	64.0546	6.00236
32510	FBgn0030674	HUWE1	16799	33.6214	34.4769	5.10965
40001	FBgn0036774	mRpS26	825	44.4638	77.1921	6.27132
12798523	FBgn0051451	CR31451	1563	322.333	301.094	8.23431
39262	FBgn0036144	GlcAT-P	3916	36.628	40.4995	5.34161
41995	FBgn0044826	Pak3	4983	49.3489	54.8117	5.77773
32493	FBgn0030658	CG7872	1653	42.2063	55.312	5.79082
34120	FBgn0015299	Ssb-c31a	536	33.7116	96.1268	6.58762
43873	FBgn0003204	ras	2866	28.7903	40.336	5.33578
38753	FBgn0041194	Prat2	2140	65.4364	71.0663	6.15211
48986	FBgn0004132	boca	704	61.0615	109.697	6.77804
41822	FBgn0038292	CG3987	1483	75.2998	101.455	6.66541
44289	FBgn0000711	flw	4276	45.4014	45.4888	5.50903
43912	FBgn0025571	SF1	3112	48.0275	45.9778	5.52443
39028	FBgn0035947	Srp68	2132	39.5776	55.3707	5.79235
41521	FBgn0038038	Sccpdh2	1576	66.3893	70.1132	6.13264
49070	FBgn0005536	Mbs	7797	56.1693	53.5676	5.74463
47399	FBgn0021800	Reph	4890	52.3118	59.523	5.89659
39827	FBgn0028399	TMS1	1767	91.4453	91.2985	6.51331
42049	FBgn0038465	Irc	2390	71.8004	71.8875	6.16867
38177	FBgn0035228	CG12091	1907	120.909	123.702	6.9513
41776	FBgn0086686	l(3)L1231	6264	60.4331	60.8758	5.92898
33397	FBgn0010288	Uch	1196	113.498	118.707	6.89186
50105	FBgn0052428	CG32428	2299	37.5789	55.4419	5.79421
34925	FBgn0001989	ND-B17	992	136.138	140.207	7.13193
43442	FBgn0028671	Vha100-1	3289	65.8738	67.3966	6.07567
41059	FBgn0037637	IscU	955	187.901	193.229	7.59454
36506	FBgn0033853	CG6145	3271	55.7754	56.9962	5.83406
39366	FBgn0036239	Pop2	2623	68.8774	69.9784	6.12987
49816	FBgn0025674	CycK	5858	12.5875	16.8629	4.08005
37199	FBgn0034418	CG15118	2859	59.4223	60.2786	5.91477
31079	FBgn0024362	Naa30A	2347	47.9021	60.4676	5.91928
32821	FBgn0022355	Tsf1	2854	136.03	140.365	7.13356
39048	FBgn0023479	teq	9106	46.5399	51.8505	5.69768
41035	FBgn0037614	TMEM216	2812	19.4343	40.0068	5.32397
40351	FBgn0259785	pzg	4093	32.5179	48.6983	5.60728
39922	FBgn0036702	CG6512	3239	59.5448	60.0074	5.90827
33407	FBgn0031406	Send1	875	11.2972	66.935	6.06577
49895	FBgn0039972	Marf1	5366	21.1349	50.1974	5.65098
42647	FBgn0038976	Pfdn5	894	83.0804	91.2423	6.51242
326255	FBgn0053100	eIF4EHP	6418	34.1009	35.6098	5.15623
31858	FBgn0086450	su(r)	3399	33.7706	36.6441	5.19748
32789	FBgn0021765	scu	1134	84.5868	100.864	6.65698
40792	FBgn0037443	Dmtn	3827	40.7681	43.136	5.43249
41138	FBgn0267790	rump	2358	55.8149	70.3222	6.13693
31144	FBgn0014411	Vps26	2543	58.6305	66.8769	6.06451
31795	FBgn0030049	Trf4-1	7452	23.8731	31.0891	4.96066
34110	FBgn0261064	Rbsn-5	1846	149.764	147.762	7.20762
35923	FBgn0033377	Pgm2a	2443	173.487	131.952	7.04442
46156	FBgn0010825	Gug	8819	39.7149	43.7382	5.45247
34241	FBgn0032101	CG9586	966	67.1575	92.6109	6.53389
3355108	FBgn0069923	CG41128	364	183.923	216.412	7.75797
31404	FBgn0022768	Pp2C1	5675	56.4911	57.3026	5.84179
45786	FBgn0027090	GlnRS	2455	25.2779	37.1062	5.21553
42434	FBgn0038806	CG5412	1020	43.8701	64.3299	6.00854
37548	FBgn0034718	wdp	3391	90.1759	85.6462	6.42116
32936	FBgn0031021	ND-18	768	168.778	182.287	7.51046
41848	FBgn0000283	Cp190	4293	57.9255	76.5859	6.25995
42567	FBgn0013759	CASK	8504	35.1715	34.9598	5.12969
39616	FBgn0036454	CG17839	6089	77.6074	63.5676	5.99135
41951	FBgn0038396	CG5013	973	8.08763	25.9298	4.69932
33592	FBgn0031561	IM33	381	267.83	281.841	8.13899
42382	FBgn0051213	CG31213	6020	20.8466	30.0035	4.90946
41942	FBgn0002783	mor	3983	29.5525	44.2849	5.47037
47220	FBgn0004509	Fur1	9128	29.7078	28.9997	4.86045
43938	FBgn0000318	cl	716	149.731	164.628	7.36351
42804	FBgn0039110	RanBP3	1770	44.6358	52.9583	5.72815
37661	FBgn0021979	l(2)k09913	2411	68.8824	69.835	6.12691
41533	FBgn0038049	Srlp	1355	39.8072	53.2043	5.73483
43325	FBgn0039537	CG5590	1492	52.2767	60.6682	5.92406
35478	FBgn0026238	gus	2252	30.0221	49.5952	5.63358
34089	FBgn0031971	Sirup	727	83.3454	102.026	6.6735
33203	FBgn0020622	Pi3K21B	4938	30.613	40.2416	5.33241
43592	FBgn0039755	CG15531	1158	151.355	139.957	7.12936
39627	FBgn0036462	mRpL39	1137	18.9675	55.8932	5.80589
34631	FBgn0032408	CG6712	1336	20.3872	60.0536	5.90938
46194	FBgn0010905	Spn	10266	30.8189	34.3139	5.10282
36028	FBgn0033463	CG1513	4178	50.2992	49.5032	5.63091
33782	FBgn0002525	Lam	3737	47.2051	60.8132	5.9275
41532	FBgn0029512	Aos1	1167	24.0527	64.5594	6.01367
326262	FBgn0284253	LeuRS	3934	21.3239	34.8018	5.12316
26067080	FBgn0283442	vas	2285	16.6634	52.5715	5.71758
261329	FBgn0037702	CG8176	5116	46.8224	48.1303	5.59037
31429	FBgn0003028	ovo	7400	12.6453	27.2411	4.77036
45247	FBgn0028662	VhaPPA1-1	1352	138.409	140.769	7.1377
40395	FBgn0037102	CRIF	840	98.6585	129.767	7.02034
31594	FBgn0029879	APC7	2312	6.30888	34.8168	5.12378
38897	FBgn0027549	Nulp1	2704	92.9382	103.21	6.69013
40616	FBgn0010313	corto	9294	32.8712	33.7974	5.08097
33777	FBgn0031713	Coq6	1604	59.2378	61.9009	5.95305
36484	FBgn0041579	AttC	900	31.7705	53.3192	5.73794
43330	FBgn0086346	ALiX	2892	53.2362	56.4349	5.81979
36386	FBgn0033757	muskelin	3115	16.9417	47.5074	5.5716
33108	FBgn0031174	CG1486	3721	42.1889	42.5132	5.41154
43345	FBgn0039555	mRpS22	1341	41.6637	58.2039	5.86428
49892	FBgn0039969	Fis1	928	117.857	123.481	6.94873
32872	FBgn0001090	bnb	2726	107.048	109.738	6.77857
38399	FBgn0035424	Larp4B	10013	83.1969	70.137	6.13313
3355111	FBgn0040001	FASN3	7395	68.265	66.9921	6.067
38262	FBgn0027547	CG1927	1224	135.644	138.665	7.11598
32709	FBgn0030828	CG5162	1533	445.574	378.132	8.56294
41952	FBgn0027948	msps	7590	47.1595	52.3301	5.71095
33179	FBgn0031228	ND-15	1135	101.878	101.935	6.67222
31667	FBgn0029944	Dok	3487	13.7246	30.97	4.95512
43828	FBgn0264607	CaMKII	4588	49.2019	50.8569	5.66979
39168	FBgn0036058	CG6707	2227	55.3363	66.0886	6.04742
31146	FBgn0023514	CG14805	1704	25.1587	48.948	5.61465
37202	FBgn0034420	CG10737	4805	84.711	79.8744	6.32056
34828	FBgn0028526	CG15293	1337	160.611	162.286	7.34284
39572	FBgn0013718	nuf	5594	50.5544	55.2298	5.78868
32122	FBgn0030327	FucT6	2795	29.8468	35.7364	5.16134
40638	FBgn0037313	CG1161	1241	69.4069	77.3678	6.27459
33898	FBgn0031813	CG9527	2887	60.5088	61.5289	5.94436
41709	FBgn0038197	foxo	4130	53.0565	54.7798	5.77689
36793	FBgn0034087	clu	6162	49.5276	50.5681	5.66158
34274	FBgn0032129	jp	6900	85.9173	79.9319	6.3216
40858	FBgn0250732	gfzf	3958	30.9246	38.9346	5.28483
40160	FBgn0024889	Kap-alpha1	2322	80.812	80.592	6.33346
38952	FBgn0035886	Jon66Ci	838	41.5825	68.963	6.1088
36748	FBgn0015247	Diap2	2134	64.23	64.1505	6.00451
44736	FBgn0024986	CG3719	831	168.317	184.309	7.52638
38174	FBgn0011204	cue	2801	66.7758	69.2589	6.11497
40189	FBgn0036928	Tom20	1008	71.3978	85.4035	6.41707
39855	FBgn0002284	Prosbeta6	944	94.2595	106.35	6.73336
31980	FBgn0052687	CG32687	2803	70.8397	70.701	6.14468
38765	FBgn0001104	Galphai	2067	39.3095	66.8574	6.06409
40002	FBgn0036775	RpIIIC53	1544	26.8923	51.1416	5.67784
35417	FBgn0032955	CG2201	3885	41.4301	44.0091	5.46137
42984	FBgn0039252	CG11771	2853	35.324	37.5601	5.23305
42343	FBgn0038723	CG6195	1250	25.5745	47.5813	5.57384
42662	FBgn0038989	CG6937	1307	12.4775	44.5302	5.47833
34421	FBgn0032242	CG5355	2404	68.7296	71.3285	6.15742
34707	FBgn0032474	DnaJ-H	2233	72.3568	67.0143	6.06747
44437	FBgn0024509	Sec13	1809	52.1777	56.2272	5.81448
38513	FBgn0001257	ImpL2	2667	101.317	101.411	6.66479
41589	FBgn0038098	CG7381	3501	21.206	37.574	5.23358
32268	FBgn0025463	Bap60	1936	25.9184	43.4022	5.44136
36496	FBgn0033844	bbc	2843	70.9553	69.345	6.11676
40933	FBgn0037530	EMC1	3292	61.6854	62.6063	5.96939
31649	FBgn0029929	CG4593	1123	21.103	59.3836	5.89321
39820	FBgn0036623	Agpat3	2401	69.4896	68.6175	6.10155
38565	FBgn0015805	HDAC1	2124	20.2091	45.5502	5.51097
43652	FBgn0039802	dj-1beta	733	76.2366	100.089	6.64586
38160	FBgn0267487	Ptp61F	6069	28.0847	32.8811	5.04138
40791	FBgn0037442	gzl	3766	46.8047	46.24	5.53263
43292	FBgn0039508	CG3368	3558	17.7891	26.4553	4.72821
35197	FBgn0010300	brat	12788	15.6739	22.6558	4.50499
34225	FBgn0013746	alien	3235	14.0284	21.6733	4.44117
33850	FBgn0031769	CG9135	2412	9.38948	32.0523	5.0046
44154	FBgn0010611	Hmgs	2795	83.9271	81.0107	6.34093
45278	FBgn0000382	csw	8732	46.4922	43.9466	5.45932
249663	FBgn0041150	hoe1	4630	37.6305	38.1171	5.25426
43000	FBgn0039266	CG11791	2533	107.301	109.069	6.76976
26067068	FBgn0267828	Fatp1	3401	78.9942	80.8325	6.33775
33628	FBgn0031590	CG3702	2369	50.0505	50.9342	5.67198
36360	FBgn0033737	Nup54	2048	58.7365	61.3178	5.93941
33810	FBgn0031741	CG11034	2550	57.8577	60.2759	5.91471
37285	FBgn0034488	Hacl	1984	31.3933	40.6121	5.34561
35933	FBgn0086656	shrb	1267	118.092	118.559	6.89007
34413	FBgn0267821	da	3603	49.8581	56.1272	5.81191
33346	FBgn0011570	cpb	1926	38.5423	56.0797	5.81069
39725	FBgn0036537	CG18081	1002	70.6023	94.027	6.55577
35678	FBgn0033183	CG1620	2597	30.9989	45.1125	5.49705
7354470	FBgn0259821	CG42402	5061	38.0618	52.9134	5.72692
33131	FBgn0266848	wap	3580	45.1913	57.1776	5.83864
32817	FBgn0265784	CrebB	5082	26.983	29.0763	4.86425
53565	FBgn0040237	bor	2457	62.8546	63.255	5.98425
40495	FBgn0052451	SPoCk	7863	43.066	40.0711	5.32629
33226	FBgn0010602	lwr	1864	49.1086	58.6787	5.87599
32757	FBgn0024184	unc-4	2999	80.6255	95.8466	6.58341
117414	FBgn0044030	mRpS14	797	41.6948	72.6215	6.18332
32992	FBgn0031069	Pmp70	3659	81.6382	81.1194	6.34286
36173	FBgn0267849	Syx7	1610	96.3678	97.1839	6.60339
36645	FBgn0015602	BEAF-32	1919	20.5116	42.8469	5.4228
36959	FBgn0027506	EDTP	3151	45.0487	52.8298	5.72464
3355133	FBgn0039994	conu	2596	26.1415	39.2316	5.29578
50075	FBgn0040602	CG14545	813	10.7877	73.4347	6.19937
5740235	FBgn0025836	RhoGAP1A	6068	47.8632	49.4659	5.62982
32435	FBgn0264389	opm	1533	25.8201	51.3932	5.68491
38457	FBgn0035471	Sc2	1105	182.911	199.796	7.64275
41983	FBgn0027095	Manf	847	149.679	154.473	7.27168
35576	FBgn0259483	Mob4	1426	70.0596	77.9221	6.28489
34087	FBgn0031969	pes	3846	29.7273	43.4498	5.44294
34505	FBgn0027363	Stam	2854	72.3185	71.066	6.1521
37029	FBgn0034277	OstDelta	2201	61.6503	66.8415	6.06375
32208	FBgn0030403	CG1824	2509	33.6281	38.3125	5.26162
33085	FBgn0052512	CG32512	2507	82.7139	88.0576	6.46119
33775	FBgn0031711	CG6907	1671	47.8938	55.3254	5.79117
34630	FBgn0032407	Pex19	1596	42.5413	49.4063	5.62808
35924	FBgn0033378	tsu	691	51.0251	94.2056	6.55851
44054	FBgn0267384	Ubc7	1886	47.3724	52.21	5.70763
44079	FBgn0020508	Ag5r2	849	54.823	78.4669	6.29493
39031	FBgn0263199	Galk	3144	41.3258	42.9286	5.42555
53560	FBgn0262582	cic	12579	45.6545	44.9955	5.49331
31641	FBgn0029924	CG4586	2240	3.81107	22.0093	4.46331
317987	FBgn0052350	Vps11	2844	10.1208	24.7553	4.63258
38159	FBgn0035213	CG2199	2878	13.4469	35.2607	5.14203
41087	FBgn0014018	Rel	3499	47.1454	48.071	5.5886
37739	FBgn0034885	Eglp4	1804	146.646	158.263	7.30663
33227	FBgn0031260	Spp	1736	75.6769	76.6438	6.26104
32168	FBgn0030365	Tango4	1620	12.9071	34.0095	5.08999
34430	FBgn0004915	TfIIB	1604	176.814	211.706	7.72626
14462861	FBgn0263762	CG43679	516	244.944	235.848	7.88202
32662	FBgn0030786	mRpL22	973	44.0707	71.9068	6.16906
35330	FBgn0032876	Cen	2926	35.346	55.2041	5.78801
34963	FBgn0028894	GMF	1019	43.82	65.869	6.04262
31158	FBgn0023522	CG11596	1892	21.7935	49.3527	5.62652
40607	FBgn0004913	Gnf1	3274	24.8145	36.264	5.18245
34086	FBgn0031968	CG7231	1896	41.4197	50.4913	5.65939
39074	FBgn0035982	CG4461	864	130.608	137.361	7.10235
41140	FBgn0003205	Ras85D	1958	48.92	65.0571	6.02474
31178	FBgn0040394	CG16903	1936	24.396	38.6803	5.27539
38859	FBgn0035807	CG7492	2674	44.1842	46.8	5.54998
31374	FBgn0266570	NO66	2246	19.873	45.2041	5.49998
33930	FBgn0031842	Tango1	4679	74.8974	71.1831	6.15448
36571	FBgn0000289	cg	5429	43.1219	45.7678	5.51784
35173	FBgn0263198	Acn	3153	49.1948	57.1478	5.83789
38888	FBgn0035830	CG8209	1295	77.1518	85.54	6.41937
42481	FBgn0013995	Calx	8959	32.7533	30.8267	4.94845
34896	FBgn0261268	Cul3	5403	89.3726	81.3418	6.34681
37914	FBgn0035016	CG4612	3922	66.1845	79.8364	6.31988
31139	FBgn0023515	CG14814	3577	18.7275	47.3217	5.56595
40508	FBgn0044324	Chro	4263	28.1929	38.1711	5.2563
37451	FBgn0043070	MESK2	4600	64.7545	64.2894	6.00763
30998	FBgn0004648	svr	8583	37.2208	35.3197	5.14444
43165	FBgn0028833	Dak1	1202	54.4957	67.3996	6.07574
37184	FBgn0034407	DptB	449	49.3448	97.6954	6.61096
41094	FBgn0003165	pum	11798	31.5913	32.507	5.02489
39445	FBgn0010235	Klc	2065	51.1654	59.3399	5.89214
35386	FBgn0032925	CG9246	2391	18.2098	42.5537	5.41291
38492	FBgn0260985	RfC4	1127	12.6028	46.9078	5.55329
32582	FBgn0030731	Mfe2	2262	74.0308	77.0014	6.26775
39266	FBgn0061469	Ube3a	3674	60.9018	60.0794	5.91
44573	FBgn0013987	MAPk-Ak2	2198	54.7238	62.2819	5.9619
42839	FBgn0039136	CG5902	1956	38.2495	48.338	5.59658
38593	FBgn0010747	Srp54k	2015	62.7733	65.8197	6.04154
38070	FBgn0035142	Hipk	11604	49.4971	44.7529	5.48552
246388	FBgn0050008	CG30008	965	297.433	302.262	8.23989
35687	FBgn0033188	Drat	2594	77.5027	77.4663	6.27643
32603	FBgn0004227	nonA	8029	23.8623	26.1008	4.70878
40386	FBgn0037094	CG7611	4464	35.0423	35.7066	5.16014
41561	FBgn0038074	Gnmt	990	192.368	178.517	7.48032
318986	FBgn0051858	t-cup	718	465.864	523.549	9.03232
35733	FBgn0033226	puml	2898	59.5937	58.6179	5.8745
43823	FBgn0013749	Arf102F	930	71.0734	94.6878	6.56587
38615	FBgn0035603	Pfdn4	543	60.6618	108.322	6.75985
46085	FBgn0010651	MFS14	3288	42.6211	44.2563	5.46944
33201	FBgn0017457	U2af38	1655	26.3034	44.9131	5.49067
33470	FBgn0019830	colt	1480	87.1167	89.7784	6.4891
42849	FBgn0026576	Pisd	2110	64.3603	65.0379	6.02432
40670	FBgn0037339	Pi4KIIalpha	3712	32.9475	34.4289	5.10764
42970	FBgn0013949	Elal	2135	28.6375	34.6994	5.11892
36598	FBgn0033929	Tfb1	2176	32.0775	40.4886	5.34123
35512	FBgn0266580	Gp210	7801	14.669	24.3953	4.61148
42996	FBgn0045866	bai	807	133.492	141.332	7.14346
37386	FBgn0003391	shg	6400	32.1994	40.6398	5.3466
42286	FBgn0038675	CG6013	844	84.2829	88.1177	6.46218
42835	FBgn0039132	AP-1sigma	2026	61.4694	62.288	5.96204
38663	FBgn0052412	QC	1141	18.8211	44.4317	5.47514
42400	FBgn0038774	CG5023	789	223.204	219.728	7.77991
36011	FBgn0033448	hebe	2119	72.8076	73.5985	6.20258
40165	FBgn0003744	trc	2816	47.216	52.3719	5.7121
31541	FBgn0029838	CG4666	1363	141.185	180.142	7.49339
39720	FBgn0261722	fwe	3020	38.0746	39.3083	5.29859
37080	FBgn0027836	Dgp-1	2969	32.7416	32.6309	5.03038
41157	FBgn0037715	CG9399	1410	104.011	105.069	6.71588
31083	FBgn0024364	CG11417	2460	26.77	48.0298	5.58736
32422	FBgn0030596	CG12398	1979	5.74981	24.7572	4.63269
39624	FBgn0036460	CG5114	1500	26.3497	46.6742	5.5461
47594	FBgn0261854	aPKC	6433	28.2282	30.382	4.92752
43242	FBgn0039466	CG5521	7742	40.9822	47.0883	5.55883
33103	FBgn0031170	ABCA	7210	32.8079	32.2043	5.01142
31055	FBgn0040398	CG14629	1107	168.335	173.814	7.44182
34966	FBgn0011708	Syx5	1861	94.4902	92.7438	6.53596
33505	FBgn0250786	Chd1	6565	40.5497	42.4759	5.41027
41062	FBgn0262614	pyd	15740	27.7643	25.9709	4.7016
32078	FBgn0000499	dsh	2844	32.1138	33.5516	5.07046
19835642	FBgn0267163	CG45603	521	66.4349	147.2	7.20213
38529	FBgn0035528	CG15012	858	65.3463	79.9948	6.32274
46058	FBgn0010590	Prosbeta1	852	121.056	127.687	6.99703
36573	FBgn0050069	CG30069	12808	43.3179	39.9175	5.32075
44183	FBgn0015808	ScpX	1883	50.8445	51.9395	5.70015
35956	FBgn0033402	Myd88	3613	48.3872	47.0375	5.55727
38916	FBgn0035853	UbcE2M	1732	48.8594	56.3999	5.8189
34793	FBgn0001961	Arpc1	1732	74.9127	74.8986	6.22783
36084	FBgn0033504	CAP	18042	35.5466	29.7885	4.8991
44233	FBgn0023083	fray	4423	51.3924	51.4278	5.68588
32077	FBgn0030293	CG1737	4519	21.4202	32.0938	5.00647
10178964	FBgn0262109	CR42862	5485	233.082	217.431	7.76474
41279	FBgn0020385	pug	3481	66.17	71.692	6.16475
38720	FBgn0035692	Sf3b6	920	79.7186	101.251	6.66251
37780	FBgn0034918	Pym	983	30.0672	60.3227	5.91582
38175	FBgn0261243	Psa	4221	106.202	96.9006	6.59918
42642	FBgn0263351	AP-2mu	2025	36.3022	45.6595	5.51442
36304	FBgn0033688	Prp8	7442	29.5299	38.2722	5.26011
317954	FBgn0052282	Drsl4	323	312.093	352.772	8.4628
31598	FBgn0028360	Cdc7	3103	92.8925	93.4952	6.54759
37082	FBgn0034313	CG5726	3491	29.157	42.4126	5.40812
43450	FBgn0039644	rdog	5031	23.0666	39.5851	5.30871
37467	FBgn0034646	Rae1	1189	21.6688	43.2662	5.43684
31716	FBgn0003656	sws	5963	60.8965	58.2205	5.86469
34608	FBgn0032388	CG6686	3210	43.6616	46.7664	5.54894
34593	FBgn0032378	CycY	2553	33.2519	43.4669	5.4435
45976	FBgn0004795	retn	4477	32.4366	40.5011	5.34167
45883	FBgn0001296	kar	2678	25.9176	36.557	5.19405
5740664	FBgn0063670	CG40228	1686	13.3907	30.9241	4.95299
37387	FBgn0034577	cpa	1918	65.6315	79.746	6.31824
35347	FBgn0032889	CG9331	2673	60.751	57.778	5.8537
37755	FBgn0034897	Sesn	4760	45.0097	43.8875	5.45738
37215	FBgn0034430	mip40	1092	35.6239	48.8578	5.61199
43856	FBgn0261617	nej	15932	34.6565	35.348	5.14559
45399	FBgn0010803	TrpRS	1683	37.1541	46.3454	5.53591
53435	FBgn0040235	c12.1	1246	25.2469	42.5126	5.41151
42165	FBgn0038569	CG7218	2543	36.2696	38.709	5.27646
43765	FBgn0002645	Map205	6046	53.2714	51.8837	5.6986
31701	FBgn0010292	bys	1518	18.9866	46.215	5.53185
3355096	FBgn0267976	Tim23	893	146.156	152.156	7.24988
32097	FBgn0052666	Drak	4847	34.0002	38.6211	5.27318
42109	FBgn0038519	Prx3	1017	90.5874	106.631	6.73716
326226	FBgn0052647	CG32647	6004	58.6007	55.5976	5.79825
40176	FBgn0036918	Pfdn6	847	62.8524	76.4981	6.25829
37912	FBgn0284252	Letm1	4099	75.455	78.2658	6.29123
37807	FBgn0034936	Stoml2	1354	57.2731	60.6008	5.92245
34069	FBgn0027515	CG7115	2804	55.356	55.3368	5.79147
39990	FBgn0036764	CG5535	2296	11.1514	26.6516	4.73886
33552	FBgn0085423	GramD1B	7122	54.8491	62.7491	5.97267
39462	FBgn0036320	CG10943	1150	80.3342	98.6036	6.6243
37918	FBgn0035020	CG13585	1043	171.941	202.192	7.65994
40505	FBgn0037199	CG11137	957	35.5357	50.8302	5.66903
37744	FBgn0011296	l(2)efl	741	175.023	173.37	7.43812
31213	FBgn0023527	CG3071	1921	11.7738	31.8257	4.99438
31256	FBgn0024996	eIF2Bbeta	1357	40.3291	54.5979	5.77209
3772232	FBgn0037913	fabp	2302	38.0824	47.4324	5.56932
33224	FBgn0043364	cbt	3243	65.3681	63.7832	5.99624
31441	FBgn0263237	Cdk7	1448	29.0064	54.2591	5.76312
42063	FBgn0038476	kuk	2433	50.6124	74.2219	6.21474
318700	FBgn0051373	CG31373	721	188.973	185.237	7.53362
43476	FBgn0039668	Trc8	3719	79.7769	67.7626	6.08348
35790	FBgn0263593	Lpin	5511	51.0639	54.2997	5.7642
43633	FBgn0082582	tmod	8320	60.6017	58.631	5.87482
39693	FBgn0036518	RhoGAP71E	6458	22.2448	24.3758	4.61033
35390	FBgn0032929	Mcm10	2820	7.91982	24.6397	4.62584
32140	FBgn0030341	p24-1	1541	56.9138	61.4919	5.9435
32987	FBgn0010380	AP-1-2beta	3228	44.5337	46.0632	5.52711
42703	FBgn0039026	CG7029	8549	60.4887	56.5246	5.82208
31949	FBgn0030183	CG15309	3758	27.7961	29.5659	4.8883
31111	FBgn0025390	Mur2B	7661	28.0503	49.6621	5.63553
32751	FBgn0030863	CG8188	3544	44.6112	50.2844	5.65347
37511	FBgn0265192	Snp	2451	53.6275	52.0618	5.70354
43092	FBgn0039349	Ssadh	1876	60.8379	61.7637	5.94985
42880	FBgn0011725	twin	4723	90.9038	79.6962	6.31734
45382	FBgn0004646	ogre	3940	42.3766	43.5276	5.44552
35146	FBgn0032721	CG10602	2408	48.6451	52.9785	5.7287
37789	FBgn0034920	CG5597	920	144.595	155.298	7.27936
34888	FBgn0001978	stc	4145	37.8864	41.5708	5.37923
32379	FBgn0030556	mRNA-cap	2243	52.8347	54.162	5.76054
37581	FBgn0034744	Vps20	899	47.8044	62.9759	5.97787
42438	FBgn0014029	44076	1688	28.86	43.029	5.42891
38438	FBgn0052264	CG32264	12277	34.6603	32.6395	5.03076
36237	FBgn0033635	Prip	1609	26.0948	60.2622	5.91438
41269	FBgn0024957	Irp-1B	2901	57.9826	59.4136	5.89394
37599	FBgn0034761	CG4250	655	124.283	134.329	7.07016
3355107	FBgn0263977	Tim17b	961	115.891	130.239	7.02557
42930	FBgn0039209	REPTOR	7133	51.8176	47.7003	5.57744
36216	FBgn0011556	zetaTry	947	46.1096	58.0365	5.86013
40332	FBgn0037051	CG10565	2538	53.2747	55.7464	5.8021
31266	FBgn0250874	ttm50	1868	34.0463	46.1013	5.5283
43772	FBgn0039890	ABCD	3336	51.375	56.3001	5.81635
43041	FBgn0039302	Nup358	8553	36.3309	47.4911	5.5711
35698	FBgn0263077	CG43340	13854	23.2759	22.1397	4.47182
41066	FBgn0003015	osk	2968	39.3484	95.6491	6.58043
37247	FBgn0261456	hpo	2804	21.2078	30.7991	4.94716
261613	FBgn0051908	CG31908	2135	64.1851	65.6912	6.03873
35003	FBgn0261068	LSm7	727	16.5674	43.9988	5.46103
31826	FBgn0261549	rdgA	12982	40.43	38.8138	5.28036
43916	FBgn0026181	Rok	7385	30.4782	32.4458	5.02218
32760	FBgn0030869	Socs16D	4906	45.1388	47.3939	5.56815
42802	FBgn0028691	Rpn9	1679	47.87	53.5628	5.74451
41260	FBgn0266717	Bruce	15702	46.5637	41.4104	5.37366
40459	FBgn0004179	Csp	3081	77.598	77.3239	6.27378
45785	FBgn0027086	IleRS	3899	24.2431	32.9837	5.04587
32350	FBgn0027537	Nup93-1	2786	13.6378	28.6196	4.84145
38206	FBgn0035253	Srrm234	6510	40.6133	40.6526	5.34705
33263	FBgn0020304	drongo	4423	59.4937	60.3229	5.91583
43749	FBgn0005632	faf	10488	45.5657	43.8659	5.45667
33443	FBgn0031436	ND-B17.2	733	156.114	159.615	7.31891
48317	FBgn0003870	ttk	7557	33.1514	35.7332	5.16121
39091	FBgn0035993	Nf-YA	2055	22.3711	31.6614	4.98693
42027	FBgn0038453	Arl6IP1	1294	70.2645	74.2424	6.21514
42360	FBgn0038738	CG4572	1877	72.0162	73.6086	6.20278
43533	FBgn0039714	Zip99C	2223	59.7511	60.0357	5.90895
38149	FBgn0035205	Ctr9	3848	30.6124	33.0727	5.04975
31270	FBgn0040384	CG32795	2365	49.8198	50.8764	5.67034
44811	FBgn0000541	E(bx)	10072	47.864	54.1697	5.76075
45775	FBgn0026206	mei-P26	23228	25.6002	25.4059	4.66993
37084	FBgn0034315	CG5721	1601	40.3906	49.8239	5.64021
3355069	FBgn0039993	CG17691	1394	82.9769	87.9222	6.45898
43350	FBgn0027579	mino	3928	43.9214	45.3793	5.50555
33735	FBgn0031677	CG14036	438	37.5029	98.3188	6.62013
38830	FBgn0035781	CG8560	1566	49.4566	55.6516	5.79965
43981	FBgn0024807	DIP1	3823	68.678	66.9013	6.06504
40177	FBgn0036919	Grasp65	1797	67.6661	69.4139	6.11819
42571	FBgn0015229	glec	2050	80.9289	102.855	6.68518
31007	FBgn0025640	CG13369	1175	51.1695	62.9884	5.97816
41939	FBgn0038388	CG4287	1648	39.5266	44.745	5.48527
34767	FBgn0023407	B4	8114	31.2083	30.4236	4.92949
44870	FBgn0003545	sub	2460	14.4072	23.3429	4.548
32822	FBgn0052549	CG32549	3465	57.4163	59.521	5.89654
39252	FBgn0036134	FoxK	3823	56.091	64.3968	6.01004
40966	FBgn0037555	Ada2b	2636	24.4472	42.0195	5.3947
31557	FBgn0023458	Rbcn-3A	11139	32.4195	32.5834	5.02828
33471	FBgn0031459	HINT1	709	103.433	116.66	6.86679
36314	FBgn0000426	SmF	467	40.2519	99.875	6.64277
42595	FBgn0266581	pit	2958	12.2616	27.5755	4.78793
36964	FBgn0028953	CG14478	4345	56.7084	65.6682	6.03822
38534	FBgn0035533	Cip4	3932	41.5734	44.0027	5.46116
33270	FBgn0053526	PNUTS	5428	32.4816	32.9684	5.0452
35042	FBgn0020503	CLIP-190	8115	69.5076	62.3331	5.96308
41340	FBgn0037873	SdhC	906	75.8898	83.6613	6.38735
41398	FBgn0262081	Csk	5985	48.1352	45.4871	5.50897
34394	FBgn0032222	CG5037	1473	42.7603	48.5963	5.60426
41675	FBgn0024555	flfl	5739	44.906	46.243	5.53272
39675	FBgn0000565	Eip71CD	1354	63.3713	74.9603	6.22902
43315	FBgn0039528	dsd	5800	37.0124	41.552	5.37858
43997	FBgn0028371	jbug	10434	24.4916	23.7701	4.5741
39160	FBgn0036053	iPLA2-VIA	3685	38.6696	42.3534	5.40611
36935	FBgn0034198	CG11400	1217	87.2189	87.5536	6.45292
3355127	FBgn0040011	Slmap	3228	90.1428	84.8068	6.40696
42064	FBgn0266465	GckIII	2476	50.014	49.4479	5.6293
39095	FBgn0035997	phol	3384	54.1938	75.7757	6.24462
41262	FBgn0037810	sle	4875	82.5378	102.646	6.68223
41772	FBgn0003169	put	4013	22.8348	28.0661	4.81333
3355109	FBgn0010247	Parp	3112	47.0001	55.4838	5.79529
39844	FBgn0036641	Smn	1086	25.6154	47.1966	5.56214
42129	FBgn0051249	CG31249	1176	28.2553	49.4494	5.62934
43003	FBgn0039269	veli	1047	42.639	55.5594	5.79726
36858	FBgn0034143	CG8303	2286	17.3814	32.4191	5.02099
32297	FBgn0030482	CG1673	2510	93.8245	93.9048	6.55389
34353	FBgn0085188	CG34159	936	44.0639	72.828	6.18741
38424	FBgn0014388	sty	5438	38.906	38.3166	5.26178
43741	FBgn0022349	CG1910	3199	44.0655	56.1718	5.81306
42971	FBgn0015625	CycB3	2883	22.3974	49.1515	5.62063
48571	FBgn0011224	heph	12120	36.8267	32.9179	5.04299
36461	FBgn0011763	Dp	3198	33.0506	48.2025	5.59253
35445	FBgn0032979	Clamp	2897	31.6349	38.7784	5.27904
33421	FBgn0031418	CG3609	1364	111.698	106.477	6.73507
41359	FBgn0037890	CG17734	1317	79.2897	88.5485	6.46921
32668	FBgn0030792	CG4789	942	35.9743	59.3672	5.89281
326151	FBgn0031681	Pgant5	4545	33.595	38.5535	5.27066
[truncated: 13,590 more rows]
